# Supplementary material for: Transposable elements employ distinct integration strategies with respect to transcriptional landscapes in eukaryotic genomes
Source: Nucleic Acids Res. 2020 May 22;48(12):6685–98. doi: 10.1093/nar/gkaa370 (PMC7337890; doi:10.1093/nar/gkaa370)
Supplement: gkaa370_Supplemental_Files [file gkaa370_supplemental_files.zip › Table S1.xlsx]

## Sheet: Mu hotspots
hotspot_gene_v4	v3_gene_ID	UniformMu_hit	SomaticMu_hit	sum_hit
Zm00001d033662	#N/A	9	109	118
Zm00001d018789	GRMZM2G039922	12	92	104
Zm00001d018477	GRMZM2G143591	34	66	100
Zm00001d013042	GRMZM2G025164	30	67	97
Zm00001d046323	GRMZM2G110582	25	70	95
Zm00001d017925	GRMZM2G375116	33	57	90
Zm00001d025050	GRMZM2G420801	17	63	80
Zm00001d023544	GRMZM2G142019	17	62	79
Zm00001d042312	GRMZM2G471529	22	56	78
Zm00001d014899	GRMZM2G112895	24	52	76
Zm00001d022305	GRMZM2G015703	23	52	75
Zm00001d034534	GRMZM2G081943	24	51	75
Zm00001d015030	GRMZM2G164202	30	44	74
Zm00001d038809	GRMZM2G474546	9	63	72
Zm00001d008602	GRMZM2G079458	23	49	72
Zm00001d010956	GRMZM2G117007	39	33	72
Zm00001d053890	GRMZM2G065451	11	60	71
Zm00001d012005	GRMZM2G423456	13	58	71
Zm00001d037434	GRMZM2G136800	20	51	71
Zm00001d036455	GRMZM2G082823	38	33	71
Zm00001d022582	GRMZM2G134341	12	58	70
Zm00001d028533	GRMZM2G151564	23	47	70
Zm00001d012224	GRMZM2G002023	15	54	69
Zm00001d024940	#N/A	16	53	69
Zm00001d014961	GRMZM2G074957	29	40	69
Zm00001d045557	GRMZM5G870176	31	37	68
Zm00001d051917	GRMZM2G157522	13	54	67
Zm00001d007029	GRMZM2G422576	15	52	67
Zm00001d026645	GRMZM2G039797	18	49	67
Zm00001d012882	GRMZM2G148962	19	48	67
Zm00001d051759	GRMZM2G125455	10	56	66
Zm00001d039266	GRMZM2G175065	13	53	66
Zm00001d043855	GRMZM2G077607	16	50	66
Zm00001d018529	GRMZM2G145133	22	44	66
Zm00001d021181	GRMZM2G071147	23	43	66
Zm00001d034788	GRMZM2G114899	28	38	66
Zm00001d023318	AC152495.1_FG010	10	55	65
Zm00001d018609	GRMZM2G090744	16	49	65
Zm00001d032520	#N/A	18	47	65
Zm00001d034965	GRMZM2G405699	27	38	65
Zm00001d054012	GRMZM2G322348	4	60	64
Zm00001d023299	GRMZM5G822449	9	55	64
Zm00001d054080	GRMZM2G037128	13	51	64
Zm00001d051415	GRMZM2G303244	15	49	64
Zm00001d030900	GRMZM2G034690	21	43	64
Zm00001d043233	GRMZM2G173647	22	42	64
Zm00001d022585	GRMZM2G134295	22	42	64
Zm00001d035506	GRMZM2G313448	13	50	63
Zm00001d047923	AC205419.3_FG001	14	49	63
Zm00001d002641	GRMZM2G125656	15	48	63
Zm00001d010214	GRMZM2G414373	20	43	63
Zm00001d008433	GRMZM5G872442	12	50	62
Zm00001d027348	GRMZM2G440562	15	47	62
Zm00001d010975	GRMZM2G012584	17	45	62
Zm00001d001786	GRMZM2G119759	20	42	62
Zm00001d048169	GRMZM2G181566	26	36	62
Zm00001d020593	GRMZM2G138976	8	53	61
Zm00001d048398	AC149818.2_FG007	10	51	61
Zm00001d034533	GRMZM2G082312	10	51	61
Zm00001d053868	GRMZM2G153745	15	46	61
Zm00001d052376	GRMZM2G099754	25	36	61
Zm00001d028125	GRMZM2G035217	29	32	61
Zm00001d038850	GRMZM2G111017	7	53	60
Zm00001d012450	GRMZM2G328341	26	34	60
Zm00001d047764	GRMZM2G011071	5	54	59
Zm00001d012465	GRMZM2G099045	16	43	59
Zm00001d018635	GRMZM2G120574	16	43	59
Zm00001d020023	GRMZM2G071401	44	15	59
Zm00001d018428	GRMZM2G178038	8	50	58
Zm00001d052845	GRMZM2G067555	11	47	58
Zm00001d007975	GRMZM2G034300	19	39	58
Zm00001d038122	GRMZM2G042797	12	45	57
Zm00001d020974	GRMZM2G168364	14	43	57
Zm00001d039678	GRMZM2G010693	16	41	57
Zm00001d012664	GRMZM2G013971	17	40	57
Zm00001d026322	GRMZM2G029242	18	39	57
Zm00001d018123	#N/A	18	39	57
Zm00001d013040	GRMZM2G024395	21	36	57
Zm00001d038964	GRMZM2G097738	22	35	57
Zm00001d029010	GRMZM2G003424	24	33	57
Zm00001d012158	AC155376.2_FG004	9	47	56
Zm00001d018929	GRMZM2G004301	16	40	56
Zm00001d047911	GRMZM2G101062	17	39	56
Zm00001d043529	GRMZM2G012174	17	39	56
Zm00001d027625	GRMZM5G820122	21	35	56
Zm00001d053642	GRMZM2G481452	21	35	56
Zm00001d017755	GRMZM2G092749	21	35	56
Zm00001d023312	GRMZM2G058481	22	34	56
Zm00001d053899	GRMZM5G846811	23	33	56
Zm00001d025963	GRMZM5G800975	33	23	56
Zm00001d022510	GRMZM2G136803	9	46	55
Zm00001d038688	GRMZM2G176217	12	43	55
Zm00001d021864	GRMZM2G046916	13	42	55
Zm00001d035492	GRMZM5G826979	16	39	55
Zm00001d048453	GRMZM2G172014	20	35	55
Zm00001d040090	GRMZM2G026643	21	34	55
Zm00001d013100	GRMZM2G124243	6	48	54
Zm00001d031911	GRMZM2G086123	8	46	54
Zm00001d033586	AC208113.3_FG005	9	45	54
Zm00001d012660	GRMZM2G076450	10	44	54
Zm00001d033876	GRMZM2G178261	13	41	54
Zm00001d005779	GRMZM2G341405	16	38	54
Zm00001d037159	GRMZM2G008456	18	36	54
Zm00001d053672	GRMZM2G058685	18	36	54
Zm00001d014664	GRMZM2G043348	18	36	54
Zm00001d020858	GRMZM2G020938	18	36	54
Zm00001d047661	GRMZM2G031637	20	34	54
Zm00001d010635	GRMZM2G300589	9	44	53
Zm00001d013547	GRMZM2G148098	9	44	53
Zm00001d010308	GRMZM2G016605	12	41	53
Zm00001d012852	GRMZM2G012229	13	40	53
Zm00001d031858	GRMZM2G165011	13	40	53
Zm00001d028905	GRMZM2G124532	13	40	53
Zm00001d052185	GRMZM2G075117	17	36	53
Zm00001d021304	GRMZM2G147422	18	35	53
Zm00001d037484	AC234171.1_FG003	5	47	52
Zm00001d011849	GRMZM2G319187	7	45	52
Zm00001d036880	GRMZM2G120940	9	43	52
Zm00001d011060	GRMZM2G141922	10	42	52
Zm00001d033378	GRMZM2G011588	11	41	52
Zm00001d051756	GRMZM2G125387	12	40	52
Zm00001d013469	GRMZM2G157147	13	39	52
Zm00001d013908	GRMZM2G086237	15	37	52
Zm00001d027317	GRMZM2G042250	15	37	52
Zm00001d053741	GRMZM2G143445	16	36	52
Zm00001d047253	GRMZM2G152908	16	36	52
Zm00001d048535	GRMZM2G113163	16	36	52
Zm00001d011889	GRMZM2G467069	17	35	52
Zm00001d012931	GRMZM2G121826	18	34	52
Zm00001d036177	GRMZM5G878913	18	34	52
Zm00001d054014	GRMZM2G025127	23	29	52
Zm00001d048424	GRMZM2G301287	25	27	52
Zm00001d046968	GRMZM2G009724	4	47	51
Zm00001d017926	GRMZM2G075260	10	41	51
Zm00001d038537	GRMZM2G044512	11	40	51
Zm00001d014532	GRMZM2G026881	11	40	51
Zm00001d034678	GRMZM2G045781	12	39	51
Zm00001d045340	GRMZM2G104269	12	39	51
Zm00001d017773	GRMZM2G115701	13	38	51
Zm00001d006091	GRMZM2G061734	14	37	51
Zm00001d023264	GRMZM2G180205	16	35	51
Zm00001d018102	GRMZM2G059958	21	30	51
Zm00001d051925	GRMZM2G102163	21	30	51
Zm00001d027351	GRMZM2G426802	22	29	51
Zm00001d019389	GRMZM2G082794	5	45	50
Zm00001d003101	GRMZM2G082191	6	44	50
Zm00001d026084	GRMZM5G845601	8	42	50
Zm00001d038963	GRMZM5G897673	8	42	50
Zm00001d025984	GRMZM2G427097	10	40	50
Zm00001d047800	GRMZM2G063875	10	40	50
Zm00001d013376	GRMZM2G160619	11	39	50
Zm00001d025908	GRMZM2G465208	13	37	50
Zm00001d045154	AC207265.3_FG002	14	36	50
Zm00001d053911	GRMZM2G042664	16	34	50
Zm00001d002075	GRMZM2G174784	4	45	49
Zm00001d048496	GRMZM2G137469	5	44	49
Zm00001d002599	GRMZM2G114276	8	41	49
Zm00001d031005	GRMZM2G092947	11	38	49
Zm00001d043443	GRMZM2G140201	11	38	49
Zm00001d044667	GRMZM2G044004	12	37	49
Zm00001d018350	GRMZM2G110558	12	37	49
Zm00001d015493	GRMZM2G119571	13	36	49
Zm00001d046941	GRMZM2G095302	14	35	49
Zm00001d043993	GRMZM2G003354	15	34	49
Zm00001d009746	GRMZM2G129291	20	29	49
Zm00001d052750	GRMZM2G125596	21	28	49
Zm00001d012644	#N/A	7	41	48
Zm00001d027975	GRMZM2G398848	7	41	48
Zm00001d024795	GRMZM2G015406	7	41	48
Zm00001d002819	GRMZM5G825909	8	40	48
Zm00001d052200	GRMZM2G109140	8	40	48
Zm00001d001825	GRMZM6G915669	13	35	48
Zm00001d048783	GRMZM5G891430	15	33	48
Zm00001d018795	GRMZM2G012031	15	33	48
Zm00001d006457	GRMZM2G179505	15	33	48
Zm00001d014414	GRMZM2G152432	15	33	48
Zm00001d021056	GRMZM5G806833	19	29	48
Zm00001d028047	GRMZM2G464515	26	22	48
Zm00001d018380	GRMZM2G479110	4	43	47
Zm00001d014916	GRMZM2G146449	5	42	47
Zm00001d025590	GRMZM2G125424	5	42	47
Zm00001d011560	AC196465.3_FG006	5	42	47
Zm00001d048359	GRMZM2G010017	8	39	47
Zm00001d012169	GRMZM2G329325	8	39	47
Zm00001d043954	GRMZM2G122335	8	39	47
Zm00001d036485	GRMZM2G064050	9	38	47
Zm00001d044302	GRMZM2G430266	9	38	47
Zm00001d050163	GRMZM2G075851	10	37	47
Zm00001d018081	GRMZM2G055204	10	37	47
Zm00001d019700	GRMZM2G061562	11	36	47
Zm00001d031700	GRMZM2G069476	11	36	47
Zm00001d008929	GRMZM2G112686	12	35	47
Zm00001d019145	GRMZM2G432642	12	35	47
Zm00001d023278	GRMZM2G151977	13	34	47
Zm00001d002607	GRMZM2G003752	14	33	47
Zm00001d052076	GRMZM2G181354	14	33	47
Zm00001d039037	GRMZM2G030305	15	32	47
Zm00001d045505	GRMZM5G871262	16	31	47
Zm00001d011559	GRMZM2G060516	17	30	47
Zm00001d011721	GRMZM2G048294	17	30	47
Zm00001d031115	GRMZM2G014709	20	27	47
Zm00001d045053	#N/A	28	19	47
Zm00001d018125	GRMZM2G161175	4	42	46
Zm00001d014867	AC190909.3_FG004	4	42	46
Zm00001d002869	GRMZM2G026558	5	41	46
Zm00001d039670	GRMZM2G054559	6	40	46
Zm00001d053585	GRMZM2G121495	6	40	46
Zm00001d047563	GRMZM2G011651	7	39	46
Zm00001d013878	GRMZM2G024345	7	39	46
Zm00001d006578	GRMZM2G142932	8	38	46
Zm00001d023372	GRMZM2G022318	9	37	46
Zm00001d007862	GRMZM2G034572	9	37	46
Zm00001d051889	GRMZM2G075368	10	36	46
Zm00001d042975	GRMZM2G033630	10	36	46
Zm00001d012666	GRMZM2G027794	11	35	46
Zm00001d026477	GRMZM2G143402	12	34	46
Zm00001d018485	GRMZM2G356938	12	34	46
Zm00001d034527	GRMZM2G009901	13	33	46
Zm00001d017409	GRMZM2G140669	14	32	46
Zm00001d007313	GRMZM2G349875	15	31	46
Zm00001d006628	GRMZM2G360517	16	30	46
Zm00001d042319	GRMZM5G878561	17	29	46
Zm00001d006065	GRMZM2G083504	18	28	46
Zm00001d031975	GRMZM2G149414	21	25	46
Zm00001d018516	GRMZM2G171801	23	23	46
Zm00001d045064	GRMZM5G834697	31	15	46
Zm00001d010271	GRMZM2G087451	7	38	45
Zm00001d033015	AC195608.3_FG005	7	38	45
Zm00001d034038	GRMZM2G057935	8	37	45
Zm00001d042627	GRMZM2G135743	8	37	45
Zm00001d051977	GRMZM2G130002	9	36	45
Zm00001d039000	GRMZM2G039886	10	35	45
Zm00001d008565	GRMZM2G153704	10	35	45
Zm00001d013465	GRMZM2G024973	11	34	45
Zm00001d041056	GRMZM2G352159	11	34	45
Zm00001d014920	GRMZM2G074282	12	33	45
Zm00001d033745	GRMZM2G023110	13	32	45
Zm00001d018111	GRMZM5G801076	13	32	45
Zm00001d053011	GRMZM2G128426	14	31	45
Zm00001d043845	GRMZM2G085078	15	30	45
Zm00001d038311	GRMZM2G129247	18	27	45
Zm00001d042921	GRMZM2G018189	18	27	45
Zm00001d018443	GRMZM2G058289	20	25	45
Zm00001d012765	GRMZM2G118806	23	22	45
Zm00001d038791	GRMZM2G132212	4	40	44
Zm00001d008993	GRMZM2G032348	5	39	44
Zm00001d016755	GRMZM2G037823	5	39	44
Zm00001d005554	GRMZM2G038730	7	37	44
Zm00001d005794	GRMZM2G140156	8	36	44
Zm00001d013398	GRMZM2G093139	8	36	44
Zm00001d034373	GRMZM2G329181	8	36	44
Zm00001d032732	GRMZM2G116885	8	36	44
Zm00001d006244	GRMZM5G892426	8	36	44
Zm00001d030940	GRMZM2G038855	9	35	44
Zm00001d011945	GRMZM2G010065	9	35	44
Zm00001d008591	GRMZM2G119361	10	34	44
Zm00001d011610	GRMZM2G077054	11	33	44
Zm00001d017784	GRMZM2G417229	11	33	44
Zm00001d013029	AC210013.4_FG013	12	32	44
Zm00001d029297	GRMZM2G092888	12	32	44
Zm00001d047788	GRMZM2G305027	12	32	44
Zm00001d002797	GRMZM2G051179	12	32	44
Zm00001d028866	GRMZM2G010000	14	30	44
Zm00001d047367	GRMZM2G043980	17	27	44
Zm00001d030999	GRMZM2G052650	23	21	44
Zm00001d049150	#N/A	4	39	43
Zm00001d027463	#N/A	5	38	43
Zm00001d013452	GRMZM2G162443	6	37	43
Zm00001d006130	GRMZM2G150503	8	35	43
Zm00001d012693	GRMZM2G437859	8	35	43
Zm00001d005442	GRMZM2G050885	9	34	43
Zm00001d016891	GRMZM2G013079	10	33	43
Zm00001d007280	GRMZM2G137546	10	33	43
Zm00001d002349	GRMZM2G093603	11	32	43
Zm00001d053910	GRMZM2G042602	11	32	43
Zm00001d052385	GRMZM2G346113	12	31	43
Zm00001d011525	GRMZM2G007848	12	31	43
Zm00001d038720	#N/A	12	31	43
Zm00001d001780	#N/A	13	30	43
Zm00001d026475	GRMZM2G143499	13	30	43
Zm00001d026055	GRMZM2G098676	13	30	43
Zm00001d053981	GRMZM2G023528	13	30	43
Zm00001d022611	#N/A	13	30	43
Zm00001d014701	#N/A	14	29	43
Zm00001d033705	GRMZM2G041770	14	29	43
Zm00001d007037	GRMZM2G159200	14	29	43
Zm00001d030617	GRMZM2G479885	18	25	43
Zm00001d018488	GRMZM5G837869	20	23	43
Zm00001d022565	GRMZM2G113016	20	23	43
Zm00001d008731	GRMZM2G061735	21	22	43
Zm00001d040596	GRMZM2G363908	21	22	43
Zm00001d018344	GRMZM2G027439	4	38	42
Zm00001d011490	GRMZM2G179814	4	38	42
Zm00001d053438	GRMZM2G174673	4	38	42
Zm00001d039854	GRMZM2G132009	5	37	42
Zm00001d033013	AC195608.3_FG006	5	37	42
Zm00001d039677	GRMZM2G169929	6	36	42
Zm00001d022427	GRMZM2G311665	6	36	42
Zm00001d026559	GRMZM2G179523	9	33	42
Zm00001d021875	GRMZM2G034779	9	33	42
Zm00001d034410	#N/A	9	33	42
Zm00001d035763	GRMZM2G156956	9	33	42
Zm00001d047694	GRMZM2G072589	9	33	42
Zm00001d038269	GRMZM2G084899	9	33	42
Zm00001d028824	GRMZM2G300692	10	32	42
Zm00001d009027	GRMZM2G372870	11	31	42
Zm00001d012655	GRMZM2G327459	11	31	42
Zm00001d042268	GRMZM2G032132	12	30	42
Zm00001d048507	GRMZM2G064563	12	30	42
Zm00001d028613	GRMZM2G087459	14	28	42
Zm00001d034591	GRMZM2G087612	14	28	42
Zm00001d009508	GRMZM2G156606	14	28	42
Zm00001d011426	GRMZM2G131334	14	28	42
Zm00001d052043	GRMZM2G011218	14	28	42
Zm00001d051846	GRMZM2G152278	15	27	42
Zm00001d043511	GRMZM5G856653	15	27	42
Zm00001d002387	GRMZM5G870080	16	26	42
Zm00001d018599	GRMZM2G152059	17	25	42
Zm00001d037225	GRMZM2G423229	18	24	42
Zm00001d011908	GRMZM2G037585	19	23	42
Zm00001d016911	GRMZM2G023988	19	23	42
Zm00001d022006	GRMZM2G181219	20	22	42
Zm00001d007597	GRMZM2G105570	21	21	42
Zm00001d031529	GRMZM2G449123	21	21	42
Zm00001d040788	GRMZM5G885285	23	19	42
Zm00001d028974	GRMZM2G033570	4	37	41
Zm00001d011066	GRMZM2G047588	5	36	41
Zm00001d039384	AC233853.1_FG003	5	36	41
Zm00001d036440	GRMZM2G134930	5	36	41
Zm00001d027856	GRMZM2G035243	5	36	41
Zm00001d008178	GRMZM2G085111	5	36	41
Zm00001d011771	GRMZM2G138967	6	35	41
Zm00001d029072	GRMZM2G173387	8	33	41
Zm00001d013182	GRMZM2G033267	8	33	41
Zm00001d006360	GRMZM2G114322	8	33	41
Zm00001d050184	GRMZM2G315072	8	33	41
Zm00001d039016	GRMZM2G020661	8	33	41
Zm00001d026668	GRMZM2G001934	9	32	41
Zm00001d013061	GRMZM2G009928	9	32	41
Zm00001d043566	GRMZM2G335359	10	31	41
Zm00001d018472	GRMZM5G871520	11	30	41
Zm00001d033012	GRMZM2G019171	11	30	41
Zm00001d046432	AC218943.3_FG002	12	29	41
Zm00001d048463	GRMZM2G092281	13	28	41
Zm00001d026258	GRMZM2G128934	14	27	41
Zm00001d048203	GRMZM2G004377	14	27	41
Zm00001d053997	GRMZM2G374088	14	27	41
Zm00001d034178	GRMZM2G164580	14	27	41
Zm00001d010967	GRMZM2G089406	15	26	41
Zm00001d013251	GRMZM2G072658	16	25	41
Zm00001d017960	GRMZM2G181519	18	23	41
Zm00001d002345	GRMZM2G345667	18	23	41
Zm00001d054046	GRMZM2G380015	19	22	41
Zm00001d052753	GRMZM5G873295	20	21	41
Zm00001d015233	GRMZM2G097275	4	36	40
Zm00001d034062	GRMZM2G123714	4	36	40
Zm00001d023304	GRMZM2G004412	5	35	40
Zm00001d014698	GRMZM2G414805	5	35	40
Zm00001d044555	GRMZM2G021194	5	35	40
Zm00001d018342	GRMZM2G122231	7	33	40
Zm00001d016972	GRMZM5G801651	7	33	40
Zm00001d023434	GRMZM2G113073	8	32	40
Zm00001d025011	GRMZM2G019246	8	32	40
Zm00001d016865	GRMZM2G436328	8	32	40
Zm00001d042843	GRMZM2G449033	9	31	40
Zm00001d022172	GRMZM2G079226	9	31	40
Zm00001d042373	GRMZM2G180406	9	31	40
Zm00001d039155	AC233870.1_FG004	9	31	40
Zm00001d008734	GRMZM2G171912	9	31	40
Zm00001d014377	GRMZM2G035405	9	31	40
Zm00001d048603	GRMZM2G073779	9	31	40
Zm00001d040130	GRMZM2G166524	9	31	40
Zm00001d028826	GRMZM2G377215	10	30	40
Zm00001d004559	AC191283.3_FG004	10	30	40
Zm00001d014418	GRMZM2G128737	10	30	40
Zm00001d011076	GRMZM2G364612	10	30	40
Zm00001d011102	GRMZM2G098212	11	29	40
Zm00001d034345	GRMZM2G058760	11	29	40
Zm00001d016660	GRMZM2G326111	11	29	40
Zm00001d025953	GRMZM2G054615	11	29	40
Zm00001d047855	GRMZM2G022634	11	29	40
Zm00001d043612	GRMZM2G099166	12	28	40
Zm00001d039612	GRMZM2G083374	12	28	40
Zm00001d043469	GRMZM2G123277	13	27	40
Zm00001d018004	GRMZM2G415327	13	27	40
Zm00001d018990	GRMZM2G168957	13	27	40
Zm00001d032476	GRMZM2G114570	13	27	40
Zm00001d032646	GRMZM2G157855	14	26	40
Zm00001d007522	GRMZM2G000936	14	26	40
Zm00001d048008	GRMZM2G150489	14	26	40
Zm00001d001928	GRMZM2G070273	16	24	40
Zm00001d018440	GRMZM2G150932	16	24	40
Zm00001d021932	GRMZM2G058197	18	22	40
Zm00001d010285	GRMZM5G859107	18	22	40
Zm00001d008965	GRMZM2G127687	21	19	40
Zm00001d010152	GRMZM2G046824	21	19	40
Zm00001d028007	GRMZM2G447551	22	18	40
Zm00001d034240	GRMZM2G072569	23	17	40
Zm00001d039002	GRMZM2G122750	4	35	39
Zm00001d001788	GRMZM2G058948	5	34	39
Zm00001d022432	GRMZM2G080270	5	34	39
Zm00001d027265	GRMZM2G172183	5	34	39
Zm00001d052053	GRMZM2G042179	5	34	39
Zm00001d016081	GRMZM2G060167	7	32	39
Zm00001d034834	GRMZM2G045241	7	32	39
Zm00001d027572	GRMZM5G891266	7	32	39
Zm00001d053848	GRMZM2G119932	7	32	39
Zm00001d013267	GRMZM2G172132	8	31	39
Zm00001d017983	GRMZM2G142779	8	31	39
Zm00001d001813	GRMZM2G018595	8	31	39
Zm00001d038105	GRMZM5G869788	8	31	39
Zm00001d022518	GRMZM2G181607	8	31	39
Zm00001d031059	GRMZM2G003635	9	30	39
Zm00001d020762	GRMZM2G145152	9	30	39
Zm00001d039910	GRMZM2G320521	9	30	39
Zm00001d042066	GRMZM2G032496	9	30	39
Zm00001d048829	GRMZM5G811176	9	30	39
Zm00001d030868	GRMZM2G041050	9	30	39
Zm00001d047801	GRMZM2G161293	10	29	39
Zm00001d006580	GRMZM2G415012	10	29	39
Zm00001d022493	GRMZM2G047995	10	29	39
Zm00001d003007	GRMZM2G178681	10	29	39
Zm00001d030744	GRMZM2G179325	10	29	39
Zm00001d012243	GRMZM2G156206	10	29	39
Zm00001d023659	GRMZM2G006042	11	28	39
Zm00001d026651	GRMZM2G074718	12	27	39
Zm00001d042146	GRMZM2G068913	12	27	39
Zm00001d011746	GRMZM2G061602	12	27	39
Zm00001d009709	GRMZM2G044591	13	26	39
Zm00001d027571	GRMZM5G833774	13	26	39
Zm00001d053282	GRMZM2G096946	13	26	39
Zm00001d032681	GRMZM2G469551	13	26	39
Zm00001d040477	GRMZM2G130348	14	25	39
Zm00001d031933	GRMZM2G103258	14	25	39
Zm00001d043592	GRMZM2G079904	14	25	39
Zm00001d023366	GRMZM2G054481	15	24	39
Zm00001d038797	GRMZM5G845682	17	22	39
Zm00001d022132	GRMZM2G111224	18	21	39
Zm00001d022417	GRMZM2G128176	19	20	39
Zm00001d039012	GRMZM2G021549	25	14	39
Zm00001d007302	GRMZM2G011404	25	14	39
Zm00001d037114	GRMZM5G809695	4	34	38
Zm00001d016066	GRMZM2G120408	4	34	38
Zm00001d043178	GRMZM2G130558	5	33	38
Zm00001d047042	AC225193.3_FG003	5	33	38
Zm00001d040059	GRMZM2G130800	5	33	38
Zm00001d039674	GRMZM2G066413	5	33	38
Zm00001d052974	GRMZM2G118082	6	32	38
Zm00001d020947	GRMZM2G103783	6	32	38
Zm00001d027722	GRMZM2G027821	6	32	38
Zm00001d036008	GRMZM2G178756	7	31	38
Zm00001d048440	GRMZM2G178106	7	31	38
Zm00001d051387	GRMZM2G098800	7	31	38
Zm00001d023379	GRMZM2G004534	7	31	38
Zm00001d018473	GRMZM5G800598	7	31	38
Zm00001d027446	GRMZM2G014366	8	30	38
Zm00001d034751	GRMZM2G114775	8	30	38
Zm00001d039514	GRMZM2G141665	8	30	38
Zm00001d021400	GRMZM2G077406	8	30	38
Zm00001d015363	GRMZM2G017802	8	30	38
Zm00001d018399	GRMZM2G180422	8	30	38
Zm00001d038904	GRMZM2G120833	8	30	38
Zm00001d017120	GRMZM2G031496	9	29	38
Zm00001d053016	GRMZM2G035843	9	29	38
Zm00001d005297	GRMZM2G083972	9	29	38
Zm00001d003310	GRMZM2G447691	9	29	38
Zm00001d027508	GRMZM2G109566	9	29	38
Zm00001d040263	GRMZM5G835235	9	29	38
Zm00001d044634	GRMZM2G143608	9	29	38
Zm00001d032158	GRMZM2G047019	9	29	38
Zm00001d033780	GRMZM2G044569	10	28	38
Zm00001d005976	GRMZM2G026065	10	28	38
Zm00001d032722	#N/A	10	28	38
Zm00001d031587	GRMZM5G894518	10	28	38
Zm00001d039043	GRMZM2G065757	10	28	38
Zm00001d014753	AC209898.2_FG004	10	28	38
Zm00001d047708	#N/A	10	28	38
Zm00001d014181	GRMZM2G466835	11	27	38
Zm00001d039006	GRMZM2G030710	11	27	38
Zm00001d022334	GRMZM2G055607	11	27	38
Zm00001d026607	GRMZM2G040876	11	27	38
Zm00001d026633	GRMZM2G440259	11	27	38
Zm00001d052525	GRMZM2G439311	11	27	38
Zm00001d016669	GRMZM2G108267	11	27	38
Zm00001d042267	GRMZM2G338259	12	26	38
Zm00001d029979	GRMZM2G399484	12	26	38
Zm00001d041926	GRMZM2G069408	12	26	38
Zm00001d005368	GRMZM2G048928	12	26	38
Zm00001d042478	GRMZM2G359397	12	26	38
Zm00001d023521	GRMZM2G468799	12	26	38
Zm00001d051871	GRMZM2G081965	13	25	38
Zm00001d043801	GRMZM2G028467	13	25	38
Zm00001d003617	#N/A	13	25	38
Zm00001d022586	GRMZM2G086937	14	24	38
Zm00001d052219	GRMZM2G101518	15	23	38
Zm00001d041439	GRMZM2G390345	15	23	38
Zm00001d022190	GRMZM2G116620	16	22	38
Zm00001d012463	GRMZM2G069215	18	20	38
Zm00001d002485	GRMZM2G354053	4	33	37
Zm00001d036448	GRMZM2G306028	4	33	37
Zm00001d028267	GRMZM2G099860	4	33	37
Zm00001d053989	GRMZM2G057265	5	32	37
Zm00001d047951	GRMZM2G081175	5	32	37
Zm00001d043854	GRMZM2G077401	5	32	37
Zm00001d037898	GRMZM5G835629	5	32	37
Zm00001d038806	GRMZM2G360681	6	31	37
Zm00001d043915	GRMZM2G159357	6	31	37
Zm00001d013168	AC183932.3_FG007	6	31	37
Zm00001d009029	GRMZM2G070520	6	31	37
Zm00001d018499	GRMZM2G364172	6	31	37
Zm00001d002323	GRMZM2G102346	6	31	37
Zm00001d038972	GRMZM2G085849	6	31	37
Zm00001d047494	GRMZM2G157621	6	31	37
Zm00001d013126	#N/A	6	31	37
Zm00001d013307	GRMZM2G147880	7	30	37
Zm00001d034669	GRMZM2G159766	7	30	37
Zm00001d048718	GRMZM2G070553	7	30	37
Zm00001d034239	GRMZM5G837018	7	30	37
Zm00001d011767	GRMZM2G341404	7	30	37
Zm00001d029938	GRMZM2G079031	7	30	37
Zm00001d044553	GRMZM2G021517	8	29	37
Zm00001d018454	GRMZM5G806449	8	29	37
Zm00001d052767	GRMZM2G163709	8	29	37
Zm00001d038690	GRMZM2G176519	8	29	37
Zm00001d024049	GRMZM2G010095	8	29	37
Zm00001d012350	GRMZM2G103445	8	29	37
Zm00001d012853	GRMZM2G118503	9	28	37
Zm00001d010940	GRMZM2G090928	9	28	37
Zm00001d047777	GRMZM2G049340	9	28	37
Zm00001d002256	GRMZM5G897776	9	28	37
Zm00001d006704	GRMZM2G014400	9	28	37
Zm00001d046921	GRMZM2G405474	9	28	37
Zm00001d021831	GRMZM5G842019	9	28	37
Zm00001d053704	GRMZM2G336761	10	27	37
Zm00001d014811	GRMZM2G152056	10	27	37
Zm00001d046485	GRMZM2G122717	10	27	37
Zm00001d029143	GRMZM2G052206	10	27	37
Zm00001d046586	GRMZM2G087635	10	27	37
Zm00001d047126	GRMZM2G118022	10	27	37
Zm00001d011288	GRMZM2G057618	10	27	37
Zm00001d013676	GRMZM2G165488	11	26	37
Zm00001d039616	GRMZM2G421604	11	26	37
Zm00001d048233	GRMZM2G095786	11	26	37
Zm00001d049019	GRMZM2G017624	11	26	37
Zm00001d023301	GRMZM2G036918	11	26	37
Zm00001d038392	GRMZM2G115398	11	26	37
Zm00001d048796	GRMZM2G468260	12	25	37
Zm00001d008333	GRMZM2G017329	12	25	37
Zm00001d034433	GRMZM2G132971	12	25	37
Zm00001d021464	GRMZM2G105253	12	25	37
Zm00001d006059	GRMZM2G090865	12	25	37
Zm00001d012446	GRMZM5G801793	12	25	37
Zm00001d008503	GRMZM2G003930	12	25	37
Zm00001d048891	GRMZM2G099583	13	24	37
Zm00001d032096	GRMZM2G110306	13	24	37
Zm00001d038085	GRMZM2G305851	13	24	37
Zm00001d021950	GRMZM2G022313	13	24	37
Zm00001d036807	GRMZM2G074438	13	24	37
Zm00001d046749	GRMZM2G108149	13	24	37
Zm00001d048224	GRMZM2G092568	14	23	37
Zm00001d048165	GRMZM2G181551	14	23	37
Zm00001d039369	GRMZM2G400907	14	23	37
Zm00001d033931	GRMZM2G442658	14	23	37
Zm00001d005925	GRMZM2G076075	15	22	37
Zm00001d034469	GRMZM2G397190	15	22	37
Zm00001d018066	GRMZM2G017429	16	21	37
Zm00001d045050	GRMZM2G177231	16	21	37
Zm00001d048481	GRMZM2G171595	17	20	37
Zm00001d021518	GRMZM2G488458	17	20	37
Zm00001d013241	GRMZM2G057623	19	18	37
Zm00001d053968	GRMZM2G018697	21	16	37
Zm00001d052354	GRMZM2G347541	21	16	37
Zm00001d014862	GRMZM2G145088	21	16	37
Zm00001d010162	GRMZM2G056539	22	15	37
Zm00001d012522	GRMZM2G130764	5	31	36
Zm00001d040203	GRMZM2G070264	5	31	36
Zm00001d010234	AC226248.1_FG002	5	31	36
Zm00001d043400	GRMZM2G072586	6	30	36
Zm00001d027298	GRMZM2G114469	6	30	36
Zm00001d039046	GRMZM2G035128	6	30	36
Zm00001d052865	GRMZM5G866627	6	30	36
Zm00001d045611	GRMZM2G154229	7	29	36
Zm00001d027851	GRMZM2G162814	7	29	36
Zm00001d002332	GRMZM2G005107	7	29	36
Zm00001d041488	GRMZM2G104045	7	29	36
Zm00001d005036	GRMZM2G007283	7	29	36
Zm00001d002956	#N/A	8	28	36
Zm00001d042850	GRMZM2G005000	9	27	36
Zm00001d013603	AC194402.2_FG004	9	27	36
Zm00001d030837	GRMZM2G048140	9	27	36
Zm00001d018698	#N/A	9	27	36
Zm00001d013108	GRMZM2G027825	9	27	36
Zm00001d031561	GRMZM5G828396	9	27	36
Zm00001d049648	GRMZM2G302160	9	27	36
Zm00001d038885	GRMZM2G174741	9	27	36
Zm00001d034781	GRMZM2G113158	9	27	36
Zm00001d004162	#N/A	10	26	36
Zm00001d013632	GRMZM2G161668	10	26	36
Zm00001d031211	GRMZM2G461278	10	26	36
Zm00001d021748	GRMZM2G153454	10	26	36
Zm00001d018025	GRMZM2G127632	10	26	36
Zm00001d039444	GRMZM2G313867	10	26	36
Zm00001d028317	GRMZM2G043584	11	25	36
Zm00001d027412	GRMZM2G040762	11	25	36
Zm00001d015036	GRMZM5G803949	11	25	36
Zm00001d015029	GRMZM2G466281	11	25	36
Zm00001d018447	GRMZM2G144146	11	25	36
Zm00001d031071	GRMZM2G082998	12	24	36
Zm00001d012935	GRMZM2G085460	12	24	36
Zm00001d037540	GRMZM2G084812	12	24	36
Zm00001d041536	GRMZM2G159475	12	24	36
Zm00001d041883	GRMZM2G067171	13	23	36
Zm00001d046691	GRMZM2G378836	13	23	36
Zm00001d006845	GRMZM2G096106	14	22	36
Zm00001d038998	GRMZM2G038183	14	22	36
Zm00001d018977	GRMZM2G122520	14	22	36
Zm00001d042474	GRMZM2G045433	14	22	36
Zm00001d045445	GRMZM2G097313	15	21	36
Zm00001d040691	GRMZM2G034855	15	21	36
Zm00001d039658	GRMZM2G039828	16	20	36
Zm00001d053553	GRMZM2G175510	18	18	36
Zm00001d053994	GRMZM2G073571	18	18	36
Zm00001d049598	GRMZM2G145951	19	17	36
Zm00001d013819	GRMZM2G132036	19	17	36
Zm00001d021579	GRMZM2G029082	19	17	36
Zm00001d043288	GRMZM2G000615	20	16	36
Zm00001d013412	GRMZM5G833140	20	16	36
Zm00001d027510	GRMZM2G109509	4	31	35
Zm00001d038125	GRMZM2G153119	4	31	35
Zm00001d025985	GRMZM2G427106	5	30	35
Zm00001d052416	GRMZM2G146553	5	30	35
Zm00001d034344	GRMZM2G058734	5	30	35
Zm00001d045513	GRMZM2G029863	5	30	35
Zm00001d052353	GRMZM2G044862	6	29	35
Zm00001d048503	GRMZM2G467007	6	29	35
Zm00001d005726	GRMZM2G114681	6	29	35
Zm00001d005047	GRMZM2G304212	6	29	35
Zm00001d028620	GRMZM2G160906	6	29	35
Zm00001d015277	GRMZM2G067313	6	29	35
Zm00001d044601	GRMZM2G003033	7	28	35
Zm00001d035657	GRMZM2G069162	8	27	35
Zm00001d026337	GRMZM2G121612	8	27	35
Zm00001d052060	GRMZM2G312521	8	27	35
Zm00001d012260	GRMZM2G075956	8	27	35
Zm00001d021342	GRMZM2G162086	9	26	35
Zm00001d025950	GRMZM2G000973	9	26	35
Zm00001d028189	GRMZM2G107872	9	26	35
Zm00001d026296	GRMZM2G033724	9	26	35
Zm00001d037713	GRMZM2G066341	9	26	35
Zm00001d026158	GRMZM2G037792	9	26	35
Zm00001d032604	GRMZM2G095492	10	25	35
Zm00001d017097	GRMZM2G173501	10	25	35
Zm00001d035086	GRMZM2G173428	10	25	35
Zm00001d052292	GRMZM2G469828	10	25	35
Zm00001d016876	GRMZM2G380094	10	25	35
Zm00001d008530	GRMZM2G155709	11	24	35
Zm00001d047539	GRMZM2G086614	11	24	35
Zm00001d042669	GRMZM2G046846	12	23	35
Zm00001d044691	GRMZM2G011878	12	23	35
Zm00001d039120	GRMZM2G438895	12	23	35
Zm00001d025997	GRMZM2G016939	12	23	35
Zm00001d027383	GRMZM2G087207	12	23	35
Zm00001d049452	GRMZM2G070639	13	22	35
Zm00001d038754	GRMZM2G101413	13	22	35
Zm00001d032268	GRMZM2G106703	13	22	35
Zm00001d006269	GRMZM2G158679	13	22	35
Zm00001d042837	GRMZM5G832491	13	22	35
Zm00001d048526	GRMZM2G110116	14	21	35
Zm00001d033451	GRMZM2G369130	14	21	35
Zm00001d022387	GRMZM2G036872	14	21	35
Zm00001d002879	#N/A	14	21	35
Zm00001d050107	GRMZM2G082087	14	21	35
Zm00001d012211	GRMZM2G049269	15	20	35
Zm00001d045540	GRMZM2G041994	15	20	35
Zm00001d048527	GRMZM2G109987	15	20	35
Zm00001d048604	GRMZM2G163427	15	20	35
Zm00001d039181	GRMZM5G830932	20	15	35
Zm00001d043878	GRMZM2G037368	22	13	35
Zm00001d049709	GRMZM2G005583	4	30	34
Zm00001d047637	AC233955.1_FG009	4	30	34
Zm00001d016149	GRMZM2G114675	4	30	34
Zm00001d047466	GRMZM2G095104	4	30	34
Zm00001d030098	GRMZM2G158976	4	30	34
Zm00001d015260	GRMZM2G063942	5	29	34
Zm00001d022175	GRMZM2G079629	5	29	34
Zm00001d047481	GRMZM2G125148	5	29	34
Zm00001d038676	GRMZM2G074792	5	29	34
Zm00001d031441	GRMZM5G879527	5	29	34
Zm00001d033213	GRMZM2G324276	5	29	34
Zm00001d014717	GRMZM2G347766	5	29	34
Zm00001d010602	GRMZM2G065566	5	29	34
Zm00001d019522	GRMZM2G140394	6	28	34
Zm00001d021868	GRMZM2G019084	6	28	34
Zm00001d043406	GRMZM2G105863	6	28	34
Zm00001d021620	GRMZM2G048907	6	28	34
Zm00001d029150	GRMZM2G063048	6	28	34
Zm00001d044312	GRMZM2G142913	6	28	34
Zm00001d022038	GRMZM2G432738	6	28	34
Zm00001d011095	#N/A	6	28	34
Zm00001d038854	GRMZM2G121237	6	28	34
Zm00001d026705	GRMZM5G824597	6	28	34
Zm00001d048389	GRMZM2G137779	6	28	34
Zm00001d051172	GRMZM2G081406	7	27	34
Zm00001d029343	GRMZM2G097426	7	27	34
Zm00001d011433	GRMZM2G017386	7	27	34
Zm00001d034727	GRMZM5G882418	7	27	34
Zm00001d024520	GRMZM2G145123	7	27	34
Zm00001d033834	GRMZM2G133169	7	27	34
Zm00001d020697	GRMZM5G829304	7	27	34
Zm00001d021869	GRMZM2G158429	7	27	34
Zm00001d049480	#N/A	8	26	34
Zm00001d040127	GRMZM2G355636	8	26	34
Zm00001d048551	GRMZM2G168257	8	26	34
Zm00001d032703	GRMZM2G107629	8	26	34
Zm00001d048143	GRMZM2G006721	8	26	34
Zm00001d033892	GRMZM2G090124	8	26	34
Zm00001d011770	GRMZM2G045421	8	26	34
Zm00001d038762	GRMZM2G043435	8	26	34
Zm00001d036351	GRMZM2G430680	8	26	34
Zm00001d027344	GRMZM2G077669	8	26	34
Zm00001d021623	GRMZM2G154489	8	26	34
Zm00001d013245	GRMZM5G862540	8	26	34
Zm00001d041334	GRMZM2G180728	8	26	34
Zm00001d033655	GRMZM2G044557	9	25	34
Zm00001d046508	GRMZM2G019029	9	25	34
Zm00001d027299	GRMZM2G114459	9	25	34
Zm00001d039141	GRMZM2G163861	9	25	34
Zm00001d012675	GRMZM2G116273	9	25	34
Zm00001d045366	GRMZM2G122793	10	24	34
Zm00001d013442	GRMZM2G114162	10	24	34
Zm00001d026222	AC208110.2_FG006	10	24	34
Zm00001d022550	GRMZM2G077124	10	24	34
Zm00001d042309	GRMZM2G119650	10	24	34
Zm00001d009714	GRMZM2G162413	10	24	34
Zm00001d039341	GRMZM2G068217	11	23	34
Zm00001d047482	GRMZM2G084347	11	23	34
Zm00001d029059	GRMZM2G119850	11	23	34
Zm00001d011900	GRMZM2G005459	12	22	34
Zm00001d021728	#N/A	12	22	34
Zm00001d049737	GRMZM2G360352	12	22	34
Zm00001d043514	GRMZM5G818186	12	22	34
Zm00001d006759	GRMZM2G113512	12	22	34
Zm00001d002267	GRMZM2G300500	13	21	34
Zm00001d012966	GRMZM2G002825	13	21	34
Zm00001d051911	GRMZM2G142768	14	20	34
Zm00001d037774	GRMZM2G147243	15	19	34
Zm00001d046759	GRMZM2G378653	15	19	34
Zm00001d019173	AC235546.1_FG001	16	18	34
Zm00001d026575	GRMZM2G038384	16	18	34
Zm00001d024409	GRMZM2G103250	18	16	34
Zm00001d037934	GRMZM2G007195	18	16	34
Zm00001d024933	GRMZM2G164538	20	14	34
Zm00001d045477	GRMZM2G118690	20	14	34
Zm00001d012824	GRMZM2G384338	21	13	34
Zm00001d017390	GRMZM5G868047	4	29	33
Zm00001d018573	GRMZM2G375002	4	29	33
Zm00001d022251	GRMZM2G335738	4	29	33
Zm00001d047216	GRMZM2G154029	4	29	33
Zm00001d020617	GRMZM2G135817	4	29	33
Zm00001d007778	GRMZM2G444533	5	28	33
Zm00001d052008	GRMZM2G178955	5	28	33
Zm00001d010640	GRMZM2G161040	5	28	33
Zm00001d049676	#N/A	5	28	33
Zm00001d022575	GRMZM2G409128	5	28	33
Zm00001d027320	GRMZM2G085872	5	28	33
Zm00001d032603	GRMZM2G057451	6	27	33
Zm00001d054034	GRMZM2G119426	6	27	33
Zm00001d048320	GRMZM2G178916	6	27	33
Zm00001d010466	GRMZM2G139574	6	27	33
Zm00001d034929	GRMZM2G036169	6	27	33
Zm00001d031535	GRMZM2G076257	6	27	33
Zm00001d043135	GRMZM2G139710	6	27	33
Zm00001d027295	GRMZM2G164696	7	26	33
Zm00001d012625	GRMZM5G869971	7	26	33
Zm00001d021169	GRMZM2G056934	7	26	33
Zm00001d011331	GRMZM2G034573	7	26	33
Zm00001d012667	GRMZM2G124047	7	26	33
Zm00001d049643	GRMZM2G049185	7	26	33
Zm00001d017670	GRMZM2G016749	7	26	33
Zm00001d025681	#N/A	8	25	33
Zm00001d035551	GRMZM2G099186	8	25	33
Zm00001d009556	GRMZM2G119316	8	25	33
Zm00001d029529	GRMZM2G067371	8	25	33
Zm00001d027296	GRMZM2G703466	8	25	33
Zm00001d043906	GRMZM2G034526	8	25	33
Zm00001d035004	GRMZM2G040296	8	25	33
Zm00001d042279	GRMZM2G056702	8	25	33
Zm00001d027570	AC155624.2_FG006	8	25	33
Zm00001d030626	GRMZM2G110572	8	25	33
Zm00001d036382	GRMZM5G857090	8	25	33
Zm00001d039471	GRMZM2G077227	8	25	33
Zm00001d011211	GRMZM2G165428	8	25	33
Zm00001d018541	#N/A	8	25	33
Zm00001d027448	GRMZM2G176558	8	25	33
Zm00001d029402	GRMZM2G412430	8	25	33
Zm00001d025726	GRMZM2G167280	8	25	33
Zm00001d003538	GRMZM2G399383	8	25	33
Zm00001d020744	GRMZM2G420786	8	25	33
Zm00001d007042	GRMZM2G060109	9	24	33
Zm00001d044497	GRMZM2G090647	9	24	33
Zm00001d002282	GRMZM2G041518	9	24	33
Zm00001d001796	#N/A	9	24	33
Zm00001d039867	GRMZM2G100898	9	24	33
Zm00001d006861	GRMZM2G403162	9	24	33
Zm00001d005092	GRMZM2G411159	9	24	33
Zm00001d042918	GRMZM2G463415	9	24	33
Zm00001d021823	GRMZM5G897546	10	23	33
Zm00001d031430	GRMZM2G132704	10	23	33
Zm00001d021296	GRMZM2G104551	10	23	33
Zm00001d002811	GRMZM2G404973	10	23	33
Zm00001d034670	#N/A	10	23	33
Zm00001d002688	#N/A	10	23	33
Zm00001d002320	#N/A	10	23	33
Zm00001d053819	GRMZM2G028980	11	22	33
Zm00001d036668	GRMZM2G061465	11	22	33
Zm00001d038961	GRMZM2G136219	11	22	33
Zm00001d048692	GRMZM2G126601	11	22	33
Zm00001d050917	GRMZM2G018416	11	22	33
Zm00001d021173	GRMZM2G132486	11	22	33
Zm00001d016438	GRMZM2G569948	11	22	33
Zm00001d015100	GRMZM2G053868	11	22	33
Zm00001d048801	GRMZM5G877647	11	22	33
Zm00001d009708	GRMZM2G058305	12	21	33
Zm00001d029105	GRMZM2G158662	12	21	33
Zm00001d002944	GRMZM2G177273	12	21	33
Zm00001d011745	GRMZM2G313737	12	21	33
Zm00001d033370	GRMZM2G003607	12	21	33
Zm00001d025548	GRMZM2G044382	12	21	33
Zm00001d031423	GRMZM2G441903	12	21	33
Zm00001d038448	AC209257.4_FG008	13	20	33
Zm00001d040459	GRMZM2G078895	13	20	33
Zm00001d049796	GRMZM2G388778	13	20	33
Zm00001d053872	GRMZM2G153797	13	20	33
Zm00001d027788	#N/A	13	20	33
Zm00001d054076	GRMZM2G163277	13	20	33
Zm00001d039166	GRMZM2G113355	13	20	33
Zm00001d018001	GRMZM5G812555	13	20	33
Zm00001d008203	GRMZM2G039396	14	19	33
Zm00001d034770	GRMZM2G113137	14	19	33
Zm00001d028427	#N/A	14	19	33
Zm00001d039265	GRMZM2G175218	15	18	33
Zm00001d023218	GRMZM2G057576	15	18	33
Zm00001d027751	GRMZM2G154119	15	18	33
Zm00001d002391	GRMZM2G175362	15	18	33
Zm00001d015319	GRMZM2G126920	15	18	33
Zm00001d003114	GRMZM2G065899	16	17	33
Zm00001d034630	GRMZM2G155580	17	16	33
Zm00001d036371	GRMZM2G126361	17	16	33
Zm00001d012471	GRMZM2G135367	18	15	33
Zm00001d044060	GRMZM2G064473	19	14	33
Zm00001d018894	GRMZM2G144645	20	13	33
Zm00001d039535	GRMZM2G314898	4	28	32
Zm00001d013597	GRMZM2G176688	4	28	32
Zm00001d037305	GRMZM2G120163	4	28	32
Zm00001d002179	GRMZM2G039097	4	28	32
Zm00001d043012	GRMZM2G045249	4	28	32
Zm00001d003266	GRMZM2G044989	4	28	32
Zm00001d042761	GRMZM5G839592	4	28	32
Zm00001d041215	GRMZM2G147857	5	27	32
Zm00001d038346	GRMZM2G067156	5	27	32
Zm00001d025680	GRMZM2G065292	5	27	32
Zm00001d039163	GRMZM2G102255	5	27	32
Zm00001d029447	GRMZM2G416156	5	27	32
Zm00001d047570	GRMZM2G161664	6	26	32
Zm00001d026627	GRMZM2G142667	6	26	32
Zm00001d014909	GRMZM2G377887	6	26	32
Zm00001d018333	GRMZM2G128214	6	26	32
Zm00001d042512	GRMZM2G064914	6	26	32
Zm00001d031268	GRMZM2G301098	6	26	32
Zm00001d012939	AC212728.3_FG001	6	26	32
Zm00001d025939	GRMZM2G155543	6	26	32
Zm00001d007090	GRMZM2G075431	6	26	32
Zm00001d036558	GRMZM2G023051	6	26	32
Zm00001d027998	GRMZM2G420357	7	25	32
Zm00001d047290	GRMZM2G053831	7	25	32
Zm00001d038650	GRMZM2G006377	7	25	32
Zm00001d031429	GRMZM2G132607	7	25	32
Zm00001d014435	GRMZM2G067789	7	25	32
Zm00001d052873	#N/A	7	25	32
Zm00001d043446	GRMZM2G317285	7	25	32
Zm00001d018133	GRMZM2G313027	7	25	32
Zm00001d018389	GRMZM2G469111	7	25	32
Zm00001d012417	GRMZM2G035933	7	25	32
Zm00001d034933	AC177899.2_FG009	7	25	32
Zm00001d014744	GRMZM2G179292	7	25	32
Zm00001d002718	GRMZM5G825321	7	25	32
Zm00001d047309	GRMZM2G171428	8	24	32
Zm00001d019374	GRMZM2G037882	8	24	32
Zm00001d021263	GRMZM2G165272	8	24	32
Zm00001d045098	GRMZM2G067053	8	24	32
Zm00001d042168	GRMZM2G136830	8	24	32
Zm00001d026590	GRMZM2G475882	8	24	32
Zm00001d023530	GRMZM2G438176	8	24	32
Zm00001d048154	GRMZM2G081729	8	24	32
Zm00001d017977	GRMZM2G151223	8	24	32
Zm00001d040422	GRMZM2G029219	8	24	32
Zm00001d006552	GRMZM2G099487	9	23	32
Zm00001d039401	GRMZM2G051043	9	23	32
Zm00001d004929	GRMZM2G046201	9	23	32
Zm00001d015325	GRMZM2G409658	9	23	32
Zm00001d030053	GRMZM2G072117	9	23	32
Zm00001d044433	GRMZM2G361398	9	23	32
Zm00001d053852	GRMZM2G111304	9	23	32
Zm00001d011580	#N/A	9	23	32
Zm00001d033039	GRMZM2G120085	9	23	32
Zm00001d038925	GRMZM2G113129	10	22	32
Zm00001d053725	GRMZM2G125308	10	22	32
Zm00001d042506	GRMZM2G044055	10	22	32
Zm00001d002945	GRMZM2G176677	10	22	32
Zm00001d013295	GRMZM2G051403	10	22	32
Zm00001d027874	GRMZM2G000686	10	22	32
Zm00001d048356	GRMZM2G126682	10	22	32
Zm00001d031316	GRMZM2G113840	10	22	32
Zm00001d002344	#N/A	11	21	32
Zm00001d053882	GRMZM2G117346	11	21	32
Zm00001d016687	GRMZM5G876303	11	21	32
Zm00001d038504	GRMZM2G174610	12	20	32
Zm00001d034918	GRMZM2G135199	12	20	32
Zm00001d024424	GRMZM2G023275	12	20	32
Zm00001d043095	GRMZM2G312244	12	20	32
Zm00001d049362	GRMZM2G003642	12	20	32
Zm00001d008724	GRMZM2G067675	12	20	32
Zm00001d049165	GRMZM2G106798	13	19	32
Zm00001d044985	GRMZM5G808624	13	19	32
Zm00001d011624	GRMZM2G144021	13	19	32
Zm00001d038101	GRMZM2G109352	13	19	32
Zm00001d027334	GRMZM2G436226	13	19	32
Zm00001d026681	GRMZM2G039011	13	19	32
Zm00001d041397	GRMZM2G173680	14	18	32
Zm00001d026244	GRMZM2G129071	15	17	32
Zm00001d006125	GRMZM2G023080	15	17	32
Zm00001d016767	GRMZM2G118825	15	17	32
Zm00001d007207	GRMZM5G836628	15	17	32
Zm00001d052213	GRMZM2G000764	15	17	32
Zm00001d050182	GRMZM2G029184	16	16	32
Zm00001d034480	GRMZM2G163912	16	16	32
Zm00001d003925	GRMZM2G015889	18	14	32
Zm00001d013383	GRMZM2G104316	20	12	32
Zm00001d007764	GRMZM2G149935	20	12	32
Zm00001d010976	GRMZM2G012874	4	27	31
Zm00001d012687	GRMZM2G035421	4	27	31
Zm00001d032322	GRMZM2G115635	4	27	31
Zm00001d045309	GRMZM2G010156	4	27	31
Zm00001d017473	GRMZM2G056903	4	27	31
Zm00001d043370	GRMZM2G390160	4	27	31
Zm00001d031638	GRMZM2G083538	4	27	31
Zm00001d018358	GRMZM2G018484	4	27	31
Zm00001d020948	GRMZM2G103713	4	27	31
Zm00001d053522	AC185300.4_FG002	5	26	31
Zm00001d022613	GRMZM2G067921	5	26	31
Zm00001d008624	GRMZM2G519073	5	26	31
Zm00001d006900	GRMZM2G365160	5	26	31
Zm00001d021891	GRMZM2G083243	5	26	31
Zm00001d003256	GRMZM2G093720	5	26	31
Zm00001d031447	AC234203.1_FG004	5	26	31
Zm00001d051241	GRMZM2G071448	6	25	31
Zm00001d012381	GRMZM2G169259	6	25	31
Zm00001d044566	GRMZM2G022841	6	25	31
Zm00001d054000	GRMZM2G094579	6	25	31
Zm00001d017906	GRMZM2G020285	6	25	31
Zm00001d036557	GRMZM2G322328	6	25	31
Zm00001d017106	AC205703.4_FG002	6	25	31
Zm00001d006472	GRMZM2G336962	6	25	31
Zm00001d037695	GRMZM2G350802	6	25	31
Zm00001d030300	#N/A	6	25	31
Zm00001d018461	GRMZM2G078887	6	25	31
Zm00001d029872	GRMZM2G061099	6	25	31
Zm00001d048113	GRMZM2G113287	6	25	31
Zm00001d045574	GRMZM2G151993	7	24	31
Zm00001d034689	GRMZM2G177445	7	24	31
Zm00001d036546	#N/A	7	24	31
Zm00001d047324	GRMZM5G897980	7	24	31
Zm00001d042661	GRMZM2G452630	7	24	31
Zm00001d014883	GRMZM2G005771	7	24	31
Zm00001d002115	GRMZM5G824964	7	24	31
Zm00001d009562	GRMZM2G125294	7	24	31
Zm00001d047806	GRMZM2G103270	7	24	31
Zm00001d027844	GRMZM5G857303	7	24	31
Zm00001d014291	GRMZM2G071087	7	24	31
Zm00001d014722	GRMZM2G098793	7	24	31
Zm00001d012247	GRMZM2G113959	7	24	31
Zm00001d025721	GRMZM2G047143	7	24	31
Zm00001d010558	GRMZM2G422641	7	24	31
Zm00001d021858	#N/A	7	24	31
Zm00001d029264	GRMZM2G040954	7	24	31
Zm00001d030129	GRMZM2G457147	8	23	31
Zm00001d008513	GRMZM2G060061	8	23	31
Zm00001d008176	GRMZM2G081127	8	23	31
Zm00001d034423	GRMZM2G073511	8	23	31
Zm00001d018906	GRMZM2G107408	8	23	31
Zm00001d002090	GRMZM2G071163	8	23	31
Zm00001d046305	GRMZM5G812774	8	23	31
Zm00001d012816	GRMZM2G022054	8	23	31
Zm00001d032725	GRMZM5G895188	8	23	31
Zm00001d049734	GRMZM2G059179	8	23	31
Zm00001d036337	GRMZM2G406101	8	23	31
Zm00001d034015	GRMZM2G147687	8	23	31
Zm00001d013385	GRMZM2G104342	8	23	31
Zm00001d030152	GRMZM2G306079	8	23	31
Zm00001d038431	GRMZM2G035601	8	23	31
Zm00001d013094	GRMZM2G166049	9	22	31
Zm00001d005995	GRMZM2G031837	9	22	31
Zm00001d018482	GRMZM2G056598	9	22	31
Zm00001d044089	GRMZM2G088436	9	22	31
Zm00001d028962	GRMZM2G030272	9	22	31
Zm00001d012656	GRMZM2G039982	9	22	31
Zm00001d022166	GRMZM2G109843	10	21	31
Zm00001d021978	GRMZM2G151649	10	21	31
Zm00001d035090	GRMZM2G144873	10	21	31
Zm00001d035040	GRMZM2G057436	10	21	31
Zm00001d013933	GRMZM2G032648	10	21	31
Zm00001d031009	GRMZM2G067436	10	21	31
Zm00001d054016	GRMZM2G150337	10	21	31
Zm00001d026584	AC209169.3_FG007	10	21	31
Zm00001d043462	GRMZM2G103544	10	21	31
Zm00001d033495	GRMZM5G849971	10	21	31
Zm00001d045191	GRMZM2G007801	10	21	31
Zm00001d035029	GRMZM5G834205	10	21	31
Zm00001d012437	GRMZM2G179985	10	21	31
Zm00001d005451	GRMZM2G028353	10	21	31
Zm00001d022181	GRMZM2G117707	11	20	31
Zm00001d005650	GRMZM2G300955	11	20	31
Zm00001d038928	GRMZM2G113382	11	20	31
Zm00001d022401	GRMZM2G009265	11	20	31
Zm00001d019305	GRMZM2G003754	11	20	31
Zm00001d017330	#N/A	11	20	31
Zm00001d006504	GRMZM2G026309	12	19	31
Zm00001d021867	GRMZM2G041724	12	19	31
Zm00001d034638	GRMZM2G061900	12	19	31
Zm00001d014896	GRMZM2G131988	12	19	31
Zm00001d007062	GRMZM2G153877	12	19	31
Zm00001d048085	AC197717.3_FG002	12	19	31
Zm00001d048115	GRMZM2G113232	12	19	31
Zm00001d017089	GRMZM2G029922	12	19	31
Zm00001d034194	GRMZM2G085189	12	19	31
Zm00001d043454	GRMZM2G010804	12	19	31
Zm00001d043562	AC211175.3_FG005	12	19	31
Zm00001d024343	GRMZM2G155357	12	19	31
Zm00001d028811	GRMZM2G129302	13	18	31
Zm00001d021309	GRMZM2G091586	13	18	31
Zm00001d037356	GRMZM2G087787	13	18	31
Zm00001d025812	GRMZM2G330526	13	18	31
Zm00001d017876	GRMZM2G452580	13	18	31
Zm00001d013204	GRMZM2G171588	13	18	31
Zm00001d006255	GRMZM2G108981	13	18	31
Zm00001d046684	GRMZM2G442489	13	18	31
Zm00001d008462	GRMZM2G113421	13	18	31
Zm00001d048314	GRMZM2G178787	14	17	31
Zm00001d042305	GRMZM2G092214	14	17	31
Zm00001d002252	GRMZM2G002559	14	17	31
Zm00001d047403	GRMZM5G806784	14	17	31
Zm00001d035773	GRMZM2G104377	15	16	31
Zm00001d024824	GRMZM2G339820	15	16	31
Zm00001d048924	GRMZM2G403636	16	15	31
Zm00001d025581	GRMZM2G017426	16	15	31
Zm00001d001909	GRMZM2G102349	17	14	31
Zm00001d051561	GRMZM2G110287	17	14	31
Zm00001d018530	GRMZM2G445944	17	14	31
Zm00001d008429	GRMZM2G334457	20	11	31
Zm00001d029946	GRMZM2G163189	4	26	30
Zm00001d029051	GRMZM2G075262	4	26	30
Zm00001d013410	GRMZM2G152328	4	26	30
Zm00001d011958	GRMZM2G105005	4	26	30
Zm00001d018560	GRMZM2G004087	4	26	30
Zm00001d035616	GRMZM2G062197	4	26	30
Zm00001d002153	GRMZM2G406977	4	26	30
Zm00001d002865	GRMZM2G027049	5	25	30
Zm00001d042480	GRMZM2G115000	5	25	30
Zm00001d021729	GRMZM2G459224	5	25	30
Zm00001d015012	GRMZM2G156824	5	25	30
Zm00001d032275	GRMZM2G169227	5	25	30
Zm00001d045481	GRMZM2G082855	5	25	30
Zm00001d020708	GRMZM2G162598	5	25	30
Zm00001d013920	GRMZM2G050309	5	25	30
Zm00001d027242	#N/A	5	25	30
Zm00001d012020	GRMZM2G003518	5	25	30
Zm00001d026063	GRMZM2G016477	5	25	30
Zm00001d054106	GRMZM2G134889	6	24	30
Zm00001d052239	GRMZM2G025470	6	24	30
Zm00001d030624	GRMZM2G432850	6	24	30
Zm00001d044490	GRMZM2G369931	6	24	30
Zm00001d052840	GRMZM2G332495	6	24	30
Zm00001d028690	GRMZM2G352883	6	24	30
Zm00001d026253	GRMZM2G391042	6	24	30
Zm00001d011792	GRMZM2G167872	6	24	30
Zm00001d011096	AC199001.3_FG005	6	24	30
Zm00001d037059	GRMZM2G412611	6	24	30
Zm00001d033839	GRMZM2G143238	6	24	30
Zm00001d017729	GRMZM2G108829	6	24	30
Zm00001d031958	GRMZM2G015344	6	24	30
Zm00001d021283	GRMZM2G132032	6	24	30
Zm00001d045404	GRMZM2G371793	6	24	30
Zm00001d026326	GRMZM2G029478	6	24	30
Zm00001d039499	GRMZM2G132069	7	23	30
Zm00001d032683	GRMZM2G153233	7	23	30
Zm00001d011561	GRMZM2G014066	7	23	30
Zm00001d053743	GRMZM2G150190	7	23	30
Zm00001d036834	GRMZM2G171028	7	23	30
Zm00001d023378	GRMZM2G004445	7	23	30
Zm00001d033670	GRMZM2G062045	7	23	30
Zm00001d025452	GRMZM2G010797	7	23	30
Zm00001d035774	GRMZM2G458548	7	23	30
Zm00001d049641	GRMZM2G046804	7	23	30
Zm00001d026701	GRMZM5G864693	7	23	30
Zm00001d052905	GRMZM2G098557	7	23	30
Zm00001d038838	GRMZM2G406674	7	23	30
Zm00001d020409	GRMZM2G126507	7	23	30
Zm00001d017885	GRMZM2G075562	7	23	30
Zm00001d015130	GRMZM5G818514	7	23	30
Zm00001d022542	GRMZM2G361847	7	23	30
Zm00001d028433	#N/A	8	22	30
Zm00001d034880	GRMZM2G123527	8	22	30
Zm00001d018126	GRMZM2G427529	8	22	30
Zm00001d011352	GRMZM2G128658	8	22	30
Zm00001d042950	AC214448.3_FG007	8	22	30
Zm00001d035965	GRMZM2G098594	8	22	30
Zm00001d015231	GRMZM2G097207	8	22	30
Zm00001d035925	GRMZM2G127798	8	22	30
Zm00001d009401	GRMZM2G048611	8	22	30
Zm00001d012447	GRMZM2G023279	8	22	30
Zm00001d038846	GRMZM2G177386	8	22	30
Zm00001d047402	GRMZM2G464363	8	22	30
Zm00001d035039	GRMZM2G057509	9	21	30
Zm00001d008941	GRMZM2G372928	9	21	30
Zm00001d047617	GRMZM2G358238	9	21	30
Zm00001d003066	GRMZM2G030275	9	21	30
Zm00001d052058	GRMZM2G146346	9	21	30
Zm00001d017768	GRMZM2G046909	9	21	30
Zm00001d015152	GRMZM2G072142	9	21	30
Zm00001d017036	GRMZM2G013324	9	21	30
Zm00001d012267	GRMZM2G047214	9	21	30
Zm00001d019125	GRMZM2G125516	9	21	30
Zm00001d015293	GRMZM2G425774	9	21	30
Zm00001d012604	GRMZM2G030769	9	21	30
Zm00001d027548	GRMZM2G075701	9	21	30
Zm00001d051939	GRMZM2G370815	9	21	30
Zm00001d006286	GRMZM2G049613	9	21	30
Zm00001d045596	GRMZM2G041765	10	20	30
Zm00001d051661	GRMZM2G011085	10	20	30
Zm00001d021582	GRMZM2G010298	10	20	30
Zm00001d044823	GRMZM2G164072	10	20	30
Zm00001d012142	GRMZM2G091435	10	20	30
Zm00001d022125	GRMZM2G030578	10	20	30
Zm00001d018632	#N/A	10	20	30
Zm00001d037631	GRMZM2G352618	10	20	30
Zm00001d048541	GRMZM5G828278	11	19	30
Zm00001d044665	GRMZM2G177912	11	19	30
Zm00001d026501	GRMZM2G098290	11	19	30
Zm00001d007077	#N/A	11	19	30
Zm00001d007465	GRMZM2G099862	11	19	30
Zm00001d002080	GRMZM2G174926	11	19	30
Zm00001d018267	#N/A	11	19	30
Zm00001d012895	GRMZM2G004092	12	18	30
Zm00001d020013	GRMZM2G001114	12	18	30
Zm00001d045176	GRMZM2G029370	13	17	30
Zm00001d028543	GRMZM2G079112	13	17	30
Zm00001d027893	GRMZM2G017616	13	17	30
Zm00001d033777	GRMZM2G137788	13	17	30
Zm00001d005680	GRMZM2G039525	14	16	30
Zm00001d013915	GRMZM2G107402	14	16	30
Zm00001d028130	GRMZM2G005435	14	16	30
Zm00001d032226	AC217050.4_FG004	15	15	30
Zm00001d011941	GRMZM2G161168	15	15	30
Zm00001d012219	GRMZM2G020594	15	15	30
Zm00001d037871	GRMZM2G177001	15	15	30
Zm00001d024225	GRMZM5G812144	17	13	30
Zm00001d019644	GRMZM5G868168	18	12	30
Zm00001d021716	GRMZM2G083950	4	25	29
Zm00001d030133	GRMZM2G128641	4	25	29
Zm00001d028616	GRMZM2G113002	4	25	29
Zm00001d048092	GRMZM5G846548	4	25	29
Zm00001d010728	GRMZM2G154936	4	25	29
Zm00001d025951	GRMZM2G054418	4	25	29
Zm00001d044622	GRMZM2G467147	4	25	29
Zm00001d022436	GRMZM2G381386	4	25	29
Zm00001d028482	GRMZM2G030223	4	25	29
Zm00001d050155	GRMZM2G300258	4	25	29
Zm00001d028512	GRMZM2G073591	4	25	29
Zm00001d027630	GRMZM2G107532	4	25	29
Zm00001d026665	GRMZM2G406099	4	25	29
Zm00001d030790	GRMZM5G832908	5	24	29
Zm00001d031120	GRMZM2G042313	5	24	29
Zm00001d011969	GRMZM2G134073	5	24	29
Zm00001d033594	GRMZM2G097109	5	24	29
Zm00001d052079	GRMZM2G181362	5	24	29
Zm00001d018155	GRMZM2G103128	5	24	29
Zm00001d044276	GRMZM2G100911	5	24	29
Zm00001d026557	#N/A	5	24	29
Zm00001d025107	GRMZM2G037725	5	24	29
Zm00001d042996	GRMZM2G105283	5	24	29
Zm00001d015084	GRMZM2G344205	5	24	29
Zm00001d051861	GRMZM2G123887	5	24	29
Zm00001d012581	GRMZM2G132251	5	24	29
Zm00001d014795	GRMZM2G000171	5	24	29
Zm00001d052475	GRMZM2G012391	5	24	29
Zm00001d044461	GRMZM2G134234	5	24	29
Zm00001d005757	GRMZM2G051955	5	24	29
Zm00001d052847	GRMZM2G027972	5	24	29
Zm00001d009952	GRMZM2G151738	5	24	29
Zm00001d039454	GRMZM2G143165	5	24	29
Zm00001d039325	GRMZM2G012861	5	24	29
Zm00001d019002	GRMZM2G101024	5	24	29
Zm00001d033730	GRMZM2G009544	5	24	29
Zm00001d006347	GRMZM2G004784	6	23	29
Zm00001d002105	GRMZM2G021635	6	23	29
Zm00001d051672	#N/A	6	23	29
Zm00001d002283	GRMZM2G165060	6	23	29
Zm00001d020392	GRMZM2G319798	6	23	29
Zm00001d024755	GRMZM2G061447	6	23	29
Zm00001d012140	GRMZM2G091397	6	23	29
Zm00001d051502	GRMZM2G081310	6	23	29
Zm00001d012718	GRMZM2G180021	6	23	29
Zm00001d048511	GRMZM2G060986	6	23	29
Zm00001d030551	GRMZM2G004572	6	23	29
Zm00001d047053	GRMZM2G054634	6	23	29
Zm00001d036483	GRMZM2G114394	6	23	29
Zm00001d047820	GRMZM2G103595	6	23	29
Zm00001d014108	GRMZM2G053764	6	23	29
Zm00001d006708	GRMZM2G034764	6	23	29
Zm00001d027362	GRMZM2G044388	6	23	29
Zm00001d048563	GRMZM2G469499	6	23	29
Zm00001d031481	GRMZM2G124638	6	23	29
Zm00001d029855	GRMZM2G079470	6	23	29
Zm00001d019586	GRMZM2G058128	6	23	29
Zm00001d012464	GRMZM2G069260	7	22	29
Zm00001d022599	GRMZM2G122116	7	22	29
Zm00001d010585	AC197705.4_FG011	7	22	29
Zm00001d052157	GRMZM2G060554	7	22	29
Zm00001d026046	GRMZM2G086474	7	22	29
Zm00001d027934	GRMZM2G153393	7	22	29
Zm00001d038977	GRMZM2G085483	7	22	29
Zm00001d030303	GRMZM2G148536	7	22	29
Zm00001d008237	GRMZM2G417125	7	22	29
Zm00001d041940	GRMZM2G102174	7	22	29
Zm00001d047719	AC206223.3_FG006	7	22	29
Zm00001d005958	GRMZM2G048411	7	22	29
Zm00001d033602	GRMZM2G091964	7	22	29
Zm00001d048794	GRMZM2G165383	7	22	29
Zm00001d042007	GRMZM2G047457	7	22	29
Zm00001d025917	GRMZM2G468661	7	22	29
Zm00001d032503	GRMZM2G167787	7	22	29
Zm00001d019139	GRMZM2G122810	7	22	29
Zm00001d006681	AC194970.5_FG004	8	21	29
Zm00001d026591	GRMZM2G069389	8	21	29
Zm00001d012880	GRMZM2G447976	8	21	29
Zm00001d016531	GRMZM2G130046	8	21	29
Zm00001d022499	GRMZM2G333433	8	21	29
Zm00001d034919	GRMZM2G434173	8	21	29
Zm00001d006179	GRMZM2G033937	8	21	29
Zm00001d009016	#N/A	8	21	29
Zm00001d018901	GRMZM2G312910	8	21	29
Zm00001d012033	GRMZM2G180399	8	21	29
Zm00001d034055	GRMZM2G024231	8	21	29
Zm00001d019507	GRMZM2G025231	8	21	29
Zm00001d018326	GRMZM5G878379	8	21	29
Zm00001d053887	GRMZM2G165966	8	21	29
Zm00001d034807	GRMZM2G352415	9	20	29
Zm00001d022594	GRMZM2G140811	9	20	29
Zm00001d052933	GRMZM2G078198	9	20	29
Zm00001d045174	GRMZM2G328168	9	20	29
Zm00001d033215	GRMZM5G829103	9	20	29
Zm00001d023396	GRMZM2G050774	9	20	29
Zm00001d004807	GRMZM2G094699	9	20	29
Zm00001d031064	GRMZM2G081158	9	20	29
Zm00001d044808	AC212353.4_FG004	9	20	29
Zm00001d041599	GRMZM2G140537	9	20	29
Zm00001d033575	GRMZM2G094698	9	20	29
Zm00001d041635	GRMZM2G022298	10	19	29
Zm00001d002853	GRMZM2G177923	10	19	29
Zm00001d046554	GRMZM2G345544	10	19	29
Zm00001d042917	AC209784.3_FG011	10	19	29
Zm00001d039328	AC194022.3_FG013	10	19	29
Zm00001d039613	GRMZM2G083418	10	19	29
Zm00001d034320	GRMZM2G069772	10	19	29
Zm00001d026479	GRMZM2G143356	10	19	29
Zm00001d027734	GRMZM2G076423	10	19	29
Zm00001d014046	GRMZM2G037926	10	19	29
Zm00001d043431	GRMZM2G056120	10	19	29
Zm00001d042853	GRMZM2G181484	10	19	29
Zm00001d018936	GRMZM2G035599	10	19	29
Zm00001d038920	GRMZM2G025518	11	18	29
Zm00001d017812	GRMZM2G180983	11	18	29
Zm00001d005638	AC229978.2_FG002	11	18	29
Zm00001d017593	#N/A	11	18	29
Zm00001d049363	GRMZM2G003814	11	18	29
Zm00001d040850	#N/A	11	18	29
Zm00001d053732	GRMZM2G363474	11	18	29
Zm00001d006920	GRMZM2G044175	11	18	29
Zm00001d017927	GRMZM2G075223	11	18	29
Zm00001d036895	GRMZM2G043310	11	18	29
Zm00001d043058	GRMZM2G145753	12	17	29
Zm00001d037220	GRMZM2G047860	12	17	29
Zm00001d011636	GRMZM5G843389	12	17	29
Zm00001d028554	GRMZM2G481529	12	17	29
Zm00001d007936	GRMZM5G850015	12	17	29
Zm00001d031534	GRMZM2G005652	13	16	29
Zm00001d018693	GRMZM2G341621	13	16	29
Zm00001d042590	GRMZM2G125531	13	16	29
Zm00001d047074	AC190587.3_FG005	13	16	29
Zm00001d048684	GRMZM2G106389	13	16	29
Zm00001d049095	GRMZM2G139621	13	16	29
Zm00001d022341	GRMZM2G024484	13	16	29
Zm00001d039967	GRMZM2G309897	13	16	29
Zm00001d028054	GRMZM2G004397	14	15	29
Zm00001d023539	GRMZM2G118214	14	15	29
Zm00001d005275	GRMZM2G411260	14	15	29
Zm00001d014895	GRMZM2G055619	15	14	29
Zm00001d021904	GRMZM2G072500	15	14	29
Zm00001d037067	GRMZM2G138842	15	14	29
Zm00001d042214	GRMZM2G425004	15	14	29
Zm00001d035183	GRMZM2G136662	16	13	29
Zm00001d026273	GRMZM2G137009	16	13	29
Zm00001d018891	GRMZM2G377761	16	13	29
Zm00001d028062	#N/A	17	12	29
Zm00001d006682	GRMZM2G022213	4	24	28
Zm00001d012611	GRMZM2G404056	4	24	28
Zm00001d026405	#N/A	4	24	28
Zm00001d047701	GRMZM2G007514	4	24	28
Zm00001d043524	GRMZM2G005082	4	24	28
Zm00001d018404	GRMZM2G083812	4	24	28
Zm00001d038955	GRMZM2G149717	4	24	28
Zm00001d005252	GRMZM2G073928	4	24	28
Zm00001d048066	GRMZM2G051689	4	24	28
Zm00001d022440	GRMZM2G158162	4	24	28
Zm00001d051832	GRMZM2G017159	4	24	28
Zm00001d053977	#N/A	5	23	28
Zm00001d006331	GRMZM2G153575	5	23	28
Zm00001d022480	AC212684.3_FG012	5	23	28
Zm00001d012709	GRMZM2G160444	5	23	28
Zm00001d032923	GRMZM2G010871	5	23	28
Zm00001d038165	GRMZM2G173630	5	23	28
Zm00001d015326	GRMZM2G111201	5	23	28
Zm00001d008654	AC218457.2_FG013	5	23	28
Zm00001d043780	GRMZM2G050570	5	23	28
Zm00001d041511	GRMZM2G098397	5	23	28
Zm00001d023868	GRMZM2G174830	5	23	28
Zm00001d041871	GRMZM2G463464	5	23	28
Zm00001d053587	GRMZM2G301512	5	23	28
Zm00001d008409	GRMZM2G150266	5	23	28
Zm00001d017539	GRMZM2G005996	5	23	28
Zm00001d045956	GRMZM2G027860	6	22	28
Zm00001d018009	GRMZM2G039855	6	22	28
Zm00001d033669	GRMZM2G147332	6	22	28
Zm00001d047917	GRMZM2G090842	6	22	28
Zm00001d039931	#N/A	6	22	28
Zm00001d012810	GRMZM2G003182	6	22	28
Zm00001d009017	GRMZM2G375675	6	22	28
Zm00001d018420	GRMZM2G465769	6	22	28
Zm00001d016894	GRMZM2G052699	6	22	28
Zm00001d039675	GRMZM2G066362	6	22	28
Zm00001d007295	GRMZM2G048680	6	22	28
Zm00001d030969	GRMZM2G130374	6	22	28
Zm00001d043083	GRMZM2G050089	6	22	28
Zm00001d015131	GRMZM2G009365	6	22	28
Zm00001d041609	GRMZM2G046061	6	22	28
Zm00001d033104	GRMZM2G146819	6	22	28
Zm00001d006677	AC194970.5_FG002	6	22	28
Zm00001d013336	#N/A	6	22	28
Zm00001d048084	GRMZM2G013349	6	22	28
Zm00001d052801	GRMZM2G315931	7	21	28
Zm00001d012735	GRMZM2G148985	7	21	28
Zm00001d046838	GRMZM2G432722	7	21	28
Zm00001d053382	GRMZM2G016923	7	21	28
Zm00001d018511	GRMZM2G045286	7	21	28
Zm00001d006329	GRMZM2G153369	7	21	28
Zm00001d008739	GRMZM2G175171	7	21	28
Zm00001d044225	GRMZM2G090779	7	21	28
Zm00001d038409	GRMZM2G088361	7	21	28
Zm00001d028827	GRMZM2G076537	7	21	28
Zm00001d045568	GRMZM2G367650	7	21	28
Zm00001d003958	GRMZM2G143205	7	21	28
Zm00001d050310	GRMZM2G122076	7	21	28
Zm00001d015355	GRMZM2G088235	7	21	28
Zm00001d034759	GRMZM2G351160	7	21	28
Zm00001d032546	GRMZM2G131769	8	20	28
Zm00001d033504	GRMZM2G134976	8	20	28
Zm00001d003124	GRMZM2G097573	8	20	28
Zm00001d011447	GRMZM2G034025	8	20	28
Zm00001d050241	GRMZM2G147756	8	20	28
Zm00001d017953	GRMZM2G090609	8	20	28
Zm00001d021019	GRMZM2G144275	8	20	28
Zm00001d002068	GRMZM2G055844	8	20	28
Zm00001d022364	GRMZM2G148229	8	20	28
Zm00001d033704	GRMZM2G057374	8	20	28
Zm00001d028731	GRMZM2G107838	8	20	28
Zm00001d008997	GRMZM2G062953	8	20	28
Zm00001d010496	GRMZM2G091980	8	20	28
Zm00001d024807	GRMZM2G089484	8	20	28
Zm00001d013795	GRMZM2G001724	8	20	28
Zm00001d052229	GRMZM2G029323	8	20	28
Zm00001d037544	GRMZM5G897958	8	20	28
Zm00001d027471	GRMZM2G065718	8	20	28
Zm00001d049798	GRMZM2G164759	9	19	28
Zm00001d038864	GRMZM2G094884	9	19	28
Zm00001d038775	GRMZM2G004932	9	19	28
Zm00001d047501	GRMZM2G043955	9	19	28
Zm00001d010710	GRMZM2G060327	9	19	28
Zm00001d038970	GRMZM2G086132	9	19	28
Zm00001d039304	#N/A	9	19	28
Zm00001d013485	GRMZM2G102475	9	19	28
Zm00001d042281	GRMZM2G448834	9	19	28
Zm00001d044506	#N/A	9	19	28
Zm00001d047364	GRMZM2G131221	9	19	28
Zm00001d027385	GRMZM2G013634	9	19	28
Zm00001d052344	GRMZM2G032475	9	19	28
Zm00001d028705	GRMZM2G052581	9	19	28
Zm00001d047699	GRMZM2G007590	10	18	28
Zm00001d029123	GRMZM2G133986	10	18	28
Zm00001d031660	GRMZM2G138425	10	18	28
Zm00001d011067	GRMZM2G047577	10	18	28
Zm00001d051119	GRMZM2G047167	10	18	28
Zm00001d027800	GRMZM2G169280	10	18	28
Zm00001d039015	GRMZM2G020814	10	18	28
Zm00001d029231	GRMZM2G108416	10	18	28
Zm00001d049884	GRMZM2G042442	10	18	28
Zm00001d032164	GRMZM2G067235	10	18	28
Zm00001d036968	GRMZM2G055209	10	18	28
Zm00001d042314	GRMZM2G171622	10	18	28
Zm00001d017984	GRMZM2G142709	10	18	28
Zm00001d013614	GRMZM2G112957	11	17	28
Zm00001d022302	GRMZM2G104443	11	17	28
Zm00001d018497	GRMZM2G342327	11	17	28
Zm00001d027309	GRMZM2G052546	11	17	28
Zm00001d006070	GRMZM2G013892	11	17	28
Zm00001d014726	GRMZM2G135904	11	17	28
Zm00001d051742	GRMZM2G122767	11	17	28
Zm00001d034616	GRMZM2G450920	11	17	28
Zm00001d039387	GRMZM2G093405	11	17	28
Zm00001d021730	GRMZM5G890190	11	17	28
Zm00001d032310	GRMZM2G114093	11	17	28
Zm00001d038752	GRMZM2G101270	11	17	28
Zm00001d051193	GRMZM2G368398	11	17	28
Zm00001d033798	GRMZM2G015073	11	17	28
Zm00001d038332	AC188838.3_FG005	11	17	28
Zm00001d045470	GRMZM2G396553	11	17	28
Zm00001d021546	GRMZM2G406672	12	16	28
Zm00001d033869	GRMZM2G092198	12	16	28
Zm00001d017848	GRMZM2G096370	12	16	28
Zm00001d013079	GRMZM2G099474	12	16	28
Zm00001d049619	GRMZM2G179976	12	16	28
Zm00001d039189	GRMZM2G456570	12	16	28
Zm00001d013654	GRMZM2G064852	12	16	28
Zm00001d013440	GRMZM2G149335	12	16	28
Zm00001d047908	GRMZM2G144985	13	15	28
Zm00001d011386	GRMZM2G024738	13	15	28
Zm00001d003673	GRMZM2G050861	13	15	28
Zm00001d037318	GRMZM2G157113	13	15	28
Zm00001d030028	GRMZM2G001930	14	14	28
Zm00001d048349	GRMZM2G126812	14	14	28
Zm00001d024339	GRMZM2G442195	14	14	28
Zm00001d003319	GRMZM2G165844	14	14	28
Zm00001d008249	GRMZM2G589579	14	14	28
Zm00001d029409	GRMZM2G382717	14	14	28
Zm00001d021247	GRMZM2G052483	15	13	28
Zm00001d047854	GRMZM2G083427	16	12	28
Zm00001d017957	GRMZM2G090981	4	23	27
Zm00001d003857	GRMZM2G134668	4	23	27
Zm00001d001879	GRMZM2G078274	4	23	27
Zm00001d006548	GRMZM2G151726	4	23	27
Zm00001d043165	GRMZM2G073376	4	23	27
Zm00001d038905	GRMZM2G059825	4	23	27
Zm00001d004375	GRMZM2G172695	4	23	27
Zm00001d013263	GRMZM2G129865	4	23	27
Zm00001d026653	#N/A	4	23	27
Zm00001d036972	GRMZM2G449817	4	23	27
Zm00001d040281	GRMZM2G372077	4	23	27
Zm00001d038862	GRMZM2G021406	4	23	27
Zm00001d030656	GRMZM2G166159	4	23	27
Zm00001d021879	GRMZM2G092669	4	23	27
Zm00001d029047	GRMZM2G100288	4	23	27
Zm00001d016551	GRMZM2G043893	4	23	27
Zm00001d012769	AC203173.3_FG002	4	23	27
Zm00001d009674	GRMZM2G328438	4	23	27
Zm00001d028727	GRMZM2G158197	5	22	27
Zm00001d042216	GRMZM2G146246	5	22	27
Zm00001d038914	GRMZM5G872417	5	22	27
Zm00001d032532	AC213521.3_FG005	5	22	27
Zm00001d002739	GRMZM2G121223	5	22	27
Zm00001d028221	GRMZM2G128665	5	22	27
Zm00001d039222	GRMZM2G127426	5	22	27
Zm00001d012748	GRMZM2G118462	5	22	27
Zm00001d048319	GRMZM2G178880	5	22	27
Zm00001d003249	GRMZM2G112072	5	22	27
Zm00001d038158	GRMZM2G012999	5	22	27
Zm00001d051824	GRMZM2G140832	5	22	27
Zm00001d013595	GRMZM2G176748	5	22	27
Zm00001d047522	GRMZM2G067546	5	22	27
Zm00001d015474	GRMZM2G131638	5	22	27
Zm00001d022588	GRMZM2G076962	5	22	27
Zm00001d018481	GRMZM2G034362	5	22	27
Zm00001d048055	GRMZM2G117872	5	22	27
Zm00001d012254	GRMZM2G033649	5	22	27
Zm00001d036293	GRMZM2G127948	5	22	27
Zm00001d021835	GRMZM2G028086	5	22	27
Zm00001d051687	GRMZM2G012814	5	22	27
Zm00001d012620	GRMZM2G160702	5	22	27
Zm00001d038342	GRMZM2G066225	5	22	27
Zm00001d028214	GRMZM2G173067	5	22	27
Zm00001d027728	#N/A	6	21	27
Zm00001d013964	GRMZM2G168855	6	21	27
Zm00001d003129	GRMZM2G158083	6	21	27
Zm00001d025893	GRMZM2G164714	6	21	27
Zm00001d012827	GRMZM2G083546	6	21	27
Zm00001d017820	GRMZM2G164912	6	21	27
Zm00001d014715	GRMZM2G397247	6	21	27
Zm00001d043274	GRMZM2G054905	6	21	27
Zm00001d003817	GRMZM2G073054	6	21	27
Zm00001d037619	GRMZM2G108714	6	21	27
Zm00001d011357	GRMZM2G153058	6	21	27
Zm00001d022619	GRMZM2G133819	6	21	27
Zm00001d009733	GRMZM2G130784	6	21	27
Zm00001d024722	GRMZM2G101926	6	21	27
Zm00001d008323	GRMZM2G475017	6	21	27
Zm00001d017649	GRMZM2G039725	6	21	27
Zm00001d035140	GRMZM2G009661	6	21	27
Zm00001d033965	GRMZM2G018487	6	21	27
Zm00001d002371	GRMZM2G102088	6	21	27
Zm00001d043880	GRMZM2G037644	6	21	27
Zm00001d013668	GRMZM2G134957	6	21	27
Zm00001d025278	GRMZM2G451716	6	21	27
Zm00001d028105	GRMZM2G055217	6	21	27
Zm00001d017241	GRMZM2G148453	6	21	27
Zm00001d050132	GRMZM2G438007	6	21	27
Zm00001d050558	GRMZM2G099136	6	21	27
Zm00001d005461	GRMZM2G074567	6	21	27
Zm00001d035008	GRMZM2G039895	7	20	27
Zm00001d009760	AC203862.4_FG002	7	20	27
Zm00001d047470	GRMZM2G045178	7	20	27
Zm00001d040726	GRMZM2G165746	7	20	27
Zm00001d028569	GRMZM2G160324	7	20	27
Zm00001d030893	GRMZM5G836886	7	20	27
Zm00001d022265	GRMZM2G082365	7	20	27
Zm00001d038274	GRMZM2G067122	7	20	27
Zm00001d030849	GRMZM2G060690	7	20	27
Zm00001d011985	GRMZM2G034638	7	20	27
Zm00001d001894	GRMZM2G081445	7	20	27
Zm00001d026287	GRMZM2G019986	7	20	27
Zm00001d042028	GRMZM2G179421	7	20	27
Zm00001d031851	GRMZM2G318803	7	20	27
Zm00001d044267	GRMZM5G848696	7	20	27
Zm00001d020642	GRMZM2G018950	7	20	27
Zm00001d051628	GRMZM2G042356	7	20	27
Zm00001d049736	GRMZM2G059266	7	20	27
Zm00001d021843	#N/A	7	20	27
Zm00001d019207	GRMZM2G079632	7	20	27
Zm00001d037072	GRMZM2G427503	7	20	27
Zm00001d048497	GRMZM2G020216	8	19	27
Zm00001d028566	GRMZM2G306806	8	19	27
Zm00001d012306	GRMZM2G095670	8	19	27
Zm00001d021609	GRMZM2G044044	8	19	27
Zm00001d020396	GRMZM2G019183	8	19	27
Zm00001d035568	GRMZM2G101634	8	19	27
Zm00001d013005	GRMZM2G124441	8	19	27
Zm00001d006509	GRMZM2G125507	8	19	27
Zm00001d044170	GRMZM2G089351	8	19	27
Zm00001d018872	GRMZM2G443668	8	19	27
Zm00001d002029	GRMZM2G086920	8	19	27
Zm00001d034346	GRMZM2G058872	8	19	27
Zm00001d025514	GRMZM2G392168	8	19	27
Zm00001d018378	GRMZM2G179633	8	19	27
Zm00001d002817	GRMZM5G860469	8	19	27
Zm00001d010527	GRMZM2G421415	9	18	27
Zm00001d012830	GRMZM2G083410	9	18	27
Zm00001d022391	GRMZM2G036113	9	18	27
Zm00001d002925	GRMZM2G031360	9	18	27
Zm00001d048954	GRMZM2G138907	9	18	27
Zm00001d043468	GRMZM2G304274	9	18	27
Zm00001d018595	GRMZM2G100652	9	18	27
Zm00001d021390	GRMZM2G006416	9	18	27
Zm00001d038262	GRMZM2G033641	9	18	27
Zm00001d037381	GRMZM2G162788	9	18	27
Zm00001d003847	GRMZM2G149567	9	18	27
Zm00001d007186	GRMZM2G003331	9	18	27
Zm00001d016308	#N/A	9	18	27
Zm00001d034700	GRMZM2G425778	9	18	27
Zm00001d017987	GRMZM2G078725	9	18	27
Zm00001d028275	GRMZM2G040828	9	18	27
Zm00001d044405	GRMZM2G480607	9	18	27
Zm00001d048218	GRMZM2G061428	9	18	27
Zm00001d028656	GRMZM2G119886	9	18	27
Zm00001d013306	GRMZM2G147862	9	18	27
Zm00001d024248	GRMZM2G005938	10	17	27
Zm00001d003428	GRMZM2G009948	10	17	27
Zm00001d019505	GRMZM2G153683	10	17	27
Zm00001d014742	GRMZM2G017933	10	17	27
Zm00001d041608	GRMZM2G045976	10	17	27
Zm00001d017185	GRMZM2G035477	10	17	27
Zm00001d012275	GRMZM2G387076	10	17	27
Zm00001d053010	AC216067.3_FG002	10	17	27
Zm00001d002950	GRMZM2G138125	10	17	27
Zm00001d041353	GRMZM2G077842	10	17	27
Zm00001d005006	GRMZM2G147446	10	17	27
Zm00001d010672	GRMZM2G083016	10	17	27
Zm00001d002715	GRMZM2G044143	10	17	27
Zm00001d041474	GRMZM2G114613	11	16	27
Zm00001d052796	GRMZM2G140545	11	16	27
Zm00001d027374	GRMZM2G008710	11	16	27
Zm00001d024672	GRMZM2G304010	11	16	27
Zm00001d033674	GRMZM2G704032	11	16	27
Zm00001d021141	GRMZM2G467356	11	16	27
Zm00001d012890	GRMZM2G125784	11	16	27
Zm00001d039146	GRMZM2G159016	11	16	27
Zm00001d020615	GRMZM2G135763	12	15	27
Zm00001d028397	GRMZM2G108138	12	15	27
Zm00001d012820	GRMZM2G019695	12	15	27
Zm00001d008581	GRMZM2G171807	12	15	27
Zm00001d039702	GRMZM2G021243	12	15	27
Zm00001d031726	GRMZM2G175396	12	15	27
Zm00001d010202	#N/A	12	15	27
Zm00001d022335	GRMZM2G356894	13	14	27
Zm00001d006825	GRMZM2G043579	13	14	27
Zm00001d036395	GRMZM2G151254	13	14	27
Zm00001d031317	GRMZM2G113899	13	14	27
Zm00001d029212	GRMZM2G115975	13	14	27
Zm00001d032734	GRMZM2G117763	13	14	27
Zm00001d010618	GRMZM2G132759	13	14	27
Zm00001d003273	GRMZM2G100263	14	13	27
Zm00001d011854	GRMZM2G180988	14	13	27
Zm00001d016825	GRMZM5G886785	15	12	27
Zm00001d005062	GRMZM2G389362	15	12	27
Zm00001d044479	GRMZM2G093436	15	12	27
Zm00001d016164	GRMZM2G007288	15	12	27
Zm00001d028907	GRMZM2G394212	15	12	27
Zm00001d027466	GRMZM2G040158	15	12	27
Zm00001d029093	GRMZM2G069618	16	11	27
Zm00001d014278	#N/A	16	11	27
Zm00001d016666	GRMZM2G172158	4	22	26
Zm00001d012289	GRMZM2G169398	4	22	26
Zm00001d043879	GRMZM2G037469	4	22	26
Zm00001d020516	GRMZM2G029223	4	22	26
Zm00001d008214	GRMZM2G140994	4	22	26
Zm00001d006479	GRMZM2G168706	4	22	26
Zm00001d003005	GRMZM2G178709	4	22	26
Zm00001d012223	GRMZM2G129065	4	22	26
Zm00001d028980	GRMZM2G009690	4	22	26
Zm00001d015153	GRMZM2G444748	4	22	26
Zm00001d033917	GRMZM2G147849	4	22	26
Zm00001d034237	AC235547.1_FG005	4	22	26
Zm00001d013262	GRMZM2G129889	4	22	26
Zm00001d011570	GRMZM2G163159	4	22	26
Zm00001d046396	GRMZM2G140179	4	22	26
Zm00001d038072	GRMZM2G023836	4	22	26
Zm00001d028757	GRMZM2G087079	4	22	26
Zm00001d044845	#N/A	4	22	26
Zm00001d004924	GRMZM2G051738	5	21	26
Zm00001d021707	GRMZM2G042047	5	21	26
Zm00001d050488	#N/A	5	21	26
Zm00001d011685	GRMZM2G089553	5	21	26
Zm00001d020411	GRMZM2G446171	5	21	26
Zm00001d028370	GRMZM2G152663	5	21	26
Zm00001d014919	#N/A	5	21	26
Zm00001d036759	GRMZM2G131070	5	21	26
Zm00001d019282	GRMZM2G057296	5	21	26
Zm00001d021447	GRMZM2G168588	5	21	26
Zm00001d025571	GRMZM2G381267	5	21	26
Zm00001d051245	GRMZM2G036502	5	21	26
Zm00001d011348	GRMZM2G050072	5	21	26
Zm00001d006749	GRMZM2G007324	5	21	26
Zm00001d011959	GRMZM2G000581	5	21	26
Zm00001d052620	GRMZM2G091258	5	21	26
Zm00001d040539	GRMZM2G441444	5	21	26
Zm00001d030308	GRMZM2G163751	5	21	26
Zm00001d045108	GRMZM2G067646	5	21	26
Zm00001d041299	#N/A	5	21	26
Zm00001d038982	GRMZM2G150257	6	20	26
Zm00001d001858	GRMZM2G040115	6	20	26
Zm00001d022273	GRMZM2G070588	6	20	26
Zm00001d034808	GRMZM2G118005	6	20	26
Zm00001d002385	GRMZM2G040672	6	20	26
Zm00001d021676	GRMZM2G052435	6	20	26
Zm00001d025268	GRMZM2G137451	6	20	26
Zm00001d001900	GRMZM2G010435	6	20	26
Zm00001d008940	GRMZM2G074103	6	20	26
Zm00001d009511	GRMZM2G027420	6	20	26
Zm00001d012856	GRMZM2G021313	6	20	26
Zm00001d017949	GRMZM2G076049	6	20	26
Zm00001d011684	GRMZM2G059590	6	20	26
Zm00001d043273	GRMZM2G055000	6	20	26
Zm00001d002103	GRMZM2G022563	6	20	26
Zm00001d048540	GRMZM2G354851	6	20	26
Zm00001d042508	GRMZM2G118362	6	20	26
Zm00001d023579	GRMZM2G103662	6	20	26
Zm00001d025342	GRMZM2G128319	6	20	26
Zm00001d013886	GRMZM2G026892	6	20	26
Zm00001d031545	GRMZM2G337191	6	20	26
Zm00001d043026	GRMZM2G011541	6	20	26
Zm00001d014968	GRMZM2G000937	6	20	26
Zm00001d051944	GRMZM2G354253	6	20	26
Zm00001d026498	GRMZM2G427603	6	20	26
Zm00001d006312	AC233910.1_FG008	6	20	26
Zm00001d026165	GRMZM2G091581	7	19	26
Zm00001d047804	GRMZM2G103490	7	19	26
Zm00001d004099	GRMZM2G022107	7	19	26
Zm00001d012881	GRMZM2G448001	7	19	26
Zm00001d044330	GRMZM2G087817	7	19	26
Zm00001d053425	GRMZM2G004835	7	19	26
Zm00001d006644	GRMZM2G089159	7	19	26
Zm00001d032343	GRMZM2G074094	7	19	26
Zm00001d029862	GRMZM2G089248	7	19	26
Zm00001d036048	GRMZM2G156422	7	19	26
Zm00001d053996	GRMZM2G374084	7	19	26
Zm00001d010564	GRMZM2G051050	7	19	26
Zm00001d029193	GRMZM2G402584	7	19	26
Zm00001d046538	#N/A	7	19	26
Zm00001d042626	GRMZM2G467466	7	19	26
Zm00001d006257	GRMZM2G078114	7	19	26
Zm00001d034204	GRMZM2G028151	7	19	26
Zm00001d012624	GRMZM5G829297	7	19	26
Zm00001d053883	GRMZM2G117441	7	19	26
Zm00001d018567	GRMZM2G147579	7	19	26
Zm00001d020358	GRMZM2G100090	7	19	26
Zm00001d005591	GRMZM2G100475	7	19	26
Zm00001d034722	GRMZM5G860632	7	19	26
Zm00001d032471	AC210173.4_FG002	8	18	26
Zm00001d011573	GRMZM2G163141	8	18	26
Zm00001d028702	AC217300.3_FG005	8	18	26
Zm00001d048868	GRMZM2G145213	8	18	26
Zm00001d018571	GRMZM2G073892	8	18	26
Zm00001d027845	GRMZM2G162725	8	18	26
Zm00001d041920	GRMZM2G146020	8	18	26
Zm00001d012916	GRMZM2G138421	8	18	26
Zm00001d047754	GRMZM2G447617	8	18	26
Zm00001d006167	AC199782.5_FG001	8	18	26
Zm00001d036711	GRMZM2G318592	8	18	26
Zm00001d021649	GRMZM2G027344	8	18	26
Zm00001d034319	GRMZM2G038964	8	18	26
Zm00001d014458	#N/A	8	18	26
Zm00001d045435	GRMZM2G107609	8	18	26
Zm00001d026079	GRMZM2G077036	8	18	26
Zm00001d013860	GRMZM2G002859	8	18	26
Zm00001d012155	GRMZM5G813206	8	18	26
Zm00001d049800	GRMZM2G164735	8	18	26
Zm00001d035772	GRMZM2G396292	8	18	26
Zm00001d012426	GRMZM2G112836	8	18	26
Zm00001d045433	#N/A	8	18	26
Zm00001d036801	GRMZM2G100864	8	18	26
Zm00001d039157	GRMZM2G144372	9	17	26
Zm00001d015290	GRMZM2G147800	9	17	26
Zm00001d028966	GRMZM2G145024	9	17	26
Zm00001d042084	GRMZM2G047310	9	17	26
Zm00001d003427	GRMZM2G430362	9	17	26
Zm00001d044211	GRMZM2G025854	9	17	26
Zm00001d025020	GRMZM2G157354	9	17	26
Zm00001d037396	GRMZM2G005195	9	17	26
Zm00001d037412	GRMZM2G174170	9	17	26
Zm00001d023856	GRMZM2G153206	9	17	26
Zm00001d031273	GRMZM2G169449	9	17	26
Zm00001d026381	GRMZM2G000650	9	17	26
Zm00001d013470	GRMZM2G157166	9	17	26
Zm00001d013620	GRMZM5G814310	9	17	26
Zm00001d034733	GRMZM2G458549	9	17	26
Zm00001d037717	GRMZM2G361605	9	17	26
Zm00001d014861	GRMZM2G145112	9	17	26
Zm00001d048461	GRMZM2G051219	10	16	26
Zm00001d015203	GRMZM2G109268	10	16	26
Zm00001d012653	GRMZM2G079389	10	16	26
Zm00001d030870	GRMZM2G011622	10	16	26
Zm00001d039005	GRMZM2G031053	10	16	26
Zm00001d005431	GRMZM2G105922	10	16	26
Zm00001d041455	GRMZM2G152470	10	16	26
Zm00001d004086	GRMZM2G102583	10	16	26
Zm00001d018622	GRMZM2G135897	10	16	26
Zm00001d021060	GRMZM5G867125	10	16	26
Zm00001d005149	GRMZM2G138303	10	16	26
Zm00001d040340	GRMZM2G024733	10	16	26
Zm00001d003248	#N/A	10	16	26
Zm00001d033240	GRMZM5G812926	10	16	26
Zm00001d038452	GRMZM2G127297	11	15	26
Zm00001d022590	GRMZM2G005732	11	15	26
Zm00001d052162	GRMZM2G079316	11	15	26
Zm00001d042695	GRMZM2G110922	11	15	26
Zm00001d007942	GRMZM2G132468	11	15	26
Zm00001d016783	GRMZM2G000278	11	15	26
Zm00001d015778	GRMZM2G069649	11	15	26
Zm00001d017907	GRMZM2G317451	11	15	26
Zm00001d010168	GRMZM2G132868	11	15	26
Zm00001d005899	GRMZM2G063723	12	14	26
Zm00001d005072	GRMZM2G452717	12	14	26
Zm00001d033818	GRMZM2G047372	12	14	26
Zm00001d050903	GRMZM2G095397	12	14	26
Zm00001d033159	GRMZM5G830403	12	14	26
Zm00001d006182	GRMZM2G124820	12	14	26
Zm00001d021785	GRMZM2G057380	12	14	26
Zm00001d048683	GRMZM2G106377	12	14	26
Zm00001d039483	GRMZM2G121452	12	14	26
Zm00001d047499	GRMZM2G134064	12	14	26
Zm00001d044008	GRMZM2G118369	13	13	26
Zm00001d006945	GRMZM2G075122	13	13	26
Zm00001d033172	GRMZM2G074024	13	13	26
Zm00001d043224	GRMZM5G801031	4	21	25
Zm00001d014876	GRMZM2G060583	4	21	25
Zm00001d001949	GRMZM2G047321	4	21	25
Zm00001d032027	GRMZM2G049057	4	21	25
Zm00001d047491	GRMZM2G422303	4	21	25
Zm00001d052411	GRMZM2G071378	4	21	25
Zm00001d022096	GRMZM2G082131	4	21	25
Zm00001d012701	GRMZM2G097623	4	21	25
Zm00001d024732	GRMZM2G060798	4	21	25
Zm00001d009075	GRMZM2G158008	4	21	25
Zm00001d034205	GRMZM2G028286	4	21	25
Zm00001d010556	GRMZM2G095905	4	21	25
Zm00001d026536	GRMZM2G028492	4	21	25
Zm00001d031289	GRMZM2G179351	4	21	25
Zm00001d049761	GRMZM2G035118	4	21	25
Zm00001d026662	GRMZM2G106792	4	21	25
Zm00001d031092	#N/A	4	21	25
Zm00001d028699	GRMZM2G154883	4	21	25
Zm00001d049725	GRMZM5G863229	4	21	25
Zm00001d022636	GRMZM2G154460	4	21	25
Zm00001d028709	GRMZM2G137839	4	21	25
Zm00001d026345	GRMZM2G021822	4	21	25
Zm00001d041229	GRMZM2G163059	4	21	25
Zm00001d052494	GRMZM2G119175	4	21	25
Zm00001d023437	GRMZM2G104310	4	21	25
Zm00001d045029	GRMZM2G013607	4	21	25
Zm00001d013497	GRMZM5G845366	4	21	25
Zm00001d048361	GRMZM2G059891	4	21	25
Zm00001d002275	GRMZM2G084181	4	21	25
Zm00001d047937	GRMZM2G088312	4	21	25
Zm00001d052734	GRMZM2G157384	5	20	25
Zm00001d037257	GRMZM2G009683	5	20	25
Zm00001d012527	GRMZM2G068973	5	20	25
Zm00001d051404	GRMZM2G093316	5	20	25
Zm00001d048521	GRMZM2G037193	5	20	25
Zm00001d012838	GRMZM2G033117	5	20	25
Zm00001d019394	GRMZM2G030823	5	20	25
Zm00001d037984	GRMZM2G162672	5	20	25
Zm00001d034892	GRMZM2G438524	5	20	25
Zm00001d012855	GRMZM2G112003	5	20	25
Zm00001d032384	GRMZM2G113742	5	20	25
Zm00001d018470	GRMZM2G379002	5	20	25
Zm00001d012840	#N/A	5	20	25
Zm00001d014093	GRMZM2G110201	5	20	25
Zm00001d016691	GRMZM2G113332	5	20	25
Zm00001d007943	#N/A	5	20	25
Zm00001d047732	GRMZM2G465287	5	20	25
Zm00001d025837	GRMZM2G016487	5	20	25
Zm00001d006679	AC194970.5_FG005	5	20	25
Zm00001d030989	#N/A	5	20	25
Zm00001d016731	GRMZM2G092588	5	20	25
Zm00001d044020	#N/A	5	20	25
Zm00001d005675	GRMZM2G039155	5	20	25
Zm00001d048074	GRMZM2G024571	5	20	25
Zm00001d002696	GRMZM2G087678	5	20	25
Zm00001d007868	GRMZM2G020805	5	20	25
Zm00001d004556	GRMZM2G424090	5	20	25
Zm00001d015651	GRMZM5G849107	5	20	25
Zm00001d005816	GRMZM2G143029	5	20	25
Zm00001d031451	GRMZM2G160917	5	20	25
Zm00001d025584	GRMZM2G143168	5	20	25
Zm00001d007900	GRMZM2G028834	6	19	25
Zm00001d003288	GRMZM2G163471	6	19	25
Zm00001d048899	GRMZM2G054651	6	19	25
Zm00001d013319	GRMZM2G110735	6	19	25
Zm00001d038879	GRMZM2G175089	6	19	25
Zm00001d022045	GRMZM2G026869	6	19	25
Zm00001d010604	#N/A	6	19	25
Zm00001d009449	GRMZM2G475980	6	19	25
Zm00001d034167	GRMZM2G107798	6	19	25
Zm00001d015965	GRMZM2G021015	6	19	25
Zm00001d047017	GRMZM2G049229	6	19	25
Zm00001d011013	GRMZM2G056014	6	19	25
Zm00001d031485	GRMZM2G068193	6	19	25
Zm00001d002066	GRMZM2G096546	6	19	25
Zm00001d013821	#N/A	6	19	25
Zm00001d022598	GRMZM2G440831	6	19	25
Zm00001d031487	GRMZM2G169270	6	19	25
Zm00001d011363	GRMZM2G024315	6	19	25
Zm00001d009960	GRMZM2G060210	6	19	25
Zm00001d036035	GRMZM2G397044	6	19	25
Zm00001d019597	GRMZM2G396540	6	19	25
Zm00001d041708	GRMZM2G081350	6	19	25
Zm00001d035208	GRMZM2G301803	6	19	25
Zm00001d032810	GRMZM2G144782	6	19	25
Zm00001d043295	GRMZM2G177259	6	19	25
Zm00001d035593	GRMZM2G403003	6	19	25
Zm00001d008515	GRMZM2G049781	6	19	25
Zm00001d042343	GRMZM2G044581	6	19	25
Zm00001d029810	GRMZM2G127067	6	19	25
Zm00001d038312	GRMZM2G129234	6	19	25
Zm00001d012206	GRMZM2G068361	6	19	25
Zm00001d012159	AC155376.2_FG005	6	19	25
Zm00001d002396	GRMZM2G140328	6	19	25
Zm00001d036689	AC213050.3_FG001	6	19	25
Zm00001d014553	GRMZM2G457211	6	19	25
Zm00001d042664	GRMZM2G081652	6	19	25
Zm00001d007144	GRMZM2G009571	6	19	25
Zm00001d003670	GRMZM5G806108	6	19	25
Zm00001d019436	GRMZM5G871631	6	19	25
Zm00001d029974	GRMZM2G481163	6	19	25
Zm00001d002687	GRMZM2G020500	6	19	25
Zm00001d021378	GRMZM2G318849	6	19	25
Zm00001d020688	GRMZM2G092409	6	19	25
Zm00001d005348	GRMZM2G036902	6	19	25
Zm00001d052928	GRMZM2G080519	7	18	25
Zm00001d035194	GRMZM2G061186	7	18	25
Zm00001d051928	GRMZM2G102216	7	18	25
Zm00001d038092	GRMZM2G135909	7	18	25
Zm00001d006564	GRMZM2G163233	7	18	25
Zm00001d048315	GRMZM2G178826	7	18	25
Zm00001d044390	GRMZM2G042008	7	18	25
Zm00001d032679	GRMZM2G027462	7	18	25
Zm00001d034597	GRMZM2G128663	7	18	25
Zm00001d003062	GRMZM2G048366	7	18	25
Zm00001d016535	GRMZM2G118479	7	18	25
Zm00001d009436	GRMZM2G119722	7	18	25
Zm00001d002338	GRMZM2G044629	7	18	25
Zm00001d033167	GRMZM2G383408	7	18	25
Zm00001d025024	GRMZM2G015291	7	18	25
Zm00001d046194	GRMZM2G135236	7	18	25
Zm00001d007763	GRMZM2G149847	7	18	25
Zm00001d026245	GRMZM2G415229	7	18	25
Zm00001d037829	GRMZM2G162702	7	18	25
Zm00001d046454	GRMZM2G406603	7	18	25
Zm00001d049440	GRMZM2G129615	7	18	25
Zm00001d038671	GRMZM2G104955	7	18	25
Zm00001d002573	GRMZM2G109869	7	18	25
Zm00001d007845	GRMZM5G827174	7	18	25
Zm00001d005865	GRMZM2G134866	7	18	25
Zm00001d052253	GRMZM2G041959	7	18	25
Zm00001d023283	AC197146.3_FG001	7	18	25
Zm00001d047679	GRMZM2G006429	8	17	25
Zm00001d038903	GRMZM2G179793	8	17	25
Zm00001d013135	GRMZM5G874903	8	17	25
Zm00001d045632	GRMZM2G150884	8	17	25
Zm00001d005480	GRMZM2G067756	8	17	25
Zm00001d006885	GRMZM2G056612	8	17	25
Zm00001d039179	GRMZM2G073551	8	17	25
Zm00001d006750	GRMZM2G077845	8	17	25
Zm00001d006052	GRMZM2G007885	8	17	25
Zm00001d046663	GRMZM2G168690	8	17	25
Zm00001d008759	GRMZM2G032190	8	17	25
Zm00001d037337	GRMZM2G155546	8	17	25
Zm00001d018144	GRMZM2G012178	8	17	25
Zm00001d048391	GRMZM2G532534	8	17	25
Zm00001d013415	GRMZM2G158359	8	17	25
Zm00001d020736	GRMZM5G831102	8	17	25
Zm00001d042127	GRMZM2G082387	8	17	25
Zm00001d013362	GRMZM2G122863	8	17	25
Zm00001d029130	GRMZM2G097843	9	16	25
Zm00001d003254	GRMZM2G142712	9	16	25
Zm00001d006921	GRMZM2G044198	9	16	25
Zm00001d034823	GRMZM2G426200	9	16	25
Zm00001d041714	GRMZM2G323936	9	16	25
Zm00001d018981	GRMZM2G401308	9	16	25
Zm00001d028227	GRMZM2G163129	9	16	25
Zm00001d011754	GRMZM2G144701	9	16	25
Zm00001d018318	GRMZM2G052658	9	16	25
Zm00001d054107	GRMZM2G134806	9	16	25
Zm00001d052922	GRMZM2G104449	9	16	25
Zm00001d041679	GRMZM2G063949	9	16	25
Zm00001d036543	GRMZM2G038570	9	16	25
Zm00001d041590	GRMZM2G082203	9	16	25
Zm00001d008239	GRMZM2G043782	9	16	25
Zm00001d018989	#N/A	9	16	25
Zm00001d022240	GRMZM2G459702	10	15	25
Zm00001d011622	GRMZM2G175661	10	15	25
Zm00001d038868	GRMZM2G096389	10	15	25
Zm00001d001895	GRMZM2G104430	10	15	25
Zm00001d017111	AC205703.4_FG006	10	15	25
Zm00001d007892	GRMZM2G037614	10	15	25
Zm00001d006168	GRMZM2G004188	10	15	25
Zm00001d005170	GRMZM2G107968	10	15	25
Zm00001d048258	GRMZM5G860976	10	15	25
Zm00001d042468	GRMZM2G006452	10	15	25
Zm00001d038304	GRMZM2G161534	10	15	25
Zm00001d022353	GRMZM2G111672	10	15	25
Zm00001d022626	GRMZM2G071599	10	15	25
Zm00001d021627	GRMZM2G449709	10	15	25
Zm00001d048695	GRMZM2G139872	11	14	25
Zm00001d052044	GRMZM2G156415	11	14	25
Zm00001d024934	GRMZM2G068350	11	14	25
Zm00001d032572	GRMZM2G703928	11	14	25
Zm00001d001937	GRMZM2G035325	11	14	25
Zm00001d038367	GRMZM2G035849	11	14	25
Zm00001d049660	GRMZM2G092432	11	14	25
Zm00001d047915	GRMZM2G017678	11	14	25
Zm00001d012539	GRMZM5G806622	11	14	25
Zm00001d045496	GRMZM2G167966	11	14	25
Zm00001d040343	GRMZM2G431306	12	13	25
Zm00001d005026	GRMZM2G314707	12	13	25
Zm00001d023590	GRMZM5G813470	12	13	25
Zm00001d010578	GRMZM2G068192	12	13	25
Zm00001d019531	GRMZM2G152732	12	13	25
Zm00001d043389	GRMZM2G014833	12	13	25
Zm00001d012553	GRMZM2G125243	12	13	25
Zm00001d039686	GRMZM2G150838	12	13	25
Zm00001d034152	GRMZM2G156800	12	13	25
Zm00001d026270	GRMZM2G073581	12	13	25
Zm00001d021087	GRMZM2G059225	13	12	25
Zm00001d039185	GRMZM2G096759	13	12	25
Zm00001d028169	GRMZM2G331652	13	12	25
Zm00001d007064	#N/A	14	11	25
Zm00001d021634	GRMZM2G429396	14	11	25
Zm00001d028539	GRMZM2G049190	4	20	24
Zm00001d038999	GRMZM2G038284	4	20	24
Zm00001d038918	GRMZM2G083477	4	20	24
Zm00001d008573	GRMZM2G097900	4	20	24
Zm00001d032804	GRMZM2G020295	4	20	24
[truncated: 2,226 more rows]
