# Supplementary material for: Transposable elements employ distinct integration strategies with respect to transcriptional landscapes in eukaryotic genomes
Source: Nucleic Acids Res. 2020 May 22;48(12):6685–98. doi: 10.1093/nar/gkaa370 (PMC7337890; doi:10.1093/nar/gkaa370)
Supplement: gkaa370_Supplemental_Files [file gkaa370_supplemental_files.zip › Table S2.xlsx]

## Sheet: Randomly selected loci
Chr	Coordinate
1	175837376
1	128657274
1	295956620
1	275162806
1	20727570
1	200518837
1	113879767
1	143251267
1	225969041
1	270053774
1	86101419
1	47290770
1	262836075
1	301800943
1	221784970
1	43463534
1	253554001
1	271400237
1	208655818
1	205977371
1	43646018
1	28605555
1	171866542
1	255494872
1	156794890
1	305658668
1	37975151
1	252914828
1	245883862
1	69943936
1	61307637
1	281553966
1	92835175
1	63497029
1	305692071
1	204263040
1	242080768
1	230999708
1	272972844
1	118187820
1	240336826
1	273691382
1	137437581
1	75566115
1	128906597
1	234827994
1	126491298
1	222060151
1	25422701
1	36348179
1	182634059
1	256488503
1	163778857
1	66747441
1	115350372
1	153703713
1	258047238
1	28283964
1	40879054
1	304022209
1	172199851
1	97019810
1	197041024
1	183078713
1	161068160
1	51682913
1	77013397
1	48057160
1	234650314
1	264805322
1	242193464
1	297404294
1	257235371
1	118455011
1	7738511
1	258801421
1	53505082
1	80078403
1	150576184
1	300518550
1	81989352
1	158434881
1	98738185
1	66908114
1	85982360
1	254793259
1	261095706
1	231383743
1	315528
1	251458472
1	85765876
1	57171436
1	221720162
1	213608285
1	163743834
1	128175406
1	84644697
1	183343976
1	252074080
1	27991147
1	298355268
1	122503432
1	2138238
1	86543528
1	201625900
1	36512518
1	12859644
1	270459522
1	239828469
1	248431981
1	107411279
1	4453519
1	303428041
1	107120213
1	128115493
1	67288129
1	304727598
1	127281335
1	42897770
1	131050052
1	239651002
1	175796965
1	187108855
1	149663517
1	172498043
1	40039121
1	96801087
1	263404824
1	29717762
1	72939589
1	105604135
1	119215903
1	51480157
1	10448897
1	200970273
1	19138516
1	130337457
1	215165020
1	169832599
1	94557274
1	275303323
1	150126355
1	130294835
1	50010867
1	284957535
1	36116134
1	292203058
1	11943750
1	147944608
1	251888910
1	92940649
1	87372646
1	36017913
1	179358860
1	128560430
1	294700159
1	186414193
1	162674432
1	105858175
1	58857620
1	112664125
1	55535225
1	51797234
1	241091676
1	225090560
1	153116117
1	164403805
1	149778009
1	249655399
1	96435223
1	222603468
1	275490861
1	138914607
1	270106465
1	176756964
1	27565813
1	84684280
1	300183337
1	162558020
1	218375170
1	60909018
1	72294237
1	113186654
1	215151430
1	152025363
1	224879528
1	82289708
1	271513286
1	93769998
1	218825650
1	301756845
1	278626345
1	88270749
1	12683238
1	106298783
1	208141583
1	35039983
1	38466128
1	158203023
1	12112517
1	118909791
1	260557120
1	146505759
1	238180870
1	285449105
1	222846706
1	269901452
1	215389274
1	224782242
1	70468122
1	291913458
1	300498841
1	206324358
1	241413748
1	300788906
1	195084239
1	156088569
1	270609302
1	233250803
1	166936700
1	43088213
1	118659260
1	279741624
1	245861514
1	276748456
1	140060413
1	235129443
1	268067727
1	288737040
1	25412232
1	32902570
1	122790977
1	51562143
1	296835627
1	280377245
1	301480445
1	255059921
1	192396879
1	63597474
1	56780324
1	30668043
1	101567156
1	110690457
1	156857345
1	44150722
1	52663240
1	178379694
1	14286217
1	172310610
1	66266548
1	254556079
1	36853019
1	212490356
1	21250250
1	281574618
1	290236389
1	74050591
1	212490878
1	290828448
1	41751866
1	191474201
1	269233140
1	95181840
1	18667832
1	44776476
1	56048652
1	53054481
1	61446837
1	168355175
1	226482105
1	185278161
1	300773368
1	141780016
1	180866382
1	52501983
1	87769173
1	241558183
1	265610664
1	196333520
1	59496524
1	69839457
1	111173870
1	302079186
1	14732811
1	264445305
1	43738312
1	16086460
1	59824851
1	169603003
1	235588585
1	174539736
1	119691863
1	51600451
1	91018391
1	192647339
1	233077887
1	42146992
1	164243879
1	79938300
1	2497923
1	17409118
1	194652570
1	200119779
1	115510093
1	190732715
1	271919565
1	219541396
1	90757136
1	71309909
1	128995979
1	152864584
1	290114753
1	94963778
1	102446566
1	211064559
1	154691278
1	74682790
1	204848324
1	20065992
1	187076739
1	288244386
1	171374560
1	221080301
1	38194532
1	170969300
1	252379679
1	246679532
1	235618583
1	159940292
1	234793222
1	54190886
1	276736752
1	51399044
1	241370748
1	268909717
1	124290088
1	5824535
1	306025605
1	161389550
1	169857647
1	131546304
1	105755665
1	259038154
1	201439676
1	37622091
1	35141717
1	24716798
1	153108458
1	176431714
1	64398160
1	178437325
1	241529120
1	68695194
1	82049972
1	147290265
1	85096102
1	20197269
1	142327276
1	123418806
1	176505143
1	163960182
1	71545369
1	211521
1	92263010
1	297358838
1	287343416
1	185204791
1	4228828
1	136726984
1	48129223
1	242976660
1	205248540
1	248352391
1	93510101
1	210246561
1	182911762
1	136394010
1	90984297
1	56846219
1	243299186
1	116776628
1	137475049
1	297671148
1	110938497
1	111790164
1	145398301
1	171226812
1	17671850
1	71825433
1	114958187
1	41763460
1	235437167
1	86575551
1	202184913
1	175087234
1	82885603
1	173007149
1	117536514
1	288678485
1	290332340
1	298241963
1	125307972
1	50059876
1	230317381
1	179261827
1	12651423
1	172977121
1	165525577
1	54876658
1	115550628
1	144740951
1	200550203
1	100616220
1	101354167
1	282571314
1	199952842
1	108914661
1	237299773
1	162198677
1	176458305
1	229169446
1	299156369
1	238844885
1	259239908
1	20305593
1	303820765
1	60395310
1	88148339
1	252468273
1	234814583
1	142649940
1	58835105
1	91799360
1	222707546
1	144295888
1	262757941
1	141250719
1	120911137
1	110274268
1	297686234
1	20908277
1	2255185
1	123650946
1	166446150
1	109967623
1	55165808
1	211739081
1	275603435
1	76274279
1	75932711
1	306159569
1	97980581
1	282750751
1	137001728
1	226180887
1	256054889
1	12911701
1	117473300
1	25013134
1	73523222
1	163888738
1	113136248
1	94363871
1	52887790
1	230331520
1	233635009
1	124182707
1	69814095
1	153394083
1	191113396
1	211189891
1	304350044
1	278188265
1	240965415
1	22411314
1	62359279
1	273129692
1	234924621
1	85274321
1	241974935
1	247584841
1	74665778
1	53187470
1	208004873
1	249407134
1	196542933
1	236053357
1	178572797
1	111918091
1	11191844
1	103317596
1	216247231
1	24184431
1	91248547
1	126131743
1	217398267
1	83123595
1	120294397
1	285217158
1	213735748
1	203375071
1	28963364
1	247537971
1	262646326
1	293792725
1	173060252
1	301220294
1	196597164
1	205903814
1	202711487
1	112544870
1	45994605
1	61658937
1	59412488
1	286115871
1	220801013
1	129478980
1	70877770
1	229327911
1	265250470
1	41623806
1	250634289
1	48523704
1	113579716
1	51170737
1	106144332
1	44133795
1	45611004
1	135514101
1	279231576
1	280176943
1	108894354
1	244240067
1	244906526
1	51471050
1	52020683
1	90385934
1	24033349
1	107009110
1	294621908
1	8571030
1	210702228
1	283702892
1	213702717
1	240995799
1	162252141
1	57875858
1	279861689
1	6770843
1	119015317
1	109199099
1	248044799
1	2666665
1	38122966
1	37210313
1	99303204
1	18588176
1	28931163
1	46960929
1	245560087
1	99945455
1	71035246
1	198566886
1	61954389
1	151393829
1	177863796
1	39188085
1	246632457
1	266989084
1	235594363
1	2593251
1	198355301
1	14566646
1	297413224
1	166077565
1	224972726
1	178690384
1	291564881
1	122851657
1	169039050
1	65125315
1	214920957
1	153732229
1	21870859
1	31736414
1	119818126
1	201580315
1	155745250
1	179597988
1	68759667
1	197929110
1	299773278
1	84367451
1	89565591
1	92340104
1	249948781
1	261575955
1	16291357
1	266239537
1	287421779
1	49248090
1	112014401
1	102805336
1	191964911
1	145999179
1	6326499
1	204222671
1	299040306
1	203532689
1	200592056
1	206137559
1	180499061
1	65377775
1	229317639
1	206305238
1	278884194
1	173922306
1	294550186
1	218071190
1	39078417
1	66860650
1	159617921
1	288952452
1	82720189
1	6102786
1	68437224
1	145974512
1	231610334
1	73178589
1	81995579
1	106430064
1	76830223
1	84987415
1	2484442
1	300556242
1	5365604
1	239262001
1	1540334
1	112199131
1	215924926
1	4878061
1	189239954
1	213695958
1	186963928
1	126512532
1	109257868
1	9150251
1	107066474
1	28555567
1	192184384
1	291521725
1	61969664
1	208071340
1	44476888
1	43850856
1	14424796
1	207034275
1	283780561
1	286331420
1	303815270
1	95202925
1	16206078
1	264964430
1	181427645
1	125907585
1	68409931
1	10209106
1	236447377
1	97883583
1	101586097
1	142391556
1	105385201
1	117785081
1	250902399
1	97534978
1	35956461
1	112379225
1	197706986
1	263417811
1	92306694
1	297601480
1	7543173
1	246527557
1	161866551
1	85820533
1	90628
1	15164570
1	71529307
1	120201824
1	277892994
1	159038624
1	123928298
1	170009038
1	64455616
1	255832562
1	236931337
1	59172161
1	289418924
1	291686709
1	94449108
1	72051657
1	215122757
1	78211959
1	256199609
1	221752640
1	207826580
1	111157298
1	251195171
1	36094469
1	214410643
1	277528725
1	238998333
1	207873479
1	112713644
1	182074893
1	43561496
1	155507130
1	66318239
1	258347806
1	125427325
1	149084700
1	85679879
1	54444470
1	290057442
1	125939584
1	289953292
1	269051841
1	276009409
1	205974922
1	242906282
1	289101553
1	126799301
1	42722878
1	79824459
1	43236204
1	43589862
1	143039807
1	164008523
1	176089704
1	188652484
1	204985173
1	146658246
1	130694071
1	4244574
1	98300471
1	210239421
1	60864985
1	162153411
1	171517249
1	299400200
1	287590728
1	234522648
1	157998630
1	201834857
1	32858826
1	19844443
1	20746812
1	206284213
1	64725422
1	159269320
1	72811398
1	223478426
1	150623281
1	260126689
1	94942298
1	204751301
1	211367549
1	178972914
1	40503131
1	92843875
1	71871079
1	253736104
1	234033524
1	195076339
1	166414985
1	246055715
1	238808169
1	64792327
1	140126731
1	47865111
1	238576038
1	169440726
1	123753015
1	105209663
1	18883842
1	142061405
1	198417205
1	83600609
1	242057950
1	298791358
1	80195138
1	106452304
1	88536462
1	108228782
1	186079023
1	222477945
1	149719635
1	180922283
1	56389754
1	17225315
1	153616548
1	171974758
1	97568063
1	198907345
1	304879598
1	195951158
1	124150107
1	63748429
1	80856004
1	227237631
1	122034873
1	272188179
1	86838558
1	236614402
1	260337920
1	211680336
1	93165861
1	85865135
1	29835606
1	161428381
1	5076652
1	192521715
1	90519592
1	266376587
1	302418967
1	255429250
1	294732496
1	202553115
1	134109127
1	88972713
1	45387145
1	85174210
1	17166440
1	238808913
1	69043186
1	195598856
1	188967974
1	278197731
1	98710029
1	90568853
1	56375661
1	303978325
1	95275036
1	75068495
1	241323228
1	63575436
1	3792842
1	60775292
1	22419598
1	33949316
1	41071061
1	263501382
1	264070507
1	60741378
1	155928432
1	252226540
1	143399536
1	261174982
1	270271178
1	141089784
1	126516072
1	150765862
1	118453600
1	5402845
1	292525597
1	269921747
1	255222062
1	219690953
1	38270187
1	41541665
1	160345103
1	79039511
1	69693249
1	214222388
1	235239230
1	276161616
1	253406387
1	107572366
1	114260056
1	229788300
1	244463886
1	98991152
1	251328669
1	141307346
1	47291850
1	281933622
1	27179678
1	256545165
1	156451039
1	119166291
1	268388473
1	240133876
1	237256188
1	184193920
1	271497009
1	233415495
1	53019392
1	34540612
1	169121705
1	239211043
1	268231044
1	302146771
1	25093558
1	290444052
1	136915775
1	31823703
1	63934820
1	280139980
1	3525593
1	196637793
1	46759590
1	180526987
1	177754838
1	195832181
1	157552659
1	70272233
1	214068729
1	123161971
1	263688451
1	281030697
1	165060121
1	58691360
1	102623634
1	1037106
1	136361062
1	22093711
1	23105658
1	238192346
1	32691787
1	21150176
1	164624339
1	287112872
1	277400189
1	56000001
1	128434745
1	301883610
1	149367413
1	149115893
1	121536840
1	122478873
1	52588255
1	12632570
1	212544162
1	196860608
1	284533419
1	248115225
1	152944175
1	155958154
1	128929311
1	223564238
1	93998136
1	242048306
1	68698469
1	169864841
1	5562590
1	300613401
1	248804944
1	265987426
1	16743958
1	30340294
1	197429988
1	246847254
1	134725684
1	145840323
1	252105699
1	197235188
1	203598572
1	62481142
1	269595737
1	299929218
1	176554356
1	173224599
1	149693625
1	190079970
1	44144082
1	165825382
1	154513223
1	52142825
1	4273764
1	33844540
1	75567105
1	127988075
1	302635140
1	49818170
1	21582240
1	67266780
1	272240947
1	164762252
1	6723080
1	188792623
1	292114869
1	138284784
1	9497344
1	170131812
1	216584087
1	238438759
1	301879730
1	141418826
1	19392880
1	253834198
1	214779457
1	132181257
1	73469800
1	38537717
1	147885900
1	137203710
1	82680506
1	191008716
1	283856913
1	207023694
1	98526849
1	190640398
1	203101122
1	65102397
1	303222124
1	66630840
1	68834783
1	176591101
1	204648739
1	28997600
1	151048517
1	275305363
1	173517970
1	304789404
1	117207980
1	261341450
1	263183654
1	85950215
1	62731529
1	129900740
1	260235294
1	241721162
1	136874647
1	4614312
1	267294348
1	149658921
1	83717506
1	294412810
1	189651494
1	141447121
1	25223525
1	83907007
1	230430838
1	180454516
1	127287713
1	116750725
1	151771900
1	104479268
1	244074646
1	264699072
1	69079506
1	174908781
1	105385705
1	286106548
1	36856279
1	56453535
1	69712492
1	24878615
1	237993853
1	133615805
1	291172748
1	264839901
1	36533529
1	215298519
1	246563054
1	121400903
1	262422217
1	92341280
1	17039025
1	118813589
1	137064391
1	64227511
1	54611429
1	107962164
1	149741724
1	285566421
1	187107864
1	10521354
1	272913370
1	293382085
1	224877867
1	23861587
1	78024398
1	101593239
1	19634282
1	292706192
1	106026031
1	245207120
1	134915566
1	1102002
1	240480104
1	207750107
1	262900543
1	298538651
1	231815281
1	166856218
1	291512482
1	223851964
1	155858804
1	263624838
1	50514260
1	11837017
1	217459719
1	296152980
1	46078101
1	157952612
1	36181257
1	213746389
1	9918312
1	235360777
1	304629731
1	8122795
1	5962848
1	206793899
1	226781206
1	160909323
1	72610347
1	137108078
1	111795451
1	162622279
1	268627242
1	173944275
1	198372597
1	54850095
1	112348642
1	249374920
1	157821093
1	18782707
1	88274449
1	189859162
1	270495265
1	274218718
1	167147386
1	179302724
1	108926229
1	8288506
1	180264062
1	46665967
1	69003440
1	283742040
1	66733121
1	151787617
1	23770602
1	146817951
1	149915908
1	91626797
1	216012911
1	80789897
1	210915222
1	247875353
1	84200913
1	243686805
1	155654225
1	140098513
1	141885349
1	153964742
1	136339249
1	264769011
1	98976487
1	249662297
1	15100612
1	48508217
1	208666905
1	96817285
1	176330172
1	41774160
1	46563698
1	105397159
1	272698111
1	97182394
1	27397513
1	75698057
1	232114372
1	299023536
1	129901406
1	132048145
1	45452827
1	67758246
1	44111281
1	293496906
1	178072080
1	59025876
1	256193924
1	163988409
1	50815184
1	115487687
1	225964645
1	131190234
1	127966328
1	108878084
1	35055871
1	146608979
1	50357542
1	67393493
1	115432767
1	57571355
1	99666067
1	185410898
1	29210020
1	285647067
1	51137328
1	235358171
1	201444836
1	25985019
1	158789265
1	113303724
1	169891007
1	251754629
1	176954430
1	237377517
1	35934613
1	301991148
1	81186559
1	106279234
1	159177267
1	261406507
1	118886496
1	53142440
1	208276694
1	185223171
1	248179444
1	42822515
1	157269974
1	268725637
1	163604483
1	271008860
1	2671047
1	126659244
1	147324851
1	287904563
1	122775953
1	167642392
1	51376963
1	128317922
1	260807582
1	168299323
1	7383751
1	199517188
1	82589840
1	166164187
1	179958823
1	500351
1	63068496
1	76885924
1	165793418
1	164975858
1	164358638
1	146829786
1	21605179
1	234138783
1	191226542
1	202380496
1	277511487
1	246863192
1	290934591
1	132796958
1	60453736
1	103334009
1	51559959
1	39361981
1	92501167
1	125054597
1	294993086
1	11915178
1	277979633
1	296263805
1	18663668
1	304483980
1	28488389
1	130799109
1	240109785
1	106488681
1	152698509
1	186224226
1	27374874
1	47859858
1	201125524
1	132499685
1	306123839
1	113036585
1	18929054
1	129414254
1	133707703
1	298799644
1	18607471
1	68641022
1	267949290
1	126579959
1	46739236
1	81410024
1	264974351
1	284073305
1	247297052
1	287015884
1	266327268
1	62499179
1	280332759
1	4821165
1	132494784
1	76929253
1	237826349
1	198943824
1	224153513
1	154128236
1	12390596
1	236955229
1	237528590
1	295235549
1	1881290
1	73972752
1	262776143
1	186504077
1	181055403
1	195249409
1	250229294
1	86315980
1	242566689
1	247000689
1	20110257
1	157637591
1	112570609
1	47273452
1	139561538
1	29382737
1	280091072
1	201797203
1	71371271
1	81431090
1	300607361
1	174490439
1	179446370
1	193810451
1	52897654
1	149830027
1	242707362
1	171147345
1	268007205
1	288235754
1	218554537
1	146719562
1	179123311
1	131509739
1	188105158
1	266524225
1	294269203
1	239351522
1	225459544
1	231433327
1	169117083
1	295183707
1	235363081
1	287880978
1	217884459
1	134802633
1	16727156
1	295682821
1	248425150
1	170147080
1	103076104
1	52050759
1	194352247
1	98218410
1	81590080
1	186381571
1	261863318
1	281078897
1	184147926
1	207443160
1	252557746
1	226717176
1	78839551
1	59294235
1	203576134
1	36006084
1	218139616
1	187664911
1	166692181
1	262901553
1	65638178
1	187834913
1	25322133
1	200049692
1	111815096
1	103523204
1	98778948
1	196464991
1	261608329
1	105206818
1	150922129
1	103780679
1	107734615
1	212306939
1	147369602
1	292813263
1	171157660
1	162318279
1	264439673
1	209896465
1	139715485
1	301463480
1	154490072
1	36743224
1	179038023
1	46027912
1	73186446
1	278556269
1	220412635
1	258521829
1	108414473
1	187843430
1	138837326
1	266070471
1	138551923
1	48524531
1	32757744
1	147214905
1	153551740
1	195407356
1	25044089
1	40090986
1	195271705
1	275354618
1	159603014
1	50022852
1	222154666
1	69767961
1	2083895
1	165872145
1	30740738
1	297972681
1	177984190
1	52341400
1	213235843
1	25393494
1	146355817
1	163718803
1	92289416
1	101293000
1	46058287
1	293324779
1	127698934
1	81000051
1	229885578
1	204015089
1	34152405
1	110166237
1	283738713
1	67796787
1	4373423
1	266175923
1	100697904
1	12694357
1	57401744
1	201145693
1	291261949
1	92438125
1	108648603
1	204956418
1	181285501
1	174466880
1	254530879
1	274276904
1	246035781
1	79089610
1	8517454
1	60761318
1	239521695
1	191127692
1	130370625
1	65527695
1	211006536
1	230740944
1	73141855
1	254689978
1	233861500
1	197661722
1	172612341
1	284408387
1	213899813
1	102195895
1	130669993
1	70277263
1	193712655
1	186115672
1	80111838
1	92080235
1	135513016
1	217626304
1	234199990
1	165642318
1	85654661
1	51235046
1	115974881
1	45825820
1	224188804
1	112122339
1	290033605
1	244829257
1	102993797
1	292098413
1	278904456
1	110879244
1	145304204
1	191686640
1	243251847
1	161380769
1	56993303
1	209597205
1	241758150
1	218308106
1	60256678
1	259246699
1	191739407
1	170761011
1	231157079
1	1527573
1	176107703
1	242064907
1	84305930
1	145070489
1	148774779
1	303685039
1	193428659
1	291510888
1	135075705
1	119450293
1	213412897
1	238279546
1	101120652
1	21795247
1	188846548
1	132056622
1	281567180
1	264695000
1	290983577
1	81305804
1	289732793
1	205998175
1	204086771
1	153645351
1	108617017
1	90662652
1	15951582
1	210542540
1	68429334
1	68716693
1	71665458
1	77243371
1	125451659
1	118182466
1	47356832
1	98779707
1	82190809
1	269077629
1	38045881
1	173603736
1	129794215
1	273186330
1	185131550
1	48654107
1	159555182
1	279812458
1	232542411
1	146701580
1	108972773
1	252901407
1	266990849
1	177944755
1	176749008
1	299595250
1	24233695
1	6301346
1	211442823
1	79835096
1	294661649
1	51720492
1	166918228
1	182424603
1	213962968
1	154073958
1	213072325
1	108364049
1	127861054
1	168834707
1	175772448
1	88900109
1	266747969
1	97317287
1	276319088
1	257676152
1	210897800
1	137698272
1	137188769
1	236787794
1	79039888
1	177357098
1	76905669
1	136307811
1	301154759
1	254508685
1	227600402
1	172049935
1	266977667
1	220391923
1	294302363
1	49220090
1	203806938
1	222317775
1	163498001
1	99004174
1	162912801
1	150778367
1	297862584
1	122608382
1	278163335
1	97870650
1	66000373
1	193855805
1	111106018
1	268547796
1	9152868
1	177020830
1	105740583
1	59151396
1	257538581
1	101616600
1	28699130
1	215835175
1	82125338
1	82337998
1	185096526
1	224217468
1	41631639
1	89579872
1	306088810
1	124017904
1	85736562
1	109443504
1	2962184
1	234387344
1	183209416
1	83525212
1	246407792
1	24389852
1	72163415
1	145987271
1	291612246
1	287688696
1	54034391
1	38956983
1	89563027
1	230983940
1	115703829
1	95198058
1	36053042
1	228498555
1	153139330
1	115826833
1	208751043
1	249121669
1	161327936
1	25638978
1	123880574
1	117202597
1	243927791
1	24220991
1	161886546
1	219061791
1	42949740
1	171602552
1	220338005
1	161861154
1	115151084
1	27204452
1	22716753
1	281728237
1	205306594
1	252256725
1	172987755
1	147241923
1	197187744
1	85793333
1	29621983
1	124364178
1	231045609
1	63946214
1	292459471
1	132996963
1	254516660
1	151910342
1	289587407
1	283147083
1	140566552
1	211430429
1	143526097
1	170776770
1	216977633
1	155004924
1	234134895
1	306683594
1	50348033
1	16010935
1	55970975
1	125532556
1	59687120
1	209198167
1	235630848
1	55455578
1	150609548
1	141565176
1	82556250
1	29145554
1	290196806
1	155516258
1	170704796
1	103215564
1	44726378
1	85652287
1	3450524
1	199249398
1	41051559
1	48745699
1	83887680
1	117694679
1	191080683
1	71067318
1	236758024
1	262994367
1	154535334
1	48633522
1	254361111
1	110644361
1	67375397
1	235123215
1	810019
1	154506363
1	147790756
1	235250562
1	244311372
1	39083250
1	174595824
1	16355985
1	12126014
1	80597816
1	278089018
1	61715969
1	227358349
1	27513901
1	208384843
1	37843570
1	17413773
1	175927516
1	159930006
1	21334518
1	18785384
1	51876047
1	166053392
1	56924135
1	268723
1	284152145
1	142297648
1	212844939
1	200799755
1	282484770
1	144799362
1	13178472
1	251340363
1	261485410
1	60406240
1	306372906
1	187522952
1	122008305
1	252913778
1	189246001
1	269158245
1	23890836
1	93845188
1	17132118
1	75543224
1	173678042
1	85188026
1	107934770
1	196937526
1	115964443
1	258233210
1	59523989
1	9796208
1	292613738
1	46220238
1	279120628
1	180392407
1	106651345
1	13011488
1	209266524
1	105548452
1	30704368
1	87882467
1	16378538
1	270951678
1	237974199
1	48390139
1	252683792
1	71374678
1	162078117
1	3335049
1	67191695
1	37814975
1	27515921
1	161739163
1	39546972
1	121012652
1	294121090
1	160894654
1	225686171
1	27347073
1	228386340
1	80848095
1	276071214
1	56633146
1	262229981
1	269177049
1	8445604
1	304671212
1	119313854
1	223466991
1	44837365
1	190817710
1	278616705
1	192763178
1	288977193
1	226144041
1	253848853
1	7477076
1	8629064
1	210215846
1	60130820
1	79504234
1	44795460
1	295130450
1	42106283
1	67998368
1	51900984
1	4308346
1	82140267
1	81910867
1	245626836
1	263356287
1	78944571
1	25345279
1	228153730
1	282380558
1	298829455
1	131075266
1	106058193
1	153288898
1	11944921
1	305162002
1	234446647
1	131499201
1	144343004
1	174071712
1	246117977
1	90733420
1	124757950
1	116098606
1	28525488
1	75436755
1	138387900
1	286881361
1	94115531
1	165381263
1	73667525
1	161946529
1	6428104
1	90978587
1	209688231
1	233883345
1	299385532
1	148050242
1	125455763
1	257311763
1	231599043
1	285211595
1	224908909
1	177876788
1	98175106
1	79866434
1	229171595
1	70222357
1	216527013
1	193145017
1	66255791
1	193641323
1	180855062
1	123222738
1	225980529
1	282416196
1	116125025
1	124450550
1	274529479
1	249376093
1	5916293
1	120582704
1	247885415
1	258318154
1	249282185
1	172617746
1	91454990
1	210782915
1	186315190
1	168323450
1	92711946
1	118763501
1	237018557
1	250437127
1	251484635
1	26147001
1	241406235
1	305042862
1	45157697
1	220201645
1	183103586
1	134419724
1	282885761
1	247464418
1	260305319
1	131178239
1	33585127
1	250384309
1	198031049
1	240823471
1	1147446
1	127717679
1	297444205
1	45422238
1	284224538
1	161437289
1	6513876
1	265974389
1	118129913
1	19183595
1	40104945
1	7221196
1	208772969
1	43153844
1	190025001
1	108208510
1	184857153
1	23861465
1	184462182
1	287150404
1	271709925
1	56079896
1	267968161
1	212540477
1	28447719
1	197410711
1	250934004
1	292575733
1	241040833
1	89386887
1	96153686
1	268064036
1	197132245
1	139329445
1	231963883
1	224749191
1	132158212
1	27931083
1	35426995
1	267533156
1	70619801
1	61935454
1	272199460
1	185845033
1	197303500
1	279231674
1	101237687
1	279897212
1	51925701
1	306035073
1	3261973
1	93812095
1	91063691
1	252880355
1	96362843
1	221853587
1	200304082
1	92647955
1	302001725
1	272119222
1	96461928
1	79869059
1	35622173
1	147312520
1	184870117
1	32450293
1	143242695
1	103408353
[truncated: 419,281+ more rows]

## Sheet: SomaticMu
Chr	TSD_start	TSD_end
1	332	340
1	1361	1369
1	2051	2059
1	7149	7157
1	7280	7288
1	7372	7380
1	7572	7580
1	8385	8393
1	15022	15030
1	15775	15783
1	16272	16280
1	16335	16343
1	16385	16393
1	16396	16404
1	16528	16536
1	16684	16692
1	16737	16745
1	17009	17017
1	17064	17072
1	17723	17731
1	17844	17852
1	17855	17863
1	17981	17989
1	18135	18143
1	18383	18391
1	18489	18497
1	18562	18570
1	18841	18849
1	18916	18924
1	18993	19001
1	19432	19440
1	19556	19564
1	19596	19604
1	19940	19948
1	20179	20187
1	20363	20371
1	20373	20381
1	20526	20534
1	20838	20846
1	21144	21152
1	21200	21208
1	21283	21291
1	21819	21827
1	22251	22259
1	22515	22523
1	23186	23194
1	23862	23870
1	23901	23909
1	23911	23919
1	23957	23965
1	24021	24029
1	24435	24443
1	24739	24747
1	24851	24859
1	24891	24899
1	25277	25285
1	25457	25465
1	25596	25604
1	28780	28788
1	29534	29542
1	29876	29884
1	29941	29949
1	44296	44304
1	44335	44343
1	48093	48101
1	51176	51184
1	52907	52915
1	54984	54992
1	55154	55162
1	55372	55380
1	55436	55444
1	55598	55606
1	55630	55638
1	55641	55649
1	55666	55674
1	55682	55690
1	55698	55706
1	55720	55728
1	55768	55776
1	55785	55793
1	55788	55796
1	55832	55840
1	55837	55845
1	55861	55869
1	56005	56013
1	56257	56265
1	56286	56294
1	56342	56350
1	56392	56400
1	56468	56476
1	59655	59663
1	81027	81035
1	90190	90198
1	92522	92530
1	132939	132947
1	154851	154859
1	155263	155271
1	155266	155274
1	155279	155287
1	155327	155335
1	155338	155346
1	155358	155366
1	155724	155732
1	155827	155835
1	155835	155843
1	155883	155891
1	155922	155930
1	155955	155963
1	155972	155980
1	155977	155985
1	156052	156060
1	160805	160813
1	180291	180299
1	180422	180430
1	180472	180480
1	180481	180489
1	180491	180499
1	180528	180536
1	180592	180600
1	180838	180846
1	199001	199009
1	199038	199046
1	199056	199064
1	199078	199086
1	199100	199108
1	199106	199114
1	199186	199194
1	199196	199204
1	200920	200928
1	207961	207969
1	208030	208038
1	209318	209326
1	209417	209425
1	214452	214460
1	214535	214543
1	214551	214559
1	214610	214618
1	214665	214673
1	214679	214687
1	214739	214747
1	214863	214871
1	214879	214887
1	214919	214927
1	214937	214945
1	214957	214965
1	214981	214989
1	214993	215001
1	215084	215092
1	215120	215128
1	215187	215195
1	215216	215224
1	215229	215237
1	215239	215247
1	215244	215252
1	215264	215272
1	215280	215288
1	215431	215439
1	216019	216027
1	242940	242948
1	262733	262741
1	262739	262747
1	262764	262772
1	277542	277550
1	278095	278103
1	278349	278357
1	278607	278615
1	278937	278945
1	279035	279043
1	279456	279464
1	279656	279664
1	279719	279727
1	279791	279799
1	280119	280127
1	283268	283276
1	283359	283367
1	283364	283372
1	283396	283404
1	283403	283411
1	283416	283424
1	289216	289224
1	289307	289315
1	289312	289320
1	324158	324166
1	325022	325030
1	325528	325536
1	331493	331501
1	332082	332090
1	332259	332267
1	337716	337724
1	337761	337769
1	337930	337938
1	337934	337942
1	337961	337969
1	338033	338041
1	338080	338088
1	338210	338218
1	338216	338224
1	338228	338236
1	338440	338448
1	338496	338504
1	338559	338567
1	338592	338600
1	338613	338621
1	338626	338634
1	338826	338834
1	338868	338876
1	338872	338880
1	338894	338902
1	338980	338988
1	342952	342960
1	346736	346744
1	347306	347314
1	370464	370472
1	371759	371767
1	403896	403904
1	408495	408503
1	419671	419679
1	458433	458441
1	468658	468666
1	468664	468672
1	503227	503235
1	503243	503251
1	503980	503988
1	506398	506406
1	560846	560854
1	573453	573461
1	573457	573465
1	573463	573471
1	573477	573485
1	573482	573490
1	687808	687816
1	688276	688284
1	688735	688743
1	693373	693381
1	716283	716291
1	716374	716382
1	716617	716625
1	716725	716733
1	716728	716736
1	716742	716750
1	716805	716813
1	716810	716818
1	716823	716831
1	733310	733318
1	813146	813154
1	850614	850622
1	857555	857563
1	911647	911655
1	1012185	1012193
1	1012218	1012226
1	1012227	1012235
1	1012233	1012241
1	1012237	1012245
1	1012248	1012256
1	1012267	1012275
1	1012412	1012420
1	1012416	1012424
1	1012467	1012475
1	1012560	1012568
1	1012568	1012576
1	1012584	1012592
1	1012628	1012636
1	1012641	1012649
1	1012663	1012671
1	1012696	1012704
1	1012783	1012791
1	1012837	1012845
1	1012864	1012872
1	1012882	1012890
1	1012885	1012893
1	1012890	1012898
1	1012895	1012903
1	1012899	1012907
1	1012906	1012914
1	1012912	1012920
1	1012945	1012953
1	1012960	1012968
1	1013010	1013018
1	1013015	1013023
1	1013028	1013036
1	1013241	1013249
1	1013861	1013869
1	1023213	1023221
1	1023306	1023314
1	1024508	1024516
1	1027453	1027461
1	1027495	1027503
1	1027501	1027509
1	1027505	1027513
1	1027512	1027520
1	1027527	1027535
1	1027549	1027557
1	1027554	1027562
1	1027570	1027578
1	1027575	1027583
1	1027583	1027591
1	1027587	1027595
1	1027618	1027626
1	1027630	1027638
1	1027648	1027656
1	1027691	1027699
1	1027943	1027951
1	1028034	1028042
1	1030445	1030453
1	1030542	1030550
1	1030895	1030903
1	1031741	1031749
1	1031755	1031763
1	1031762	1031770
1	1031779	1031787
1	1031783	1031791
1	1031791	1031799
1	1031933	1031941
1	1031980	1031988
1	1032044	1032052
1	1035142	1035150
1	1036235	1036243
1	1036370	1036378
1	1036397	1036405
1	1036741	1036749
1	1036843	1036851
1	1036915	1036923
1	1037179	1037187
1	1037213	1037221
1	1037225	1037233
1	1037266	1037274
1	1037397	1037405
1	1044216	1044224
1	1073154	1073162
1	1230831	1230839
1	1231109	1231117
1	1231116	1231124
1	1231318	1231326
1	1231325	1231333
1	1231366	1231374
1	1231384	1231392
1	1231412	1231420
1	1231429	1231437
1	1231433	1231441
1	1231462	1231470
1	1232018	1232026
1	1232225	1232233
1	1235078	1235086
1	1235391	1235399
1	1235450	1235458
1	1235455	1235463
1	1235523	1235531
1	1235701	1235709
1	1235730	1235738
1	1236176	1236184
1	1236180	1236188
1	1236185	1236193
1	1236191	1236199
1	1236196	1236204
1	1236199	1236207
1	1236317	1236325
1	1236328	1236336
1	1236333	1236341
1	1236341	1236349
1	1236418	1236426
1	1340929	1340937
1	1459920	1459928
1	1491961	1491969
1	1492511	1492519
1	1492563	1492571
1	1514143	1514151
1	1533244	1533252
1	1610592	1610600
1	1715926	1715934
1	1716520	1716528
1	1716598	1716606
1	1716666	1716674
1	1716800	1716808
1	1717043	1717051
1	1717130	1717138
1	1763578	1763586
1	1811264	1811272
1	1816820	1816828
1	1833826	1833834
1	1834559	1834567
1	1834647	1834655
1	1836905	1836913
1	1836969	1836977
1	1838830	1838838
1	1839045	1839053
1	1841404	1841412
1	1841541	1841549
1	1841569	1841577
1	1841584	1841592
1	1841707	1841715
1	1841885	1841893
1	1841933	1841941
1	1841937	1841945
1	1841946	1841954
1	1841958	1841966
1	1841987	1841995
1	1842077	1842085
1	1842159	1842167
1	1842309	1842317
1	1842719	1842727
1	1842845	1842853
1	1843096	1843104
1	1843188	1843196
1	1843422	1843430
1	1843511	1843519
1	1843530	1843538
1	1843534	1843542
1	1843610	1843618
1	1843620	1843628
1	1843803	1843811
1	1843822	1843830
1	1843840	1843848
1	1866499	1866507
1	1921138	1921146
1	1921405	1921413
1	1921514	1921522
1	1921824	1921832
1	1921840	1921848
1	1921845	1921853
1	1938289	1938297
1	1938608	1938616
1	1942708	1942716
1	1942729	1942737
1	1942803	1942811
1	2019599	2019607
1	2019680	2019688
1	2019716	2019724
1	2020036	2020044
1	2020201	2020209
1	2020228	2020236
1	2021360	2021368
1	2021553	2021561
1	2033792	2033800
1	2033968	2033976
1	2034040	2034048
1	2034100	2034108
1	2034195	2034203
1	2052637	2052645
1	2104596	2104604
1	2104677	2104685
1	2104692	2104700
1	2104764	2104772
1	2104868	2104876
1	2105303	2105311
1	2105573	2105581
1	2105592	2105600
1	2105657	2105665
1	2105711	2105719
1	2105756	2105764
1	2105833	2105841
1	2105878	2105886
1	2105906	2105914
1	2106019	2106027
1	2106128	2106136
1	2106224	2106232
1	2106251	2106259
1	2106314	2106322
1	2106374	2106382
1	2106402	2106410
1	2106458	2106466
1	2106466	2106474
1	2106489	2106497
1	2106495	2106503
1	2106657	2106665
1	2110525	2110533
1	2112119	2112127
1	2112507	2112515
1	2112861	2112869
1	2112888	2112896
1	2112988	2112996
1	2112998	2113006
1	2113072	2113080
1	2113160	2113168
1	2113191	2113199
1	2113230	2113238
1	2113233	2113241
1	2113286	2113294
1	2113291	2113299
1	2113294	2113302
1	2113314	2113322
1	2113319	2113327
1	2113325	2113333
1	2113342	2113350
1	2113355	2113363
1	2113392	2113400
1	2113399	2113407
1	2113454	2113462
1	2113481	2113489
1	2113484	2113492
1	2113585	2113593
1	2155209	2155217
1	2155220	2155228
1	2155295	2155303
1	2155374	2155382
1	2155415	2155423
1	2155434	2155442
1	2155470	2155478
1	2155476	2155484
1	2155487	2155495
1	2155605	2155613
1	2155621	2155629
1	2155653	2155661
1	2155677	2155685
1	2156205	2156213
1	2156209	2156217
1	2156223	2156231
1	2156226	2156234
1	2156232	2156240
1	2156239	2156247
1	2156241	2156249
1	2156247	2156255
1	2156254	2156262
1	2156265	2156273
1	2156269	2156277
1	2156275	2156283
1	2156281	2156289
1	2156306	2156314
1	2156308	2156316
1	2156318	2156326
1	2156351	2156359
1	2157327	2157335
1	2158055	2158063
1	2170262	2170270
1	2170455	2170463
1	2170507	2170515
1	2170571	2170579
1	2170639	2170647
1	2170701	2170709
1	2170732	2170740
1	2170762	2170770
1	2170801	2170809
1	2170880	2170888
1	2170951	2170959
1	2170967	2170975
1	2170970	2170978
1	2170978	2170986
1	2170987	2170995
1	2170992	2171000
1	2170999	2171007
1	2171004	2171012
1	2171011	2171019
1	2171015	2171023
1	2171033	2171041
1	2171078	2171086
1	2171095	2171103
1	2171127	2171135
1	2171159	2171167
1	2191564	2191572
1	2232446	2232454
1	2232796	2232804
1	2232801	2232809
1	2232835	2232843
1	2233277	2233285
1	2234317	2234325
1	2235500	2235508
1	2235571	2235579
1	2235626	2235634
1	2235726	2235734
1	2240882	2240890
1	2241171	2241179
1	2241200	2241208
1	2241294	2241302
1	2241303	2241311
1	2241318	2241326
1	2241323	2241331
1	2241329	2241337
1	2241340	2241348
1	2241349	2241357
1	2241420	2241428
1	2241446	2241454
1	2281510	2281518
1	2288771	2288779
1	2288915	2288923
1	2289245	2289253
1	2289296	2289304
1	2289335	2289343
1	2289383	2289391
1	2289413	2289421
1	2289416	2289424
1	2289436	2289444
1	2289445	2289453
1	2298115	2298123
1	2298126	2298134
1	2298144	2298152
1	2298149	2298157
1	2298375	2298383
1	2298408	2298416
1	2298445	2298453
1	2298540	2298548
1	2298551	2298559
1	2309082	2309090
1	2381218	2381226
1	2386772	2386780
1	2424791	2424799
1	2446888	2446896
1	2463003	2463011
1	2504947	2504955
1	2523339	2523347
1	2523402	2523410
1	2523423	2523431
1	2523472	2523480
1	2523487	2523495
1	2523514	2523522
1	2523599	2523607
1	2523632	2523640
1	2523658	2523666
1	2523673	2523681
1	2523688	2523696
1	2523699	2523707
1	2523727	2523735
1	2523780	2523788
1	2523794	2523802
1	2523800	2523808
1	2523855	2523863
1	2523890	2523898
1	2524025	2524033
1	2524031	2524039
1	2524046	2524054
1	2524061	2524069
1	2524108	2524116
1	2524133	2524141
1	2524177	2524185
1	2524198	2524206
1	2524239	2524247
1	2524247	2524255
1	2524293	2524301
1	2524307	2524315
1	2524312	2524320
1	2524414	2524422
1	2556025	2556033
1	2562566	2562574
1	2563021	2563029
1	2565428	2565436
1	2628672	2628680
1	2628703	2628711
1	2629508	2629516
1	2630063	2630071
1	2633469	2633477
1	2634983	2634991
1	2635057	2635065
1	2635063	2635071
1	2635168	2635176
1	2635265	2635273
1	2635280	2635288
1	2635285	2635293
1	2635295	2635303
1	2635796	2635804
1	2635822	2635830
1	2635836	2635844
1	2635839	2635847
1	2635852	2635860
1	2635857	2635865
1	2635868	2635876
1	2635877	2635885
1	2636178	2636186
1	2746463	2746471
1	2746493	2746501
1	2746509	2746517
1	2746526	2746534
1	2746602	2746610
1	2747165	2747173
1	2747434	2747442
1	2747451	2747459
1	2747519	2747527
1	2747564	2747572
1	2747678	2747686
1	2747682	2747690
1	2774087	2774095
1	2774092	2774100
1	2774107	2774115
1	2774111	2774119
1	2774115	2774123
1	2774133	2774141
1	2774157	2774165
1	2774161	2774169
1	2774171	2774179
1	2774184	2774192
1	2774190	2774198
1	2774212	2774220
1	2774217	2774225
1	2774277	2774285
1	2774327	2774335
1	2774623	2774631
1	2774806	2774814
1	2780025	2780033
1	2780843	2780851
1	2782185	2782193
1	2782446	2782454
1	2809859	2809867
1	2809875	2809883
1	2809880	2809888
1	2809884	2809892
1	2810071	2810079
1	2810278	2810286
1	2810293	2810301
1	2810389	2810397
1	2810428	2810436
1	2810457	2810465
1	2811608	2811616
1	2812311	2812319
1	2812392	2812400
1	2812687	2812695
1	2812697	2812705
1	2812709	2812717
1	2812721	2812729
1	2812784	2812792
1	2812801	2812809
1	2813337	2813345
1	2813363	2813371
1	2813697	2813705
1	2813705	2813713
1	2813708	2813716
1	2816213	2816221
1	2818812	2818820
1	2819178	2819186
1	2819182	2819190
1	2819186	2819194
1	2819192	2819200
1	2819210	2819218
1	2819216	2819224
1	2819230	2819238
1	2819253	2819261
1	2819276	2819284
1	2819292	2819300
1	2819327	2819335
1	2819335	2819343
1	2819357	2819365
1	2819381	2819389
1	2819385	2819393
1	2819394	2819402
1	2819404	2819412
1	2819738	2819746
1	2819757	2819765
1	2819773	2819781
1	2819781	2819789
1	2819828	2819836
1	2819850	2819858
1	2819858	2819866
1	2819871	2819879
1	2819892	2819900
1	2819913	2819921
1	2819987	2819995
1	2820069	2820077
1	2820092	2820100
1	2820303	2820311
1	2820341	2820349
1	2820415	2820423
1	2820437	2820445
1	2820443	2820451
1	2820576	2820584
1	2826519	2826527
1	2826853	2826861
1	2829454	2829462
1	2829522	2829530
1	2829626	2829634
1	2829686	2829694
1	2829765	2829773
1	2829775	2829783
1	2829782	2829790
1	2829801	2829809
1	2829824	2829832
1	2829827	2829835
1	2829848	2829856
1	2829941	2829949
1	2830006	2830014
1	2869663	2869671
1	2869674	2869682
1	2869682	2869690
1	2869713	2869721
1	2869726	2869734
1	2869741	2869749
1	2869792	2869800
1	2869798	2869806
1	2869830	2869838
1	2870270	2870278
1	2877476	2877484
1	2882075	2882083
1	2883077	2883085
1	2883149	2883157
1	2883237	2883245
1	2883247	2883255
1	2883273	2883281
1	2883276	2883284
1	2883314	2883322
1	2883318	2883326
1	2883324	2883332
1	2883340	2883348
1	2883369	2883377
1	2883393	2883401
1	2883398	2883406
1	2883529	2883537
1	2883538	2883546
1	2883571	2883579
1	2883579	2883587
1	2883586	2883594
1	2883618	2883626
1	2883745	2883753
1	2887483	2887491
1	2887687	2887695
1	2887904	2887912
1	2887953	2887961
1	2887985	2887993
1	2888048	2888056
1	2888094	2888102
1	2888130	2888138
1	2888146	2888154
1	2888742	2888750
1	2888965	2888973
1	2889009	2889017
1	2889015	2889023
1	2889024	2889032
1	2889030	2889038
1	2889036	2889044
1	2889040	2889048
1	2889058	2889066
1	2889068	2889076
1	2889085	2889093
1	2889188	2889196
1	2889193	2889201
1	2889217	2889225
1	2889224	2889232
1	2889241	2889249
1	2889385	2889393
1	2889441	2889449
1	2889451	2889459
1	2891133	2891141
1	2894599	2894607
1	2894776	2894784
1	2894820	2894828
1	2895115	2895123
1	2900188	2900196
1	2919066	2919074
1	2934120	2934128
1	2934146	2934154
1	2934151	2934159
1	2934165	2934173
1	2934190	2934198
1	2934210	2934218
1	2934214	2934222
1	2934637	2934645
1	2934876	2934884
1	2934897	2934905
1	2934900	2934908
1	2934912	2934920
1	2934916	2934924
1	2959522	2959530
1	2959567	2959575
1	2959580	2959588
1	2959590	2959598
1	2959597	2959605
1	2959625	2959633
1	2959628	2959636
1	2959644	2959652
1	2959663	2959671
1	2959683	2959691
1	2959708	2959716
1	2959806	2959814
1	2959978	2959986
1	2960046	2960054
1	2960099	2960107
1	2960130	2960138
1	2974095	2974103
1	2974242	2974250
1	2974283	2974291
1	2974344	2974352
1	2974360	2974368
1	2974388	2974396
1	2974428	2974436
1	2974862	2974870
1	2974868	2974876
1	2974875	2974883
1	2974967	2974975
1	2975472	2975480
1	2975496	2975504
1	2975560	2975568
1	2976279	2976287
1	2976498	2976506
1	2976549	2976557
1	2976582	2976590
1	2976715	2976723
1	2983530	2983538
1	2996953	2996961
1	2997093	2997101
1	2997107	2997115
1	2997183	2997191
1	3031866	3031874
1	3032030	3032038
1	3032050	3032058
1	3032077	3032085
1	3032080	3032088
1	3032084	3032092
1	3032097	3032105
1	3032150	3032158
1	3032171	3032179
1	3032202	3032210
1	3032365	3032373
1	3032607	3032615
1	3036103	3036111
1	3038574	3038582
1	3052814	3052822
1	3095797	3095805
1	3104198	3104206
1	3104201	3104209
1	3104212	3104220
1	3104252	3104260
1	3104256	3104264
1	3104262	3104270
1	3104267	3104275
1	3104278	3104286
1	3104288	3104296
1	3104785	3104793
1	3121876	3121884
1	3123220	3123228
1	3124114	3124122
1	3124240	3124248
1	3124256	3124264
1	3124376	3124384
1	3124384	3124392
1	3124414	3124422
1	3124419	3124427
1	3124432	3124440
1	3124435	3124443
1	3124440	3124448
1	3124445	3124453
1	3124470	3124478
1	3124474	3124482
1	3124483	3124491
1	3124523	3124531
1	3125053	3125061
1	3125153	3125161
1	3125174	3125182
1	3133864	3133872
1	3135922	3135930
1	3146216	3146224
1	3146224	3146232
1	3164310	3164318
1	3173183	3173191
1	3175244	3175252
1	3175262	3175270
1	3175438	3175446
1	3175473	3175481
1	3175872	3175880
1	3175882	3175890
1	3175887	3175895
1	3176872	3176880
1	3176901	3176909
1	3176905	3176913
1	3177290	3177298
1	3224409	3224417
1	3224416	3224424
1	3224420	3224428
1	3224424	3224432
1	3224432	3224440
1	3224440	3224448
1	3224444	3224452
1	3224500	3224508
1	3224503	3224511
1	3224520	3224528
1	3224533	3224541
1	3225446	3225454
1	3229867	3229875
1	3230145	3230153
1	3230466	3230474
1	3230684	3230692
1	3230737	3230745
1	3230962	3230970
1	3231022	3231030
1	3231034	3231042
1	3231047	3231055
1	3231072	3231080
1	3231810	3231818
1	3231891	3231899
1	3231977	3231985
1	3231987	3231995
1	3232369	3232377
1	3232609	3232617
1	3232786	3232794
1	3232980	3232988
1	3233291	3233299
1	3233379	3233387
1	3233469	3233477
1	3233821	3233829
1	3233859	3233867
1	3265793	3265801
1	3269722	3269730
1	3272028	3272036
1	3272263	3272271
1	3272270	3272278
1	3272274	3272282
1	3272483	3272491
1	3272551	3272559
1	3272560	3272568
1	3272793	3272801
1	3281177	3281185
1	3282275	3282283
1	3291390	3291398
1	3292082	3292090
1	3292863	3292871
1	3293931	3293939
1	3294112	3294120
1	3294496	3294504
1	3294514	3294522
1	3294517	3294525
1	3294637	3294645
1	3294657	3294665
1	3294686	3294694
1	3294689	3294697
1	3294696	3294704
1	3307029	3307037
1	3368191	3368199
1	3368463	3368471
1	3369060	3369068
1	3370277	3370285
1	3371430	3371438
1	3371435	3371443
1	3371487	3371495
1	3371726	3371734
1	3371735	3371743
1	3371742	3371750
1	3371826	3371834
1	3371832	3371840
1	3371842	3371850
1	3371846	3371854
1	3371870	3371878
1	3371879	3371887
1	3371944	3371952
1	3371964	3371972
1	3371968	3371976
1	3371980	3371988
1	3372098	3372106
1	3372221	3372229
1	3372249	3372257
1	3372282	3372290
1	3372292	3372300
1	3372371	3372379
1	3372401	3372409
1	3372465	3372473
1	3372539	3372547
1	3377222	3377230
1	3377247	3377255
1	3377499	3377507
1	3377610	3377618
1	3378365	3378373
1	3378373	3378381
1	3378380	3378388
1	3378387	3378395
1	3378394	3378402
1	3378418	3378426
1	3378436	3378444
1	3378479	3378487
1	3378486	3378494
1	3378492	3378500
1	3378639	3378647
1	3378650	3378658
1	3379170	3379178
1	3379221	3379229
1	3379282	3379290
1	3379286	3379294
1	3379291	3379299
1	3379296	3379304
1	3379380	3379388
1	3379432	3379440
1	3379542	3379550
1	3379672	3379680
1	3380160	3380168
1	3380346	3380354
1	3380359	3380367
1	3380370	3380378
1	3380381	3380389
1	3380446	3380454
1	3380481	3380489
1	3380530	3380538
1	3380590	3380598
1	3380600	3380608
1	3380728	3380736
1	3380733	3380741
1	3380858	3380866
1	3380897	3380905
1	3384562	3384570
1	3384755	3384763
1	3384775	3384783
1	3384810	3384818
1	3384869	3384877
1	3385014	3385022
1	3385057	3385065
1	3385110	3385118
1	3385529	3385537
1	3385533	3385541
1	3385541	3385549
1	3385559	3385567
1	3385571	3385579
1	3385840	3385848
1	3441451	3441459
1	3441496	3441504
1	3441502	3441510
1	3441506	3441514
1	3441510	3441518
1	3441522	3441530
1	3441526	3441534
1	3441536	3441544
1	3441546	3441554
1	3441553	3441561
1	3441568	3441576
1	3441571	3441579
1	3441579	3441587
1	3441598	3441606
1	3441606	3441614
1	3441614	3441622
1	3441618	3441626
1	3441622	3441630
1	3441628	3441636
1	3441632	3441640
1	3441649	3441657
1	3441658	3441666
1	3441665	3441673
1	3441669	3441677
1	3441687	3441695
1	3441692	3441700
1	3441696	3441704
1	3441702	3441710
1	3441707	3441715
1	3441711	3441719
1	3441747	3441755
1	3441911	3441919
1	3442413	3442421
1	3442443	3442451
1	3442598	3442606
1	3442631	3442639
1	3442648	3442656
1	3442653	3442661
1	3442694	3442702
1	3442699	3442707
1	3442742	3442750
1	3442747	3442755
1	3442758	3442766
1	3443178	3443186
1	3443277	3443285
1	3443399	3443407
1	3443466	3443474
1	3443706	3443714
1	3444060	3444068
1	3444739	3444747
1	3445057	3445065
1	3445066	3445074
1	3445132	3445140
1	3445170	3445178
1	3445244	3445252
1	3445312	3445320
1	3445346	3445354
1	3445515	3445523
1	3445538	3445546
1	3445772	3445780
1	3445821	3445829
1	3446177	3446185
1	3446194	3446202
1	3446234	3446242
1	3447294	3447302
1	3451660	3451668
1	3451911	3451919
1	3451993	3452001
1	3452027	3452035
1	3452068	3452076
1	3452119	3452127
1	3452134	3452142
1	3452163	3452171
1	3452187	3452195
1	3452226	3452234
1	3452294	3452302
1	3452306	3452314
1	3452310	3452318
1	3452321	3452329
1	3452345	3452353
1	3478667	3478675
1	3481143	3481151
1	3482420	3482428
1	3482718	3482726
1	3482812	3482820
1	3482826	3482834
1	3482865	3482873
1	3482878	3482886
1	3482883	3482891
1	3482893	3482901
1	3482899	3482907
1	3482924	3482932
1	3483029	3483037
1	3483058	3483066
1	3483070	3483078
1	3483084	3483092
1	3483099	3483107
1	3483124	3483132
1	3483128	3483136
1	3483132	3483140
1	3483147	3483155
1	3483152	3483160
1	3483297	3483305
1	3483438	3483446
1	3483530	3483538
1	3483641	3483649
1	3483723	3483731
1	3483772	3483780
1	3483776	3483784
1	3483862	3483870
1	3486613	3486621
1	3487063	3487071
1	3487267	3487275
1	3487346	3487354
1	3487443	3487451
1	3488195	3488203
1	3488224	3488232
1	3488438	3488446
1	3489614	3489622
1	3489804	3489812
1	3492935	3492943
1	3492964	3492972
1	3494541	3494549
1	3494582	3494590
1	3494586	3494594
1	3495035	3495043
1	3495046	3495054
1	3497785	3497793
1	3498040	3498048
1	3532274	3532282
1	3532389	3532397
1	3533516	3533524
1	3543620	3543628
1	3544517	3544525
1	3544537	3544545
1	3544543	3544551
1	3544547	3544555
1	3544552	3544560
1	3544557	3544565
1	3544562	3544570
1	3544585	3544593
1	3544603	3544611
1	3544637	3544645
1	3544734	3544742
1	3545377	3545385
1	3554884	3554892
1	3556987	3556995
1	3557014	3557022
1	3574767	3574775
1	3645192	3645200
1	3646112	3646120
1	3646888	3646896
1	3659269	3659277
1	3661083	3661091
1	3661105	3661113
1	3661116	3661124
1	3661123	3661131
1	3661133	3661141
1	3661140	3661148
1	3661155	3661163
1	3661156	3661164
1	3739821	3739829
1	3739990	3739998
1	3740210	3740218
1	3741718	3741726
1	3741728	3741736
1	3741735	3741743
1	3741741	3741749
1	3741756	3741764
1	3741768	3741776
1	3741810	3741818
1	3741838	3741846
1	3744173	3744181
1	3744191	3744199
1	3744838	3744846
1	3771660	3771668
1	3771716	3771724
1	3771752	3771760
1	3771869	3771877
1	3771876	3771884
1	3771880	3771888
1	3771884	3771892
1	3771957	3771965
1	3771968	3771976
1	3771978	3771986
1	3772030	3772038
1	3772095	3772103
1	3772334	3772342
1	3772354	3772362
1	3772401	3772409
1	3772702	3772710
1	3772874	3772882
1	3772879	3772887
1	3773037	3773045
1	3773121	3773129
1	3773142	3773150
1	3773145	3773153
1	3773772	3773780
1	3776891	3776899
1	3777294	3777302
1	3777535	3777543
1	3778058	3778066
1	3778066	3778074
1	3779243	3779251
1	3796203	3796211
1	3796280	3796288
1	3796300	3796308
1	3798253	3798261
1	3798669	3798677
1	3799185	3799193
1	3799290	3799298
1	3799362	3799370
1	3799367	3799375
1	3799372	3799380
1	3799382	3799390
1	3799398	3799406
1	3799402	3799410
1	3799480	3799488
1	3800910	3800918
1	3800991	3800999
1	3801104	3801112
1	3801137	3801145
1	3801150	3801158
1	3801175	3801183
1	3801205	3801213
1	3805080	3805088
1	3805503	3805511
1	3806002	3806010
1	3806309	3806317
1	3806422	3806430
1	3806442	3806450
1	3806501	3806509
1	3806542	3806550
1	3806591	3806599
1	3806677	3806685
1	3806706	3806714
1	3806739	3806747
1	3806849	3806857
1	3806860	3806868
1	3807056	3807064
1	3807075	3807083
1	3807084	3807092
1	3807168	3807176
1	3807173	3807181
1	3807210	3807218
1	3807336	3807344
1	3807343	3807351
1	3807346	3807354
1	3807358	3807366
1	3807365	3807373
1	3807370	3807378
1	3807381	3807389
1	3807427	3807435
1	3807586	3807594
1	3807636	3807644
1	3810057	3810065
1	3811475	3811483
1	3811492	3811500
1	3811500	3811508
1	3811525	3811533
1	3811623	3811631
1	3842277	3842285
1	3842326	3842334
1	3842356	3842364
1	3842811	3842819
1	3847516	3847524
1	3847760	3847768
1	3849323	3849331
1	3849522	3849530
1	3849532	3849540
1	3849540	3849548
1	3849576	3849584
1	3849584	3849592
1	3850289	3850297
1	3850355	3850363
1	3851287	3851295
1	3851393	3851401
1	3851805	3851813
1	3857350	3857358
1	3857498	3857506
1	3857588	3857596
1	3857966	3857974
1	3901205	3901213
1	3912851	3912859
1	3912862	3912870
1	3912870	3912878
1	3912882	3912890
1	3912904	3912912
1	3912917	3912925
1	3912921	3912929
1	3912936	3912944
1	3912959	3912967
1	3913278	3913286
1	3913915	3913923
1	3913949	3913957
1	3916096	3916104
1	3958515	3958523
1	3958544	3958552
1	3960272	3960280
1	3960340	3960348
1	3960353	3960361
1	3960373	3960381
1	3960408	3960416
1	3960487	3960495
1	3960531	3960539
1	3960676	3960684
1	3960857	3960865
1	3960881	3960889
1	3960901	3960909
1	3960910	3960918
1	3961013	3961021
1	3961102	3961110
1	3961143	3961151
1	3962896	3962904
1	3965453	3965461
1	3967309	3967317
1	3967569	3967577
1	3967579	3967587
1	3967695	3967703
1	3967707	3967715
1	3967771	3967779
1	3967795	3967803
1	3967941	3967949
1	3967946	3967954
1	3968299	3968307
1	3968346	3968354
1	3968449	3968457
1	3968537	3968545
1	3968584	3968592
1	3968869	3968877
1	3969025	3969033
1	3970985	3970993
1	3971341	3971349
1	3971413	3971421
1	3971432	3971440
1	3971462	3971470
1	3984132	3984140
1	3984148	3984156
1	3984163	3984171
1	4109962	4109970
1	4110099	4110107
1	4110115	4110123
1	4110117	4110125
1	4110121	4110129
1	4110137	4110145
1	4110147	4110155
1	4110171	4110179
1	4110175	4110183
1	4110179	4110187
1	4110214	4110222
1	4110218	4110226
1	4110298	4110306
1	4110303	4110311
1	4110467	4110475
1	4110476	4110484
1	4110504	4110512
1	4110573	4110581
1	4110615	4110623
1	4110667	4110675
1	4110671	4110679
1	4110756	4110764
1	4110843	4110851
1	4114765	4114773
1	4114939	4114947
1	4115050	4115058
1	4115054	4115062
1	4115072	4115080
1	4115079	4115087
1	4115083	4115091
1	4115089	4115097
1	4115115	4115123
1	4115121	4115129
1	4115511	4115519
1	4115577	4115585
1	4115718	4115726
1	4115762	4115770
1	4120195	4120203
1	4120322	4120330
1	4120327	4120335
1	4120642	4120650
1	4120670	4120678
1	4120674	4120682
1	4120681	4120689
1	4120686	4120694
1	4120691	4120699
1	4120775	4120783
1	4120810	4120818
1	4120817	4120825
1	4120837	4120845
1	4120852	4120860
1	4120860	4120868
1	4120867	4120875
1	4120895	4120903
1	4120912	4120920
1	4121285	4121293
1	4121865	4121873
1	4123490	4123498
1	4125185	4125193
1	4125315	4125323
1	4126102	4126110
1	4126290	4126298
1	4126294	4126302
1	4126572	4126580
1	4128104	4128112
1	4131978	4131986
1	4132151	4132159
1	4132568	4132576
1	4132808	4132816
1	4132813	4132821
1	4132886	4132894
1	4133173	4133181
1	4133246	4133254
1	4133305	4133313
1	4133345	4133353
1	4133578	4133586
1	4133874	4133882
1	4134242	4134250
1	4134311	4134319
1	4135516	4135524
1	4135639	4135647
1	4135649	4135657
1	4135681	4135689
1	4135694	4135702
1	4135712	4135720
1	4135757	4135765
1	4135781	4135789
1	4135799	4135807
1	4135836	4135844
1	4135989	4135997
1	4136497	4136505
1	4136653	4136661
1	4136954	4136962
1	4138302	4138310
1	4139611	4139619
1	4140143	4140151
1	4140366	4140374
1	4140592	4140600
1	4141468	4141476
1	4141776	4141784
1	4149761	4149769
1	4149938	4149946
1	4150029	4150037
1	4150056	4150064
1	4150063	4150071
1	4150067	4150075
1	4150102	4150110
1	4150115	4150123
1	4150120	4150128
1	4150146	4150154
1	4198496	4198504
1	4198809	4198817
1	4198843	4198851
1	4198876	4198884
1	4198881	4198889
1	4198904	4198912
1	4198972	4198980
1	4198977	4198985
1	4210830	4210838
1	4212615	4212623
1	4217053	4217061
1	4220835	4220843
1	4220861	4220869
1	4220944	4220952
1	4220948	4220956
1	4220954	4220962
1	4220980	4220988
1	4221052	4221060
1	4221128	4221136
1	4221267	4221275
1	4221282	4221290
1	4221591	4221599
1	4222206	4222214
1	4235520	4235528
1	4235783	4235791
1	4238094	4238102
1	4243573	4243581
1	4269999	4270007
1	4277843	4277851
1	4317948	4317956
1	4317960	4317968
1	4317967	4317975
1	4317988	4317996
1	4318009	4318017
1	4318024	4318032
1	4318039	4318047
1	4318042	4318050
1	4318742	4318750
1	4339900	4339908
1	4340106	4340114
1	4340109	4340117
1	4340112	4340120
1	4340132	4340140
1	4340136	4340144
1	4340146	4340154
1	4340159	4340167
1	4340191	4340199
1	4340337	4340345
1	4340467	4340475
1	4340553	4340561
1	4340619	4340627
1	4340848	4340856
1	4340957	4340965
1	4340992	4341000
1	4341016	4341024
1	4341021	4341029
1	4343963	4343971
1	4344151	4344159
1	4344216	4344224
1	4350100	4350108
1	4402683	4402691
1	4402740	4402748
1	4402932	4402940
1	4405335	4405343
1	4409384	4409392
1	4417807	4417815
1	4417841	4417849
1	4417851	4417859
1	4417873	4417881
1	4417878	4417886
1	4418136	4418144
1	4418150	4418158
1	4418200	4418208
1	4418254	4418262
1	4418687	4418695
1	4425255	4425263
1	4425290	4425298
1	4425301	4425309
1	4425524	4425532
1	4425786	4425794
1	4425811	4425819
1	4425823	4425831
1	4425827	4425835
1	4425837	4425845
1	4425846	4425854
1	4426112	4426120
1	4426129	4426137
1	4426176	4426184
1	4495228	4495236
1	4495330	4495338
1	4495667	4495675
1	4495696	4495704
1	4496889	4496897
1	4496981	4496989
1	4498203	4498211
1	4498232	4498240
1	4498271	4498279
1	4498446	4498454
1	4498462	4498470
1	4498538	4498546
1	4498672	4498680
1	4498677	4498685
1	4498693	4498701
1	4498703	4498711
1	4498708	4498716
1	4498856	4498864
1	4498937	4498945
1	4498983	4498991
1	4499473	4499481
1	4499662	4499670
1	4499717	4499725
1	4499921	4499929
1	4501869	4501877
1	4519497	4519505
1	4534823	4534831
1	4534904	4534912
1	4534913	4534921
1	4534970	4534978
1	4535114	4535122
1	4535283	4535291
1	4535384	4535392
1	4535393	4535401
1	4535424	4535432
1	4535434	4535442
1	4535440	4535448
1	4536407	4536415
1	4536575	4536583
1	4537206	4537214
1	4537395	4537403
1	4538038	4538046
1	4538114	4538122
1	4538246	4538254
1	4538286	4538294
1	4538394	4538402
1	4544316	4544324
1	4560467	4560475
1	4560482	4560490
1	4588427	4588435
1	4589995	4590003
1	4590670	4590678
1	4593132	4593140
1	4661666	4661674
1	4668679	4668687
1	4712716	4712724
1	4717353	4717361
1	4717867	4717875
1	4717872	4717880
1	4718375	4718383
1	4720412	4720420
1	4720534	4720542
1	4722160	4722168
1	4722307	4722315
1	4722326	4722334
1	4722386	4722394
1	4723878	4723886
1	4723908	4723916
1	4729014	4729022
1	4735285	4735293
1	4735369	4735377
1	4736204	4736212
1	4736282	4736290
1	4736341	4736349
1	4736399	4736407
1	4736571	4736579
1	4736635	4736643
1	4736651	4736659
1	4736658	4736666
1	4736663	4736671
1	4736675	4736683
1	4736691	4736699
1	4736696	4736704
1	4736741	4736749
1	4736764	4736772
1	4736768	4736776
1	4736774	4736782
1	4736788	4736796
1	4736797	4736805
1	4736810	4736818
1	4736824	4736832
1	4736847	4736855
1	4737283	4737291
1	4737394	4737402
1	4822984	4822992
1	4832645	4832653
1	4832983	4832991
1	4833003	4833011
1	4833083	4833091
1	4833198	4833206
1	4833386	4833394
1	4833682	4833690
1	4834131	4834139
1	4841809	4841817
1	4842581	4842589
1	4842617	4842625
1	4842655	4842663
1	4842686	4842694
1	4884979	4884987
1	4885020	4885028
1	4885367	4885375
1	4886262	4886270
1	4887617	4887625
1	4889797	4889805
1	4890152	4890160
1	4890539	4890547
1	4890572	4890580
1	4891066	4891074
1	4891074	4891082
1	4891338	4891346
1	4891394	4891402
1	4891432	4891440
1	4891453	4891461
1	4891474	4891482
1	4891505	4891513
1	4891525	4891533
1	4891672	4891680
1	4892427	4892435
1	4892605	4892613
1	4892911	4892919
1	4893423	4893431
1	4893759	4893767
1	4894090	4894098
1	4894522	4894530
1	4894708	4894716
1	4895053	4895061
1	4895997	4896005
1	4896892	4896900
1	4897305	4897313
1	4898292	4898300
1	4898522	4898530
1	4898680	4898688
1	4902355	4902363
1	4903241	4903249
1	4903244	4903252
1	4903245	4903253
1	4903250	4903258
1	4903266	4903274
1	4903270	4903278
1	4903274	4903282
1	4903289	4903297
1	4903294	4903302
1	4903311	4903319
1	4903432	4903440
1	4908382	4908390
1	4908599	4908607
1	4908603	4908611
1	4908644	4908652
1	4908672	4908680
1	4908886	4908894
1	4908890	4908898
1	4909320	4909328
1	4909337	4909345
1	4909391	4909399
1	4909418	4909426
1	4909442	4909450
1	4914608	4914616
1	4993665	4993673
1	4994340	4994348
1	4994651	4994659
1	4994684	4994692
1	4994815	4994823
1	4994826	4994834
1	4994873	4994881
1	5014205	5014213
1	5061915	5061923
1	5092854	5092862
1	5092924	5092932
1	5094526	5094534
1	5095273	5095281
1	5095320	5095328
1	5095359	5095367
1	5095363	5095371
1	5095379	5095387
1	5095390	5095398
1	5095394	5095402
1	5095516	5095524
1	5095521	5095529
1	5095704	5095712
1	5095732	5095740
1	5095822	5095830
1	5095858	5095866
1	5095944	5095952
1	5095960	5095968
1	5096108	5096116
1	5096321	5096329
1	5096325	5096333
1	5104302	5104310
1	5104305	5104313
1	5104322	5104330
1	5104791	5104799
1	5105382	5105390
1	5105395	5105403
1	5106827	5106835
1	5106846	5106854
1	5106860	5106868
1	5106884	5106892
1	5108054	5108062
1	5108059	5108067
1	5108771	5108779
1	5109303	5109311
1	5109573	5109581
1	5109669	5109677
1	5109691	5109699
1	5109727	5109735
1	5109782	5109790
1	5109889	5109897
1	5109926	5109934
1	5109944	5109952
1	5111836	5111844
1	5112167	5112175
1	5112620	5112628
1	5116602	5116610
1	5116697	5116705
1	5116793	5116801
1	5117030	5117038
1	5117362	5117370
1	5117433	5117441
1	5120321	5120329
1	5120495	5120503
1	5122973	5122981
1	5134520	5134528
1	5135734	5135742
1	5136423	5136431
1	5142675	5142683
1	5142814	5142822
1	5142980	5142988
1	5143275	5143283
1	5143525	5143533
1	5143540	5143548
1	5143573	5143581
1	5143646	5143654
1	5143707	5143715
1	5143713	5143721
1	5143731	5143739
1	5143745	5143753
1	5144589	5144597
1	5144607	5144615
1	5144621	5144629
1	5159340	5159348
1	5159361	5159369
1	5160204	5160212
1	5160382	5160390
1	5160592	5160600
1	5160639	5160647
1	5161116	5161124
1	5161199	5161207
1	5169983	5169991
1	5171394	5171402
1	5172742	5172750
1	5201660	5201668
1	5203572	5203580
1	5204914	5204922
1	5205106	5205114
1	5253437	5253445
1	5328120	5328128
1	5328158	5328166
1	5328178	5328186
1	5328186	5328194
1	5328206	5328214
1	5328217	5328225
1	5328222	5328230
1	5328227	5328235
1	5328254	5328262
1	5328259	5328267
1	5328295	5328303
1	5328303	5328311
1	5328534	5328542
1	5329059	5329067
1	5329230	5329238
1	5329401	5329409
1	5329597	5329605
1	5330236	5330244
1	5330400	5330408
1	5330885	5330893
1	5330993	5331001
1	5331005	5331013
1	5331140	5331148
1	5331164	5331172
1	5331236	5331244
1	5331968	5331976
1	5332029	5332037
1	5332765	5332773
1	5337281	5337289
1	5353162	5353170
1	5383992	5384000
1	5411844	5411852
1	5411924	5411932
1	5411959	5411967
1	5411974	5411982
1	5411978	5411986
1	5411988	5411996
1	5412005	5412013
1	5412025	5412033
1	5412065	5412073
1	5412079	5412087
1	5412830	5412838
1	5422720	5422728
1	5423677	5423685
1	5423703	5423711
1	5424055	5424063
1	5424509	5424517
1	5425617	5425625
1	5427949	5427957
1	5431262	5431270
1	5431268	5431276
1	5431282	5431290
1	5431286	5431294
1	5431317	5431325
1	5431344	5431352
1	5431972	5431980
1	5432019	5432027
1	5432091	5432099
1	5432130	5432138
1	5432140	5432148
1	5432162	5432170
1	5432193	5432201
1	5432335	5432343
1	5432955	5432963
1	5433289	5433297
1	5433514	5433522
1	5434018	5434026
1	5434130	5434138
1	5434474	5434482
1	5434649	5434657
1	5434785	5434793
1	5434842	5434850
1	5434896	5434904
1	5434907	5434915
1	5434943	5434951
1	5434966	5434974
1	5435009	5435017
1	5435122	5435130
1	5435789	5435797
1	5435795	5435803
1	5435821	5435829
1	5435825	5435833
1	5435829	5435837
1	5435833	5435841
1	5435837	5435845
1	5463824	5463832
1	5463915	5463923
1	5464822	5464830
1	5465156	5465164
1	5465236	5465244
1	5466366	5466374
1	5466520	5466528
1	5466539	5466547
1	5466772	5466780
1	5467341	5467349
1	5469343	5469351
1	5469406	5469414
1	5469513	5469521
1	5469868	5469876
1	5469946	5469954
1	5470447	5470455
1	5470657	5470665
1	5470716	5470724
1	5476640	5476648
1	5481170	5481178
[truncated: 318,045+ more rows]

## Sheet: UniformMu
Chr	TSD_start	TSD_end
1	49562	49570
1	49562	49570
1	55594	55602
1	55687	55688
1	109942	109950
1	132939	132947
1	132939	132947
1	155221	155229
1	155266	155274
1	156047	156055
1	180543	180551
1	180860	180868
1	199162	199170
1	202923	202931
1	209592	209600
1	214978	214986
1	214999	215007
1	215257	215265
1	215263	215271
1	215561	215569
1	219197	219205
1	262724	262732
1	262800	262808
1	324841	324849
1	279970	279978
1	421536	421544
1	573453	573461
1	573482	573490
1	716804	716812
1	716889	716897
1	1012260	1012268
1	1012260	1012268
1	1012884	1012892
1	1012885	1012893
1	1013397	1013405
1	1023305	1023313
1	1027554	1027562
1	1027554	1027562
1	1027554	1027562
1	1027554	1027562
1	1027587	1027595
1	1027629	1027637
1	1031762	1031770
1	1073174	1073182
1	1073187	1073195
1	1073218	1073226
1	1073219	1073227
1	1183137	1183145
1	1231318	1231326
1	1231318	1231326
1	1231359	1231367
1	1231373	1231381
1	1231461	1231469
1	1236179	1236187
1	1236179	1236187
1	1236179	1236187
1	1236179	1236187
1	1236179	1236187
1	1236179	1236187
1	1236179	1236187
1	1236180	1236188
1	1236192	1236200
1	1271968	1271976
1	1471878	1471886
1	1606596	1606603
1	2034033	2034041
1	2034040	2034048
1	2034100	2034108
1	2034100	2034108
1	2034188	2034196
1	2104686	2104694
1	2104872	2104880
1	2105302	2105310
1	2105302	2105310
1	2105302	2105310
1	2105303	2105311
1	2106279	2106287
1	2113170	2113178
1	2113353	2113361
1	2113353	2113361
1	2113355	2113363
1	2113398	2113406
1	2113483	2113491
1	2113585	2113593
1	2113585	2113593
1	2155245	2155253
1	2155601	2155609
1	2156261	2156269
1	2156351	2156359
1	2156357	2156365
1	2156357	2156365
1	2161835	2161843
1	2170597	2170605
1	2170732	2170740
1	2170951	2170959
1	2170954	2170962
1	2170961	2170969
1	2170999	2171007
1	2171033	2171041
1	2171033	2171041
1	2171110	2171118
1	2213033	2213041
1	2232425	2232433
1	2232806	2232814
1	2232923	2232931
1	2232968	2232976
1	2233277	2233285
1	2233355	2233363
1	2240776	2240784
1	2240776	2240784
1	2241323	2241331
1	2241370	2241378
1	2241410	2241418
1	2241410	2241418
1	2241410	2241418
1	2241410	2241418
1	2241410	2241418
1	2241410	2241418
1	2241410	2241418
1	2289151	2289159
1	2289303	2289311
1	2289335	2289343
1	2289335	2289343
1	2289400	2289408
1	2298144	2298152
1	2524045	2524053
1	2524071	2524079
1	2635817	2635825
1	2635818	2635826
1	2635821	2635829
1	2635821	2635829
1	2635836	2635844
1	2635837	2635845
1	2635839	2635847
1	2635852	2635860
1	2635853	2635861
1	2635857	2635865
1	2635885	2635893
1	2659552	2659560
1	2659692	2659700
1	2746442	2746450
1	2746463	2746471
1	2746466	2746474
1	2746602	2746610
1	2747005	2747013
1	2869786	2869794
1	2869793	2869801
1	2883132	2883140
1	2883267	2883275
1	2883294	2883302
1	2883325	2883333
1	2883368	2883376
1	2883515	2883523
1	2883538	2883546
1	2883571	2883579
1	2883585	2883593
1	2883585	2883593
1	2883600	2883608
1	2888339	2888347
1	2888339	2888347
1	2888971	2888979
1	2889035	2889043
1	2889059	2889067
1	2895587	2895595
1	2809856	2809864
1	2809884	2809892
1	2809993	2810001
1	2811122	2811130
1	2811122	2811130
1	2812790	2812798
1	2812849	2812857
1	2813336	2813344
1	2813708	2813716
1	2819276	2819284
1	2819280	2819288
1	2819357	2819365
1	2819385	2819393
1	2819405	2819413
1	2819413	2819421
1	2819421	2819429
1	2819448	2819456
1	2819700	2819708
1	2819701	2819709
1	2819817	2819825
1	2819861	2819869
1	2820054	2820062
1	2820614	2820622
1	2820614	2820622
1	2829817	2829825
1	2829826	2829834
1	2934120	2934128
1	2934120	2934128
1	2934120	2934128
1	2934146	2934154
1	2934190	2934198
1	2934194	2934202
1	2934209	2934217
1	2934213	2934221
1	2934213	2934221
1	2934900	2934908
1	2934900	2934908
1	2959589	2959597
1	2959773	2959781
1	2960120	2960128
1	2960125	2960133
1	2974423	2974431
1	2974433	2974441
1	2974459	2974467
1	2975496	2975504
1	2976401	2976409
1	2976581	2976589
1	2997050	2997058
1	2997093	2997101
1	2997093	2997101
1	2997142	2997150
1	2997143	2997151
1	2997143	2997151
1	2997148	2997156
1	3032079	3032087
1	3037877	3037885
1	3093205	3093213
1	3093519	3093527
1	3093519	3093527
1	3093554	3093562
1	3093577	3093585
1	3093577	3093585
1	3104252	3104260
1	3104329	3104337
1	3105124	3105132
1	3105125	3105133
1	3105125	3105133
1	3124339	3124347
1	3124340	3124348
1	3124434	3124442
1	3124436	3124444
1	3124440	3124448
1	3124440	3124448
1	3124440	3124448
1	3124440	3124448
1	3124454	3124462
1	3124454	3124462
1	3124454	3124462
1	3124484	3124492
1	3124510	3124518
1	3224503	3224511
1	3229399	3229407
1	3230668	3230676
1	3230741	3230749
1	3230961	3230969
1	3230979	3230987
1	3231254	3231262
1	3288445	3288453
1	3290017	3290025
1	3290017	3290025
1	3290017	3290025
1	3291442	3291450
1	3292103	3292111
1	3293931	3293939
1	3294636	3294644
1	3371428	3371436
1	3371446	3371454
1	3371460	3371468
1	3371503	3371511
1	3371726	3371734
1	3371868	3371876
1	3371871	3371879
1	3371944	3371952
1	3378396	3378404
1	3379331	3379339
1	3380611	3380619
1	3384988	3384996
1	3385114	3385122
1	3385529	3385537
1	3497686	3497694
1	3497537	3497545
1	3496563	3496571
1	3495246	3495254
1	3495097	3495105
1	3489445	3489453
1	3487736	3487744
1	3487474	3487482
1	3483928	3483936
1	3483776	3483784
1	3483151	3483159
1	3483151	3483159
1	3483143	3483151
1	3483141	3483149
1	3483131	3483139
1	3483127	3483135
1	3483127	3483135
1	3483123	3483131
1	3483102	3483110
1	3483102	3483110
1	3483099	3483107
1	3483086	3483094
1	3483081	3483089
1	3482898	3482906
1	3482892	3482900
1	3482891	3482899
1	3482842	3482850
1	3482800	3482808
1	3482717	3482725
1	3482717	3482725
1	3452293	3452301
1	3446253	3446261
1	3445994	3446002
1	3445839	3445847
1	3445181	3445189
1	3443465	3443473
1	3442566	3442574
1	3442393	3442401
1	3441910	3441918
1	3441720	3441728
1	3441710	3441718
1	3441703	3441711
1	3441668	3441676
1	3441668	3441676
1	3441666	3441674
1	3441665	3441673
1	3441664	3441672
1	3441657	3441665
1	3441649	3441657
1	3441578	3441586
1	3661096	3661104
1	3661115	3661123
1	3661122	3661130
1	3661163	3661171
1	3771880	3771888
1	3772030	3772038
1	3772046	3772054
1	3772138	3772146
1	3772401	3772409
1	3772401	3772409
1	3741767	3741775
1	3741767	3741775
1	3741739	3741747
1	3799459	3799467
1	3800230	3800238
1	3800617	3800625
1	3800921	3800929
1	3800921	3800929
1	3806914	3806922
1	3807744	3807752
1	3807744	3807752
1	3808325	3808333
1	3811464	3811472
1	3811464	3811472
1	3811474	3811482
1	3811492	3811500
1	3811492	3811500
1	3842286	3842294
1	3842301	3842309
1	3842665	3842673
1	3843049	3843057
1	3843276	3843284
1	3849545	3849553
1	3912826	3912834
1	3912917	3912925
1	3960327	3960335
1	3960335	3960343
1	3960336	3960344
1	3960393	3960401
1	3960731	3960739
1	3967888	3967896
1	3968190	3968198
1	3968190	3968198
1	3968190	3968198
1	3968190	3968198
1	3968318	3968326
1	3968419	3968427
1	3968427	3968435
1	3968472	3968480
1	3969418	3969426
1	3969510	3969518
1	3970839	3970847
1	3971371	3971379
1	3984130	3984138
1	3984181	3984189
1	4040251	4040259
1	4109334	4109342
1	4110116	4110124
1	4110150	4110158
1	4110166	4110174
1	4110171	4110179
1	4110174	4110182
1	4110297	4110305
1	4110671	4110679
1	4110777	4110785
1	4110778	4110786
1	4110778	4110786
1	4110779	4110787
1	4114801	4114809
1	4114801	4114809
1	4120500	4120508
1	4120641	4120649
1	4120669	4120677
1	4120674	4120682
1	4120796	4120804
1	4120816	4120824
1	4120877	4120885
1	4120938	4120946
1	4121152	4121160
1	4125466	4125474
1	4134385	4134393
1	4135688	4135696
1	4135727	4135735
1	4137793	4137801
1	4150068	4150076
1	4150083	4150091
1	4193233	4193241
1	4220953	4220961
1	4220980	4220988
1	4221047	4221055
1	4221491	4221499
1	4221502	4221510
1	4221630	4221638
1	4251804	4251812
1	4317922	4317930
1	4317930	4317938
1	4318166	4318174
1	4340108	4340116
1	4340112	4340120
1	4340116	4340124
1	4340131	4340139
1	4340131	4340139
1	4340383	4340391
1	4341128	4341136
1	4345263	4345271
1	4345267	4345275
1	4402375	4402383
1	4402740	4402748
1	4403135	4403143
1	4425251	4425259
1	4425827	4425835
1	4425835	4425843
1	4425835	4425843
1	4425839	4425847
1	4495164	4495172
1	4495381	4495389
1	4495696	4495704
1	4498462	4498470
1	4499171	4499179
1	4499418	4499426
1	4499717	4499725
1	4534905	4534913
1	4535231	4535239
1	4596193	4596201
1	4716678	4716686
1	4719231	4719239
1	4719250	4719258
1	4736188	4736196
1	4736259	4736267
1	4736342	4736350
1	4736764	4736772
1	4736764	4736772
1	4736764	4736772
1	4736764	4736772
1	4736768	4736776
1	4736787	4736795
1	4736798	4736806
1	4737337	4737345
1	4828071	4828079
1	4833029	4833037
1	4833410	4833418
1	4833479	4833487
1	4838240	4838248
1	4841932	4841940
1	4885744	4885752
1	4891339	4891347
1	4891476	4891484
1	4891476	4891484
1	4891476	4891484
1	4891476	4891484
1	4903247	4903255
1	4903288	4903296
1	4903321	4903329
1	4909375	4909383
1	4909747	4909755
1	4916790	4916798
1	4946344	4946352
1	4969397	4969405
1	4994539	4994547
1	4994714	4994722
1	5017981	5017989
1	5095456	5095464
1	5095826	5095834
1	5095826	5095834
1	5095878	5095886
1	5104305	5104313
1	5105386	5105394
1	5105392	5105400
1	5106846	5106854
1	5109204	5109212
1	5109204	5109212
1	5109204	5109212
1	5111224	5111232
1	5111228	5111236
1	5136218	5136226
1	5136218	5136226
1	5144068	5144076
1	5144305	5144313
1	5144380	5144388
1	5159340	5159348
1	5159340	5159348
1	5160391	5160399
1	5161492	5161500
1	5202842	5202850
1	5332783	5332791
1	5411923	5411931
1	5412079	5412087
1	5412080	5412088
1	5412312	5412320
1	5422864	5422872
1	5423815	5423823
1	5425459	5425467
1	5425469	5425477
1	5431262	5431270
1	5431289	5431297
1	5431296	5431304
1	5432099	5432107
1	5434359	5434367
1	5465408	5465416
1	5481174	5481182
1	5481174	5481182
1	5481672	5481680
1	5481672	5481680
1	5481672	5481680
1	5490839	5490847
1	5491454	5491462
1	5491460	5491468
1	5491475	5491483
1	5491485	5491493
1	5492251	5492259
1	5492350	5492358
1	5492797	5492805
1	5496842	5496850
1	5500064	5500072
1	5500274	5500282
1	5500582	5500590
1	5500590	5500598
1	5500611	5500619
1	5500611	5500619
1	5500612	5500620
1	5518442	5518450
1	5518482	5518490
1	5518812	5518820
1	5518812	5518820
1	5519186	5519194
1	5519213	5519221
1	5519936	5519944
1	5519936	5519944
1	5525134	5525142
1	5525205	5525213
1	5525385	5525393
1	5525439	5525447
1	5526419	5526427
1	5534183	5534191
1	5534936	5534944
1	5534957	5534965
1	5535233	5535241
1	5535319	5535327
1	5615004	5615012
1	5699420	5699428
1	5709079	5709087
1	5790197	5790205
1	5818122	5818130
1	5818892	5818900
1	5818892	5818900
1	5818892	5818900
1	5818892	5818900
1	5818892	5818900
1	5818896	5818904
1	5818896	5818904
1	5818896	5818904
1	5818896	5818904
1	5824858	5824866
1	5824916	5824924
1	5824966	5824974
1	5824966	5824974
1	5883591	5883599
1	5883725	5883733
1	5883806	5883814
1	5883991	5883999
1	5884471	5884479
1	5887066	5887074
1	5905737	5905745
1	5906238	5906246
1	5906253	5906261
1	5906274	5906282
1	5906327	5906335
1	5906329	5906337
1	5906358	5906366
1	5906374	5906382
1	5906397	5906405
1	5906397	5906405
1	5906397	5906405
1	5906400	5906408
1	5906401	5906409
1	5906447	5906455
1	5906625	5906633
1	5943772	5943780
1	5943803	5943811
1	6034693	6034701
1	6035283	6035291
1	6035316	6035324
1	6035437	6035445
1	6035437	6035445
1	6035437	6035445
1	6035437	6035445
1	6035438	6035446
1	6161567	6161575
1	6208784	6208792
1	6246440	6246448
1	6250964	6250972
1	6251292	6251300
1	6251297	6251305
1	6254106	6254114
1	6262086	6262094
1	6270227	6270235
1	6275676	6275684
1	6300856	6300864
1	6300890	6300898
1	6328617	6328625
1	6328757	6328765
1	6328757	6328765
1	6328761	6328769
1	6328761	6328769
1	6328762	6328770
1	6328763	6328771
1	6328763	6328771
1	6411757	6411765
1	6412096	6412104
1	6480202	6480210
1	6538759	6538767
1	6542334	6542342
1	6542710	6542718
1	6543166	6543174
1	6543186	6543194
1	6545131	6545139
1	6545131	6545139
1	6545131	6545139
1	6545131	6545139
1	6545131	6545139
1	6545131	6545139
1	6573047	6573055
1	6772556	6772564
1	6825807	6825815
1	6825807	6825815
1	6825818	6825826
1	6825829	6825837
1	6825952	6825960
1	6840475	6840483
1	6840489	6840497
1	6840531	6840539
1	6908739	6908747
1	6908986	6908994
1	6911417	6911425
1	6911566	6911574
1	6918470	6918478
1	6934621	6934629
1	7028412	7028420
1	7028429	7028437
1	7033125	7033133
1	7050324	7050332
1	7051349	7051357
1	7051361	7051369
1	7055745	7055753
1	7056769	7056777
1	7056781	7056789
1	7060414	7060422
1	7063971	7063979
1	7064131	7064139
1	7064146	7064154
1	7064164	7064172
1	7064164	7064172
1	7064446	7064454
1	7064446	7064454
1	7064450	7064458
1	7064508	7064516
1	7078053	7078061
1	7078301	7078309
1	7078384	7078392
1	7079854	7079862
1	7152363	7152371
1	7152558	7152566
1	7152559	7152567
1	7183228	7183236
1	7183237	7183245
1	7183262	7183270
1	7238575	7238583
1	7285643	7285651
1	7285735	7285743
1	7292671	7292679
1	7292671	7292679
1	7292748	7292756
1	7292755	7292763
1	7292770	7292778
1	7292770	7292778
1	7292893	7292901
1	7293099	7293107
1	7297878	7297886
1	7297897	7297905
1	7297995	7298003
1	7339895	7339903
1	7340082	7340090
1	7345826	7345834
1	7346390	7346398
1	7353999	7354007
1	7355018	7355026
1	7356249	7356257
1	7356313	7356321
1	7387299	7387307
1	7393576	7393584
1	7395093	7395101
1	7395093	7395101
1	7395093	7395101
1	7395705	7395713
1	7395894	7395902
1	7399682	7399690
1	7410606	7410614
1	7410675	7410683
1	7459276	7459284
1	7459459	7459467
1	7459459	7459467
1	7489712	7489720
1	7492352	7492360
1	7499623	7499631
1	7546188	7546196
1	7559714	7559722
1	7559813	7559821
1	7563988	7563996
1	7567936	7567944
1	7600541	7600549
1	7604193	7604201
1	7657376	7657384
1	7700069	7700077
1	7700359	7700367
1	7700995	7701003
1	7700996	7701004
1	7701076	7701084
1	7770842	7770850
1	7886734	7886742
1	7886756	7886764
1	7990237	7990245
1	7991142	7991150
1	7991179	7991187
1	7991179	7991187
1	7991179	7991187
1	7991179	7991187
1	7991179	7991187
1	8020354	8020362
1	8020626	8020634
1	8033757	8033765
1	8045928	8045936
1	8045931	8045939
1	8046006	8046014
1	8046178	8046186
1	8046199	8046207
1	8046201	8046209
1	8046227	8046235
1	8047636	8047644
1	8047636	8047644
1	8050666	8050674
1	8055586	8055594
1	8055586	8055594
1	8055588	8055596
1	8055627	8055635
1	8055631	8055639
1	8056287	8056295
1	8059828	8059836
1	8110182	8110190
1	8114545	8114553
1	8114652	8114660
1	8114652	8114660
1	8114812	8114820
1	8114812	8114820
1	8118263	8118271
1	8118285	8118293
1	8118297	8118305
1	8118297	8118305
1	8118302	8118310
1	8118403	8118411
1	8122652	8122660
1	8163542	8163550
1	8163967	8163975
1	8163994	8164002
1	8238727	8238735
1	8280558	8280566
1	8280558	8280566
1	8280558	8280566
1	8280621	8280629
1	8280654	8280662
1	8280696	8280704
1	8280697	8280705
1	8281358	8281366
1	8290433	8290441
1	8290456	8290464
1	8290734	8290742
1	8290998	8291006
1	8291000	8291008
1	8291058	8291066
1	8291085	8291093
1	8291085	8291093
1	8291102	8291110
1	8291163	8291171
1	8291163	8291171
1	8291164	8291172
1	8291220	8291228
1	8302389	8302397
1	8302409	8302417
1	8302413	8302421
1	8302465	8302473
1	8302669	8302677
1	8302708	8302716
1	8303030	8303038
1	8312707	8312715
1	8332871	8332879
1	8333123	8333131
1	8333123	8333131
1	8333123	8333131
1	8333123	8333131
1	8333160	8333168
1	8335033	8335041
1	8368262	8368270
1	8368514	8368522
1	8368514	8368522
1	8368514	8368522
1	8368514	8368522
1	8368551	8368559
1	8375589	8375597
1	8375945	8375953
1	8375986	8375994
1	8421049	8421057
1	8468177	8468185
1	8486591	8486599
1	8487173	8487181
1	8487256	8487264
1	8497243	8497251
1	8552397	8552405
1	8574264	8574272
1	8584759	8584767
1	8661932	8661940
1	8661986	8661994
1	8662823	8662831
1	8662823	8662831
1	8662823	8662831
1	8662824	8662832
1	8662824	8662832
1	8663203	8663211
1	8663203	8663211
1	8663203	8663211
1	8663203	8663211
1	8663203	8663211
1	8663203	8663211
1	8667641	8667649
1	8667964	8667972
1	8671658	8671666
1	8675880	8675888
1	8675886	8675894
1	8675982	8675990
1	8676553	8676561
1	8676671	8676679
1	8680622	8680630
1	8790087	8790095
1	8790157	8790165
1	8829996	8830004
1	8874142	8874150
1	8903840	8903848
1	8921821	8921829
1	8921853	8921861
1	8922035	8922043
1	8969602	8969610
1	8980780	8980788
1	8981572	8981580
1	8981803	8981811
1	8981817	8981825
1	9015756	9015764
1	9015758	9015766
1	9015758	9015766
1	9015758	9015766
1	9016784	9016792
1	9108053	9108061
1	9112941	9112949
1	9113282	9113290
1	9113449	9113457
1	9119506	9119514
1	9095134	9095142
1	9095134	9095142
1	9095100	9095108
1	9095100	9095108
1	9095100	9095108
1	9095100	9095108
1	9095100	9095108
1	9094368	9094376
1	9094362	9094370
1	9094330	9094338
1	9162673	9162681
1	9222347	9222355
1	9228708	9228716
1	9228708	9228716
1	9228748	9228756
1	9228750	9228758
1	9229283	9229291
1	9229295	9229303
1	9295655	9295663
1	9341542	9341550
1	9341592	9341600
1	9341754	9341762
1	9343591	9343599
1	9344108	9344116
1	9352731	9352739
1	9353094	9353102
1	9353094	9353102
1	9353094	9353102
1	9353097	9353105
1	9353114	9353122
1	9353118	9353126
1	9353229	9353237
1	9353296	9353304
1	9353325	9353333
1	9353413	9353421
1	9353456	9353464
1	9353471	9353479
1	9353471	9353479
1	9353474	9353482
1	9353474	9353482
1	9353474	9353482
1	9353489	9353497
1	9353490	9353498
1	9353526	9353534
1	9354552	9354560
1	9355750	9355758
1	9424539	9424547
1	9425102	9425110
1	9425184	9425192
1	9451033	9451041
1	9456989	9456997
1	9487929	9487937
1	9487995	9488003
1	9488214	9488222
1	9488590	9488598
1	9492270	9492278
1	9547704	9547712
1	9547729	9547737
1	9547742	9547750
1	9547756	9547764
1	9547765	9547773
1	9547778	9547786
1	9584129	9584137
1	9643551	9643559
1	9729772	9729780
1	9731390	9731398
1	9880757	9880765
1	9882214	9882222
1	9888411	9888419
1	9986482	9986490
1	9986482	9986490
1	9986483	9986491
1	9986494	9986502
1	10064671	10064679
1	10064671	10064679
1	10064705	10064713
1	10064706	10064714
1	10064725	10064733
1	10064750	10064758
1	10106808	10106816
1	10260620	10260628
1	10260644	10260652
1	10261453	10261461
1	10261527	10261535
1	10262179	10262187
1	10347451	10347459
1	10349174	10349182
1	10349222	10349230
1	10483851	10483859
1	10491417	10491425
1	10492033	10492041
1	10492306	10492314
1	10679612	10679620
1	10679620	10679628
1	10618214	10618222
1	10618064	10618072
1	10757308	10757316
1	10761581	10761589
1	10821831	10821839
1	10854720	10854728
1	10855144	10855152
1	10855144	10855152
1	10877770	10877778
1	10878273	10878281
1	10878300	10878308
1	10964872	10964880
1	10988813	10988821
1	11010657	11010665
1	11014722	11014730
1	11015784	11015792
1	11108096	11108104
1	11126732	11126740
1	11126770	11126778
1	11126921	11126929
1	11141606	11141614
1	11141701	11141709
1	11141876	11141884
1	11145279	11145287
1	11164991	11164999
1	11165053	11165061
1	11165054	11165062
1	11165096	11165104
1	11165114	11165122
1	11165124	11165132
1	11165128	11165136
1	11299493	11299501
1	11299494	11299502
1	11299494	11299502
1	11304029	11304037
1	11304092	11304100
1	11324754	11324762
1	11324754	11324762
1	11358807	11358815
1	11358887	11358895
1	11364367	11364375
1	11437851	11437859
1	11438659	11438667
1	11494343	11494351
1	11528158	11528166
1	11584398	11584406
1	11595618	11595626
1	11595631	11595639
1	11595631	11595639
1	11595632	11595640
1	11640416	11640424
1	11666001	11666009
1	11666058	11666066
1	11666564	11666572
1	11667155	11667163
1	11671234	11671242
1	11671234	11671242
1	11671272	11671280
1	11881384	11881392
1	11891175	11891183
1	11952393	11952401
1	11952543	11952551
1	12103761	12103769
1	12103761	12103769
1	12103807	12103815
1	12103812	12103820
1	12104154	12104162
1	12104558	12104566
1	12139116	12139124
1	12139133	12139141
1	12139133	12139141
1	12146562	12146570
1	12146610	12146618
1	12146616	12146624
1	12146622	12146630
1	12170985	12170993
1	12171037	12171045
1	12171344	12171352
1	12171521	12171529
1	12171521	12171529
1	12171655	12171663
1	12180431	12180439
1	12182970	12182978
1	12182979	12182987
1	12280410	12280418
1	12288722	12288730
1	12330406	12330414
1	12330466	12330474
1	12330473	12330481
1	12335753	12335761
1	12335753	12335761
1	12335753	12335761
1	12335781	12335789
1	12335814	12335822
1	12335846	12335854
1	12341763	12341771
1	12343551	12343559
1	12357845	12357853
1	12358770	12358778
1	12359345	12359353
1	12359482	12359490
1	12374246	12374254
1	12374489	12374497
1	12374489	12374497
1	12374489	12374497
1	12374499	12374507
1	12374710	12374718
1	12374872	12374880
1	12374872	12374880
1	12374877	12374885
1	12375117	12375125
1	12399877	12399885
1	12399877	12399885
1	12444357	12444365
1	12444357	12444365
1	12444357	12444365
1	12444357	12444365
1	12449804	12449812
1	12449987	12449995
1	12502487	12502495
1	12511099	12511107
1	12533203	12533211
1	12543003	12543011
1	12623932	12623940
1	12624337	12624345
1	12624486	12624494
1	12624636	12624644
1	12624770	12624778
1	12624770	12624778
1	12624915	12624923
1	12624957	12624965
1	12624958	12624966
1	12624963	12624971
1	12624964	12624972
1	12625007	12625015
1	12625018	12625026
1	12625044	12625052
1	12625045	12625053
1	12631882	12631890
1	12632119	12632127
1	12632225	12632233
1	12632225	12632233
1	12632289	12632297
1	12639883	12639891
1	12639900	12639908
1	12708869	12708877
1	12712530	12712538
1	12715825	12715833
1	12715900	12715908
1	13023660	13023668
1	13024346	13024354
1	13024346	13024354
1	13024346	13024354
1	13052059	13052067
1	13052349	13052357
1	13052379	13052387
1	13053678	13053686
1	13053774	13053782
1	13055670	13055678
1	13142534	13142542
1	13142964	13142972
1	13143200	13143208
1	13161374	13161382
1	13161731	13161739
1	13161866	13161874
1	13161967	13161975
1	13161982	13161990
1	13161982	13161990
1	13161989	13161997
1	13161989	13161997
1	13162065	13162073
1	13162067	13162075
1	13162241	13162249
1	13162367	13162375
1	13167531	13167539
1	13174277	13174285
1	13177263	13177271
1	13177283	13177291
1	13177293	13177301
1	13177314	13177322
1	13177318	13177326
1	13177329	13177337
1	13177329	13177337
1	13177783	13177791
1	13177829	13177837
1	13239091	13239099
1	13239091	13239099
1	13475144	13475152
1	13475182	13475190
1	13475182	13475190
1	13475182	13475190
1	13475182	13475190
1	13475182	13475190
1	13475327	13475335
1	13475399	13475407
1	13475473	13475481
1	13475540	13475548
1	13475695	13475703
1	13475865	13475873
1	13475865	13475873
1	13576340	13576348
1	13674424	13674432
1	13674538	13674546
1	13674547	13674555
1	13674596	13674604
1	13695535	13695543
1	13758928	13758936
1	13758934	13758942
1	13758958	13758966
1	13758972	13758980
1	13758972	13758980
1	13758984	13758992
1	13809338	13809346
1	13809610	13809618
1	13809615	13809623
1	13809617	13809625
1	13809618	13809626
1	13809643	13809651
1	13809643	13809651
1	13809643	13809651
1	13809643	13809651
1	13809644	13809652
1	13815363	13815371
1	13815455	13815463
1	13815460	13815468
1	13815460	13815468
1	13815834	13815842
1	13815878	13815886
1	13815878	13815886
1	13827884	13827892
1	13866677	13866685
1	13879012	13879020
1	13905425	13905433
1	13910244	13910252
1	13910859	13910867
1	13911532	13911540
1	13966109	13966117
1	13967473	13967481
1	13967473	13967481
1	13967473	13967481
1	14008805	14008813
1	14030642	14030650
1	14030687	14030695
1	14030687	14030695
1	14207880	14207888
1	14207880	14207888
1	14207948	14207956
1	14208070	14208078
1	14212152	14212160
1	14212274	14212282
1	14255845	14255853
1	14256300	14256308
1	14311526	14311534
1	14311530	14311538
1	14319606	14319614
1	14319606	14319614
1	14319606	14319614
1	14319620	14319628
1	14319620	14319628
1	14321400	14321408
1	14321621	14321629
1	14321677	14321685
1	14321778	14321786
1	14322562	14322570
1	14330133	14330141
1	14330660	14330668
1	14330889	14330897
1	14331020	14331028
1	14334920	14334928
1	14335045	14335053
1	14361827	14361835
1	14365496	14365504
1	14584404	14584412
1	14585513	14585521
1	14611741	14611749
1	14611742	14611750
1	14611776	14611784
1	14611833	14611841
1	14612244	14612252
1	14652450	14652458
1	14652524	14652532
1	14666245	14666253
1	14666250	14666258
1	14666268	14666276
1	14693067	14693075
1	14700784	14700792
1	14702542	14702550
1	14702900	14702908
1	14706130	14706138
1	14706147	14706155
1	14706987	14706995
1	14754099	14754107
1	14754537	14754545
1	14765002	14765010
1	14831716	14831724
1	14832206	14832214
1	14832437	14832445
1	14891220	14891228
1	14891220	14891228
1	14891239	14891247
1	15012736	15012744
1	15012751	15012759
1	15012751	15012759
1	15012886	15012894
1	15013656	15013664
1	15013662	15013670
1	15013866	15013874
1	15013947	15013955
1	15013947	15013955
1	15013948	15013956
1	15013967	15013975
1	15013994	15014002
1	15014009	15014017
1	15014009	15014017
1	15014009	15014017
1	15060564	15060572
1	15125790	15125798
1	15125817	15125825
1	15125817	15125825
1	15125817	15125825
1	15125817	15125825
1	15177507	15177515
1	15177516	15177524
1	15177765	15177773
1	15177765	15177773
1	15177765	15177773
1	15177800	15177808
1	15177857	15177865
1	15180235	15180243
1	15192019	15192027
1	15209522	15209530
1	15240180	15240188
1	15240411	15240419
1	15306819	15306827
1	15317165	15317173
1	15322011	15322019
1	15390246	15390254
1	15395200	15395208
1	15400670	15400678
1	15400670	15400678
1	15400670	15400678
1	15400942	15400950
1	15401558	15401566
1	15440321	15440329
1	15440362	15440370
1	15440362	15440370
1	15440515	15440523
1	15506399	15506407
1	15582675	15582683
1	15669188	15669196
1	15768137	15768145
1	15763479	15763487
1	15763479	15763487
1	15817773	15817781
1	15771992	15772000
1	15962085	15962093
1	15962393	15962401
1	15962639	15962647
1	15971085	15971093
1	16010210	16010218
1	16010254	16010262
1	16010301	16010309
1	16011259	16011267
1	16011413	16011421
1	16018022	16018030
1	16019250	16019258
1	16019278	16019286
1	16039993	16040001
1	16041115	16041123
1	16041615	16041623
1	16041780	16041788
1	16041780	16041788
1	16041880	16041888
1	16041880	16041888
1	16041884	16041892
1	16041889	16041897
1	16041899	16041907
1	16041919	16041927
1	16069905	16069913
1	16139778	16139786
1	16227643	16227651
1	16227657	16227665
1	16227678	16227686
1	16285614	16285622
1	16288960	16288968
1	16289189	16289197
1	16289629	16289637
1	16295725	16295733
1	16360163	16360171
1	16364712	16364720
1	16415227	16415235
1	16415724	16415732
1	16415964	16415972
1	16436405	16436413
1	16446593	16446601
1	16446727	16446735
1	16635705	16635713
1	16706353	16706361
1	16706373	16706381
1	16706581	16706589
1	16714876	16714884
1	16714931	16714939
1	16714931	16714939
1	16714943	16714951
1	16721249	16721257
1	16721252	16721260
1	16730546	16730554
1	16730636	16730644
1	16745111	16745119
1	16745111	16745119
1	16745111	16745119
1	16745111	16745119
1	16745111	16745119
1	16746669	16746677
1	16749028	16749036
1	16835801	16835809
1	16842650	16842658
1	16842763	16842771
1	16869179	16869187
1	16948509	16948517
1	16948538	16948546
1	16948540	16948548
1	16948592	16948600
1	16948621	16948629
1	16949278	16949286
1	16949278	16949286
1	16949356	16949364
1	16949357	16949365
1	16949651	16949659
1	16950202	16950210
1	16950202	16950210
1	16950202	16950210
1	16954087	16954095
1	16969027	16969035
1	16969028	16969036
1	16969175	16969183
1	17063527	17063535
1	17063531	17063539
1	17142472	17142480
1	17142476	17142484
1	17147864	17147872
1	17156211	17156219
1	17156949	17156957
1	17157716	17157724
1	17157725	17157733
1	17157828	17157836
1	17160639	17160647
1	17163116	17163124
1	17163201	17163209
1	17163645	17163653
1	17165681	17165689
1	17314647	17314655
1	17314647	17314655
1	17314647	17314655
1	17314647	17314655
1	17314654	17314662
1	17314655	17314663
1	17314688	17314696
1	17315168	17315176
1	17348040	17348048
1	17411604	17411612
1	17533772	17533780
1	17720544	17720552
1	17726050	17726058
1	17726050	17726058
1	17726050	17726058
1	17726050	17726058
1	17726051	17726059
1	17777333	17777341
1	17807502	17807510
1	17824765	17824773
1	17840804	17840812
1	17840857	17840865
1	17841916	17841924
1	17842036	17842044
1	17876501	17876509
1	17930572	17930580
1	17945773	17945781
1	17945918	17945926
1	17946074	17946082
1	17946355	17946363
1	17946355	17946363
1	17946355	17946363
1	17946355	17946363
1	17958446	17958454
1	17958450	17958458
1	17965972	17965980
1	17965973	17965981
1	17965986	17965994
1	17966032	17966040
1	17966050	17966058
1	17966174	17966182
1	17966741	17966749
1	17973337	17973345
1	17973617	17973625
1	17973627	17973635
1	17973711	17973719
1	17973711	17973719
1	17973711	17973719
1	17973711	17973719
1	17973711	17973719
1	17973711	17973719
1	17973711	17973719
1	17973711	17973719
1	17973711	17973719
1	17973711	17973719
1	17973711	17973719
1	17973711	17973719
1	17977999	17978007
1	17978165	17978173
1	18003113	18003121
1	18003506	18003514
1	18003774	18003782
1	18003853	18003861
1	18006681	18006689
1	18006761	18006769
1	18006765	18006773
1	18019144	18019152
1	18019315	18019323
1	18022346	18022354
1	18022346	18022354
1	18039247	18039255
1	18039281	18039289
1	18039350	18039358
1	18039371	18039379
1	18050022	18050030
1	18050034	18050042
1	18050141	18050149
1	18050976	18050984
1	18134141	18134149
1	18189784	18189792
1	18274590	18274598
1	18274646	18274654
1	18274690	18274698
1	18280045	18280053
1	18280046	18280054
1	18281375	18281383
1	18281682	18281690
1	18320355	18320363
1	18321101	18321109
1	18321634	18321642
1	18324677	18324685
1	18325687	18325695
1	18326604	18326612
1	18460067	18460075
1	18460114	18460122
1	18460129	18460137
1	18460150	18460158
1	18460150	18460158
1	18460174	18460182
1	18460697	18460705
1	18460698	18460706
1	18460698	18460706
1	18460850	18460858
1	18511861	18511869
1	18511868	18511876
1	18514535	18514543
1	18514535	18514543
1	18522420	18522428
1	18522518	18522526
1	18522655	18522663
1	18522709	18522717
1	18523024	18523032
1	18526215	18526223
1	18529930	18529938
1	18561968	18561976
1	18597079	18597087
1	18759463	18759471
1	18759480	18759488
1	18759493	18759501
1	18759549	18759557
1	18882547	18882555
1	18882547	18882555
1	18882547	18882555
1	18882547	18882555
1	18882547	18882555
1	18882547	18882555
1	18882547	18882555
1	18882547	18882555
1	18948514	18948522
1	18956212	18956220
1	18956240	18956248
1	18956885	18956893
1	18956900	18956908
1	18957258	18957266
1	18957284	18957292
1	18957703	18957711
1	18967071	18967079
1	19023067	19023075
1	19231212	19231220
1	19318677	19318685
1	19318704	19318712
1	19318704	19318712
1	19420547	19420555
1	19420547	19420555
1	19436899	19436907
1	19436900	19436908
1	19491244	19491252
1	19595002	19595010
1	19665503	19665511
1	19886792	19886800
1	19886792	19886800
1	19886991	19886999
1	19886992	19887000
1	19887005	19887013
1	19887009	19887017
1	19887076	19887084
1	19764776	19764784
1	19944614	19944622
1	19958967	19958975
1	19958967	19958975
1	19958967	19958975
1	19962614	19962622
1	19962953	19962961
1	19963215	19963223
1	19963420	19963428
1	19969358	19969366
1	19993901	19993909
1	20008923	20008931
1	20026528	20026536
1	20026719	20026727
1	20026719	20026727
1	20026719	20026727
1	20032740	20032748
1	20032745	20032753
1	20032770	20032778
1	20130732	20130740
1	20131032	20131037
1	20131112	20131120
1	20131127	20131135
1	20131149	20131157
1	20131154	20131162
1	20131154	20131162
1	20131155	20131163
1	20131155	20131163
1	20131155	20131163
1	20131171	20131179
1	20131179	20131187
1	20131204	20131212
1	20131267	20131275
1	20131274	20131282
1	20131274	20131282
1	20131274	20131282
1	20131274	20131282
1	20131274	20131282
1	20131282	20131290
1	20131385	20131393
1	20131573	20131581
1	20171594	20171602
1	20171970	20171978
1	20230626	20230634
1	20230648	20230656
1	20230655	20230663
1	20230672	20230680
1	20263179	20263187
1	20268853	20268861
1	20268868	20268876
1	20291756	20291764
1	20300791	20300799
1	20413181	20413189
1	20413182	20413190
1	20413182	20413190
1	20546981	20546989
1	20547066	20547074
1	20547282	20547290
1	20547315	20547323
1	20547316	20547324
1	20547368	20547376
1	20607892	20607900
1	20604572	20604580
1	20740984	20740992
1	20740480	20740488
1	20740374	20740382
1	20740364	20740372
1	20722885	20722893
1	20835939	20835947
1	20836100	20836108
1	20836349	20836357
1	20836355	20836363
1	20836355	20836363
1	20843094	20843102
1	20843094	20843102
1	20930888	20930896
1	21229564	21229572
1	21187274	21187282
1	21187324	21187332
1	21152623	21152631
1	21287035	21287043
1	21296920	21296928
1	21296930	21296938
1	21311673	21311681
1	21311673	21311681
1	21404590	21404598
1	21500827	21500835
1	21501710	21501718
1	21501781	21501789
1	21502429	21502437
1	21502653	21502661
1	21552658	21552666
1	21552733	21552741
1	21552752	21552760
1	21552820	21552828
1	21552840	21552848
1	21552840	21552848
1	21553196	21553204
1	21553279	21553287
1	21553286	21553294
1	21553287	21553295
1	21553300	21553308
1	21553343	21553351
1	21553343	21553351
1	21553343	21553351
1	21553348	21553356
1	21553359	21553367
1	21553370	21553378
1	21553370	21553378
1	21553370	21553378
1	21553375	21553383
1	21553375	21553383
1	21553386	21553394
1	21553386	21553394
1	21553386	21553394
1	21553386	21553394
1	21553397	21553405
1	21553402	21553410
1	21553402	21553410
1	21553417	21553425
1	21553438	21553446
1	21553545	21553553
1	21553667	21553675
1	21553770	21553778
1	21553783	21553791
1	21553827	21553835
1	21553827	21553835
1	21553882	21553890
1	21554005	21554013
1	21664564	21664572
1	21680678	21680686
1	21680700	21680708
1	21680719	21680727
1	21680746	21680754
1	21691613	21691621
1	21770531	21770539
1	21770531	21770539
1	21770541	21770549
1	21770612	21770620
1	21770624	21770632
1	21770633	21770641
1	21770644	21770652
1	21770658	21770666
1	21770658	21770666
1	21770660	21770668
1	21770660	21770668
1	21770660	21770668
1	21770660	21770668
1	21770660	21770668
1	21776398	21776406
1	21776443	21776451
1	21776443	21776451
1	21777019	21777027
1	21784050	21784058
1	21842075	21842083
1	21859455	21859463
1	21859455	21859463
1	21859723	21859731
1	21859772	21859780
1	21859776	21859784
1	21859866	21859874
1	21859912	21859920
1	21859985	21859993
1	21860262	21860270
1	21860469	21860477
1	21860516	21860524
1	21860517	21860525
1	21860545	21860553
1	21860545	21860553
1	21860651	21860659
1	21860651	21860659
1	21860655	21860663
1	21902899	21902907
1	21979272	21979280
1	21992751	21992759
1	21998683	21998691
1	21998690	21998698
1	21998855	21998863
1	21998871	21998879
1	21998872	21998880
1	21998873	21998881
1	21998888	21998896
1	21998888	21998896
1	21999251	21999259
1	22010147	22010155
1	22013558	22013566
1	22058167	22058175
1	22058169	22058177
1	22058169	22058177
1	22062266	22062274
1	22069921	22069929
1	22070090	22070098
1	22070098	22070106
1	22070113	22070121
1	22070142	22070150
1	22070180	22070188
1	22256367	22256375
1	22274079	22274087
1	22274080	22274088
1	22274099	22274107
1	22274104	22274112
1	22274104	22274112
1	22274104	22274112
1	22599599	22599607
1	22599599	22599607
1	22599600	22599608
1	22599672	22599680
1	22611626	22611634
1	22612258	22612266
1	22733185	22733193
1	22739256	22739264
1	22739321	22739329
1	22739321	22739329
1	22739321	22739329
1	22741073	22741081
1	22741195	22741203
1	22843057	22843065
1	22843058	22843066
1	22843083	22843091
1	22843753	22843761
1	22844017	22844025
1	22814195	22814203
1	22863519	22863527
1	22891594	22891602
1	22891600	22891608
1	22891634	22891642
1	22891757	22891765
1	22891810	22891818
1	22891815	22891823
1	22891859	22891867
1	22891859	22891867
1	22913194	22913202
1	22960093	22960101
1	22960177	22960185
1	22960182	22960190
1	22960198	22960206
1	22960808	22960816
1	23004587	23004595
1	23016994	23017002
1	23017000	23017008
1	23022642	23022650
1	23022834	23022842
1	23022881	23022889
1	23022890	23022898
1	23022890	23022898
1	23022890	23022898
1	23023371	23023379
1	23032643	23032651
1	23032999	23033007
1	23033321	23033329
1	23110514	23110522
1	23122895	23122903
1	23147775	23147783
1	23147779	23147787
1	23147801	23147809
1	23243289	23243297
1	23243315	23243323
1	23243334	23243342
1	23243360	23243368
1	23243546	23243554
1	23265256	23265264
1	23265610	23265618
1	23270723	23270731
1	23361854	23361862
1	23362402	23362410
1	23363605	23363613
1	23365993	23366001
1	23365993	23366001
1	23366039	23366047
1	23432651	23432659
1	23487880	23487888
1	23487890	23487898
1	23497277	23497285
1	23497277	23497285
1	23498063	23498071
1	23506258	23506266
1	23561607	23561615
1	23561815	23561823
1	23562019	23562027
1	23562019	23562027
1	23562019	23562027
1	23562019	23562027
1	23562428	23562436
1	23562447	23562455
1	23562721	23562729
1	23562801	23562809
1	23562891	23562899
1	23562910	23562918
1	23562925	23562933
1	23563002	23563010
1	23563002	23563010
1	23563002	23563010
1	23563002	23563010
1	23563002	23563010
1	23563002	23563010
1	23563003	23563011
1	23563003	23563011
1	23563003	23563011
1	23563003	23563011
1	23563009	23563017
1	23563009	23563017
1	23563009	23563017
1	23563009	23563017
1	23563009	23563017
1	23563219	23563227
1	23605207	23605215
1	23617300	23617308
1	23623518	23623526
1	23625777	23625785
1	23628104	23628112
1	23633729	23633737
1	23634605	23634613
1	23634668	23634676
1	23634673	23634681
1	23634679	23634687
1	23634684	23634692
1	23634688	23634696
1	23634710	23634718
1	23634715	23634723
1	23634756	23634764
1	23634756	23634764
1	23634815	23634823
1	23634816	23634824
1	23634830	23634838
B73V4_ctg119	1066	1074
B73V4_ctg119	9855	9863
B73V4_ctg119	9855	9863
B73V4_ctg119	9855	9863
B73V4_ctg119	9855	9863
1	23921795	23921803
1	23960347	23960355
1	23976962	23976970
1	23985295	23985303
1	23991985	23991993
1	23998308	23998316
1	24000936	24000944
1	24000940	24000948
1	24011853	24011861
1	24129103	24129111
1	24118206	24118214
1	24177731	24177739
1	24310665	24310673
1	24311256	24311264
1	24323970	24323978
1	24333978	24333986
1	24416799	24416807
1	24573553	24573561
1	24589953	24589961
1	24592418	24592426
1	24775228	24775236
1	24775395	24775403
1	24775395	24775403
1	24776463	24776471
1	24778099	24778107
1	25006461	25006469
1	25056227	25056235
1	25056264	25056272
1	25095381	25095389
1	25095502	25095510
1	25095628	25095636
1	25101063	25101071
1	25107752	25107760
1	25107755	25107763
1	25107759	25107767
1	25107759	25107767
1	25107760	25107768
1	25107760	25107768
1	25107761	25107769
1	25107761	25107769
1	25107795	25107803
1	25107795	25107803
1	25107796	25107804
1	25108546	25108554
1	25108602	25108610
1	25152380	25152388
1	25152380	25152388
1	25152387	25152395
1	25152388	25152396
1	25152388	25152396
1	25152843	25152851
1	25258674	25258682
1	25305837	25305845
1	25305837	25305845
1	25305837	25305845
1	25566337	25566345
1	25632527	25632535
1	25632858	25632866
1	25633183	25633191
1	25633202	25633210
1	25715058	25715066
1	25719137	25719145
1	25732227	25732235
1	25732286	25732294
1	25732286	25732294
1	25732286	25732294
1	25732286	25732294
1	25732286	25732294
1	25732286	25732294
1	25740498	25740506
1	25742194	25742202
1	25742195	25742203
1	25742210	25742218
1	25742223	25742231
1	25754912	25754920
1	25759863	25759871
1	25766673	25766681
1	25766684	25766692
1	25767109	25767117
1	25767176	25767184
1	25767188	25767196
1	25767273	25767281
1	25767278	25767286
[truncated: 90,703 more rows]

## Sheet: Ds
Chr	Coordinate
1	64322
1	73699
1	84774
1	348062
1	277983
1	386718
1	392896
1	603147
1	601848
1	761669
1	812914
1	918288
1	928305
1	947911
1	991601
1	1035006
1	1277697
1	1367779
1	1380287
1	1512633
1	1591184
1	1593376
1	1712021
1	1713437
1	1713714
1	1713714
1	1829338
1	1836221
1	1890739
1	1887159
1	1906753
1	1920756
1	1940144
1	2136817
1	2182715
1	2186670
1	2192840
1	2240625
1	2384140
1	2494526
1	2487857
1	2562427
1	2643242
1	2644578
1	2644578
1	2645459
1	2646993
1	2647901
1	2667598
1	2680426
1	2753456
1	2753456
1	2779801
1	2780545
1	2791909
1	2888944
1	2892380
1	2819001
1	2928543
1	2980652
1	2989027
1	3136104
1	3136216
1	3172011
1	3176907
1	3176907
1	3239615
1	3338766
1	3519770
1	3494963
1	3460088
1	3445422
1	3575475
1	3612705
1	3639190
1	3645313
1	3661610
1	3814089
1	3893529
1	4002007
1	4003238
1	4031786
1	4032090
1	4130709
1	4144241
1	4415990
1	4438839
1	4451983
1	4505300
1	4591231
1	4597759
1	4660678
1	4664247
1	4694278
1	4808667
1	4830048
1	4924827
1	4936730
1	4936730
1	4956909
1	4956909
1	5104460
1	5116891
1	5126720
1	5128561
1	5134802
1	5203211
1	5206915
1	5218891
1	5332372
1	5453475
1	5464566
1	5522815
1	5525980
1	5547087
1	5598140
1	5602838
1	5708159
1	5716811
1	5785204
1	5861553
1	6310228
1	6315086
1	6409219
1	6409711
1	6427714
1	6512560
1	6529069
1	6529248
1	6530006
1	6764772
1	6766255
1	6798037
1	6909171
1	6992634
1	7063248
1	7105354
1	7116768
1	7146565
1	7221266
1	7293189
1	7293189
1	7355162
1	7375907
1	7386529
1	7471192
1	7491680
1	7660690
1	7786737
1	7879686
1	7879732
1	7880342
1	7886541
1	7973575
1	7974864
1	7979359
1	7979537
1	8080322
1	8132299
1	8169277
1	8439031
1	8429717
1	8419954
1	8486186
1	8575447
1	8576336
1	8679112
1	8763906
1	8937896
1	9161057
1	9162606
1	9226326
1	9259211
1	9341763
1	9374698
1	9483929
1	9498117
1	9529076
1	9751432
1	9748953
1	9759929
1	9883527
1	9883883
1	9885640
1	10051497
1	10051497
1	10080899
1	10105468
1	10106916
1	10124087
1	10205564
1	10530439
1	10679664
1	10651641
1	10626727
1	10626680
1	10622398
1	10622398
1	10755761
1	10757337
1	10855517
1	10998135
1	11065024
1	11114831
1	11143155
1	11196442
1	11370028
1	11553594
1	11635097
1	11669485
1	11671467
1	12296523
1	12367642
1	12399434
1	12400360
1	12449693
1	12546140
1	12549354
1	12550489
1	12649604
1	12657988
1	12672967
1	12682228
1	12682832
1	12704048
1	12932276
1	13065582
1	13071435
1	13075865
1	13167480
1	13207850
1	13239824
1	13273186
1	13272786
1	13330506
1	13461013
1	13461736
1	13461963
1	13474758
1	13475272
1	13466299
1	13641364
1	13713786
1	13674368
1	13906108
1	13969121
1	14082590
1	14249426
1	14351682
1	14361166
1	14362035
1	14472757
1	14542227
1	14702476
1	14703844
1	14706078
1	14706502
1	14761175
1	14761466
1	14850975
1	14858781
1	14934765
1	15019576
1	15061752
1	15176726
1	15177156
1	15177802
1	15178283
1	15190546
1	15194434
1	15194890
1	15223880
1	15289495
1	15304012
1	15304980
1	15307608
1	15311435
1	15312795
1	15313190
1	15313190
1	15358640
1	15360314
1	15367347
1	15378130
1	15390576
1	15399868
1	15402644
1	15502529
1	15504545
1	15540763
1	15544543
1	15576837
1	15716738
1	15716848
1	15708656
1	15760630
1	15782561
1	16005903
1	16195321
1	16234356
1	16235285
1	16302083
1	16826238
1	16842038
1	16842038
1	16842988
1	16843417
1	16844997
1	16845730
1	16880055
1	17156761
1	17258201
1	17365025
1	17589784
1	17648464
1	17807632
1	17834134
1	17954665
1	17957293
1	17960913
1	17973381
1	17987913
1	18000951
1	18001953
1	18023114
1	18133387
1	18154930
1	18189689
1	18189689
1	18192150
1	18281317
1	18482956
1	18483868
1	18586526
1	18771886
1	18853076
1	18914394
1	18950974
1	18955152
1	18961524
1	19173329
1	19435326
1	19435600
1	19580937
1	19691179
1	19701393
1	19657550
1	19716736
1	19717349
1	19764108
1	19761812
1	19920249
1	19796808
1	19960872
1	20007490
1	20135151
1	20275721
1	20295675
1	20407440
1	20429459
1	20430107
1	20671300
1	20817673
1	20892638
1	20997850
1	21095778
1	21164992
1	21164992
1	21370537
1	21687631
1	21885154
1	21889818
1	21984907
1	21984907
1	21985079
1	21990227
1	22053381
1	22149558
1	22729719
1	22730923
1	22731312
1	22810308
1	22932808
1	22960102
1	23009604
1	23014833
1	23016606
1	23332839
1	23395957
1	23440588
1	23452303
1	23611052
1	23613585
1	23619549
B73V4_ctg119	11241
1	23940856
1	24141446
1	24224348
1	24334189
1	24459998
1	24665699
1	24669489
1	24772276
1	24776915
1	24873000
1	24941798
1	25060226
1	25107769
1	25129519
1	25154886
1	25157072
1	25603831
1	25667328
1	25775506
1	26007897
1	26008118
1	26008118
1	26014062
1	26158160
1	26578617
1	26610864
1	26667740
1	26716957
1	26769887
1	26770281
1	26772268
1	26875869
1	26902575
1	27056702
1	26945627
1	27087381
1	27094033
1	27122221
1	27135249
1	27271052
1	27304371
1	27307413
1	27308278
1	27308278
1	27315044
1	27408936
1	27501430
1	27608704
1	27611083
1	27895787
1	27914465
1	27968019
1	28058087
1	28149742
1	28171526
1	28464444
1	28638099
1	28829281
1	28889321
1	29165776
1	29166685
1	29169032
1	29235450
1	29237878
1	29335272
1	29335272
1	29406855
1	29406855
1	29545509
1	29617623
1	29786855
1	29792665
1	29831064
1	29838873
1	29863228
1	29950663
1	29954768
1	29996439
1	30087987
1	30089360
1	30092995
1	30093905
1	30215578
1	30220015
1	30321577
1	30477298
1	30487235
1	30521936
1	30524236
1	30546627
1	30655209
1	30797833
1	30940036
1	30966681
1	31105122
1	31265253
1	31361228
1	31385784
1	31557969
1	31663766
1	31786324
1	31992789
1	32065692
1	32069430
1	32070127
1	32075943
1	32097869
1	32160176
1	32159339
1	32325762
1	32344018
1	32429116
1	32502696
1	32576736
1	32858668
1	32859558
1	32934203
1	33528686
1	33594794
1	33616347
1	33651019
1	33651342
1	33745705
1	33752877
1	33753584
1	33754577
1	33754577
1	33755720
1	33785850
1	33788256
1	33803362
1	33916662
1	34030411
1	34143541
1	34229717
1	34328749
1	34328749
1	34509548
1	34540311
1	34706008
1	34840879
1	34968082
1	35049901
1	35260946
1	35261056
1	35267444
1	36674874
1	36510449
1	36509690
1	36507249
1	36286884
1	36250858
1	36141546
1	36141546
1	35966080
1	35934595
1	35934318
1	35895303
1	35816689
1	35787940
1	35468932
1	35470490
1	35503783
1	35495542
1	35493666
1	36886941
1	37201184
1	37284817
1	37290883
1	37354559
1	37407700
1	37496783
1	37497663
1	37504316
1	37542724
1	37579155
1	37730532
1	37880125
1	38602879
1	38701775
1	39106201
1	39215083
1	39215083
1	39216896
1	39235738
1	39238324
1	39238324
1	39321811
1	39321811
1	39540607
1	39589094
1	39591833
1	40009394
1	40037745
1	40098668
1	40112406
1	40116162
1	40170030
1	40276519
1	40354011
1	40409755
1	40462253
1	40463041
1	40463620
1	40463932
1	40594686
1	40600624
1	40602045
1	40790330
1	40802142
1	40934317
1	41088148
1	41088148
1	41137913
1	41273020
1	41277853
1	41455646
1	41696573
1	41699396
1	41725919
1	41726372
1	41784479
1	41792685
1	41800915
1	41929268
1	42280530
1	42280530
1	42282755
1	42284037
1	42425995
1	43020534
1	43043869
1	43043869
1	43282008
1	43284087
1	43344918
1	43349188
1	43361474
1	43361474
1	43833260
1	43910226
1	44008436
1	44008436
1	44175105
1	44180139
1	44341250
1	44357180
1	44512670
1	44843439
1	45176257
1	45207087
1	45340569
1	45447684
1	45448509
1	45598092
1	45720230
1	45720230
1	45726169
1	45729221
1	45866761
1	46001994
1	46181955
1	46191472
1	46289284
1	46381039
1	46498502
1	46506366
1	46667727
1	46668908
1	46669185
1	46669185
1	46669411
1	46669492
1	46669782
1	46672779
1	46682086
1	46857468
1	46905100
1	46905100
1	46962281
1	47025798
1	47101516
1	47100877
1	47238423
1	47589887
1	47593920
1	47597452
1	47787668
1	47823083
1	47880647
1	47882965
1	47883655
1	47884307
1	47986634
1	47986634
1	48128782
1	48372435
1	48429740
1	48348733
1	48748634
1	48748634
1	48854286
1	49039662
1	49494351
1	49764512
1	49839514
1	49882007
1	50151283
1	50222198
1	50432429
1	50681795
1	50734464
1	51225602
1	51356781
1	51429468
1	51455331
1	51461439
1	51469382
1	51721006
1	51832243
1	51835710
1	51842187
1	51887884
1	51904534
1	51904534
1	52167697
1	52167697
1	52309692
1	52587411
1	53583265
1	53582892
1	53582873
1	53535503
1	53366848
1	53330952
1	53326854
1	53267672
1	53192915
1	53192915
1	53183116
1	52946038
1	52946038
1	53688003
1	53753997
1	53754107
1	53754321
1	53756930
1	53760968
1	53872272
1	54025811
1	54028445
1	54263614
1	54263950
1	54373717
1	54404017
1	54564751
1	54757015
1	54932252
1	55177779
1	55374717
1	55529483
1	55559909
1	55561585
1	55619096
1	55686410
1	55697428
1	55698255
1	55707343
1	55710359
1	55710890
1	55713808
1	55714351
1	55714506
1	55714687
1	55715120
1	55924746
1	55943237
1	55983664
1	56029790
1	56039973
1	56039979
1	56040754
1	56040820
1	56042114
1	56042647
1	56043589
1	56043623
1	56045363
1	56105279
1	56106933
1	56106933
1	56133101
1	56142099
1	56142153
1	56143741
1	56144133
1	56144266
1	56144639
1	56145443
1	56145476
1	56145915
1	56148944
1	56149830
1	56149884
1	56150214
1	56150721
1	56689914
1	56741248
1	56748086
1	56748230
1	56853890
1	56854217
1	56925644
1	57004632
1	57042449
1	57136612
1	57138059
1	57256837
1	57259448
1	57266044
1	57268638
1	57272134
1	57274798
1	57276719
1	57394596
1	57396611
1	57323374
1	57456337
1	57456626
1	57457067
1	57484013
1	57486723
1	57496228
1	57587504
1	57599204
1	57989766
1	57989876
1	57989876
1	58047518
1	58194732
1	58938618
1	59070960
1	59072068
1	59112106
1	59251456
1	59684704
1	59950550
1	60016551
1	60487800
1	60654979
1	60746848
1	61120539
1	61236530
1	61276983
1	61376089
1	61471833
1	61472415
1	61529222
1	61782609
1	61897969
1	61916364
1	62036533
1	62297178
1	62491033
1	62729845
1	62826343
1	63238572
1	63272461
1	63280134
1	63396601
1	63593366
1	63867410
1	63867410
1	64121251
1	64228070
1	64363704
1	65319370
1	65552708
1	65688859
1	65860348
1	66256418
1	66259445
1	67847563
1	67786197
1	67608025
1	67502854
1	67227090
1	67223324
1	67122684
1	68663264
1	68809100
1	68936012
1	68937087
1	69016756
1	69033877
1	69525384
1	69601694
1	69632607
1	69632607
1	69721005
1	70119649
1	70304747
1	70447090
1	70888024
1	71024461
1	71310915
1	71312082
1	71810435
1	72305115
1	72305919
1	72424222
1	72426607
1	72491114
1	72492043
1	72597635
1	72601791
1	72601791
1	73443286
1	73576341
1	73576341
1	73867051
1	73910579
1	73972277
1	74149666
1	74250573
1	74641060
1	74657875
1	74658101
1	74694228
1	74749322
1	74750127
1	74781724
1	74782983
1	74966069
1	75663134
1	75663752
1	75798880
1	76151708
1	76584604
1	76611851
1	77341372
1	77448664
1	77669607
1	78119404
1	78358404
1	78360630
1	78441895
1	78527827
1	78647463
1	78752614
1	78767025
1	78860778
1	79841416
1	79841416
1	80664388
1	80857887
1	81673117
1	81675588
1	81707901
1	81794654
1	81809651
1	81887527
1	82088404
1	82101275
1	82273656
1	82311309
1	82522020
1	82522020
1	82522761
1	82523231
1	82554043
1	82554043
1	82573261
1	82711741
1	82713946
1	82742688
1	82833112
1	82833112
1	82899802
1	83045036
1	83264186
1	83269900
1	83486233
1	83640276
1	83640276
1	83733198
1	84333333
1	84333678
1	84583205
1	84661788
1	84754699
1	84754699
1	84829401
1	84947594
1	85067606
1	85097973
1	85234556
1	85370495
1	85957978
1	86153251
1	86357392
1	86461332
1	86748817
1	86755457
1	86994861
1	87097568
1	87203465
1	87936533
1	87936533
1	88187175
1	88187175
1	88320400
1	89160306
1	89160306
1	89563550
1	89641840
1	89646126
1	89852639
1	89936081
1	89941561
1	89954280
1	89957563
1	89958564
1	89959548
1	89959548
1	89959548
1	89959637
1	89960776
1	89962424
1	90285781
1	90313904
1	90760912
1	90787392
1	91169100
1	91424668
1	92007297
1	92106180
1	92213525
1	92733931
1	92804066
1	92898131
1	92945109
1	92961320
1	93303240
1	93320065
1	94368706
1	94944941
1	95219874
1	95398019
1	95420970
1	95716036
1	96335484
1	96702278
1	97044385
1	97046351
1	97048335
1	97339090
1	98330928
1	98461401
1	98633827
1	98889454
1	98889454
1	98889795
1	98893545
1	98966028
1	99421222
1	100074759
1	100225341
1	100349363
1	101965843
1	102027883
1	102229413
1	102359479
1	102363090
1	102455921
1	102548044
1	102646632
1	102783886
1	103203112
1	103325126
1	103548109
1	103871485
1	104136812
1	105063217
1	105063217
1	105672380
1	105971407
1	107089008
1	107164030
1	108485941
1	109174826
1	109419556
1	109524153
1	109705582
1	109741947
1	112242848
1	112341440
1	112682747
1	112780426
1	112923333
1	112978865
1	112979757
1	113435199
1	113821021
1	114050582
1	114451496
1	114452436
1	114878620
1	115182626
B73V4_ctg10	842449
B73V4_ctg10	839919
B73V4_ctg10	97224
1	115390407
1	116932171
1	118111450
1	118459439
1	118645088
1	118810841
1	118865921
1	119484050
1	119546235
1	119734684
1	119840803
1	119840803
1	120606353
1	120686698
1	121174105
1	121459932
1	121715308
1	122020185
1	122200088
1	122200088
1	123533324
1	123447853
1	123654945
1	123655045
1	124289420
1	125222353
1	125775893
1	128391514
1	128962165
1	129780995
1	129802754
1	131996859
1	132989734
1	137726403
1	139087384
1	140679107
1	141090032
1	141157635
1	141330610
1	141859541
1	143059019
1	143284720
1	143284792
1	143415722
1	143416618
1	143598260
1	143649113
1	143651375
1	143916327
1	143976044
3	14614341
1	144655544
1	144682516
1	144837817
1	145195192
1	145195192
1	145820551
1	146218343
1	146678896
1	146986020
1	146990029
1	146990183
1	147287054
1	147720260
1	148426571
1	148660405
1	148828575
1	148765534
1	149110566
1	149800674
1	150005081
1	150048604
1	150501357
1	151148720
1	151221535
1	151624628
1	152113570
1	152113570
1	152398332
1	152409597
1	154092120
1	154443967
1	155196195
1	155283222
1	156213475
1	156850250
1	157312150
1	157314167
1	157898142
1	158117099
1	158117816
1	158120378
1	158392114
1	158641265
1	158966401
1	159066046
B73V4_ctg193	267970
B73V4_ctg193	379207
1	159888530
1	159889052
1	161702065
1	161710495
1	161726059
1	161972548
1	162371289
1	162878229
1	164073880
1	164078598
1	164096391
1	164152763
1	164207013
1	164297025
1	165138873
1	165485219
1	165745499
1	166300627
1	166745008
1	166924709
1	168061274
1	168103878
1	168516926
1	169290301
1	170436373
1	170731107
1	172235392
1	172315574
1	172719774
1	172957976
1	174107098
1	174432604
1	174436456
1	174816713
1	174815646
1	174812205
1	174845883
1	174860843
1	175177773
1	175578636
1	175807009
1	175827319
1	176146640
B73V4_ctg98	23577
1	176506501
1	176512066
1	176634051
1	177232270
1	177485771
1	177578722
1	177579883
1	177584161
1	177765985
1	178920652
1	179230581
1	179571694
1	179591967
1	179593581
1	179596430
1	180263610
1	180277664
1	180390059
1	180403132
1	180403571
1	180403831
1	180704672
1	180805937
1	181576949
1	181577306
1	181579026
1	181595921
1	181980908
1	182203944
1	182338202
1	182491220
1	182661797
1	182665883
1	183165916
1	183362218
1	183969973
1	184107297
1	184107297
1	184109300
1	184551496
1	184565389
1	184816892
1	184817888
1	185083901
1	185124219
1	185273978
1	185322654
1	185566375
1	185589150
1	185591632
1	186053486
1	186054020
1	186391003
1	186599056
1	186789076
1	186945865
1	187015073
1	187059176
1	187119061
1	187460545
1	187625884
1	189135491
1	189290143
1	189291067
1	189293418
1	189293418
1	189440156
1	189493896
1	189501772
1	189511240
1	189580898
1	189631819
1	189779329
1	189779329
1	189779817
1	189780126
1	189810672
1	189810766
1	189811220
1	190081774
1	190227144
1	190232971
1	190241966
1	190287273
1	190289126
1	190291771
1	190292631
1	190292631
1	190292672
1	190318996
1	190382836
1	190421158
1	190423138
1	190426959
1	190427249
1	190651655
1	191084276
1	191273800
1	191273800
1	191274904
1	191613118
1	192006518
1	192803318
1	192959170
1	193031030
1	193071203
1	193477096
1	193701481
1	193738239
1	194113712
1	194114758
1	194338863
1	194343679
1	194361830
1	194556882
1	195228460
1	195294518
1	195532044
1	195807073
1	195946647
1	196069426
1	196188952
1	196229678
1	196930869
1	197066893
1	197108306
1	197111746
1	197321477
1	197495638
1	197539934
1	197540035
1	197544945
1	197546387
1	197547806
1	197692734
1	197698035
1	198009582
1	198010385
1	198081838
1	198259578
1	198304651
1	198453248
1	198533115
1	198533115
1	198686267
1	198837631
1	199127604
1	199128786
1	199129303
1	199516333
1	199710603
1	199914486
1	199987974
1	200054712
1	200055762
1	200257710
1	200257710
1	200572894
1	200675795
1	200947975
1	201190867
1	201197013
1	201353233
1	201398130
1	201483844
1	201582918
1	201521653
1	201511962
1	201618026
1	201620614
1	201946528
1	201946528
1	202419223
1	202464154
1	202464663
1	202651266
1	202712037
1	203644868
1	203750262
1	204149119
1	204149315
1	204676906
1	205093516
1	205122015
1	205452552
1	205452552
1	205700018
1	206045331
1	206165538
1	206539669
1	206849871
1	206850839
1	206929123
1	207157446
1	205246432
1	205246432
1	208229432
1	208256320
1	208258445
1	208887320
1	208887969
1	208938082
1	208945312
1	208950894
1	208951150
1	208982500
1	208984388
1	209003163
1	209131723
1	209137606
1	209156723
1	209210405
1	209597139
1	209621455
1	209628801
1	210329978
1	210563237
1	210563237
1	210563529
1	210961438
1	211017975
1	211044451
1	211385940
1	211423610
1	211497037
1	211562665
1	212107465
1	212302038
1	212309255
1	213137101
1	213167366
1	213178131
1	213325243
1	213572099
1	214013740
1	214040171
1	214043170
1	214316271
1	214491669
1	214526829
1	214594278
1	214594278
1	215816307
1	216011882
1	216170188
1	216170188
1	216349937
1	216360434
1	216429875
1	216645448
1	217006806
1	217006932
1	217014825
1	217044226
1	217195162
1	218140928
1	218184801
1	218361956
1	218363032
1	218444057
1	218619105
1	218714703
1	218836409
1	218906953
1	219170876
1	219338989
1	219339466
1	219756475
1	219758928
1	219874274
1	219874639
1	219875785
1	220040615
1	220478439
1	220515206
1	220563385
1	220614016
1	220912946
1	221019645
1	221278559
1	221338245
1	221422895
1	221632826
1	221961118
1	222271483
1	222559625
1	222623598
1	222885381
1	223213794
1	223575186
1	223580971
1	223609274
1	223751233
1	223998755
1	224139454
1	224164708
1	224208428
1	224248645
1	224256947
1	224517043
1	225301968
1	225302130
1	225368955
1	225553346
1	225553504
1	225681300
1	225686260
1	225830732
1	225864567
1	225866364
B73V4_ctg73	53337
1	226759785
1	226860638
1	226863511
1	226866062
1	226953605
1	227374835
1	227388224
1	227388224
1	227682574
1	227683980
1	227856840
1	227998997
1	228333941
1	228556558
1	228686822
1	229146726
1	229233768
1	229483449
1	229632952
1	229829405
1	229829405
1	229838725
1	229905487
1	230440367
1	230536402
1	230538517
1	230538517
1	230540439
1	230963206
1	231676909
1	231681238
1	231863418
1	231931779
1	232016371
1	232242490
1	232257504
1	232393619
1	225172060
1	232673460
1	232777121
1	233133875
1	233142301
1	233548195
1	233550340
1	233550359
1	233558858
1	233558858
1	233655924
1	233655924
1	233860953
1	234476597
1	234490475
1	234490837
1	234838104
1	234983739
1	235904623
1	236072245
1	236112092
1	236131950
1	236149537
1	236708964
1	236900612
1	237164419
1	237164818
1	237435439
1	237662204
1	237890015
1	237967164
1	238173808
1	238201636
1	238308519
1	238324722
1	238901062
1	238906437
1	239307510
1	239462205
1	239656271
1	239750931
1	240122181
1	240249853
1	240467558
1	240469725
1	240522560
1	240597963
1	240599110
1	240599176
1	240643673
1	240932937
1	240933914
1	241005833
1	241396340
1	241396867
1	241397705
1	241440754
1	241478984
1	241509778
1	242207115
1	242314258
1	242402380
1	242403375
1	242404262
B73V4_ctg42	29466
1	242849260
1	243206624
1	243216197
1	243597104
1	243900927
1	243996676
1	244111349
1	244111472
1	244111475
1	244117624
1	244122593
1	244492629
1	244885363
1	244886454
1	244893907
1	245052676
1	245144987
1	246031620
1	246418625
1	246418625
1	246793221
1	247153054
1	248523516
1	248798962
1	248896841
1	249095301
1	249095484
1	249133113
1	249239712
1	249338494
1	249339625
1	249341166
1	249341946
1	249342476
1	249378239
1	249378716
1	249379544
1	249379807
1	249399411
1	249401079
1	249401079
1	249403042
1	249404162
1	249491859
1	249504696
1	249548251
1	249818081
1	250039458
1	250048523
1	250100133
B73V4_ctg168	34797
1	251435874
1	251571314
1	251571314
1	251739995
1	251921812
1	251921812
1	251924777
1	252141434
1	252547409
1	253027407
1	253158908
1	253277782
1	253356928
1	253383011
1	253384667
1	254169751
1	254420061
1	254426803
1	254524406
1	254658979
1	255019775
1	255019775
1	255085430
1	255171077
1	255315768
1	255567045
1	255863968
1	256143208
1	256177150
1	256576908
1	257016345
1	257315848
1	257316226
1	257335738
1	257689123
1	257689335
1	257690199
1	257690246
1	258839251
1	258843976
1	258845491
1	258846273
1	258848799
1	258890056
1	257976490
1	257980472
1	258516880
1	258519886
1	258519886
1	258526175
1	259062396
1	259116774
1	259282435
1	259426240
1	259580997
1	259885195
1	260045682
1	260116373
1	260633909
1	260634094
1	260858022
1	260931682
1	261035776
1	261046421
1	261046654
1	261047515
1	261228845
1	261379101
1	261463579
1	261730584
1	261762079
1	261820266
1	261921051
1	262005742
1	262059407
1	262143591
1	262399624
1	262406537
1	262563001
1	262653901
1	262767014
1	263022210
1	263026311
1	263076667
1	263194309
1	263194846
1	263334648
1	263334872
1	263459117
1	263587115
1	263590178
1	263594804
1	263689421
1	263882800
1	263889117
1	263977635
1	264087076
1	264501893
1	264581860
1	264692182
1	264698166
1	265088526
1	265338987
1	265339906
1	265354054
1	265359593
1	265776071
1	266463168
1	266541021
1	266923041
1	267246167
1	267321360
1	267326044
1	267361324
1	267361324
1	267363222
1	267363470
1	267364144
1	267365154
1	267370732
1	267644915
1	267910335
1	267909418
1	267908219
1	267874139
1	267923296
1	268096526
1	268275011
1	268309642
1	268350207
1	268780007
1	268780154
1	268780879
1	268801844
1	269056531
1	269070271
1	269070470
1	269205276
1	269255706
1	269358027
1	269395690
1	269619264
1	269781202
1	269801958
1	269972081
1	270328286
1	270391048
1	270393232
1	270462847
1	270553258
1	270554582
1	270564614
1	270860749
1	270920675
1	270984075
1	271131588
1	271703629
1	271786994
1	271788927
1	271788927
1	271790484
1	271816454
1	271944989
1	272185248
1	272185428
1	272196672
1	272207318
1	272441384
1	272577516
1	272606044
1	272623777
1	272678228
1	272690056
1	272707967
1	272717191
1	272984174
1	273172389
1	273173178
1	273178097
1	273665468
1	273674409
1	273841686
1	273841686
1	273845858
1	274045116
1	274079389
1	274109497
1	274131814
1	274240776
1	274242279
1	274242873
1	274243892
1	274275903
1	274279668
1	274279681
1	274393726
1	274394082
1	274774466
1	274774466
1	274774555
1	274886133
1	275158455
1	275365334
1	275427639
1	275430132
1	275705304
1	275708883
1	275710326
1	275713664
1	275713801
1	275714339
1	275714342
1	275820254
1	275844536
1	275850220
1	276078422
1	276078487
1	276080605
1	276179501
1	276215328
1	276297046
1	276365233
1	276511578
1	276515097
1	276516367
1	276516632
1	276518534
1	276521288
1	276521288
1	276656410
1	276657206
1	276808445
1	276989852
1	277058686
1	277093118
1	277126246
1	277126272
1	277128192
1	277129764
1	277130895
1	277211706
1	277275500
1	277230393
1	277354724
1	277363059
1	277363787
1	277445288
1	277446208
1	277446456
1	277447135
1	277447767
1	277450956
1	277451698
1	277452541
1	277546690
1	277599480
1	277600773
1	277601311
1	277601510
1	277601746
1	277603044
1	277603872
1	277604597
1	277604898
1	277637170
1	277637187
1	277637229
1	277637568
1	277637600
1	277637767
1	277637904
1	277637917
1	277637963
1	277638156
1	277638200
1	277638990
1	277639211
1	277641394
1	277641493
1	277641560
1	277641822
1	277641833
1	277642138
1	277642192
1	277642601
1	277642650
[truncated: 10,571 more rows]
