# Supplementary material for: Transposable elements employ distinct integration strategies with respect to transcriptional landscapes in eukaryotic genomes
Source: Nucleic Acids Res. 2020 May 22;48(12):6685–98. doi: 10.1093/nar/gkaa370 (PMC7337890; doi:10.1093/nar/gkaa370)
Supplement: gkaa370_Supplemental_Files [file gkaa370_supplemental_files.zip › Table S3.xlsx]

## Sheet: Randomly selected loci
Chr	Coordinate
3R	25967632
3R	2791904
3R	9524798
3R	26129157
3R	1539719
3R	15837414
3R	10506369
3R	7455732
3R	3755924
3R	20458010
3R	14417142
3R	6400368
3R	19442898
3R	12566866
3R	12529426
3R	1989945
3R	5145437
3R	13370613
3R	11583789
3R	11832256
3R	4951536
3R	5268566
3R	9079410
3R	12639205
3R	17227374
3R	16224090
3R	27721370
3R	10403140
3R	5465987
3R	18538724
3R	13054484
3R	19667538
3R	24805452
3R	7176468
3R	21405619
3R	12078420
3R	11453708
3R	14706239
3R	20419127
3R	12451872
3R	939834
3R	22947815
3R	15849720
3R	25221829
3R	5318114
3R	19053293
3R	3657151
3R	24223485
3R	11263171
3R	1926205
3R	5979114
3R	3509279
3R	6332652
3R	26395803
3R	19040550
3R	27726870
3R	5961483
3R	2499146
3R	19025666
3R	10024214
3R	23718353
3R	25751630
3R	24841847
3R	13268083
3R	18975322
3R	2124528
3R	13284590
3R	21111635
3R	15141286
3R	21781535
3R	4745831
3R	19693568
3R	11710586
3R	170508
3R	5187559
3R	11288607
3R	11209603
3R	23587203
3R	1284606
3R	6965754
3R	9469565
3R	22887787
3R	22847844
3R	23243085
3R	8140051
3R	6429683
3R	12421857
3R	24437264
3R	665892
3R	26919284
3R	24889504
3R	11136697
3R	7005309
3R	18776764
3R	1156809
3R	6709645
3R	25211698
3R	9197173
3R	5253874
3R	19300907
3R	10082991
3R	22405633
3R	18640696
3R	17477771
3R	22477679
3R	22762905
3R	18816073
3R	11656121
3R	14971939
3R	14514114
3R	25187345
3R	16857063
3R	8542252
3R	22473053
3R	18782357
3R	3913605
3R	16016455
3R	6812290
3R	16837552
3R	13777108
3R	26254095
3R	2232115
3R	13964479
3R	2734665
3R	18922178
3R	7084832
3R	2737937
3R	15587349
3R	20384805
3R	18978990
3R	10503773
3R	17594249
3R	11563199
3R	24238511
3R	17423525
3R	4791560
3R	4933047
3R	26497861
3R	1187690
3R	25216659
3R	415964
3R	8188143
3R	24184275
3R	1363415
3R	16137317
3R	22470465
3R	20821450
3R	6931533
3R	13925007
3R	7598526
3R	26185383
3R	3522509
3R	20153754
3R	27771040
3R	6920131
3R	18582265
3R	26058355
3R	12243282
3R	7608156
3R	24563648
3R	11659107
3R	22404638
3R	18346846
3R	4455566
3R	262653
3R	11079254
3R	23253261
3R	338543
3R	1398230
3R	13932693
3R	21436737
3R	4897134
3R	3760930
3R	18610786
3R	14365157
3R	13351558
3R	19103307
3R	2335159
3R	20176773
3R	22239037
3R	21427363
3R	12134423
3R	1165039
3R	9002879
3R	15785712
3R	2327111
3R	17066316
3R	13188493
3R	12665485
3R	25628713
3R	690209
3R	15011820
3R	27821325
3R	15400792
3R	24701112
3R	8219270
3R	9060979
3R	10537421
3R	19647826
3R	23753055
3R	3024873
3R	12848769
3R	556748
3R	17320700
3R	23581574
3R	8076048
3R	9623018
3R	27012910
3R	2929408
3R	1650992
3R	11815327
3R	5382796
3R	7880265
3R	27838428
3R	6972785
3R	16647734
3R	18505943
3R	9755306
3R	12368705
3R	9373890
3R	2339871
3R	10471479
3R	24142605
3R	4744798
3R	15327373
3R	400862
3R	5676908
3R	9660579
3R	15810552
3R	8047777
3R	8977180
3R	20244544
3R	24092647
3R	20685287
3R	2040370
3R	25287303
3R	8724951
3R	7783093
3R	10581659
3R	19222311
3R	26697201
3R	17330002
3R	11958387
3R	15662107
3R	1492669
3R	27225951
3R	1140947
3R	8532361
3R	2226965
3R	3565872
3R	21951713
3R	26592553
3R	5632367
3R	19552194
3R	21711388
3R	7951132
3R	2473855
3R	19312840
3R	10999928
3R	19878822
3R	13114474
3R	19819296
3R	24822450
3R	27235968
3R	2745991
3R	11453026
3R	6567346
3R	6541181
3R	25923963
3R	969635
3R	23252850
3R	26075507
3R	6093567
3R	6086752
3R	11473606
3R	2843444
3R	22829303
3R	2398543
3R	19755471
3R	27034177
3R	948973
3R	21382780
3R	24095820
3R	26601414
3R	23143736
3R	20276305
3R	14916424
3R	7942607
3R	662719
3R	13062044
3R	7643611
3R	7068525
3R	2142166
3R	21248705
3R	12592389
3R	13692159
3R	21760509
3R	9295138
3R	18395521
3R	23579209
3R	15787896
3R	21149863
3R	24625547
3R	21881199
3R	11987228
3R	9897418
3R	27872283
3R	2411457
3R	19710906
3R	23465125
3R	19458358
3R	20567243
3R	1594089
3R	251319
3R	21443250
3R	6138266
3R	9108357
3R	25253513
3R	12512796
3R	18921590
3R	17859510
3R	23433227
3R	15919190
3R	15998806
3R	1680696
3R	18452313
3R	15831042
3R	25773146
3R	13759683
3R	10661966
3R	821646
3R	17617933
3R	17897957
3R	9974647
3R	7901525
3R	7940845
3R	26369335
3R	22988233
3R	4250511
3R	23461971
3R	20082316
3R	4339351
3R	8280656
3R	7657596
3R	7495766
3R	8265684
3R	16476964
3R	8199244
3R	16641756
3R	7487109
3R	18353989
3R	15055668
3R	9565691
3R	9725003
3R	3041570
3R	1353053
3R	25233572
3R	7089732
3R	26390004
3R	11065329
3R	7637890
3R	4686363
3R	12958486
3R	12853433
3R	15899445
3R	20198813
3R	25935261
3R	16198477
3R	21686154
3R	11528520
3R	19577987
3R	16559874
3R	3785613
3R	15200893
3R	21170103
3R	26208200
3R	3646525
3R	16771613
3R	15710822
3R	24522271
3R	20566175
3R	12500756
3R	21447382
3R	22439713
3R	5617034
3R	26640276
3R	4705819
3R	2309195
3R	21233476
3R	8899842
3R	19127732
3R	9245897
3R	6517401
3R	14499886
3R	9600208
3R	1805213
3R	3415014
3R	1932264
3R	5133315
3R	9328372
3R	25892350
3R	3306852
3R	12599413
3R	19717468
3R	7293228
3R	17667027
3R	25911347
3R	5004056
3R	23301046
3R	19301616
3R	10296618
3R	20876346
3R	21892023
3R	11767574
3R	5818176
3R	27343789
3R	19478143
3R	9515234
3R	15498801
3R	24082812
3R	26211812
3R	21853985
3R	20770619
3R	17511075
3R	23861661
3R	4161998
3R	2719638
3R	14176764
3R	2735757
3R	2938495
3R	2585523
3R	10297331
3R	20163603
3R	10769088
3R	16286661
3R	22653150
3R	11436089
3R	23701892
3R	12100990
3R	22570964
3R	927543
3R	12354653
3R	12596189
3R	10692850
3R	4708918
3R	13828150
3R	7279730
3R	26922495
3R	18079460
3R	5145270
3R	10948782
3R	1309198
3R	8188136
3R	23647854
3R	3993056
3R	14974420
3R	23637233
3R	11427110
3R	26813005
3R	25759003
3R	8510389
3R	3226565
3R	5076163
3R	17117509
3R	1064096
3R	13903567
3R	8649129
3R	6473486
3R	20641830
3R	20223045
3R	5170709
3R	21921729
3R	14330561
3R	9245868
3R	21442394
3R	26261555
3R	14590403
3R	19395520
3R	13373603
3R	13852025
3R	1827724
3R	26932004
3R	3647623
3R	24189314
3R	4714185
3R	2663553
3R	15854774
3R	18629019
3R	27068928
3R	4368819
3R	14682000
3R	26619037
3R	25958553
3R	19445033
3R	13274469
3R	839796
3R	4322052
3R	19986329
3R	1797751
3R	23870113
3R	19636876
3R	4417793
3R	20630027
3R	2183782
3R	19104618
3R	21968554
3R	4148561
3R	5822590
3R	17627627
3R	14685404
3R	26858709
3R	7806014
3R	22982983
3R	13740539
3R	22492230
3R	4381634
3R	20140139
3R	27259089
3R	22301221
3R	21561252
3R	9825726
3R	21476317
3R	19153992
3R	19337588
3R	6864139
3R	22551473
3R	6407645
3R	23120598
3R	19315156
3R	23100241
3R	427073
3R	2981226
3R	7339987
3R	25083091
3R	10077835
3R	6719104
3R	12176070
3R	17114445
3R	653112
3R	7993242
3R	14117924
3R	10979085
3R	27873917
3R	6599376
3R	27630716
3R	11053647
3R	73329
3R	1597795
3R	22779982
3R	1955134
3R	3358867
3R	6192617
3R	17472034
3R	4992086
3R	10487130
3R	12715490
3R	7146000
3R	20959786
3R	7212394
3R	12925663
3R	22646471
3R	2555937
3R	4283522
3R	12214271
3R	19050340
3R	14645531
3R	20706850
3R	23197602
3R	13922828
3R	4583048
3R	3832306
3R	5740513
3R	2164712
3R	16062247
3R	23321605
3R	17792354
3R	22409916
3R	24890297
3R	1344393
3R	2726141
3R	27657461
3R	3699342
3R	16552041
3R	18703200
3R	26060714
3R	12894854
3R	2445102
3R	25175038
3R	13856977
3R	6006947
3R	18222795
3R	1777478
3R	4645453
3R	17653011
3R	20165524
3R	27390815
3R	10256864
3R	19903594
3R	14084673
3R	1383495
3R	11367253
3R	10375657
3R	19715760
3R	15046665
3R	18614381
3R	6846344
3R	3335168
3R	10985304
3R	5731331
3R	7180346
3R	16986266
3R	26629024
3R	1576254
3R	25008359
3R	1247709
3R	4736038
3R	14771000
3R	12033339
3R	6472286
3R	22371619
3R	13814098
3R	10604976
3R	10587240
3R	3181700
3R	10436292
3R	975114
3R	4882920
3R	24682393
3R	7054004
3R	15282782
3R	23441034
3R	4262503
3R	12945098
3R	22572706
3R	6938635
3R	19502342
3R	8947919
3R	14992771
3R	4056069
3R	18301835
3R	21041430
3R	13771126
3R	24646949
3R	26881857
3R	1867158
3R	26959293
3R	18496691
3R	4315420
3R	12651030
3R	26103515
3R	6061044
3R	11908441
3R	24794690
3R	8030273
3R	10674835
3R	22789239
3R	20759534
3R	1942788
3R	2032019
3R	4671046
3R	17973355
3R	13560708
3R	12295570
3R	23750669
3R	19897975
3R	6516529
3R	25940985
3R	6574411
3R	15888798
3R	4843206
3R	3194131
3R	23147674
3R	16938432
3R	8182259
3R	17667975
3R	13630708
3R	9168919
3R	22910216
3R	17744504
3R	2521959
3R	2218904
3R	7831120
3R	18422989
3R	11313860
3R	334211
3R	16890180
3R	3818519
3R	7641228
3R	19793180
3R	14112247
3R	7839411
3R	26843426
3R	25174748
3R	2690139
3R	10194252
3R	26074679
3R	15871330
3R	27385805
3R	26095178
3R	22754983
3R	612984
3R	1350886
3R	19044836
3R	625409
3R	5333836
3R	22786610
3R	15562049
3R	21295738
3R	9366800
3R	10920559
3R	1513773
3R	7320557
3R	25315802
3R	4464567
3R	21528898
3R	20074762
3R	8368431
3R	25851520
3R	25489187
3R	21847593
3R	13963223
3R	4687878
3R	21267041
3R	21659487
3R	18860748
3R	17003816
3R	13156047
3R	3701146
3R	26045874
3R	7114321
3R	8393948
3R	7842997
3R	17273431
3R	3443232
3R	9591344
3R	7338378
3R	26681319
3R	10374864
3R	12154091
3R	3122684
3R	6612758
3R	27056452
3R	20331659
3R	15926231
3R	15494034
3R	22361827
3R	12562199
3R	8312693
3R	26816373
3R	8811353
3R	24111035
3R	14383965
3R	8402223
3R	1908483
3R	23352275
3R	15040754
3R	21966234
3R	21380664
3R	14203174
3R	20252016
3R	1450911
3R	22543436
3R	17658118
3R	27747066
3R	1801503
3R	2738981
3R	2431111
3R	14348344
3R	14121763
3R	20454599
3R	1975813
3R	10231284
3R	16941737
3R	26927879
3R	27013591
3R	36867
3R	10841249
3R	753913
3R	24887035
3R	19223495
3R	4757079
3R	19495163
3R	26392777
3R	5946287
3R	921851
3R	12869479
3R	17948850
3R	843508
3R	4480025
3R	18034093
3R	14934328
3R	14483201
3R	20879864
3R	12244402
3R	11454530
3R	16824579
3R	2114280
3R	4889225
3R	12229208
3R	5408143
3R	21726242
3R	17030650
3R	12694692
3R	16889636
3R	15051428
3R	17112028
3R	3182416
3R	17080317
3R	24951171
3R	5339240
3R	3386143
3R	16036457
3R	12954464
3R	17604872
3R	4155761
3R	19979196
3R	8103307
3R	14284728
3R	19814968
3R	21911100
3R	3550260
3R	24904531
3R	23175915
3R	24366689
3R	8414903
3R	11359529
3R	6848452
3R	21401669
3R	7049798
3R	6433873
3R	9968363
3R	9638663
3R	1303303
3R	6761131
3R	5468743
3R	13540955
3R	11402039
3R	9037697
3R	25558194
3R	13893316
3R	14500399
3R	5085895
3R	10080789
3R	4283008
3R	5084312
3R	8988787
3R	4606116
3R	23404068
3R	1655667
3R	26132498
3R	8854651
3R	11620060
3R	6889419
3R	22574057
3R	18685411
3R	14063458
3R	2955610
3R	9526423
3R	294865
3R	25485222
3R	25806609
3R	957457
3R	4931484
3R	17753627
3R	21388756
3R	1246638
3R	24769064
3R	6326154
3R	19468188
3R	6999142
3R	1784593
3R	26396299
3R	13650410
3R	1221996
3R	6981355
3R	23761907
3R	13038225
3R	4025894
3R	21196098
3R	6141664
3R	26438913
3R	14050665
3R	27106007
3R	26080395
3R	23003136
3R	7606759
3R	15101471
3R	27696364
3R	15598546
3R	8408078
3R	24277389
3R	8578724
3R	1794098
3R	5441298
3R	25176022
3R	24111495
3R	36734
3R	18837689
3R	12423163
3R	18383731
3R	25676745
3R	18937881
3R	13480699
3R	27831850
3R	6967970
3R	10807887
3R	9046569
3R	21366099
3R	20521761
3R	21129460
3R	12538799
3R	4508952
3R	9314297
3R	11309890
3R	3151205
3R	5682515
3R	12475525
3R	16040851
3R	322110
3R	18409185
3R	456891
3R	6295731
3R	17982277
3R	9961466
3R	14815544
3R	5347513
3R	3998690
3R	7341734
3R	26613669
3R	24260110
3R	25245475
3R	6210288
3R	7662028
3R	1069400
3R	10773618
3R	10011626
3R	17284153
3R	19499417
3R	24533565
3R	15789873
3R	5575671
3R	4220218
3R	10689876
3R	19934944
3R	4398965
3R	8124316
3R	16258240
3R	9656111
3R	6971963
3R	19363918
3R	355473
3R	10386563
3R	11913244
3R	26341814
3R	9649491
3R	517280
3R	5228382
3R	19055706
3R	1278932
3R	24287632
3R	10688252
3R	15252609
3R	19257339
3R	1100566
3R	14590262
3R	680966
3R	15360449
3R	26049224
3R	27411246
3R	16833629
3R	4713716
3R	11594018
3R	13551390
3R	19161581
3R	25148371
3R	1648621
3R	6078810
3R	2375813
3R	24995343
3R	20689891
3R	21249841
3R	19269590
3R	27078629
3R	16500434
3R	13191372
3R	62901
3R	10966755
3R	9143769
3R	4213979
3R	26438384
3R	19444861
3R	14262574
3R	22237742
3R	11513411
3R	7711295
3R	12658228
3R	312746
3R	1060457
3R	14529065
3R	25784354
3R	10183784
3R	11935399
3R	9667087
3R	23208249
3R	23821641
3R	11329324
3R	24262697
3R	2606988
3R	735518
3R	17634250
3R	24452859
3R	5177579
3R	10117885
3R	24044513
3R	8317279
3R	11482928
3R	23626494
3R	27412863
3R	26274003
3R	12194779
3R	7294693
3R	26632398
3R	19034298
3R	14388457
3R	21725816
3R	6216310
3R	17931153
3R	26760149
3R	16122478
3R	21405495
3R	2788716
3R	13294068
3R	12356686
3R	24175440
3R	26491750
3R	23493921
3R	13573576
3R	23441077
3R	24887585
3R	27846183
3R	25294714
3R	11404426
3R	2432624
3R	2416528
3R	4866275
3R	22673335
3R	4179151
3R	8731126
3R	14016417
3R	5760094
3R	26217550
3R	9309892
3R	11463178
3R	7964562
3R	12416910
3R	7126772
3R	774601
3R	19026285
3R	18486990
3R	10834065
3R	10697111
3R	6952493
3R	20786270
3R	5266751
3R	19838683
3R	10458669
3R	15384543
3R	11669940
3R	24639156
3R	10076599
3R	21336681
3R	18109397
3R	5859705
3R	13592723
3R	22696465
3R	27357473
3R	18524954
3R	26052907
3R	2721021
3R	14219114
3R	15800085
3R	22880363
3R	16660142
3R	122732
3R	24161328
3R	7409071
3R	24571599
3R	23222186
3R	11849328
3R	21049934
3R	4930145
3R	21412562
3R	18180617
3R	8065785
3R	17649080
3R	4971932
3R	22190562
3R	15346222
3R	9765468
3R	5200074
3R	22400552
3R	17317571
3R	8009021
3R	22236551
3R	14088158
3R	8642799
3R	2397468
3R	21963666
3R	7490015
3R	536310
3R	5823010
3R	12268682
3R	26196308
3R	24357754
3R	5143517
3R	26278786
3R	12808996
3R	7187399
3R	5424552
3R	814569
3R	8191938
3R	27483525
3R	18844684
3R	14538934
3R	10642597
3R	25336870
3R	18719467
3R	2399652
3R	1312535
3R	9020607
3R	24421378
3R	1672104
3R	1255681
3R	2242562
3R	9579883
3R	337668
3R	9108543
3R	13096103
3R	23478596
3R	273653
3R	298784
3R	2805115
3R	10935136
3R	15256866
3R	3211550
3R	11150065
3R	23739331
3R	74822
3R	1766694
3R	14861553
3R	17862811
3R	3118230
3R	20911072
3R	5071509
3R	7797617
3R	4668633
3R	18778146
3R	17462474
3R	11455924
3R	18886435
3R	14560830
3R	13063887
3R	18819104
3R	25484209
3R	225334
3R	12791163
3R	19259566
3R	26634387
3R	23855647
3R	9247614
3R	11080616
3R	21194581
3R	14354547
3R	14151275
3R	3095642
3R	27791343
3R	16197269
3R	23802987
3R	14980439
3R	16414225
3R	6542631
3R	20769613
3R	14678692
3R	2053783
3R	11088779
3R	21157231
3R	9860335
3R	6814172
3R	27177054
3R	19783401
3R	12282912
3R	9917096
3R	3057124
3R	13769594
3R	14361574
3R	17732213
3R	9699188
3R	20358626
3R	6782697
3R	27691714
3R	22132437
3R	20852375
3R	6146466
3R	449178
3R	20376799
3R	9859504
3R	21823359
3R	11589168
3R	19869759
3R	6824626
3R	1699548
3R	4494650
3R	12099411
3R	4727145
3R	21192699
3R	8106309
3R	11072077
3R	15732405
3R	12570806
3R	13260077
3R	6233168
3R	18492217
3R	18462044
3R	18793305
3R	19631670
3R	8540552
3R	20838267
3R	3610931
3R	26835969
3R	11292918
3R	4320495
3R	7882755
3R	7632229
3R	8022731
3R	11314633
3R	17972332
3R	18456833
3R	13127247
3R	12988076
3R	26634180
3R	13553433
3R	22935866
3R	19787200
3R	6121729
3R	3774470
3R	27309454
3R	8938621
3R	1665830
3R	23877299
3R	27008215
3R	10413850
3R	1250683
3R	5852445
3R	21590559
3R	10387456
3R	24680211
3R	8244548
3R	17352879
3R	10650077
3R	16862412
3R	29111
3R	1673902
3R	4923351
3R	15094361
3R	22500074
3R	7418132
3R	3561995
3R	17832372
3R	19375823
3R	5066315
3R	7890677
3R	3604851
3R	2915362
3R	14412753
3R	456432
3R	12008194
3R	2849229
3R	22712878
3R	2675075
3R	355939
3R	13005847
3R	17257223
3R	26083041
3R	6685974
3R	4347084
3R	5054812
3R	3351032
3R	2537117
3R	4038701
3R	4140241
3R	5656969
3R	11937327
3R	26694322
3R	22280077
3R	4623361
3R	10565700
3R	22173170
3R	10625561
3R	12690633
3R	20334003
3R	16335768
3R	18484039
3R	23755953
3R	15889421
3R	12333861
3R	15973519
3R	19287426
3R	19914310
3R	27031511
3R	10583687
3R	8231835
3R	21456203
3R	3396889
3R	24354316
3R	24190566
3R	15056706
3R	17414826
3R	22468032
3R	15551446
3R	25575212
3R	21447692
3R	11527300
3R	19251372
3R	321082
3R	20084313
3R	4469934
3R	13677060
3R	9791329
3R	17575012
3R	24808311
3R	9953997
3R	12351305
3R	9285553
3R	1703545
3R	6109063
3R	247577
3R	13149725
3R	8666958
3R	21419085
3R	12345499
3R	25465099
3R	1077859
3R	18678472
3R	18861477
3R	12790674
3R	9906436
3R	16875173
3R	12879399
3R	626724
3R	9764981
3R	3317969
3R	22428610
3R	15164894
3R	21209696
3R	8758496
3R	5185718
3R	25845002
3R	6380073
3R	18157388
3R	8139117
3R	20053617
3R	23974014
3R	25362120
3R	14115558
3R	4834592
3R	18560979
3R	18819632
3R	8017294
3R	4649979
3R	14026876
3R	17218449
3R	27742776
3R	25059995
3R	15916750
3R	14205389
3R	6016247
3R	13203749
3R	7510891
3R	11103190
3R	1119787
3R	13884371
3R	26088105
3R	17759466
3R	20362829
3R	7190549
3R	7143965
3R	11615978
3R	2919182
3R	4244609
3R	3280529
3R	14331773
3R	21269255
3R	22629133
3R	20694061
3R	11145491
3R	5003620
3R	19513935
3R	6855777
3R	8759062
3R	1955590
3R	8074698
3R	12393329
3R	406615
3R	1808121
3R	10548315
3R	27082740
3R	26508979
3R	15777835
3R	22959665
3R	10589962
3R	12635583
3R	18163633
3R	21863331
3R	3673586
3R	793437
3R	19628636
3R	1502165
3R	27702294
3R	21928421
3R	19183525
3R	18732769
3R	6499906
3R	5188002
3R	5332572
3R	26025595
3R	12636239
3R	2687739
3R	10253087
3R	5998013
3R	18796236
3R	8552593
3R	4957582
3R	243208
3R	2197951
3R	2583784
3R	12370865
3R	27275275
3R	17361997
3R	22068299
3R	2550539
3R	26394824
3R	12910633
3R	27365043
3R	26710448
3R	1519317
3R	8713545
3R	4249173
3R	2247997
3R	14737661
3R	17645010
3R	8176074
3R	8065973
3R	14326095
3R	6552962
3R	4327243
3R	4479245
3R	342221
3R	15421347
3R	8412933
3R	326646
3R	12993792
3R	26744777
3R	5450637
3R	2607577
3R	15507893
3R	24723696
3R	7064067
3R	11021094
3R	23184016
3R	851313
3R	15477220
3R	4852446
3R	13839458
3R	14977970
3R	9194871
3R	22215336
3R	4160802
3R	12479458
3R	11277846
3R	20269888
3R	26663159
3R	9030281
3R	20181713
3R	12976408
3R	14906562
3R	26025400
3R	16636483
3R	17852722
3R	16065270
3R	10008608
3R	977839
3R	22856192
3R	25818656
3R	17016798
3R	14156524
3R	24133931
3R	8575181
3R	8855097
3R	7685902
3R	16706992
3R	6287619
3R	5773660
3R	18037897
3R	8360676
3R	6029804
3R	16113354
3R	6101750
3R	9335331
3R	12581788
3R	14825490
3R	8693181
3R	7752557
3R	19781431
3R	13791221
3R	12383029
3R	15559825
3R	9278891
3R	9129676
3R	3059165
3R	9665677
3R	23669208
3R	1611123
3R	3611620
3R	3118098
3R	11187504
3R	3995379
3R	24804513
3R	11438688
3R	17569885
3R	19104832
3R	798893
3R	25124758
3R	27867004
3R	22927678
3R	22284928
3R	24867914
3R	1711407
3R	17229716
3R	9900922
3R	27537241
3R	15671638
3R	21373715
3R	9544267
3R	21067908
3R	12138497
3R	21398248
3R	834812
3R	14683004
3R	544385
3R	6118433
3R	8525258
3R	1865496
3R	26801220
3R	26799272
3R	7279304
3R	25981803
3R	10810213
3R	5819916
3R	5058603
3R	16142133
3R	2902637
3R	2205885
3R	1574488
3R	10104075
3R	17016092
3R	25718411
3R	4640842
3R	17045199
3R	21397044
3R	25793536
3R	7879827
3R	6790516
3R	4493533
3R	13703933
3R	6644359
3R	13476324
3R	15512949
3R	5431547
3R	22274531
3R	1776831
3R	24613428
3R	11869997
3R	22321026
3R	8323419
3R	8409716
3R	5185793
3R	1428004
3R	23387598
3R	8529175
3R	14580959
3R	16459853
3R	5211802
3R	11641660
3R	24417363
3R	3201562
3R	6882451
3R	24047872
3R	26124482
3R	15013020
3R	2572362
3R	23228308
3R	5435999
3R	10537668
3R	20253149
3R	24092201
3R	15399452
3R	25961712
3R	14434440
3R	4005690
3R	27525127
3R	26852732
3R	14634807
3R	7544354
3R	16706813
3R	2026836
3R	25749929
3R	7768056
3R	4533538
3R	16013296
3R	11470040
3R	2377870
3R	18113892
3R	14796411
3R	26431353
3R	11713890
3R	5798970
3R	12241594
3R	439155
3R	18048896
3R	24296529
3R	5618424
3R	8656300
3R	24728922
3R	21125226
3R	4734469
3R	25980166
3R	26875381
3R	12452261
3R	22663462
3R	16773281
3R	19113432
3R	26741989
3R	14460306
3R	18850426
3R	16125483
3R	690878
3R	12275223
3R	8790227
3R	6413149
3R	21358806
3R	22634072
3R	8316885
3R	18080570
3R	27216990
3R	10420699
3R	22029391
3R	22064855
3R	21591666
3R	5312448
3R	3287743
3R	21244063
3R	14892585
3R	2239185
3R	10368777
3R	27539567
3R	5359626
3R	16200603
3R	25128579
3R	8229032
3R	19808784
3R	1256807
3R	2163288
3R	6080616
3R	12590504
3R	26979674
3R	9018019
3R	12654530
3R	1538957
3R	14381531
3R	5051291
3R	2867670
3R	21028209
3R	12774285
3R	18068180
3R	11344292
3R	6062649
3R	9742918
3R	14973448
3R	26470597
3R	762860
3R	1984543
3R	2202870
3R	9400163
3R	16829360
3R	26485550
3R	11867662
3R	6647316
3R	18809631
3R	17959944
3R	14520617
3R	1580783
3R	13108452
3R	1874864
3R	5140390
3R	14724155
3R	7118214
3R	4758009
3R	24927162
3R	19117486
3R	872526
3R	3067998
3R	13031620
3R	14081708
3R	10499513
3R	12383044
3R	4592587
3R	5373910
3R	1920422
3R	25309769
3R	2046834
3R	19400933
3R	5141797
3R	17689893
3R	20187291
3R	14321689
3R	7459512
3R	719852
3R	8514714
3R	18653015
3R	19046069
3R	1946188
3R	7585907
3R	5428374
3R	8971583
3R	12069200
3R	22927539
3R	12075662
3R	10081614
3R	15992360
3R	22042235
3R	27633540
3R	5816946
3R	20515259
3R	13384419
3R	21935639
3R	17214835
3R	25358871
3R	108209
3R	17338684
3R	22029510
3R	13768639
3R	9076990
3R	5038835
3R	2035782
3R	19354444
3R	22577732
3R	6983386
3R	19643381
3R	7052618
3R	25448070
3R	9278313
3R	4383901
3R	26257044
3R	21722088
3R	23831896
3R	23439010
3R	9034825
3R	10312557
3R	17166505
3R	13437791
3R	8242949
3R	27840352
3R	22666002
3R	16892133
3R	10622364
3R	11553386
3R	8821257
3R	24784957
3R	607000
3R	7764820
3R	15987484
3R	25894984
3R	16737711
3R	15335979
3R	2183673
3R	5038657
3R	426646
3R	25589485
3R	26817446
3R	17496123
3R	18127334
3R	1555739
3R	19652435
3R	25824467
3R	27220350
3R	13568876
3R	20626536
3R	4563148
3R	18480023
3R	13553257
3R	1920872
3R	18750152
3R	15425320
3R	16520097
3R	24849084
3R	13040737
3R	4619362
3R	9713698
3R	27137620
3R	13557755
3R	1981616
3R	6552367
3R	22562851
3R	6596582
3R	17929707
3R	6816437
3R	22763300
3R	17600419
3R	1714561
3R	2267162
3R	4356903
3R	12822369
3R	9112676
3R	16341090
3R	17935597
3R	3682786
3R	14397519
3R	3180163
3R	1387126
3R	18117212
3R	20059963
3R	3414009
3R	23942158
3R	19249857
3R	7389942
3R	4744111
3R	19141263
3R	13605252
3R	2489478
3R	9053456
3R	8090909
3R	24857905
3R	25936980
3R	11519590
3R	18444379
3R	12846012
3R	8984660
3R	14263337
3R	20627157
3R	3674273
3R	20337642
3R	23650759
3R	3756201
3R	5354489
3R	3694548
3R	9934367
3R	21606002
3R	18928690
3R	3255853
3R	17517833
3R	13617338
3R	4389402
3R	21908320
3R	25876590
3R	26854657
3R	967780
3R	15142330
3R	10326411
3R	4743474
3R	15576750
3R	7824349
3R	1025979
3R	25874330
3R	22000944
3R	21799175
3R	27793955
3R	25278110
3R	27069410
3R	20573526
3R	25190029
3R	1101168
3R	18891849
3R	654899
3R	15348705
3R	26319921
3R	17933087
3R	24862595
3R	8494157
3R	21175058
3R	22909907
3R	14204479
3R	24128722
3R	8698535
3R	26912757
3R	3151663
3R	6359076
3R	12313176
3R	20924366
3R	23525041
3R	9143740
3R	21769500
3R	18242367
3R	3506560
3R	1413676
3R	18073775
3R	24125350
3R	17237394
3R	9056441
3R	3629365
3R	21330378
3R	24102774
3R	5137565
3R	15443073
3R	13855780
3R	13932126
3R	1570109
3R	3906740
3R	3635652
3R	9714775
3R	483959
3R	24330555
3R	18686524
3R	21474121
3R	923271
3R	19308318
3R	15131212
3R	23174657
3R	14948555
3R	6212501
3R	22319524
3R	13414915
3R	15825733
3R	9101661
3R	12238551
3R	7929410
3R	3411271
3R	11069597
3R	20420056
3R	20121559
3R	18764772
3R	5818136
3R	12746543
3R	4150626
3R	26056762
3R	27050666
3R	7990778
3R	10226056
3R	23852763
3R	1666553
3R	23629036
3R	2086571
3R	21135946
3R	14828001
3R	7369327
3R	15708562
3R	15687026
3R	27401991
3R	26639440
3R	25263344
3R	11801892
3R	16394988
3R	17928512
3R	27446720
3R	19506087
3R	15909044
3R	24753835
3R	39735
3R	13340227
3R	17436112
3R	2786125
3R	21562740
3R	11153874
3R	10805411
3R	5434113
3R	18061370
3R	6902245
3R	26948452
3R	23783652
3R	21862274
3R	24294976
3R	20499888
3R	10814026
3R	15322414
3R	15658394
3R	3469546
3R	22781812
3R	24987675
3R	23106118
3R	931633
3R	11236993
3R	26960443
3R	22604497
3R	9032396
3R	18304354
3R	23568420
3R	1830754
3R	942124
3R	22503188
3R	25876129
[truncated: 347,281+ more rows]

## Sheet: P element (EY)
Chr	Coordinate
3R	4757610
3L	17652281
X	2637865
3L	3942488
3R	21862625
3L	9847054
2R	11015337
3R	11972441
2R	19738624
2L	16352576
2R	14120630
2L	21618802
2R	18457320
2R	12671214
2L	9437388
2R	11196519
3R	16413882
3L	13443333
3L	6936622
2L	7800421
3R	23731587
2R	15344480
2R	17362939
2R	20791426
2L	15762767
3L	17044414
2L	14706268
2R	5547613
3L	21021203
2R	3377445
3L	21196208
3L	3249247
3R	2977081
3R	21867804
2R	8028354
2R	18100295
2R	14291982
3R	19883106
3R	24888688
3L	1586551
3R	5052558
2R	17601467
2R	9510512
2R	11015871
2L	249358
2L	16700774
2R	20555893
2L	2752809
2R	5297008
2R	2741088
3R	13769799
2L	16286742
2L	10009417
3R	23107711
3L	22028076
2L	7827220
3R	24853036
3R	7394881
2L	13165552
X	11575990
3L	8174045
2L	16680056
3R	25758752
2R	8922702
X	12543994
2L	9790722
3L	9470136
3R	12944858
3R	21420226
3R	14749549
3L	14402751
2R	11260630
X	664050
3L	21801898
3L	3250542
3R	10921367
3R	26215013
3R	14987992
2L	21237271
3L	20223630
3R	12068537
3R	279172
2R	12471467
2R	2500932
2L	2178804
3R	16783360
3R	7394893
3L	9756620
2L	2885138
2R	8645069
3L	12384646
2R	2102086
2R	9046626
2R	18480500
X	19677613
X	13105586
2R	5172436
2L	9897503
2L	12483696
2R	2520638
3R	15005970
3L	21024382
3L	11812836
3R	3317139
3L	8448355
3R	14127460
3L	18833422
3R	27573381
2L	2885200
X	13536172
2R	5599808
2L	5986392
3R	10566562
2R	16989295
3L	1586680
3L	11788726
X	12650896
2L	11207055
2L	6612593
2L	5724701
2L	19935244
2L	18823517
3R	20876045
3R	17122222
X	12649061
3R	15662784
3R	912815
2L	20645781
3L	6211808
3R	8545707
X	1842325
2L	4820918
3L	12508156
2R	5297019
2R	9510516
X	38101
2R	13920621
3L	20888441
2L	10344116
2L	10344116
2L	14013749
2R	14722257
X	15962567
2R	2628201
3L	16476754
3L	7087925
3L	16106341
3L	16476728
3L	9498447
X	581008
X	15835544
3L	12039418
2R	2035660
3R	18576514
3R	4076136
2R	5965695
3R	216120
3R	21862647
3R	1474542
2L	17778440
2R	2628201
2L	871493
3L	11825890
3L	1546105
X	18428614
2R	17960836
2L	19549681
2L	3023112
X	19392245
2L	6100317
3L	17414638
2L	20117416
2R	16132864
2L	6919272
3R	17844928
3L	18884103
X	16226793
3R	10523038
X	3345462
X	9027805
3R	14982967
2R	1768797
3R	25598639
3R	1687564
2R	2898753
3R	19768814
3L	18833630
3R	5456535
X	416441
3L	13986515
2L	12045925
2R	13282083
3R	11798972
3L	7332080
2R	18774126
3R	17014571
3L	749335
3L	21273077
3R	9914300
2L	20917550
3L	7127587
2R	2900604
3R	27571662
3R	12881932
3R	22361097
2L	16680504
X	7830800
3R	19759297
2R	4555141
3R	15716585
3L	20223584
2R	17601548
3R	13769792
X	1305751
3L	1628606
2L	22131411
3R	12015338
2L	8030762
3L	1546172
X	21245270
3L	7127594
2L	19158422
3L	9374911
2R	2389560
3L	22734472
3R	3948452
X	10440936
2L	10474364
X	15754151
3R	20770696
3R	12879388
3L	1586551
2L	7576637
3R	2912100
2L	3478324
3R	1527999
X	12364438
X	12097552
3R	17202726
3R	7394881
2R	14300908
3L	17003449
2L	6465765
3R	15687046
2R	11501314
3L	4384449
2L	4892075
3R	27638027
3L	21532603
2L	15762778
2R	4536994
3R	14496695
2L	1143176
X	19781155
2R	13152630
2L	21656372
2L	16251824
2R	15180872
3L	3250419
2L	4892123
2L	19190337
2R	14028250
2L	3478331
3L	22082127
3R	10481413
3L	21528208
2R	18289599
3L	5558344
2R	6451987
3L	11555346
3L	749342
3L	4364068
2L	7576643
2L	9522895
2R	16944591
X	10651741
3L	1628467
2L	10474364
X	13289099
X	14918441
X	20925190
3R	7198442
3L	1586551
3L	14025291
3L	11210262
X	19781262
2R	14028805
3R	8546542
2R	12273905
3R	11619075
2R	12097992
2R	12138684
2L	294634
X	19781155
2R	8667927
2R	16944588
3L	7643456
2L	15762784
X	6892688
3R	12106640
X	700078
2R	12017472
3L	225048
2R	4061659
3R	24890418
3L	20942610
3R	8268856
3R	20398192
3L	5745318
3R	6238620
2L	16683773
3L	13958337
2L	15762767
3L	18794626
X	9050723
2R	15311625
3L	3220873
2L	16685360
2L	7994808
2L	1119142
3R	11923391
2L	5532800
3R	11491859
3L	22401116
2R	13152630
3L	1586544
2R	7084871
X	8305610
2R	13738395
3R	10903084
2R	18686605
3R	18967669
3L	16884298
2L	248701
2R	7536135
2L	9634164
X	5641274
3R	8545554
3L	12464924
X	14726683
2L	16548300
2R	9510496
3R	5996263
X	1274968
X	6534445
2L	21629323
3R	25872659
3R	5566642
3R	26103641
3L	1502749
3R	8545707
2R	9888583
2L	7576637
3L	882137
2R	17533531
X	21210021
2L	20117436
3R	5456668
3L	17526227
3L	22865252
3R	12944815
2L	223990
3R	5336551
3R	5369411
3R	10643855
3R	3317398
3L	12118211
3L	1586544
3R	19768846
3R	2911357
2R	9510515
3L	6211240
2L	3806050
3R	24426055
2R	2493670
3L	14980348
2R	5297234
3R	27571662
X	16493472
X	7952735
2R	16505817
3L	17900902
2L	18444693
3L	13221639
3R	14229098
2L	7423922
3R	15662595
3L	14403613
3R	25081011
3R	16783415
2L	6489062
3R	7584269
3R	2911357
3R	23407330
3R	23419996
2L	18320008
3L	16884338
X	13006076
3R	14061929
2R	16215477
3R	21084936
2R	4623304
3L	465120
2L	21656342
2R	2628194
2R	4515368
3R	4757610
2R	6447089
2L	9897499
3R	163545
3R	27819709
X	3637978
3L	18614251
3L	16948579
2R	18100355
X	9029065
2L	22153868
3R	25838471
X	12506101
3R	10566460
3L	4227443
2R	7492727
2R	15311038
2L	267517
X	14983642
X	14918429
2R	5580203
3L	16157857
3R	6702084
X	10824817
3L	17583947
2R	18576578
3R	27811479
3R	5328311
2L	2494072
2L	11971114
3L	16800857
3L	21873785
2R	20491149
2R	8417005
X	14983642
3R	279039
3R	13769818
3R	24152031
3R	6213843
3L	13221681
2L	5800177
3L	20888408
3R	1328526
3L	15092732
X	10496300
3R	1090603
3L	1334878
2R	17363010
2L	15745294
3R	13544031
2R	19244844
3R	17445062
2R	6029883
2L	6488753
X	9029065
2L	7885517
3R	25040173
2R	8668001
2R	16463149
3L	15828483
3R	7454062
3L	17638070
3L	21532979
2L	20085119
2L	7576630
2R	16150350
3R	14025095
2L	18987255
3R	10957576
3R	24426028
3L	11997497
X	7824775
2R	12274017
3L	7234943
X	19781301
2L	8362447
X	10479457
X	17552971
3L	19786644
X	14918429
X	72331
3L	639589
X	1539480
2L	1711585
3L	16800857
3L	9377175
2R	11895807
2R	11498484
X	3379384
X	1516231
3R	12076424
3L	14030125
X	11608698
3L	319607
2R	2108048
3L	7087925
X	11881594
3L	8756161
3R	17431542
3R	8545203
3L	14198474
3L	14749645
2L	9897536
3L	4160976
3R	4542005
3R	2205892
3R	27841285
3L	637600
3R	26103641
2R	15198167
X	10203204
3R	19586290
3R	26291748
3R	11044961
3R	9934170
3R	26713716
X	6573551
3L	16043386
X	5641316
3R	1485605
X	14896084
2L	249358
2L	21237278
2L	19190338
2L	11268964
X	15583857
3R	344
2R	5497935
3L	12075075
3R	12061493
2R	17549484
2L	6687659
X	14917909
X	15967531
2R	18308125
2L	3632183
2R	20290555
2L	10506786
3R	23750846
2L	9494029
3R	4142562
3L	20223684
2R	12012810
3R	9608034
3R	9470796
2L	19414502
3L	20179571
3R	17122211
3L	11546429
2R	13366653
2R	4033812
3L	21375566
2L	10220945
3R	21009174
2R	14499353
2L	21198809
2L	285734
3R	17445062
2L	21143267
3L	11063638
2R	9510307
2R	3383737
2L	3478324
2R	7779618
2R	1669882
3L	8820524
3R	14058213
2R	17601555
3R	11636291
3R	12880492
3R	26874599
3L	7904168
3L	3165199
2R	5580254
X	15983561
3R	12068065
X	5641030
2L	21214962
X	1028076
3L	10730379
2R	17384996
2R	5032493
3L	17026817
X	14917889
3L	11986298
3L	19917985
3R	17122215
3R	1059142
2L	5943962
2R	12017654
2L	18823517
3R	19759183
2R	2550698
3R	7694586
3L	16157374
2L	5998089
3L	3903514
3R	19607997
3R	27537288
2L	560323
2L	9048126
2L	18695199
3R	7682259
2R	11425935
3L	12074953
2R	15518364
2L	7576637
3R	4683377
2L	3478353
3R	17407813
3L	15092353
3L	16122747
3L	22129185
3L	20942745
3R	8453465
3R	9843456
2R	7105122
2L	21677389
3L	11986298
X	11623240
2R	14120243
2L	5801930
2R	4010253
X	13006487
X	16342910
X	21221302
X	13223890
3R	1329646
3R	9809641
X	16539770
X	19047871
X	664415
2L	10506773
3R	736273
3L	1586544
2L	10506786
X	19781160
X	2200415
3R	22938350
X	19739664
2R	19468326
X	21502576
2L	21102339
X	15019720
X	9250069
2R	9888590
2R	16471962
2R	6692741
X	13656768
X	16577607
2R	2937231
3L	18758966
3R	21009414
2L	223759
3R	4489467
2L	12587313
2L	8071601
2L	15762777
2R	1927867
2R	17088288
2L	21400846
3R	433579
2R	6693679
2L	21309749
2L	20429081
2R	7492727
3L	749314
3R	4880297
2L	3000927
3R	7394886
2R	16884203
2R	5939947
3R	25082867
2R	14059037
2R	18527654
3L	13443860
2R	14244821
3L	13221656
3R	1373478
X	13289123
2R	8667935
2R	12716231
2R	6707463
3L	7972144
3L	12259902
3L	16653909
2L	7423613
2R	12176862
3L	14748223
3L	22401483
3L	699816
3R	24953640
2R	5297249
3R	2483627
3R	20397708
X	9029063
3L	11826332
3R	14973448
3R	17014538
3R	15006353
2L	21630012
3L	21124286
2L	14490831
3L	11090054
3R	20545755
2L	3713878
2R	8667935
2L	7423922
2L	13771090
3L	22828622
3R	15006307
3L	16653909
3L	22766646
2L	6479825
2L	7436992
2L	6411357
2R	2698463
2R	19746335
2L	6945306
2R	8146871
4	62224
2R	18480466
2L	2221640
3L	4232620
3L	19784608
3L	14962342
2R	12671114
3L	14403844
3L	12384653
2R	15311627
3R	24953640
3L	5348455
2R	8557726
2R	14292996
3R	25040043
3R	18404944
2R	2381953
3L	22864990
X	20994803
3R	6702084
3R	5230014
2R	12030671
2L	2178845
3L	14070119
X	6892614
3L	21872650
3R	19171519
2R	19468367
3L	8057244
3L	3336858
3L	749335
3R	912787
2L	7576637
3R	12015331
2R	8477790
3L	9687740
2R	12030678
2R	8146984
2R	2389499
2L	3478331
3L	22828695
X	5787198
3R	25585005
3R	12062485
2R	11985744
2R	5988420
2R	2550778
2L	20205306
2R	9878183
3R	19768828
2L	21630005
2L	19033485
4	522313
3R	20369652
2L	15762842
2L	2755572
3R	21317222
2R	9395080
3L	9756621
3L	10509544
3L	1496672
2R	18828544
3L	21873785
2R	17267032
X	8936402
X	19595765
X	14918437
3L	22818178
X	4601791
3R	24964610
2R	4487076
3R	25319231
X	18466476
X	19047685
2L	6179109
2L	10032684
2R	20413978
3R	25081303
2R	12108399
2R	8057815
2R	4555282
3R	4878721
3R	25081295
3R	1480475
3R	8545699
2L	3144783
2R	3380148
2R	11262830
3R	8275001
2L	8205519
2L	8205171
X	10150733
2R	1669833
2L	3771182
2L	12529655
2L	12543390
3L	4252202
2L	19158440
2L	3124801
2L	22261334
X	11912688
2R	8324947
3L	22028053
3L	9377168
X	3835061
3L	14024703
3L	748694
X	7952099
3R	19768839
3L	12118363
2L	19126956
2R	2102619
2L	16277177
3R	10108571
3R	15006353
3L	3942495
3L	18833630
3L	1298653
3R	11798926
2L	2755366
2L	11247627
2R	9852004
2R	18299048
3L	3250549
X	15984835
3L	1628463
2L	7576630
2L	8381688
2L	7576630
3R	1437579
3R	23731729
2L	13203244
3R	26103648
2L	19865869
2R	18799176
3R	7784116
3L	20386652
3L	16884331
2L	8419848
3L	20179047
2R	17362933
3R	3948452
X	10799498
X	13716352
X	2683922
2L	3632183
2L	17497277
3R	9509494
2L	414323
2L	20204992
3R	27502139
3L	6211861
3L	22714185
2L	12974969
2L	7576637
3R	3301070
3L	5348485
2L	11445740
X	9057316
3R	17844928
3R	4878202
2L	11804858
3L	19038573
2R	2389407
3L	3046809
3R	10523038
3R	4873632
3R	17867884
3L	14267323
2L	6100477
3R	19646300
3R	5996223
2R	9224527
3R	26714777
X	15520561
3R	22977378
3L	21233303
X	19629459
2R	11819463
3L	3046809
3R	298587
2L	16738827
3L	5919852
3L	11208525
3R	18413458
3L	11546209
3L	22866776
3R	18274072
3R	7394835
2L	13878974
3R	22623999
2L	7576630
2R	18547878
2R	2389408
2R	5987161
3L	21273162
3L	9130638
2R	3377332
3R	12106640
3R	278987
2L	7810684
3R	21129825
3L	3893438
2R	2629355
3R	12131418
2L	19574927
3R	11372679
3R	8198751
X	19577471
2R	12914312
3R	1426372
3R	7590180
2R	8557726
3R	22624119
3L	748630
2L	8984939
3L	5417078
2R	10369999
3R	25584984
3R	8256768
3L	9374873
2R	19411391
3R	15847067
2R	2629440
3L	1516746
2L	5981780
2L	249365
3R	17458172
3R	19759299
X	13656775
3L	13931788
3L	21027633
2R	7858114
3R	4983704
3L	8759011
3R	23107704
2R	12273979
3R	26098125
3L	1546938
2R	17210797
2R	13759522
2L	14792531
3L	22401483
3L	21627664
3R	6701654
2L	8364799
2R	2108040
2R	2476844
2R	5300911
2L	3304059
X	2842015
2R	6115479
3R	13769792
3L	20223586
3R	23773691
3L	749342
3R	12015338
2R	8667928
2R	5579551
2L	225301
2R	14299509
X	3265760
X	20319243
2L	8071615
2L	15010009
2L	7576637
3R	25584982
2R	12672587
X	5971439
3R	25108805
3R	5342696
3R	107550
3L	16799695
3R	9934432
3R	21867497
3L	8668766
3R	27443732
3R	4721670
2R	11748921
3L	21027658
2L	15762777
3R	14983801
3L	14030125
3L	5348442
2L	9497275
3R	4883040
2L	15762778
2L	7576630
3L	200255
2L	3059402
2R	7503530
2R	8754875
2L	8415734
3R	6710742
3R	7394927
3R	8545681
2R	3477769
X	13716347
3R	7394886
2R	12718097
3L	13959588
2R	4553660
3R	24152042
2L	18012325
2L	246879
X	14918429
3L	18107482
2R	2937332
3R	19052516
2R	18402102
X	9029063
3R	19931174
3L	9392207
3L	7087929
2R	5914267
3R	4478721
X	3683840
2R	1670214
X	6762196
2R	18100285
3L	1628351
3R	24953640
2R	8225570
X	7839418
3L	640163
3L	3460546
3L	6211767
3R	22750415
3R	26101649
2L	5980961
3R	8878085
3R	17868467
3L	3251388
3L	1738595
2R	7284920
3R	11619474
3L	7384803
2L	18823607
X	7952793
3R	17014564
3L	6068320
2L	6411342
3L	19164947
2R	16558997
2R	19794744
X	3636940
3L	21233224
2L	1177706
3R	12051740
2R	15338135
3R	19607533
3R	4770664
2L	8042001
3L	18827881
3R	9260660
3L	1586551
3L	22028083
3L	13220948
2L	13245100
3R	14922411
3R	14973448
2R	5004141
3R	6238620
2L	7984204
3L	18833637
3L	11090089
3R	4672088
2R	2500481
X	16172370
X	11701570
2R	2102891
2R	13738395
X	11576022
3R	4495305
3R	6613894
3R	5055340
X	18824344
2L	16689767
3L	10500165
2L	9616844
3R	3317280
2R	13604806
3L	17247512
2L	2494010
2R	12985022
2L	5293165
2R	9760270
2R	9746142
2R	9851974
3L	2270438
2L	4452986
2R	6304400
2L	7418657
3L	699166
2L	7423748
2R	6762318
2L	7827808
3R	11629965
2L	11808192
3L	16759199
3L	3250549
2R	17948670
3R	18250722
3L	3250557
3L	12727708
3R	3317351
3L	9534927
2L	6465705
3L	10657974
3R	1349118
3L	12074953
2R	3377445
3L	11480878
2R	16214984
3L	21873009
3L	160649
2L	21656342
2L	21662464
2L	5943955
2L	9634159
2L	21102389
2R	10375392
3R	13620318
2R	2699362
2L	13191315
3L	15613080
3R	204648
3L	15098951
3L	1517276
3L	5271062
3R	24426164
2R	12960736
3R	4129805
3R	19768843
3R	16135119
2L	15010009
3L	8434995
3R	2233440
2L	7038021
2R	3860179
3L	9376616
3L	8518483
X	10677951
3R	6702084
X	11002813
2L	7024462
3L	465579
3L	21701038
2L	10737358
3L	16080599
3R	19607662
2L	7024462
2L	13513572
3R	6710742
2R	12017675
3R	8545692
3L	11162697
3L	11997353
3R	543509
3R	19171478
3L	8759481
3R	10566460
3L	749335
3L	1876394
3R	27565281
3R	11117373
3L	11083508
2R	7492727
X	19192813
3L	15573609
2L	6411326
2R	11165187
2R	16723927
3R	19784073
3R	14068377
2R	5572201
X	14918441
3R	13543200
3R	21298814
2R	17409888
X	11262079
2L	5547638
3R	58054
2L	20716422
3L	14070135
3R	13769792
2L	21380342
3R	17122210
2L	7021978
3R	25603765
3L	12270316
3R	9205574
2R	7536063
3L	21027692
2R	5779477
3R	7394881
2L	5027423
2L	20970932
2R	15311140
2R	4556353
3L	749363
2R	12985069
2L	11808883
2L	9897524
3L	14267355
2R	5466499
2R	2019440
2R	12273916
3R	12015340
2L	3018391
2L	7576630
3R	5996270
2R	6101690
3R	13769573
3R	17122152
3L	21233149
3L	22721217
X	8935233
X	16244347
3R	13769799
2R	19468394
3R	1309602
X	15607708
2L	8542422
X	11897976
X	6550534
X	11700469
3R	17122249
X	16645914
3L	11063645
2L	5980314
2L	9616844
3L	12074960
2L	2175560
X	14918441
3R	4557818
2L	17889372
3L	22027983
3R	21009487
3L	13222175
3R	5456486
2L	66932
X	10262114
3L	20394714
3R	13769792
3R	15006301
2R	4980468
3R	13542997
3R	10450345
X	6496361
3L	22129178
3L	7969207
3R	9850202
3R	12061536
2R	5301778
3L	645724
2R	5196125
3R	10109212
2R	6115790
3L	22734472
X	16534997
2L	11528205
X	3638886
X	5574013
3L	749335
2R	18576635
2R	5876733
2R	5846326
X	12558614
3R	8545699
3R	8538552
2L	15333759
3L	9453798
3R	19812249
2R	2628201
3L	22028068
3R	16419040
2R	6766369
2R	6762249
2R	2628232
2R	10772373
3L	1586797
3L	9498961
X	14087242
2R	3377445
X	11474875
3R	8837390
X	16165007
2R	20815875
3L	15228592
3L	19784157
3R	15006299
2L	8382931
3R	27046861
3R	26215006
3R	21316654
3R	14922418
3R	7589679
3R	4387342
3R	20019148
3L	3250642
2R	9894360
2R	17211184
X	15450049
X	16830000
2R	11809618
X	19047896
X	19745998
X	11898010
3R	19877311
3L	11997420
3L	6575856
X	14970799
2L	6179113
3R	860448
2L	18822991
2L	3048703
2L	21756784
3L	16157833
3R	3859071
3R	17012684
3R	16649532
3L	3818699
3R	18413463
2R	19601419
2R	14327986
3R	16373558
2L	4282940
3R	7587653
3R	11117373
3R	20096969
3L	20942740
2R	9852097
3L	20191332
2R	19435787
2R	15116433
3L	12483314
3L	17042611
2L	16752519
3L	19786623
3L	615989
2L	12044826
X	9479907
3R	20056630
2L	3835470
2R	9713869
2R	3254159
2R	8213883
3R	8523601
3L	3199067
3L	7127621
3L	7127594
X	1129421
X	4580536
2R	7084871
2L	20104910
3L	15135643
3R	13769792
3R	22977360
2R	7926557
2L	20060937
3R	11117553
3R	22088371
2R	10509614
2R	12471466
3R	4983905
3L	685238
3L	6211177
2L	13373875
2R	5314842
2L	20204992
X	16534997
3L	16404777
X	15698376
X	9579920
2L	1555091
X	4195745
3R	26928045
2R	5073836
X	20201621
3L	5348492
2R	18732378
2R	19594620
X	8819054
3L	22828615
3R	8523601
2R	2858698
3L	22894970
2L	19190345
3L	6211235
2R	8804630
2R	8593295
3R	14983801
3L	543462
3R	12073087
2R	14745461
3L	18614587
2L	2178803
2R	3669857
2R	2603394
2L	10250060
3L	20502928
2R	15312416
3L	22059230
3L	22714064
3L	14962320
3R	7891313
3L	12260641
3L	1794356
3L	6543820
3L	12783040
3R	6015388
2R	12274030
2R	16203423
2L	16791502
X	19781161
3L	14070119
3L	7862128
3L	543448
3R	14052087
3R	24152042
2R	10601238
3R	17122272
3R	8195291
2R	5579556
3R	18492436
2R	3847325
3R	23763558
2L	414850
3L	14748377
3L	16984117
3L	6740380
3R	9190063
2R	2382003
3R	1833559
2R	6447274
3R	4303405
X	18031221
3L	18614251
3L	19163561
2R	1642047
X	7839403
3L	3983858
X	17805485
X	1349044
2L	430597
2L	7576630
3L	17958027
2R	13152997
3R	23731571
2R	15311140
X	11964491
3L	19583786
3R	5377164
X	1129137
2R	9224945
3R	7589520
X	16279591
2L	6077186
X	20201601
3R	26212100
3L	3047116
3R	27550852
3R	228714
2R	19468319
2R	20668490
3R	15006353
2L	16231449
2R	1589631
3L	15007133
3R	11246124
2L	6088371
3L	7641276
2R	18480475
2R	9829587
X	22250633
3R	912396
3L	22773928
2R	8146871
3R	5403783
3L	19080211
X	2200104
X	19531547
3R	4873717
X	11609024
3L	6957872
2R	2102079
X	11623247
2R	3553268
3R	27602705
X	20995650
2L	19425092
3L	18229784
3R	4076192
2R	10146550
X	21980518
3L	19163737
3L	4283884
X	19047666
X	1935828
X	14105396
3R	8827730
2R	12985069
X	7954983
2R	18298947
X	19781155
X	16165000
X	6762502
X	12391221
2L	6252477
2R	7503508
2L	10506780
2L	6339359
2R	11887943
2L	15248882
3R	6998501
3L	10356964
3L	15612982
3R	23731889
2L	18823539
X	19582951
X	9801333
2R	4918559
2L	21108581
2R	4685818
2L	21179289
3L	20097965
3L	131784
3R	23107711
2L	10842620
3R	5958938
2L	10056954
2L	12545450
3L	17048692
X	5971439
2R	2109517
3R	19520481
2R	19439346
2R	19956513
2L	11445733
3R	3317352
X	14485653
2L	10506779
3R	1426351
3R	9850202
2R	16585909
2R	11237608
3R	1833559
2L	19142365
3R	6209057
2R	1670455
3L	1586544
3R	2934180
2R	3586118
2R	7085853
X	7589814
2L	15762760
2L	2754535
2L	3632055
3L	17638078
2L	5027473
2R	13282636
3R	13992115
X	2412121
2L	14300962
3R	5456513
2R	14499353
3L	3249622
X	2579350
3R	12944822
X	19781355
X	6568029
3R	19768847
X	16279591
3R	9190063
3R	16135190
3L	16378874
2R	6762339
2R	6957774
X	19536853
X	14844583
X	19047780
2L	18012307
X	6960129
3R	14022945
2L	3059402
2R	5001373
X	13290901
2L	4892082
2R	2628299
X	3612902
3R	12969142
2R	12984875
2L	20919036
3L	12783040
X	2163491
2R	10601160
X	8317007
3R	7590180
3L	3249246
3R	288753
3L	8820584
2R	15311599
2L	16791515
2L	12434524
X	14547850
X	19531293
2R	1648384
2R	6046083
X	5971535
X	9480003
X	5963131
3L	8569358
2L	3632183
3R	26253850
2L	4967673
3L	19614117
3R	20850990
3R	17122279
2L	21753662
3L	17003447
2R	13366661
2R	18007236
2R	6694125
2R	14289430
3R	12049248
3L	14985286
2R	6696435
2R	13349858
3L	3942488
2R	3420504
2L	15762777
3L	7904346
3L	9373619
2L	4892075
3R	27421371
2L	20117728
3R	5062133
2R	2628309
2L	20117480
3L	17418363
3L	1602626
2R	12221539
3R	8198593
2L	20085126
2L	11971107
3L	6211159
3L	749335
2L	10292362
3L	3223543
X	6999135
X	21154015
3R	13769792
2R	5004157
3L	3250662
3R	4076186
3R	18490544
3L	20191426
X	19745473
2L	10411196
3L	5242276
2L	15061705
X	16172362
3L	16800853
2R	5599872
3R	301758
3L	14267353
2R	8667913
2R	14499346
3L	3903508
2R	5329177
3R	12944822
3L	20942858
2R	14526773
2R	2389408
3L	540628
3R	5996223
2L	7576637
3R	7597462
2R	17409887
3R	5341611
2L	1727763
3R	10449781
2R	19283088
3R	11089207
X	15957749
2L	9616851
2L	2751055
3L	21233228
3L	5787312
X	11018653
3L	8905772
3R	3716821
3R	17122211
2R	3253414
3L	1248049
2L	6919383
X	15376622
3R	12450987
2L	20428884
X	8383575
3R	14569280
3R	4495303
X	8962027
3L	14625597
3L	22129178
2R	9829722
X	18410094
X	10638967
2R	19756097
3L	14267433
3R	4806952
2R	12756906
2R	9550198
2L	13513445
3L	6211166
X	4582187
2R	7578347
X	5641023
X	2119315
X	6650645
3L	7928756
X	14496613
2L	18012371
2L	19439953
3L	18227964
3R	1090648
2R	15338407
2R	20830215
3R	7392993
3R	19716797
2R	12985240
2L	2808100
3L	11829769
3R	19768839
2L	4820822
3R	20046758
3L	7127594
2L	10850829
3L	8056974
2R	17532713
3R	16608562
3R	20487497
3L	823393
3R	21341848
3L	1794526
3L	7643595
3L	19994229
3R	13769799
2R	10250566
3R	8195291
3R	1480531
3R	19873961
3R	16135197
3R	17014566
3R	13769799
2R	8146799
3L	11289915
2R	6741438
3R	8274586
2L	21238749
3L	1586544
X	19746044
2L	10457652
3R	14306601
2R	18720684
3L	8820584
2L	3478331
3L	9455668
3R	7394886
2R	11501243
X	580864
X	16542268
3L	5178831
3L	6957851
X	10639521
3R	14982461
2L	16251817
3R	6683642
2R	17533648
3L	21233462
3L	22129177
2R	13711047
3R	4983814
X	5596544
2R	4747186
2L	5982543
2L	16234280
2R	4019537
2R	17384720
X	20973297
2L	2197784
2R	8873380
2L	13550127
2R	13605066
2L	9467667
X	16686371
3L	16476729
2R	19986115
2L	5943949
3R	19171503
3R	3317333
3R	24983850
2R	19468361
2R	19468438
2L	16352944
3L	22401465
3R	5935372
2R	7284925
3L	10959774
2R	3421058
3R	11875112
3L	6543815
2R	3274945
3L	7332088
2R	13654534
2L	6446973
X	20059909
3L	20778372
3R	8545707
3L	12196021
2L	8587986
2L	5982730
3L	21233224
3L	22401220
3L	3196795
3L	1586551
3R	12944822
3R	15051664
3R	26173268
3L	15072495
2L	430597
3R	1649129
3R	20696570
3R	14496821
3R	22806229
X	13656768
3R	27811479
X	19499221
3R	3317146
2L	19003316
3R	5456428
X	12644438
3R	19768828
2R	5988523
X	11701519
3R	25080123
2L	8463493
3R	2900511
3L	124056
3R	7590180
X	8087036
3R	1932297
2L	17260779
3R	14982492
2R	12718213
2R	11985744
2L	5907156
2L	7576637
3L	21375539
3L	17002165
3R	11117158
2R	2389466
X	19048529
2R	8667929
3R	1349063
2L	5108434
3R	26644670
3L	19854755
3L	18066960
3R	25823600
2R	4039781
2R	9510518
3L	11285301
3L	22817962
3R	7394886
3R	7392677
2R	5434329
2L	7423617
3R	16376845
2L	7423922
3R	18413436
X	19202096
3R	7590180
3L	12293271
3L	17042604
2R	14740537
X	5795729
2R	7258650
2R	12017654
3L	3319550
3R	7394958
3L	11062984
2L	16352937
3R	11117553
3R	20146321
3R	26215026
2R	12083824
2R	12017675
X	1144312
3R	16886480
2L	1177706
3R	3317426
3L	16476656
2L	3806107
3L	5348463
3R	5403785
3L	5348492
2L	12428053
3R	24983850
3R	9622448
2L	16326043
2L	17497236
3L	20942833
2L	21401173
2R	4453670
3R	12944822
3R	4303472
2L	16910414
2R	15066267
3R	19495096
3R	16783443
3L	11037907
3R	2236044
2L	3322961
2R	16471968
3R	5456699
3R	22692690
3R	15474148
2R	15260821
X	20925171
X	2202682
3L	1586544
2L	1737061
3L	20394461
2R	14765894
2R	14740661
3L	9370513
X	4943249
2L	20082705
3R	912842
X	8303297
3R	15006371
2L	7576630
2R	17065305
3L	11091713
3R	17122258
X	1870531
X	16165009
2R	12469917
X	21501171
X	8303319
3R	13432078
3R	12903844
X	1103926
X	15344288
2R	13753391
3L	21872681
X	17577088
3R	23731762
2L	7419763
3R	23774442
2R	2549807
3R	19748790
3R	736266
2L	11278142
2L	21629902
3R	7392882
2L	21629963
3R	17122251
3R	1076965
2L	9984501
3L	18833630
[truncated: 16,214 more rows]

## Sheet: Piggybac (PB)
Chr	Coordinate
2L	8432688
3L	16177206
2L	4297021
3L	12158450
2R	19442664
3L	14998494
3R	4490749
3R	12848446
2L	1611083
3L	18620540
3L	6246996
3R	11182854
3R	7385100
X	19364825
2L	5790262
3R	14304513
2R	2388264
3L	16266748
2L	7358007
3L	21188787
3R	5354712
3R	8787523
3R	10307065
3L	15760537
3R	6802077
3R	27886349
2L	3770458
3R	18943605
2L	1070799
3R	6709324
3R	14483536
3R	8502514
3R	14274326
3R	18439311
2R	5901165
3R	26101493
2R	9047003
2R	13701114
3R	25550407
3R	3800612
3R	20849736
2L	5790262
2R	9046992
3R	27709193
3R	12477109
3R	4071403
3L	4040981
3R	11072486
2L	19434626
3L	19638903
2L	4944237
2R	16542307
2R	11994345
3L	18142548
3L	17044698
3R	15135435
3R	21297315
2L	13619098
2R	4057774
2L	13026193
2L	14688806
3R	27696387
3R	27709193
2L	8484274
3L	13531827
3L	7426486
2R	13032463
X	3659348
2L	2907587
3R	18439311
2L	5294073
3L	18071775
X	1967129
2R	8539240
3R	5079375
X	11912393
3L	18071775
3R	18439311
X	4021083
2R	17533476
2L	6966985
2L	6966985
3R	4755877
3R	4347230
3L	6256815
2R	3712124
2R	7578301
3R	16390195
2R	19752409
3L	8202781
3R	19016772
3L	7426520
2L	21630413
X	5700240
3R	9084348
3R	9084361
3R	27683435
3L	259171
3L	9864340
3R	24850212
X	1967154
2L	2160901
3R	10153298
3R	13844112
3R	4781583
2R	9894677
3L	8156161
3R	27709193
3L	12486857
3R	27161387
3R	27860695
3R	17586370
3R	10337377
3L	17792688
2L	327167
3R	12014064
2L	5794745
2R	20289834
2L	2160901
2R	15296446
2R	13278530
3R	9280677
3L	21279293
3R	20701978
2R	11994227
2L	2160901
2L	21088888
2R	14224947
3R	19868390
3L	22275586
3L	21857951
3R	12930482
3L	16906255
2R	6465042
2L	12207626
2L	19188851
2R	9728845
3R	7475752
3R	7477314
3R	20449387
3L	22221613
3L	8530432
3R	27149271
2R	4066532
3R	18604822
2L	3294520
3L	8530450
3L	9066157
2L	3294520
3R	9473261
2R	17533476
3R	7397892
3R	27132446
X	6755923
3R	213087
2R	2415307
3L	12392363
4	490302
3R	1599329
3L	12392363
3L	8884900
3L	9747618
3R	27382325
3R	14332925
3L	9857529
2R	17385225
2R	2695190
3R	16460831
3R	11050889
2R	6437736
3L	13163948
3L	19255712
3R	22286666
2L	19864842
2L	7701864
X	8950637
2R	11095916
3R	24525195
2R	4129824
2L	5744144
2R	1861839
2R	4915446
3L	20135756
3R	21107413
3R	19883710
X	8022555
3R	6530767
3L	5361065
2R	3334907
3R	14861776
3R	7582331
3R	27674184
X	17242663
2R	6437736
X	3843433
3R	13260607
2R	5758550
3L	10859930
2R	10125252
2L	2197438
2R	4779530
3L	8001367
2R	3712124
3L	1898141
3R	13844112
3L	13193858
2L	20042128
3R	10085141
2R	13736204
2L	8707576
3R	5179576
3R	16431560
3L	2539619
2L	21397166
2R	2827159
2R	20202955
2R	17954314
3R	27597996
2R	19842491
3R	16635137
2L	19731358
3R	21811820
3L	13957875
3L	18826334
3L	14957937
3R	17559349
3L	126489
2L	8001349
3R	19883710
3L	7775035
2R	18306146
3L	16252919
3R	15716882
3R	18137395
3L	16224260
3R	18137395
2L	453196
2L	3673083
X	20897862
3R	27855255
3L	5271430
3L	8593723
3L	15730586
3R	27581064
2R	20899860
3R	14836001
3R	13510439
3R	551385
3R	27675678
X	6755923
3L	3304325
X	13738025
2R	14774338
2R	10134950
3R	18417522
3R	18374133
2R	19841507
2L	13904468
3L	16124333
2R	19798023
3R	13997881
3R	1330742
3R	551549
2L	7884997
3L	22888028
2R	10371111
3L	11486397
3L	3789642
3L	12112274
2R	19264506
3R	27545178
3R	11101006
3R	27675054
2R	19264506
3L	1602927
2R	7091650
2L	2738413
2L	20917478
2R	6539140
2R	11697281
3L	17799879
3R	12010535
2R	19240920
3R	14742150
2L	10445567
2L	19176437
2R	1913688
3R	1610686
2R	5723389
3R	27656327
2L	3040171
2L	3040186
3R	12258778
3R	24910856
2L	3146695
2L	21310756
3R	27812815
3R	19143408
2L	8128824
3R	19924898
2R	6545641
3L	1803613
3R	4490752
3L	20378118
2L	5521038
3R	2949035
2L	8084274
3L	16687685
3R	27653200
3R	27890813
3R	4130158
3L	16104944
3L	18106152
3R	1934498
3R	1934498
3R	21811820
3R	14743317
3L	2397312
3R	16738622
3R	7647983
3R	1040473
3R	26885631
3R	21065498
3L	11579746
2R	20800056
2R	18044992
2R	20806139
3L	11112137
3L	21679970
3R	11156506
3R	524868
3R	9240277
3L	8390580
2R	2563403
2L	5326848
3R	5984881
3R	3298427
2L	18666288
2L	8401164
3R	12121120
3R	5984881
3R	27551283
3L	8521921
3R	17173979
3L	16556579
X	6755950
3R	10089333
3R	12846816
3R	24519570
2R	7527019
3L	21667272
3L	21667272
3L	11169235
3L	11932742
2L	2972907
2R	10371111
2L	20079785
3L	16902835
3L	70425
2L	7384867
3L	19627208
2R	18559003
3R	2108482
3L	7855710
3R	14417071
3L	22841105
3L	4518299
3R	24890775
2R	10371111
3L	8280095
3L	22841105
2L	4846705
3L	21819555
3R	27800533
X	13469437
2L	4187718
3L	19778930
2R	1970356
X	20897862
X	4290378
X	151875
3R	4826987
3R	24667226
3L	16758891
3R	4496837
2R	19968502
3L	70425
3L	160851
2R	11994227
3L	11112137
3L	16124333
3L	5626883
3R	11949107
3R	22773170
3L	19900911
2R	1913689
3R	11664818
3R	6185153
3L	10663871
2L	21263619
3R	7599994
2R	2500042
3R	26943388
3L	7197203
X	21152976
2L	2926766
3L	3261780
3R	7459343
2R	19973825
2L	620158
3L	1803613
3R	1444074
3R	2034232
2R	17071278
2L	3514929
3R	5868251
2L	3514606
3L	17789952
2L	17953410
3R	15747612
2R	7553642
2R	10371111
3R	27760296
2R	16498659
2R	1962466
2R	19980242
2R	5574963
3R	4862759
3L	8292870
3R	25053819
X	4932205
2R	9828549
3L	8521921
X	11610828
3L	8521921
3R	27728094
2L	5743835
3R	7031327
3R	18837936
3R	11057773
2R	7091650
3R	18430929
3L	8051604
3L	18159041
3R	796924
3R	23732078
3R	12375073
3L	17524930
3L	7332866
3R	27709193
4	432673
3R	17882895
2L	14401382
3R	10275048
3R	21838834
3R	2228090
3L	7363366
3R	17488608
3L	17524930
3L	3193527
3R	22686634
3L	4424663
2L	4824277
2R	9756468
3L	5349986
3L	3606756
2R	11367300
2L	10736002
X	15009471
2L	2904676
3R	17709635
3R	27675235
3R	27597615
2R	20908898
3R	27397805
3L	20172529
2L	5246310
3R	19461579
2L	13164698
2R	18943880
3L	167854
3L	14985162
3L	9363319
2R	5911938
3L	17524930
3L	6564008
3R	4597927
3L	16189391
2L	5623900
3L	17524930
3R	21315969
3R	6092380
3L	2772583
2L	12435989
2R	7375291
3R	1449573
2R	7375291
3R	22992155
2L	4828684
2L	5066549
2L	8141674
3L	19984911
3R	26133154
3R	26636256
3L	11119153
3L	21293549
3L	19335853
3R	11867579
3R	10542292
3R	21296940
2L	11001082
2R	3860586
X	6754133
2R	17183050
3L	19181766
2R	16082644
3L	7896155
2L	20912860
3R	20125866
2L	2857250
2R	17602803
2L	3112963
3L	8298296
3L	9364319
3R	12973719
3L	9122463
3L	3374095
3R	2228090
3L	9889443
2R	20820972
3L	4282576
3L	442879
3R	27665063
3R	27709193
2R	16471071
2L	16293562
3R	27672600
3R	17013652
3L	10668114
3R	26172337
2L	16293531
3R	11972096
3L	2593866
2R	7664686
3R	22853599
2L	11056953
3R	25047793
3L	21673362
2L	4185597
2R	5999614
3L	4147746
3R	26921377
3R	15096138
3R	20882229
2R	12772182
3L	5551919
3R	19883267
2R	18544386
2L	15744448
3R	8435934
3R	1935384
3R	8435934
2L	7203391
3L	11809574
3R	796924
3L	284744
2R	2602210
3R	19942988
3R	19942988
3R	16135595
2L	18125882
3R	18282096
3R	11094214
3L	21896003
3L	17896307
3R	24851583
2R	12939297
2R	12939297
2L	21182640
2L	7409728
2R	2500267
3R	11030888
2L	16743735
3R	12846816
3R	12846816
3R	13085
3R	2996523
3L	101097
3R	12846816
2L	16680388
2R	1970356
3R	4087729
3L	8521921
3L	3814258
3R	1610686
2L	8071301
3L	12117651
3L	16653916
3R	4977670
2R	16498659
3R	15096138
3R	6197612
3L	7004542
2L	11499429
2R	6565225
3R	20420017
3R	7394925
2R	1817238
2L	8538575
2R	2403678
3R	16878384
2L	17487040
3R	4130925
2R	14564287
3R	17166536
3R	12469495
3L	12786425
3R	22978177
3R	5228266
3R	5228261
3R	17545852
4	184193
3R	5177510
2R	14772174
2R	7710145
3R	9193910
3R	17028771
3R	20624524
2L	13183463
2R	9706098
3R	4090282
2L	11974482
3L	11346257
2R	10638801
2R	18573014
3R	5962412
2R	2947282
4	452075
3L	3154211
3R	17166536
3R	20420017
2L	4515158
3L	6736626
2L	3373638
3R	5537260
3R	1389667
3R	21515278
3R	1448764
3R	20427209
X	11702241
3R	16936818
3L	7900471
X	604122
3R	19519342
2R	4790835
3R	17497974
X	17605209
3L	1652298
X	6989678
2R	6356092
3R	8539679
2L	8416052
2R	9313872
2L	8110932
2L	7038782
X	18297260
3R	8458728
3R	25841243
3L	11525030
3L	3416680
X	580172
2R	14786224
X	9526254
3R	13028778
X	9526250
3R	27815061
3R	16602359
3L	12181200
3R	25063860
X	8188467
3L	3303755
3R	12310033
X	2634185
X	16440674
3R	7820098
3L	6471413
X	4932205
2R	9136291
3L	20489669
3L	5551952
X	11610792
3L	4625687
2L	21912815
2L	7496603
3L	9129774
X	1666566
2R	17179632
3R	20655932
3L	1190496
3R	12944802
3R	27551074
3R	11156516
2R	2827739
3L	7340890
2R	3597384
3L	21865454
2L	10374103
3L	1006796
2R	13725638
X	15009471
3L	16252919
3R	7679793
2R	17351295
2L	13000587
X	2010091
2L	20072842
3R	26348643
3L	21865454
3R	17503171
3R	5959952
3R	11156516
2L	4442400
3R	14983032
3R	12117317
3R	1485015
3R	27549091
3L	8669029
3R	13167110
3R	27876638
3L	6213260
3R	18552979
3L	17791977
3R	9192166
3R	9192166
3R	19850118
3R	1432282
3R	5061219
3L	20466384
3L	9693193
3R	1425389
3R	18136486
3L	18097666
3R	27677333
2R	6695163
3R	27620047
2R	19573688
2R	19573688
3L	20735212
2L	9618363
3L	7904785
3L	21860870
3R	772487
2L	10744209
3L	21860870
3L	10694336
3R	27360859
3R	21712877
3R	18509594
2R	3584813
2R	7195278
3L	15503459
3L	19861489
3L	18172131
3R	5565999
2L	13617141
3L	20940725
2L	18038043
3R	27722353
3R	8403822
3R	8403822
3L	10911505
2R	6196057
3R	26030498
3R	24880026
3L	11652367
2L	7744658
2R	10532834
2L	2785940
3R	17681010
3L	2733453
3R	19698653
3L	18097666
2R	7872723
3R	26390923
3R	20663330
3R	27709193
2L	6118180
2L	4880329
3R	12375073
3L	17345664
3R	26390923
2R	4001190
2L	21684297
2L	7064461
3R	26660037
3L	851357
2R	13280833
3R	20752823
3R	21377518
3R	15151529
3L	16646432
3R	12425266
3R	26728044
3R	10114449
3L	18097666
2L	10835042
2R	15387862
X	6755923
3L	5624422
3L	13480151
2R	20972464
2R	12893372
2R	19077016
3R	475167
3L	531975
3R	27435017
2R	20424250
3L	17904888
2L	17410357
3L	641255
3R	12392101
3L	18177757
2L	20917515
3R	20986148
3R	12267582
3R	19823411
3L	21028621
3R	13240837
2R	7933719
3L	851357
3L	2377678
2R	8519577
3L	20954884
2L	231371
3R	5390000
2R	10533051
3L	532391
3R	16401623
2R	3919960
3R	21881603
3R	9134022
2R	16214691
3L	5842853
3L	22262865
2R	20424250
3R	4495729
2L	9987945
3L	21277707
3L	581112
3L	4685780
3R	15032115
3L	4625444
3L	11233775
2R	7253613
2L	5240652
2L	295535
3R	27670770
X	3135521
3L	292040
3L	6147668
2R	11566990
2R	20647072
2L	17381942
3R	13257674
3R	11726748
2R	3482414
2R	3482435
3L	1090202
2R	17334949
3R	18990984
3L	8075339
2L	640714
2L	74017
2L	16244056
2L	10262393
2L	295544
2L	17410357
2R	10439496
3L	3783993
2R	14858558
2L	16761675
3R	21129670
3R	1496983
3R	20353691
3L	1688578
3L	15711389
2L	13203255
2L	13259889
3R	18509592
3L	16373394
2L	3785558
3L	9831856
3L	8296827
3L	16319835
3L	17595739
2L	8950424
2R	18448203
2R	13282525
3L	9685219
3R	27699944
2L	6730248
2L	6730248
3R	3310780
2L	15411497
3R	27602798
3R	3310780
X	6755923
3R	9892628
2R	19893931
3R	1670001
3L	15981218
3R	24892465
4	488830
3L	16252919
3L	16915333
3L	15981218
3R	26240561
2L	452478
3R	4496837
3R	27625337
3R	25695144
2L	7182159
3R	4130260
3R	12098515
3L	12497111
3R	12328408
2L	5771363
4	425030
2L	3806849
3R	5942861
3R	6097817
2L	19511109
3R	12298816
2R	18984469
3R	21511129
3R	22192262
3R	19580325
2L	7459215
3L	1201514
2L	3029309
3L	21342761
3L	8172497
2R	16454360
2L	11012634
3R	22192262
3L	108148
3L	11106390
2L	14399831
3R	2012815
2R	7084412
3L	4166100
2L	11012634
3L	8428970
2R	6429973
2R	6429973
2R	10191547
3R	8919815
3L	17429999
3L	17429999
3L	7627141
2R	11431046
2R	1579988
3L	7627141
2L	18010451
2L	452579
3L	646385
4	424903
3R	15649556
3R	13226086
2L	6100920
2R	5592567
2R	7253109
3R	1031372
3R	10497556
3L	4746248
3L	128703
2L	2493696
X	6747074
X	6755923
3R	19321809
3L	5180898
2R	17592794
2R	13030898
2R	13030898
2L	21912815
2L	10335498
3L	748798
3L	22261511
3R	2189183
3R	1485524
3L	14725725
3R	8038599
3L	19856979
3R	15002637
X	2598847
3L	14418662
3R	23532546
3L	20733321
2L	4799041
3R	9937581
X	6763089
3L	11484526
3R	20057277
3R	21048515
3R	27569876
3R	16634186
2R	9096575
3L	19241385
2R	7526976
3L	20484365
3L	3219206
2L	7828680
3R	4873631
3R	26637827
2R	5599888
2L	13131337
2L	19737030
2R	5726836
3R	27079445
3L	14234479
2L	8693314
3R	22279109
3R	19890621
3R	4483645
3R	16589016
3R	21837251
2L	13183463
2R	7163887
2R	1852330
2R	18037486
3R	26101274
2L	15744448
2R	18372261
2L	11822418
2R	19643736
3R	12884520
3L	20363832
2R	2054060
3R	16783092
3L	13133846
3L	5270260
3R	27230446
3R	11926474
3R	1389683
3L	3471671
3L	3581110
3R	21515278
3R	230972
3L	16810393
2R	16879141
2L	3171892
2L	7556171
2L	4337812
2L	3514926
3R	19089345
3L	4076464
3R	17497974
X	6755923
3R	20882232
3L	1340402
2L	10052323
3R	14854885
2R	12610307
X	6981548
3L	23849420
3R	20936022
3L	16227099
3L	16227099
3R	24747508
3L	4378274
3R	2168733
3L	10700424
3R	18369576
3R	20974839
2R	18531351
3R	18054456
2R	11196676
2R	5842144
2R	2759918
3R	13028778
3R	12399064
2L	8371252
3L	13430479
3R	10512685
2L	15005793
3R	1394814
2L	22148568
X	8188467
2L	2225731
3R	19758777
2L	5945550
3R	10512685
3R	15741701
3R	27872801
2R	2055826
3L	9377085
2L	8224012
3R	20934834
2L	8224012
3R	14742394
3R	25687452
3R	24160648
2L	10737230
2L	10737245
3R	20506034
2R	6735423
2L	137828
3R	21712877
3R	23101034
3R	21007629
3R	20663330
3R	15002637
2R	11006051
2L	13611669
3R	18510272
3R	5176608
3R	4499510
2R	10370515
2R	17592751
4	510704
4	490302
3L	5750102
2R	1594108
3L	18180557
3R	12109444
3L	9505095
2R	18242586
2L	19470470
3R	8233750
3L	11102192
2R	19590892
2R	3356304
2R	10050535
3L	9129774
3R	11765573
2R	1930058
3L	8131322
3R	24434751
2L	10264669
3L	3471671
3L	3471671
3L	13133778
2R	6969677
X	8982119
X	7602598
3R	5958970
2L	13835243
X	13589086
3R	7475752
X	6816561
X	6755923
3R	9840257
3L	641626
3L	641626
3R	23108068
3L	22857520
3L	12742017
3R	11048980
2L	21633945
2L	18454707
2R	11903528
3L	21194587
3L	15998273
3L	13961387
3R	5048781
3R	23108068
X	7217902
3R	25450872
2L	22147326
3L	346711
3R	9473510
X	8043508
2L	6103810
3R	10195425
3L	12104845
3R	19585371
3R	16099892
3R	23108068
X	14736542
3L	4539693
X	15213370
X	11043092
3R	10512685
2L	9571927
3R	23108068
X	8022901
3L	3819637
2R	3670530
2L	6715401
2R	11998321
3L	17420246
3R	20506026
2L	17401656
2L	7888245
3R	15700701
3L	2147739
2L	3145143
3L	685808
2L	4039666
3L	15495870
2L	7573295
3L	17884526
3L	7374812
3R	3715838
2R	6462290
3L	22056218
3R	8786910
3L	11106552
3R	19853229
3L	14783754
2R	4781159
3R	1599330
2R	12671307
2R	8835262
3L	20233942
3L	1738424
2R	9039347
2L	20736107
3L	1945086
2R	2945138
2L	677382
2L	21197764
2L	21264284
3R	12043386
3R	4631082
3L	20233874
3L	18811068
3R	20806035
3R	14411940
2L	2920445
3R	6710264
3R	14411940
3R	6201024
2R	19240666
3L	8392142
3R	541804
3R	7851446
3R	9881231
3L	641626
3R	16092121
2R	2937422
3L	20135756
3L	22056212
3R	25085424
2L	74369
3L	9454553
2L	20749246
X	2194167
3L	797086
X	3638259
2R	8821542
X	3567239
3L	1294795
2L	1933601
3R	11955055
3L	4449438
2L	8572468
3R	5977159
3L	21485976
3R	475167
3R	475167
2L	18693679
3R	7750933
2R	17606399
2L	10437087
2L	5794034
2R	20047157
3L	19074860
3L	225170
2R	20421151
3R	12473607
2L	11562912
2R	6763236
2L	9514982
3R	8228699
2L	14008643
2L	12707761
3R	4501261
3L	18620676
3L	1675367
3R	11032301
2L	15355699
2L	114911
3R	17542472
3R	8267982
2L	8382717
3L	800284
3R	17875760
3L	2627750
3L	11119153
2R	17598278
2L	94945
3R	24965986
3R	12858128
2L	19413426
2R	10494003
3L	6087790
2L	16521084
3R	24162701
2R	17522426
3R	24950744
3L	10653669
3L	4302101
2L	11101215
3R	20947978
3R	16843887
3L	12842870
2R	18694224
3L	20975758
2L	20079016
2R	20084528
2R	20289311
3R	26615731
3R	20954516
3R	3856222
3L	1651430
2R	7924134
3R	26306012
3R	17875760
2L	19167626
2R	18573014
3L	7746636
X	6755923
2R	8573813
2R	2585380
2R	8231712
3R	10844271
3L	18182488
3L	18834731
2R	8278177
3L	18832549
3R	12453954
3R	16103143
3L	19279707
3R	540007
3L	225171
2L	10231555
3R	15833854
3R	2175984
2L	22044
3R	23763504
2R	3646935
3L	4449438
3R	6619357
X	13117422
2R	16439517
3R	6619357
2L	8472136
3L	3470300
3R	13520160
X	6755923
X	6637812
3R	23537573
X	6755923
3R	2920038
X	6755923
2L	16880341
3R	1825767
3L	14265704
2L	9568693
3L	21279437
3R	9883573
3R	24964262
3R	21538004
3R	21538004
2R	13479733
3R	12846819
2R	11164233
2L	14703022
3L	332018
3L	15515885
2R	10861066
X	6755923
2R	16957726
3L	642095
2L	13549360
2R	13353236
3R	20952842
2R	17056096
2R	13509390
2L	3338491
3L	8512484
3L	21667264
3L	16355500
2R	11880079
3L	11814925
2R	1801882
2R	12671310
3R	4633071
2L	11281015
3L	3810327
3R	5973272
3L	15616131
3R	7176592
3L	19993093
3R	13304061
3R	1913561
2R	20674166
3L	11758940
3R	23360624
2L	8872146
3R	16479921
3L	4406253
3L	1545667
2L	14232588
3R	25700678
2L	2145668
3L	14645314
2R	16152391
3R	26214768
2R	10418690
3R	7442875
2L	8238126
2R	11842959
3L	14493402
3R	10403410
3R	14270426
2L	2138969
3R	24370042
3L	22208003
2R	7804002
2R	10857272
2L	8409215
2L	8412734
3R	5361115
3R	20012487
2R	6366549
3L	18621020
2R	5335217
2R	19133111
2L	4965649
2L	11175262
2R	16862495
2R	7526351
2R	7526305
3R	7678309
3L	4683289
3R	25821605
3R	26084002
2R	6442625
3L	9757606
3L	20274194
3L	21610809
3L	7143616
3R	5378174
2L	3514784
3L	19693004
3R	26084002
2R	7602303
2L	14428286
2R	14175411
3R	7176592
2R	16723915
2R	13467786
2R	8149579
3R	4743425
2R	16723915
2R	6366514
2R	12889386
3L	22716011
2L	5542021
2R	7924131
3L	6952855
3R	21821328
X	12982037
3R	27390
X	6755923
3L	3114385
2L	10408915
2R	13579196
3R	22942720
X	6755147
3R	3739402
2L	8010339
2R	17589761
3R	20638595
3R	10402551
2L	19064844
3L	21830466
3L	9414882
2R	21052971
2L	2888630
3R	1449570
3L	5177494
3L	21309298
2L	480561
3R	14075370
2L	14408811
2L	10474810
X	17742199
3L	452574
3L	13019712
X	9526213
3L	2807704
3R	8038599
3R	5853487
3R	16495742
2R	6500496
3R	6629360
2R	20839394
3R	2185227
3L	3114386
2R	2969816
3R	15604078
3L	13833562
2L	8131087
3R	14893754
3L	5920230
3L	16863620
2L	4375103
3R	10590596
3L	19899228
3R	24852754
3L	2585943
3R	1531412
2L	9962304
3L	6952961
X	15214911
X	6755923
3R	7600181
X	6860478
X	6755923
3R	5080436
X	6755107
3R	7429822
X	16456071
X	11604525
X	6755923
X	6755923
3R	17678526
X	16587603
2L	6910303
X	1843319
3R	16487943
3L	18741858
2R	5833219
X	16733023
2L	5079570
X	6755073
X	1165300
3R	3831244
2L	14375726
X	6755923
3R	8184096
2L	13396196
3L	3340173
2L	3512280
X	13461745
3R	6775959
3L	7642759
3L	22164229
2R	16161992
2L	13549360
2L	3886143
2L	18952164
X	6755923
3L	6557698
3R	11288534
3R	19994012
3L	20968699
3R	939264
3L	2090202
2R	2106895
2R	9819464
2L	7575821
2L	16315672
2L	19736345
3R	630910
2R	11564400
4	680579
2R	9078468
3L	15828415
3R	17081035
3R	27495253
3L	2892911
2R	17736257
3R	17515846
2L	13263465
2R	3470991
3L	10876744
3R	11877289
3L	13869906
3R	19674206
3L	13242799
3R	5337759
2R	1798608
3R	12310207
3R	27207186
2L	18007331
3L	9488643
2L	21102350
2R	17014719
3R	14495395
3L	5955301
3L	2377681
2R	4642497
2L	8718553
3L	19787097
3R	1496281
2L	13192255
3R	16154221
3L	10647583
3R	16421542
2L	19134304
X	8316724
2R	2523505
3R	7440680
3L	10656664
3L	16125210
3L	9607306
3R	3947311
3L	4514884
2L	13192255
2L	5876814
2L	21156015
3L	20534137
3R	4858537
3R	20798417
2R	16723912
3L	9877614
3R	21958228
3R	25563305
2R	19201567
3L	1794763
3R	16885767
2L	11120416
X	14479075
3R	17868084
2R	10827755
3L	20354896
2R	20441965
2L	12515096
2R	19921409
3L	2257031
2L	8489241
2R	15512257
3R	24029398
2L	67807
2L	20880499
2R	3362852
2L	18391808
3L	15708116
3R	24142366
3R	4655271
2R	4553318
3L	17906302
2L	94945
3L	19317009
3R	3865860
2L	10012087
3L	14340920
3R	6523037
2R	3668143
4	1142694
3L	7586988
2L	11509358
2R	14327571
2R	13584529
3R	8486745
2L	10386214
4	1142700
3L	1519294
2L	287275
2R	16451797
3L	21073954
2R	11196156
3R	8226047
X	17006809
3L	7643948
3L	4220728
3L	3611748
3R	20391404
3R	24880026
3R	8098293
3R	1304472
3R	27139612
2L	13512330
3L	19047768
3R	17963774
3R	12878582
3L	2428353
3R	26388519
3L	21339781
2L	2868847
3L	12795604
2L	1563739
3L	277618
2L	242807
2L	19757213
2R	13345247
3L	15828988
3R	17994730
3R	21116948
3L	1558627
3R	18303974
3L	73138
3R	5054783
2R	13379207
3R	26423598
3R	18091414
3R	5191856
3R	470537
3R	19880778
3L	5745232
3L	8392142
3L	5648770
2R	3461346
2R	15303086
2R	7069042
3R	12431063
3R	5273632
2L	20880499
2R	14545109
2R	4044278
3R	12914062
X	17742199
X	17742199
2R	2034031
2R	4974768
X	12473815
X	13650907
3L	17968859
3L	472042
2L	19363036
3L	5648770
X	6755920
X	6755923
3R	18493717
3R	12914062
3L	11481457
3R	17422075
3L	21165422
2R	10414146
3R	12056542
3R	13710680
2L	12002781
2L	11815210
X	6878079
X	6755923
X	14132466
3L	13879409
X	21909284
3L	19930162
3R	7839976
3L	14529873
3L	23849420
2L	7601802
3R	17443169
3L	14044393
3R	3074974
2R	13379207
3L	3155074
3L	11816633
3R	16665910
3R	26009203
3R	22376266
2R	14198093
3L	18618915
2R	5192035
2R	5192035
3R	5019742
2L	6789413
3L	8924929
3R	25123139
3L	5615198
3L	9395905
2R	18299104
3R	27877125
3R	16941863
3R	27047426
2L	14298089
2R	16101611
2R	12982834
3L	15516535
3L	160375
3L	19930162
3R	16941863
3L	16208471
3L	17345553
3L	6558384
3L	16998923
3L	5892712
3L	1730830
3L	15094410
3R	2189183
3R	21186530
3R	20663271
3R	17505153
3R	7773930
3R	2236061
3L	867277
3R	12829785
2L	6714248
3L	16801767
2L	3160035
3L	4438403
3R	8978168
3R	19624814
3L	12802086
2R	2090894
3R	26112858
2R	13519415
2R	6537233
2L	147109
3R	18316304
2L	8155205
3L	20760265
2L	19543417
3L	748799
3R	55076
3L	3833696
3R	10451074
3L	13905894
2R	3190101
3L	13473002
X	16679289
3R	12824044
3L	13473002
3R	16119109
3L	6579575
2R	12831936
3L	22066252
2R	2040269
2L	16251098
2L	33328
3R	26249567
3L	8973684
3R	5225150
3R	25869139
3R	19883261
3R	454558
3R	9457104
2L	6783592
3L	5354374
2L	2887807
2L	10209579
2L	22150626
3R	10114449
X	6755923
2R	1891629
3L	633407
2R	2040269
3R	27038863
2L	11238120
3R	5989803
3L	14647657
2L	6664818
3R	4181971
2R	7211130
3R	20707026
2L	15168990
2R	5933211
3R	19039785
3R	5347127
3L	16565389
3L	11228229
3L	20944140
2R	14810545
3L	16224737
2L	7029391
2L	16320219
3L	20250452
2R	5483843
3R	26667783
3L	18135543
3L	11047990
2R	10966791
3R	19880720
2R	10966791
3L	18834965
3R	4188302
3L	7264621
2L	2221627
2L	6789413
3R	7247460
3L	16757836
2R	20972437
3L	18233279
3L	7265419
3R	17769208
2L	2357556
3R	12430308
3R	19046605
3R	5390000
3L	4626907
3L	11294594
2L	20083280
3L	15111667
3R	27635960
3L	21667272
3R	3208514
3L	20481229
2L	6941673
3R	168189
3R	16670077
2R	17033630
2L	7827007
2R	10375189
2R	19765785
2R	17033630
2L	20829649
2R	8148240
3R	24432940
2R	11915472
3R	239365
2R	8148240
3L	20923349
3L	16690025
3L	10336283
2R	4846414
3R	15839364
2R	4846415
3L	20779422
3L	21667274
3L	12782934
3R	17751803
3R	25796076
3L	6599363
3R	7476354
3R	277980
2L	13904471
3L	18611685
2R	12889534
2R	12889534
2R	11774514
3L	17345427
2R	8519577
2L	6048044
3R	24892886
2R	21062133
3L	12160230
2L	17410357
3L	5745232
2R	12717795
3R	8303680
3L	21646243
3L	3115599
3R	3714510
3L	4074264
3R	8269034
3L	20488349
2L	8536583
3L	5267844
2R	4215387
2R	5419254
3R	5054792
3R	12006274
2R	2602210
2R	7323416
2R	7069042
3L	16676120
3R	17505153
3L	5745232
3L	13869906
3L	13869906
3L	18611684
2R	14647404
3R	3945457
3L	1214404
2R	6472023
2L	9942075
3L	14639323
3L	17151890
3R	13983096
3L	160380
2L	6101505
3R	23385049
3L	21646243
3L	19977531
2R	12982834
3L	16804961
3L	14044393
3L	16804961
2R	3362852
3R	3714510
3R	8269034
2R	7069042
2L	8536583
3L	5267844
2R	4215387
3R	8326907
3L	3115599
3R	12006274
3L	17792925
3R	10562655
3R	4951194
3R	14972664
3L	13096292
3L	18836696
3R	4558491
2R	10966791
3R	16597493
3R	5390000
3R	14972664
X	11516413
3R	10491041
3L	20468484
2R	20911220
3L	8838940
[truncated: 10,245 more rows]

## Sheet: Minos (MB)
Chr	Coordinate
4	664662
3R	18299265
3R	27319412
3R	1206129
3L	7705072
3L	22044909
3L	14688042
3R	2391590
3R	22080939
3L	21154361
3L	8913867
3L	11320444
3R	18299271
3L	18688949
3R	21271615
2R	20225618
2L	8492526
X	14893531
2R	6982142
3L	17628297
2R	20140609
2R	5210223
2L	15439368
2R	9579424
3R	23914513
3L	283650
3L	15059096
3L	512692
2L	19289007
3L	13176669
3L	21726991
2L	16338856
3L	19368231
3R	16394866
2R	6865555
3R	13209633
X	13825796
2R	15602975
2R	617889
3L	456801
3R	21112795
2R	16255611
3L	5553434
2R	9890446
3L	20708875
3R	11457560
3L	19774064
X	10876207
3L	4300144
3R	21110400
3R	16294051
X	13229378
2L	15468475
3L	2458628
2R	15964682
3L	6223964
3R	22285658
3R	3342874
3R	26043491
3R	22513194
3L	17398117
3R	23300120
3L	13174457
2L	8832724
3L	10841455
2R	10561940
X	4625439
3R	10624407
3L	18080970
X	162759
3R	21525436
2L	14812218
3R	21119879
3L	5159714
2R	9827641
2L	15905388
2L	19880381
2R	2613222
2L	15148310
2R	11320428
3L	11728686
3L	41781
2L	1853061
3R	23434392
3L	15423223
3R	18117115
3L	17429134
2L	16609996
2R	11720510
2L	18946393
2L	15135604
2R	20105650
3R	462538
3L	13793636
2R	17916958
3R	2163731
3L	7482694
3L	18719563
3L	11936745
3L	3402551
3R	23582724
2R	9722412
2R	10170826
X	5924823
3L	7843422
2R	11968191
2L	4239075
2R	5719549
3L	19896910
2R	19551876
2L	16690628
2L	20231039
2L	2120648
2R	17424384
3L	14375548
3L	14375549
2R	19549394
3L	18137810
2R	12881747
3L	2160997
2R	15833157
2R	9903228
2R	12751151
2R	6666174
X	16541748
3R	23202375
X	1345933
3R	11593299
3R	27308037
X	15958869
2R	8131717
2L	4325223
3L	5054699
3R	7737928
2L	6799323
3R	18109952
X	4865783
3R	1780779
2L	2562815
2R	9172300
3R	8570437
2L	21062238
2R	15431454
3R	11655503
3R	3348693
3L	16435213
3L	15746110
2R	10714456
3L	4941212
3L	18019435
3R	547772
2L	16405737
3L	20963923
X	8972026
3L	22682693
3R	22816728
3R	20882541
3R	1087105
3L	13563322
3R	22718845
2L	6764587
3L	21764291
3R	1452924
X	1064143
3R	2466075
3R	10531534
3R	13611499
2L	1359566
2R	7227738
3L	6045604
3R	989011
3L	7877579
3R	25816587
3R	13319443
3L	20103182
3R	26216518
X	10703771
3R	23941985
3R	15913284
3L	17139237
2L	6080248
3L	3104951
2R	15842587
2L	9236953
3R	26070913
3R	13271766
3R	22908667
3L	281118
3L	1294499
2R	17463583
3L	11177502
3L	18148122
2L	3353603
3R	19426752
2L	8657874
2R	5220861
3L	13313510
2L	1484312
2L	19309426
2R	12574278
2L	10480449
3R	3675381
3L	12615771
3L	16264360
3L	14671986
3L	771434
3R	10320676
X	2868030
3L	17810767
3L	12562298
3L	16434433
3L	12541209
X	6001774
3R	26791716
3L	7751542
X	1590375
4	685249
3R	14801869
3L	11177502
3L	5717411
3R	121011
3R	776556
3L	14061434
3R	1344081
2L	8228633
2R	6692590
2L	8562540
3L	12595108
2L	10713123
2L	13539987
3L	12611371
3R	23933912
2L	2398920
3R	14156008
2L	9201924
3R	26277194
3R	880144
3R	22719065
3R	20600893
2L	8087444
3L	12608934
3R	945971
3L	4089752
3R	22006994
3L	3011571
3R	16527000
X	14656506
3L	15224813
3R	19275250
3R	15089691
X	12335987
X	13016689
X	3382054
3L	11876382
2L	20724530
3L	12644161
3L	9463288
3L	18606661
2L	12230395
2R	7066330
3R	5421372
2R	17403079
3R	22814675
2L	17286313
3R	5500903
2L	13668601
2L	20635452
3L	7107620
3R	19521345
3L	2274520
3R	19707720
3L	22082646
2L	14995095
4	1006506
3L	12594526
3R	14960488
2L	13668654
3L	3821672
3R	23205011
2L	1452587
3R	241132
X	11341650
3L	5244117
3R	5291086
3L	2380709
2R	6798022
3R	10444175
2R	16026720
2L	8338656
3R	9111671
X	66224
3R	19306584
3R	6047592
3L	22958898
2L	19221656
3L	16563919
3R	24346688
3L	14906559
3L	12545744
2L	9173068
3R	21115837
3L	8590992
3L	14876399
3R	14084620
2R	2936168
X	22148146
2L	16528539
2L	8918718
X	17435118
3R	22188550
3R	15299691
3L	16684890
2R	15672424
2L	10087456
3R	4613748
3L	15457942
2L	11853103
3R	16982554
3L	7986622
3L	12678001
2L	9372758
3L	7879298
3L	12607519
3R	21718055
2R	9865082
X	13251340
3L	13190978
3R	6316662
2L	3725484
2R	5153024
2R	18355743
3R	19986467
2L	9775466
3R	12318814
3R	23271763
2L	18012135
2L	10638169
2L	12833228
3L	11177502
3R	13306997
3L	13433920
2R	11560001
2L	5165331
3L	20047746
3L	12110497
3R	19842806
2L	10904505
3R	14354014
2R	20263832
3R	10631075
3L	15151804
X	11520647
2L	11971672
2L	6943905
2L	6313677
3L	12929731
2R	18643559
3L	2561743
2L	12348897
3R	27857822
3R	9795586
3L	15460133
X	3298294
2R	15614579
2L	12107806
2R	5948955
2R	18227401
2R	5744791
3R	8442121
3R	13219175
3R	11602624
3L	11370552
2L	2893310
2R	7720929
2L	8397603
3L	3967812
X	9680862
X	12349760
2L	4547282
3R	15290160
2R	12141610
3L	2612318
3L	8704927
3L	3793458
3R	13026776
3L	12769908
3R	865858
3R	23965309
2L	5874050
2L	16769973
3R	6828559
3L	8920524
3L	13836841
3L	10472317
3L	16872646
2L	924459
2R	16265805
3R	24187163
2L	6086231
3L	23093189
3R	22283195
3L	12628943
3R	1506161
3L	17073215
2L	6175352
3L	22698532
3L	8913198
2L	5112102
2R	11771833
3R	7011971
3L	20157718
2R	20748035
3L	5364243
3R	22061166
3L	22832483
3L	2052323
2L	1280942
3R	11655503
3R	5218174
3R	17891964
3L	15524383
2L	2069538
3L	12478787
3R	17071103
3R	13756320
3L	2146367
3L	12590273
3L	12202602
3R	22917752
2L	18007705
2R	7703123
2L	1505082
3R	12889587
3L	5422134
3R	22916127
2L	1442786
2R	9425884
3R	12334663
3L	14966806
3R	18539742
3L	20888279
X	1493263
3L	17283681
2R	4127232
2R	18113165
3R	72372
3R	6481503
2L	6297900
3R	23148087
2L	3899421
X	12380979
3R	5387228
3L	12670208
3L	9070015
3L	8319876
3L	9070015
3L	18392345
3L	18394786
3R	22359693
X	21495837
3L	13861891
3R	1113801
2L	6312775
3R	820826
3L	12011270
X	19735439
2L	17752786
2R	20317453
3L	16163419
2L	19243717
3R	12079504
3L	1626654
2R	6584372
3L	10375806
3R	3292437
3L	9201242
X	17849863
3R	10486869
2L	1602062
3L	10447651
2R	18679665
2R	3226129
2L	2327275
2L	15160329
2R	5569100
3L	20263481
X	14502540
3R	338050
2L	11364894
3R	4684571
3R	18401522
2L	11286420
3L	12446729
3L	22276945
2L	79436
3R	15608611
2L	4815469
3L	8775351
3L	17065576
X	11248998
3R	4438127
2L	4324804
3L	6939999
3L	13190745
3L	1501258
2L	594878
3L	3752197
3R	5426508
3L	16630743
2L	14429324
2R	1623011
3R	25025862
2R	11191487
3L	18732079
3L	18690797
3L	17203798
3R	19166953
2R	4478730
2R	11928104
3R	22181387
3L	21364551
3L	9874657
X	17274866
3R	24929707
3R	20090664
2R	6943286
2R	20237367
3L	9187292
2L	16771204
2L	14569330
2L	15821102
2L	14495165
3R	24739825
2R	12616456
2R	20878253
X	19610698
2L	17757552
3L	6192736
3L	2174154
X	18560644
3L	20524300
3L	9201242
3L	20984181
2L	1862528
3L	10877350
2R	2047577
3R	946576
3L	1982591
3L	3444445
3R	11057546
2R	16117077
X	8273893
X	9528204
3R	17697410
3L	12626948
2R	17595701
3R	290102
3L	13141020
3R	18418155
3L	18477952
3L	1405124
X	3986984
3R	22985705
2R	11924221
X	12968679
3L	2594199
3L	11738895
X	14040777
2R	9723184
X	14080730
X	21966010
X	7689600
3R	7493388
2R	13268913
3R	4173422
2R	19898905
3R	11469898
3R	3339521
4	293511
3R	14463967
3R	14138223
3R	13331036
3R	9293275
3R	848386
3L	22557846
2L	6377950
3L	14873045
3R	24697375
3L	8072275
3L	7589893
3R	24478470
3R	11006435
3R	22914896
2L	17752786
2L	14439550
2R	20203816
2R	19814021
3L	11845794
X	10613792
3L	7194633
3R	27453383
3R	10469319
3L	12623054
3L	2745185
3R	17502740
3L	10703585
2R	20665755
X	1674678
4	800884
2R	19441492
2L	20761443
2R	2013170
2R	14804507
3R	18173658
X	598122
2L	14686035
X	12996490
X	16586428
2L	13091990
2L	841139
3L	22625114
3L	6252314
2R	20894763
4	1021473
3R	20997187
3R	27057473
3R	19377580
3L	2645035
2R	2001501
3R	20295216
4	399393
3R	11655503
2R	18905034
2R	9304552
3R	7810416
3L	7985362
3R	16085410
2L	6293359
3L	13157978
2L	2443686
2R	19070129
3R	22654618
X	21983192
3R	1874180
3L	12667822
3R	17072860
3R	25983119
3R	9543814
3R	25692218
3L	4045135
3R	22604604
3L	12663303
3L	5103919
3L	8740567
3L	13864706
3R	22524282
3L	2852527
3R	15635948
3L	3440177
X	12512572
2L	6756625
3L	3334144
2R	18568040
3L	10660284
3R	10345247
3L	13931412
3R	18897948
2L	8938195
3L	5504113
3L	16806557
3L	8250528
3L	1615284
3L	12585604
X	12687538
X	13219390
2R	5570115
X	3382519
X	18563261
3L	22072527
3R	11751939
3L	16364625
2R	8083358
4	739435
3L	12559125
3L	4845014
2R	10967504
2R	7999532
3L	1860672
3L	12672907
2R	17735738
3R	8007772
3L	16186940
2L	11056600
3L	2469532
3R	9820026
2L	9988272
3R	2094727
2R	7635246
3L	13857664
2R	682173
3L	21603028
3L	13147686
3R	20884203
2R	14035931
X	3344327
2L	17045474
2R	19362746
2R	1577925
3L	5421204
3L	1424746
2L	16170208
3R	10949762
3L	16913778
2L	19222081
3R	4319049
3L	8864908
X	17450280
3R	927520
2R	16911914
4	522195
3L	279993
3L	6039312
2R	13695263
X	8192035
3L	4736924
3L	18544813
2L	426960
2L	20949197
2L	12844066
3L	12333971
2R	9658227
3L	4149678
3R	26193221
3R	460824
3L	15689819
3L	586420
3R	13092460
3L	3439487
X	16960055
3R	18753385
3R	6054810
2R	8360552
2R	9360677
2L	8768620
2L	22078822
2R	11286024
3R	25322676
3L	12576398
3R	1176743
3L	13045687
2R	15192488
3R	27338921
3L	15416214
2R	5736781
3L	12549578
2L	4358799
2R	11108468
2L	7086475
3R	17882968
2L	10503374
2L	4586830
2L	14761174
3L	11369407
3R	1711997
X	3081086
3L	12570036
3L	17139237
3L	8144815
X	7930903
3R	3024447
2L	11656200
2R	20585650
3R	4298401
2L	11294700
3R	14232469
3R	14089879
2L	13539987
2R	13353004
2R	6349908
2L	12673394
2R	15788251
3L	16646630
X	12869945
2L	20398540
3R	2982703
3L	12545404
3L	12525132
3R	27063991
3R	15299017
2R	18900407
2R	17084295
3L	22295201
X	2532615
X	4603776
3R	4381685
3R	523502
2R	16655034
3L	14736472
3R	6135100
3R	10963105
2R	1811190
2L	7237063
3L	12641932
X	2100054
3R	15297122
2L	20296545
3L	18113030
3R	20094353
2L	14800679
3R	14926905
3L	16977487
3R	18528008
3R	5929502
2L	20513645
2L	111632
3L	174476
3L	16901977
3R	18893214
3L	12051801
2R	12320164
3R	25792804
3R	8099058
2R	8124783
X	18204143
3R	4372139
X	19478846
2L	15131406
3L	8845501
2L	9427901
3L	20236670
2R	17709158
3R	20970112
2R	10139961
3R	24236372
3L	2188152
2L	14029967
2L	9027496
X	21311709
2R	4626244
2R	11956137
X	14082164
2L	220255
2R	11242734
3L	12623060
3R	4372137
3R	27555132
3L	17303464
3L	19992652
3L	18210733
2L	2475024
3R	17124179
3L	9002959
3L	4830950
3R	13826122
3R	5424348
3L	10906738
X	7250789
3R	19359005
3R	8992039
3L	1534520
3R	3507740
2R	6334852
X	2959084
X	10023343
2R	2482171
2L	3554519
3L	9474937
3L	22776360
2L	18141367
2R	5274101
3L	12661138
2R	18561529
2L	136623
3R	13644472
3R	23769121
2R	20645159
3L	16354544
X	11733516
2L	19293338
3R	16688935
3L	5054699
2R	11363178
3L	3305284
3R	10000730
3L	8373838
3R	27467885
3L	15056748
3L	20281920
3R	22444487
2R	18447734
3L	10732228
2L	5133737
X	15984541
X	20781485
3R	15081950
2R	18461203
2L	18477785
X	20930518
3L	19463995
3L	6450875
2L	17019229
2L	12240266
3L	15265452
3L	2468969
X	22219621
3L	161150
3R	6109691
3L	1067607
3L	17874553
2R	18638528
2R	1689059
3R	21039575
3L	3661480
3L	15321972
3R	21568597
2R	8722419
3L	13060987
3L	4321167
3L	13861077
X	4585419
3L	12778417
3R	15175228
X	20407447
3L	17412718
X	621628
2R	1748176
X	17574591
3R	15115249
3L	17431877
2R	12373251
2R	16073976
2L	971049
3R	19742836
3L	12608946
2L	10646719
3L	8887479
3L	498370
3L	6607795
2L	1778212
3R	1042124
3L	12809142
3L	12624156
X	19633251
3R	18218213
3L	14079318
3L	10330302
3L	18634587
2L	17378510
3L	767213
2R	15562932
4	371236
3L	2656950
3R	5938406
3L	13213185
X	1588161
3R	16067308
X	15286305
2L	8293661
4	885329
2R	2394664
3R	27725806
3R	26389494
3L	11439572
3L	17616886
X	15602046
3L	12997706
3R	17882657
3L	7694045
2L	19515726
X	4589689
3L	10441795
3R	4582553
3L	7042545
3L	1124614
X	1128612
X	1127355
X	2850846
3R	19929430
3R	21454411
X	1281610
3R	23046038
3L	21164879
3L	12752391
2L	19294283
3L	10513330
3L	17361274
3L	7586056
3L	12096809
3R	6690883
3L	8484292
3L	6198556
2R	1526198
2R	11281477
3R	16840546
2R	7724700
2R	12435447
3L	2274520
3L	3834840
3R	21026715
3L	13908232
3L	22884328
X	21048045
3R	7748788
2L	7333447
2R	10086887
3LHet	633984
3L	15691083
3L	12563442
3L	10297107
2R	15317889
X	5253151
3L	16478846
3R	22608153
3L	12330282
2L	12265475
3L	12922869
3R	19139801
X	17062812
X	2325557
2R	6310986
2R	11881636
3L	21957063
3L	21619510
2L	20699987
3L	9758671
3R	25940044
3L	13193705
3L	646020
2R	17942850
2R	8996430
2R	2930287
2R	13769915
2R	20917334
X	4281820
X	11833831
3L	20851589
2R	6105475
3R	22891794
3R	18384270
2L	2730449
2L	10405617
X	10142073
2R	16270524
2R	13040963
2R	12166693
3L	13021617
3L	22623574
3L	22240693
3L	10755861
2R	14624517
X	1127348
3R	24143377
3L	16951070
3R	23986888
3R	17437381
2L	6315160
2L	21268901
3R	11655503
2L	1446306
3R	23356086
3R	7790476
3L	8731051
3R	8499669
3R	26042457
2R	9419954
2L	14621038
3R	27793545
3R	22021346
2R	10087297
2R	7992013
3R	7428167
3R	15319258
X	9555547
X	12764788
2L	2537588
3R	10999349
3L	21706294
X	19429953
3R	3393815
3R	11655503
3L	15465496
2L	971049
3R	9183966
3L	20226187
2L	7654815
2L	14636989
3R	27216379
3L	8609745
X	18728603
3L	5096218
3L	698084
3R	17156020
3R	3302518
2L	9583771
X	3422362
2R	11829803
3R	6669147
3L	3578447
X	11996523
3R	17606338
X	7953329
2L	11033366
3R	11384044
3R	11655503
3L	755478
2L	18396534
X	1026950
3R	6702266
3R	8404967
X	17274935
3R	21724386
3L	18908029
3L	10103328
3R	6724598
2R	5628165
3R	15117775
2R	19570588
3L	12555605
2L	1559652
2L	13031530
3R	8520688
3L	6210833
3R	20867967
3L	12589872
3R	22122233
3R	11325563
X	10634295
2R	18537034
2R	18520130
3L	22905936
3L	20121846
2L	16440761
2R	17485619
2L	5075964
2R	12831321
3R	14574318
3L	7091298
3L	15684048
2L	11089140
3L	81134
3L	14335754
2L	9657699
2R	18027415
3R	71168
3R	16371256
3L	9783503
3L	2201868
3L	13976400
3L	11309122
2R	11504106
3L	10460086
3R	10438877
3L	3232961
3R	18599691
3L	4416273
2R	8385239
3L	8726127
3R	14936458
X	4282950
3L	9740085
3R	14591699
2L	17703909
3R	6888380
2R	16016672
3R	20907687
2L	1737514
X	22006077
2L	6459593
4	664662
3R	23818237
3L	15314925
3L	2223376
3R	26833527
2R	17733387
2L	1767046
3L	21060406
3L	17920752
3R	26534805
3R	25992253
3R	27580897
3R	25493065
3R	17726024
3L	11982335
2R	20434276
2L	5702078
2L	18187647
3R	21758260
3R	18216596
3R	18526000
X	2010613
3L	10368068
3L	6277307
3R	20829846
3L	17483929
3L	10703998
3R	20958714
3L	5428325
3R	17675234
2R	8578376
3R	22061123
2L	2900149
2L	2459033
3L	2860167
3R	6563808
3R	11329260
2L	16788584
X	2708091
3L	22043010
2L	11336763
2L	19607315
3R	13856954
3L	21380586
3L	15006607
3L	6282039
3L	16225870
3L	16173412
2R	19659284
3R	127478
3L	292719
3L	7694078
3L	10393347
3R	20405821
3L	22762462
2L	16350
3R	24563098
2R	12061155
2R	13081122
3L	5170931
3L	9225926
3L	18745816
2L	3193677
3L	4561371
2L	11822032
2R	6159390
2L	21018431
3R	8162363
2L	1598222
3L	22124576
2R	17564999
2R	8712633
2L	18470921
2R	9491919
2L	13930804
3L	18280982
2L	7362568
3R	10493956
3L	22307975
3L	7822616
2L	9052799
3R	11655503
X	15537827
3R	3730500
3L	12044094
X	12226420
X	2148646
X	9197135
2L	21845573
3R	11141051
X	3634414
3L	20923948
X	6435367
3R	25155037
3R	27073518
3L	13450269
3L	10854180
2L	11284874
3R	19854107
2R	4375202
4	323115
3L	16633633
3L	19139843
3L	3268635
2R	6311842
3L	12591683
3R	25069757
2L	16663972
2L	76953
X	2283042
2R	14569191
2L	14599251
X	8343853
3L	5516757
3R	27210247
3L	16304985
3L	901284
3L	12140022
3R	15615749
3L	18311355
3L	17895890
3R	8761404
3L	2815095
3L	4075160
2R	9806394
3R	20259927
2R	19586059
3L	3964458
3R	5577252
2L	9449561
X	13057035
3L	5668403
3L	19961237
2R	5964476
2L	144339
X	18978340
X	2532615
X	4641593
3L	7851961
2L	17991990
3L	6046608
2R	20336244
2R	15403809
2L	949158
3R	11655503
3L	13682523
2R	12785469
3L	9350307
3R	14953932
3L	19961237
3R	860683
2R	5888252
3L	14805772
3L	3402095
3L	12166422
3L	9122278
3R	19004081
2R	6022120
3L	11962303
X	1687109
3L	104406
3L	5292120
3L	4019039
3R	10396395
3L	13957730
3R	11412195
2R	15866397
3L	21401198
2L	8468903
2L	12757969
3R	13876450
3R	10519161
3L	11960303
3R	4795269
2R	20216289
2L	4123944
2R	1934222
X	1656938
2R	9814947
2R	6759057
2L	19383099
3L	2458161
2R	8720241
3L	20723102
3R	9651072
3L	718652
3R	12811658
X	2532829
3R	13538898
2R	4471045
3L	21740308
3L	9971021
4	163298
3L	922905
3R	21947178
3R	26685779
3R	3187993
3R	25960713
3R	10113712
2R	8424149
3R	10309504
3L	19184650
3R	16994575
3R	14948829
2R	5171599
X	3105872
2R	18220039
3L	12569173
3L	14451964
3L	16715151
X	6632769
2L	11434170
X	2532615
X	14067266
3L	16499173
2L	17532485
2L	923654
2R	6821443
3L	14812565
2R	14233654
3R	17473172
2L	17992359
3R	11403113
3L	9030416
X	9144552
3L	7934651
3L	12544879
3L	14890952
2L	19019263
3L	4057458
3R	19451005
2R	15064781
3L	12708215
2L	4915897
2L	4889931
3R	21752718
2L	54555
3L	11459993
3R	23267500
3L	12623505
3R	12957542
X	14986399
2L	10962421
2R	18498867
3R	3097241
2L	12179291
3L	100566
2R	6376595
2L	1522173
3L	5721281
2L	6007440
2R	20747904
3L	17384568
3L	10249401
2L	4005630
3R	2141144
2L	19415216
2L	11610834
2L	18000458
3R	20719955
3L	6246548
3R	19802168
2L	11383454
3L	346366
3L	105110
3R	15455374
2R	18030068
3L	22285524
3R	20114627
3R	1132897
X	12778127
3R	513823
X	9186061
2L	18840181
3R	19499590
X	15567023
2L	8398455
3L	19273047
2L	9487471
3R	7537482
3R	14403654
2L	5658849
3R	8355877
X	9828119
3R	15080228
3L	10828118
3L	12657777
3L	20885350
2L	17095388
X	15843425
4	385778
3L	17790628
3L	16017690
3R	15732029
3L	16329704
2R	15352449
X	15647101
3R	6579217
3R	13121594
2L	16919920
2R	8124926
2R	17986742
3L	590640
3R	15061833
2L	17995960
X	10237812
3R	25430430
3R	5169266
3L	21090167
2R	17412380
3L	12166422
3L	2121583
3L	7514195
2L	21759839
X	9869479
X	574787
X	15010130
3R	15338082
2L	12246781
2L	21712223
4	148947
X	6774118
3L	13208383
2R	16012831
X	10295861
3L	19308813
X	20417500
X	15561411
X	17806202
2R	10403063
3L	4479076
X	7686322
3R	26269520
3R	15966460
3R	6123950
X	3235931
3L	7453336
2L	9232584
2R	20500455
2R	12263614
3R	12410298
X	3726872
3L	12774464
2R	576941
2L	799810
3R	22759140
2L	17532485
3L	764686
3R	918656
2R	10987812
X	15540836
3L	1492882
3R	27600815
3R	10628224
2L	5558803
2R	9053793
2L	11756749
2R	15353313
3L	22767276
3L	22652846
3L	22924525
3L	18486962
3L	22408654
3L	62672
2L	21211909
3L	6432856
3L	15890757
2L	18678120
3L	944091
3L	9426400
3R	9548450
3R	8070770
3L	5342762
3R	7610189
2R	20932017
3L	804714
3R	6989824
3R	8983377
3L	11095183
2R	17001343
2R	13383048
3R	8870346
X	13146028
X	5607479
2R	17104857
3R	22787176
X	22224704
3R	24367071
3R	27632644
3R	8036509
3R	25453632
2L	17529100
3R	2168204
3L	14959202
3L	10841022
3R	12833511
2L	1484312
2R	20286556
3L	21276925
3L	12569931
3R	17841375
3L	15443337
X	15155338
X	17017410
X	219259
3R	2637764
3L	17624431
2L	1111866
2R	2854796
3R	25810980
3R	11471556
3L	11235143
2L	1359566
3L	21652025
3L	9744163
3R	17742855
2L	1821916
2R	12877857
3R	27706966
2R	2906363
2R	19025479
3L	12594904
2L	11445625
3R	16429327
2R	5695461
3L	16391550
3L	17493355
2R	7619073
X	6752470
3L	21768273
3R	3030429
2L	12444771
2R	11702859
3L	10541406
3L	179044
3L	19772252
2L	10241276
3L	22563634
3R	23480401
X	5101540
X	12368082
X	1547156
3L	18518851
2R	2757061
3L	15442534
3L	12702703
3L	12463979
2R	6102026
3R	1671269
2L	6030706
3R	6034397
3R	19000373
3L	6131626
2R	9262514
3R	2985321
3R	5637267
3R	27050484
3L	16498955
3L	16493731
3R	6904795
2L	2531271
2R	7223439
3R	27293307
2L	19951572
3R	11682354
3L	8537459
3R	23814108
3L	12632299
3L	987466
3R	23814108
3L	12619120
X	19347755
3R	7910267
3L	10677444
2L	18194708
3L	21595486
3R	21426738
4	522195
3L	14396172
2L	7576781
3R	17154694
3L	17409746
3L	11920085
3L	12598475
X	5898627
3R	23486965
3R	5860432
X	17448813
2R	4311513
3R	13265916
X	621088
X	4505064
3R	3675381
3L	15526488
3L	7931536
3R	11471849
3L	7280184
3R	5972448
3R	5972448
2R	5051384
2L	12245015
2L	17000295
X	20982407
3L	12527488
3R	17695369
3R	7361078
4	495244
3L	9632343
2R	12635626
2R	8706867
3L	15762678
3L	16251331
3R	2162334
3L	12706174
3R	9893777
2R	13443585
2L	6145107
3L	15242231
2R	12243666
3R	16887152
X	13247627
3L	2538534
3R	20261562
2R	3236879
2L	8657874
3L	18590606
3L	16357720
3L	13848292
2L	15584801
2L	7794764
3R	19692002
2R	8565948
2L	1220377
3L	15667604
3R	20448481
3L	21255019
3R	16259748
2L	12673394
2R	15367861
3R	25158858
2L	12026359
3R	10218488
2L	12827599
3L	15388965
2R	6572398
3L	13075422
3R	18915114
3R	8620805
3L	4740447
2R	18665474
2R	1592397
3R	18596684
3R	22619710
3L	7038936
3R	17553106
2L	1590987
3L	1037717
2R	8272361
3R	15745366
3L	5438148
2L	2935793
2L	19536820
2L	6617723
2R	12695384
3R	18283342
3R	1534011
3R	12115693
3L	7259287
3R	17068382
3L	19298288
2R	1773116
3R	11229718
2L	12111963
X	1672361
X	2776110
X	4478871
X	17528043
3R	9632247
3R	26242208
3L	16255126
3R	14322577
3L	7106012
X	7726987
2L	17215222
3L	15056173
3L	867300
2R	15735511
3L	1751929
3R	15957817
2R	1577056
3L	6071678
3R	18688777
3L	18479617
3R	6205095
X	22090777
3L	15021965
2L	9774892
3L	20949171
3R	11072396
3L	12556227
3R	8207118
3L	2683555
2R	5525930
2R	13519929
3R	8882175
X	17103234
3L	12378507
3R	25941703
3R	11209642
3L	15656657
2R	18721920
2R	9175644
2R	14385626
2L	965388
2L	18310439
3L	8810984
3R	27820148
2R	17982813
2R	10929149
2L	20690602
3L	12375961
3L	12674786
2R	8118613
3L	158458
3R	21162940
3R	8037350
2R	19163440
2L	30389
3R	18343025
2L	11840843
3L	9914999
3L	7109588
X	11099327
3R	20637999
3L	19976199
3R	14406785
2R	16298475
2L	2126658
2R	19222143
3R	21002831
3R	25987409
3L	8259957
3L	6956145
2R	5629498
3L	22466440
3R	1169311
3L	20523715
3L	7588869
3R	11408219
X	1747993
3L	9506474
2R	16381437
X	19618430
3R	24966065
3R	5809102
3L	12557432
3R	16707126
3R	5274738
3L	945002
3R	23306844
2R	7621274
3L	11109310
3L	8733926
2R	20140610
3L	22226680
2L	8237126
3L	5274831
X	7754012
3R	15450716
2L	21174199
3L	12108822
3L	17060861
3R	26352675
3L	4653981
3R	943236
3R	22469212
3R	12043097
2R	13092939
2L	4547133
2R	6014866
3L	21399027
3R	24083481
3L	20774156
2R	16981542
2R	1830731
3R	1632289
3R	3074134
2L	13644162
3L	8633548
3L	9255850
3R	22382442
2L	470829
3R	17949554
2R	6023790
2R	2475903
2L	17616340
3L	4158916
3R	5929900
2R	4036805
X	10566318
3R	27003641
X	8198098
3R	16566683
3R	15239869
3L	21647481
3L	4007479
2R	5107829
3L	9666494
3L	12554352
3L	2252226
3R	11536321
2L	15275008
2R	11599746
2L	540220
X	16670869
3R	10427709
2L	524143
2L	18988954
2R	12531673
3L	15844802
3L	19752081
2R	20914369
3L	20515560
3L	18866549
2L	8176144
3R	9965126
4	655594
2R	20329559
2L	21331108
2L	13809948
3R	27860310
2R	10374039
3L	5617867
2L	18721887
3R	27542852
3L	8634394
3R	11391878
3R	4378738
3R	19534014
2R	14691345
2R	8885925
3L	12434243
3R	17942413
3R	25905387
2R	7309835
3L	2157171
X	19667769
2L	12857587
2L	17929436
3L	20039989
3R	21864088
X	16670869
3L	3750582
3R	22748677
3R	7170695
3R	12459678
3R	13776893
2R	17639732
2L	698898
3R	27852746
X	20543464
3L	19501914
2R	10956443
2R	5688310
3R	14766360
3R	15812439
X	6093829
3R	19192056
3L	12562421
2R	14391695
2R	17810972
3L	15232088
3R	16754971
3R	5211533
2R	5854440
2R	18726485
X	7994870
2R	13234178
2R	11389734
3R	16761987
X	2141593
2L	10536551
X	7931140
3R	12302155
2R	6792646
2L	12920820
3R	26380223
3R	22849541
3R	16811371
2L	9229159
2L	5850044
2R	7616381
2R	20398944
2L	638847
3L	19066569
3L	13069976
X	1568258
X	849673
3L	20735433
3R	11810099
3L	12376810
2R	7278407
2R	13539721
2R	18696949
2R	12271869
X	5602742
3L	16194087
3L	2860819
2L	19878120
3L	17979015
2R	5697179
3R	10674674
3L	16742795
3R	15658928
3L	4035525
3R	6133134
3L	4018170
3L	13306047
3L	18924864
3R	7916413
2R	20504454
3R	25075581
3L	12704537
3L	2677915
2L	18381415
2L	5266101
3R	16016470
2L	3260118
3L	16308688
3L	5566191
2R	9484015
[truncated: 8,782 more rows]
