# Supplementary material for: Transposable elements employ distinct integration strategies with respect to transcriptional landscapes in eukaryotic genomes
Source: Nucleic Acids Res. 2020 May 22;48(12):6685–98. doi: 10.1093/nar/gkaa370 (PMC7337890; doi:10.1093/nar/gkaa370)
Supplement: gkaa370_Supplemental_Files [file gkaa370_supplemental_files.zip › Table S5.xlsx]

## Sheet: rice_Pack-Mu
Chr	start	end
1	56647	58157
1	219325	221162
1	292573	294383
1	403649	405111
1	495717	497466
1	776192	778445
1	848129	849924
1	870047	871059
1	904714	911658
1	1042270	1043382
1	1251574	1252849
1	1315736	1316216
1	1710112	1710915
1	1742040	1743269
1	1875614	1880938
1	1916086	1926043
1	1926356	1927776
1	1932439	1933742
1	2006089	2007383
1	2038752	2040432
1	2125977	2128541
1	2439414	2446573
1	2651064	2652443
1	3175423	3176281
1	3196472	3197948
1	3239140	3241631
1	3244629	3245547
1	3391502	3394536
1	3429829	3431496
1	3574444	3576367
1	3596271	3597804
1	3744643	3746091
1	3786942	3788653
1	3900630	3902208
1	4276532	4280073
1	4283729	4289064
1	4522162	4523485
1	4659645	4660972
1	4723836	4725649
1	4759671	4760981
1	4807729	4809562
1	4978663	4980566
1	5232910	5234251
1	5336497	5339868
1	5361470	5362992
1	5386522	5388400
1	5397327	5399357
1	5403262	5404985
1	5833170	5834850
1	5864954	5866795
1	5866890	5868709
1	6128795	6129913
1	6181104	6182788
1	6270883	6272158
1	6367134	6368854
1	6368898	6370698
1	6394052	6395657
1	6538801	6539783
1	6616404	6618374
1	6645424	6646843
1	6721968	6723392
1	6943252	6944666
1	7214739	7216303
1	7244794	7246217
1	7262592	7264389
1	7525049	7526571
1	7526893	7528236
1	7656952	7659155
1	7660561	7662182
1	7710332	7712187
1	7724045	7725506
1	7795776	7796863
1	8040714	8042455
1	8056901	8058584
1	8243150	8244491
1	8557370	8558652
1	8584617	8585774
1	8636351	8641819
1	8641850	8656967
1	8673653	8674803
1	8714511	8717420
1	8715182	8716274
1	8958958	8960300
1	9176009	9176906
1	9344608	9346307
1	9727461	9728764
1	9795266	9796380
1	9953927	9955777
1	10027340	10029716
1	10211214	10212903
1	10240887	10242319
1	10288652	10290576
1	10303282	10304777
1	10358769	10359691
1	10436300	10437766
1	10548625	10549725
1	10640370	10641830
1	10698475	10701546
1	10984498	10985870
1	10987370	10989432
1	11070678	11072059
1	11223784	11225495
1	11580937	11582283
1	11590943	11592472
1	11623626	11625097
1	11687587	11689383
1	11737517	11738773
1	11752089	11753673
1	11774111	11775375
1	11882790	11884548
1	11916964	11918193
1	12112317	12113882
1	12408150	12415236
1	12421387	12426977
1	12512624	12513893
1	12760989	12762124
1	12840853	12848828
1	13327129	13328680
1	13443876	13445294
1	13609267	13609974
1	13665397	13668099
1	13857878	13859041
1	13911223	13913073
1	14113260	14114754
1	14115638	14116709
1	14144338	14146923
1	14229097	14230258
1	14249724	14252593
1	14260541	14261517
1	14681094	14682246
1	14785481	14786403
1	14882413	14884034
1	15112781	15113942
1	15275655	15276927
1	15353658	15356293
1	15535290	15536367
1	15877187	15883565
1	16078638	16081882
1	17275010	17281792
1	17354284	17355595
1	17459615	17461154
1	17470276	17471889
1	17598377	17600195
1	17886349	17893206
1	17927902	17930475
1	18004157	18008282
1	18440677	18441908
1	18620242	18621679
1	18637384	18638548
1	18652651	18653614
1	18667353	18668164
1	18995779	18996874
1	19002730	19005246
1	19084136	19085695
1	19108377	19110814
1	19112436	19113631
1	19192552	19194918
1	19284473	19285856
1	19285864	19287301
1	19324726	19326206
1	19363948	19365241
1	19375850	19376750
1	19474114	19475739
1	19848511	19867617
1	19954087	19955613
1	19980269	19981689
1	19982434	19983634
1	20151963	20153245
1	20279827	20280844
1	20292014	20293507
1	20319847	20321002
1	20374040	20375302
1	20943851	20945022
1	20955639	20957127
1	20957166	20958212
1	21046933	21055078
1	21109007	21112397
1	21360342	21361842
1	21412419	21413603
1	21418514	21419572
1	21444459	21445909
1	21675308	21676571
1	21706896	21708795
1	21754849	21756209
1	21849164	21850413
1	21972116	21973445
1	22004693	22005888
1	22080891	22081834
1	22253621	22255239
1	22269910	22279920
1	22332351	22333842
1	22417199	22418196
1	22533608	22534723
1	22665588	22667296
1	22899598	22900743
1	23170985	23172551
1	23213897	23216254
1	23279463	23280961
1	23289380	23291182
1	23314113	23315424
1	23450017	23451914
1	23537460	23538784
1	23637025	23637930
1	23782613	23784240
1	23813040	23814841
1	23901808	23908675
1	24040939	24042705
1	24102917	24104390
1	24166310	24167002
1	24325054	24326131
1	24360720	24362468
1	24386842	24388153
1	24401147	24402185
1	24486442	24496062
1	24554220	24556013
1	24646815	24648126
1	24666153	24667214
1	24903886	24905241
1	24978242	24979765
1	25026370	25028021
1	25078564	25080261
1	25159090	25160338
1	25445145	25447145
1	25562909	25564204
1	25579066	25581042
1	25600735	25602232
1	25668476	25669789
1	25689730	25690966
1	25720847	25721983
1	25741483	25742473
1	25925054	25926108
1	25933157	25935124
1	26030965	26032488
1	26042395	26043774
1	26091204	26093509
1	26325949	26327424
1	26412675	26413889
1	26418015	26419519
1	26580967	26582083
1	26762623	26764130
1	27025550	27027736
1	27039455	27040917
1	27077297	27078344
1	27112762	27113932
1	27527375	27528546
1	27570708	27571954
1	27803938	27813014
1	27855098	27856620
1	27865315	27868310
1	28246375	28247918
1	28337026	28343903
1	28444054	28445378
1	28504444	28509942
1	28577055	28578069
1	28651026	28652524
1	28725506	28727475
1	28838982	28847185
1	28853439	28865146
1	28914322	28916414
1	29146488	29148549
1	29171052	29172521
1	29282973	29284514
1	29392183	29393177
1	29586551	29587843
1	29624202	29625806
1	29695500	29703832
1	29773934	29775401
1	29822596	29823989
1	29841019	29842261
1	29886642	29887888
1	30119440	30124326
1	30147313	30149196
1	30210885	30212150
1	30276383	30277705
1	30318586	30319762
1	30350349	30352545
1	30515891	30517622
1	30584840	30586667
1	30720554	30725800
1	30848577	30850203
1	30856303	30858370
1	30901988	30903522
1	30938939	30943921
1	30955112	30956890
1	31035158	31036740
1	31197773	31199757
1	31280661	31282092
1	31365686	31366894
1	31633664	31635417
1	31704900	31706583
1	31723788	31726151
1	31764073	31765503
1	31845672	31847011
1	31906104	31912636
1	32049768	32051459
1	32082779	32084628
1	32295573	32297019
1	32460360	32461147
1	32602028	32604328
1	32720964	32722181
1	32978722	32980135
1	33026631	33027719
1	33114636	33116129
1	33135264	33136757
1	33225038	33226554
1	33235890	33237947
1	33338636	33340243
1	33345990	33347472
1	33638676	33639943
1	33655354	33656778
1	33656846	33658711
1	33749395	33750430
1	33778039	33779543
1	33799376	33802789
1	33821746	33822891
1	33880045	33881228
1	34021280	34022884
1	34112718	34114564
1	34501996	34503422
1	34522703	34523832
1	34658521	34660593
1	34936259	34937673
1	35110267	35114552
1	35138507	35139998
1	35192044	35193502
1	35442775	35457438
1	35519799	35520668
1	35592592	35596012
1	35729131	35731093
1	35842521	35843778
1	35866374	35867823
1	35994072	35996295
1	35996362	35997703
1	36025967	36027415
1	36090521	36092049
1	36229972	36232126
1	36374261	36375608
1	36737797	36738877
1	36803044	36804696
1	36837838	36839487
1	37248094	37249715
1	37280626	37301171
1	37321685	37323499
1	37449677	37451299
1	37529306	37531055
1	37562237	37565645
1	37661431	37663293
1	37755486	37757320
1	37869160	37870536
1	38093055	38094892
1	38106513	38107836
1	38167477	38172509
1	38195594	38196690
1	38217829	38219857
1	38219874	38220775
1	38269448	38275083
1	38291279	38293250
1	38316065	38317268
1	38324346	38325818
1	38453006	38454031
1	38476361	38477138
1	38527459	38529432
1	38695299	38697015
1	38789829	38791307
1	38792542	38793951
1	38856188	38857681
1	39156642	39157681
1	39400193	39402153
1	39586040	39588004
1	39692779	39694361
1	39745678	39761160
1	40000216	40001311
1	40803637	40804836
1	40926259	40928517
1	40998092	40999011
1	41171087	41173086
1	41351218	41352922
1	41382532	41384290
1	41556753	41558370
1	41559619	41561414
1	41561520	41563796
1	41644241	41645540
1	41684020	41685050
1	41688639	41690953
1	41854895	41856373
1	42160169	42161638
1	42355468	42356263
1	42401630	42403112
1	42487632	42492387
1	42558614	42560142
1	42560169	42561475
1	42757219	42758998
1	42904031	42905482
1	43076602	43078390
1	43104161	43106009
1	43106457	43108507
2	43825	45063
2	424885	426434
2	672097	677901
2	774566	775621
2	835181	836074
2	932407	933378
2	1868612	1871468
2	2180056	2181256
2	2188960	2189930
2	2276137	2277062
2	2524031	2527067
2	2527096	2534022
2	2720726	2722051
2	3171075	3172680
2	3225620	3226921
2	3450963	3452577
2	3544048	3546103
2	3669437	3671032
2	3724709	3726443
2	3746402	3748140
2	3863964	3865119
2	4014259	4023744
2	4648848	4649841
2	4878546	4879858
2	4903895	4904577
2	4966359	4967937
2	5348481	5349401
2	5380358	5381522
2	5616881	5618929
2	5619053	5620808
2	5671008	5673004
2	5759633	5760747
2	5893376	5896734
2	6024925	6026122
2	6245460	6246365
2	6376228	6377828
2	6450685	6451754
2	6473407	6475506
2	6496679	6498264
2	6542812	6544381
2	6548494	6550626
2	6642473	6643966
2	6673635	6676540
2	6902176	6903748
2	6994296	6995795
2	7000167	7001316
2	7262762	7264009
2	7264295	7265758
2	7314731	7316285
2	7429663	7431251
2	7449454	7450677
2	7513574	7515505
2	7540712	7541974
2	7573753	7574957
2	7829014	7835210
2	8256218	8257577
2	8260664	8262402
2	8265842	8267570
2	8350203	8351421
2	8393967	8395480
2	8542712	8543612
2	8734016	8743086
2	8783357	8784428
2	8824804	8826311
2	8850369	8852306
2	8852380	8854014
2	9014973	9016603
2	9109850	9111140
2	9147886	9148928
2	9270991	9272189
2	9388578	9390309
2	9470988	9472797
2	9570900	9572654
2	9624105	9625349
2	9870898	9872395
2	10082977	10084436
2	10205529	10207136
2	10542223	10543418
2	10677419	10679761
2	10763853	10765749
2	10765790	10767631
2	10944853	10946273
2	10969467	10972661
2	11123992	11125246
2	11148454	11149359
2	11351505	11353287
2	11576619	11578066
2	11717466	11727229
2	11809529	11813300
2	11874385	11876218
2	12004177	12005428
2	12247179	12248454
2	12411413	12412596
2	12427759	12429100
2	12491583	12493796
2	12634033	12635073
2	12692989	12694289
2	12845075	12846411
2	12865045	12869303
2	12887510	12888631
2	12907992	12922178
2	13005420	13006229
2	13029404	13030592
2	13063942	13064906
2	13167803	13172307
2	13317815	13319561
2	13838666	13840346
2	13915636	13916922
2	14078476	14079821
2	14336574	14338011
2	14592976	14594721
2	14983828	14985020
2	15386157	15388187
2	15388298	15389814
2	15452394	15454783
2	15488915	15490135
2	15608549	15612989
2	15690340	15691692
2	15757698	15758676
2	15765898	15767576
2	15827699	15828911
2	15925325	15926618
2	15979442	15980585
2	16183337	16185409
2	16242379	16243729
2	16323271	16328696
2	16424208	16425950
2	16574102	16575496
2	16660617	16661804
2	16661904	16663817
2	16732475	16733782
2	17290387	17291714
2	17404207	17405372
2	17613859	17631399
2	17882432	17883890
2	17985630	17987213
2	17990519	17992422
2	18377412	18378875
2	18494244	18500385
2	18519958	18521540
2	18529812	18530637
2	18546447	18548027
2	18590020	18592295
2	18689963	18692235
2	18746307	18748292
2	18780714	18781755
2	18816606	18817932
2	18902474	18904573
2	18953735	18954920
2	19080989	19082199
2	19180124	19181701
2	19199981	19201454
2	19332472	19333757
2	19337482	19338812
2	19368125	19374426
2	19478222	19486608
2	19478267	19484743
2	19581768	19582576
2	19583823	19585501
2	19595719	19597373
2	19659292	19660831
2	19702652	19704288
2	19721802	19723515
2	19957249	19958951
2	19994606	19995984
2	20041297	20042496
2	20042697	20043974
2	20161040	20162127
2	20163643	20164992
2	20367236	20368773
2	20529129	20530769
2	20530859	20533012
2	21502499	21513914
2	21518422	21522564
2	21606283	21607573
2	21619620	21621093
2	21667027	21668197
2	21921476	21922622
2	21948012	21949493
2	21967782	21969096
2	22168926	22170448
2	22210484	22212076
2	22236462	22238221
2	22314052	22314838
2	22433232	22435310
2	22536276	22537871
2	22565873	22567144
2	22610407	22616593
2	22675442	22679282
2	22831338	22833522
2	22862694	22863900
2	23036825	23038689
2	23223991	23225281
2	23244910	23246107
2	23246364	23247065
2	23444789	23448418
2	23445008	23446610
2	23554941	23556588
2	23693188	23699518
2	23805092	23810860
2	24005281	24007137
2	24025061	24026154
2	24131755	24132880
2	24320807	24322369
2	24333273	24341014
2	24391654	24393096
2	24665427	24667093
2	24980706	24982341
2	25145178	25146455
2	25155979	25157612
2	25187416	25188902
2	25193605	25195151
2	25228422	25229964
2	25322671	25323668
2	25364328	25365703
2	25428344	25429837
2	25463542	25464600
2	25536717	25538145
2	25742063	25743865
2	25834683	25836260
2	26043458	26044928
2	26047409	26048667
2	26048681	26050240
2	26112448	26113878
2	26135031	26138567
2	26246241	26247947
2	26252974	26259227
2	26306163	26307624
2	26329727	26331517
2	26341756	26343298
2	26354953	26360488
2	26440483	26442177
2	26466591	26467542
2	26546144	26547152
2	26886591	26901237
2	26986907	26988216
2	27035172	27036269
2	27154750	27156260
2	27192015	27193429
2	27384543	27385642
2	27504043	27505901
2	27614083	27615081
2	27615574	27616832
2	27647292	27649123
2	27731191	27732934
2	27739171	27741120
2	27748337	27749874
2	27759786	27762349
2	27796604	27797940
2	27844083	27846207
2	27903075	27906150
2	27913913	27916284
2	27957811	27959242
2	28071085	28071695
2	28083083	28085121
2	28106175	28107193
2	28261150	28263034
2	28485502	28487018
2	28502069	28509609
2	28555008	28556874
2	28572664	28574991
2	28706293	28708146
2	28753192	28754775
2	28900996	28902658
2	28964676	28965841
2	28972128	28973762
2	28983659	28986204
2	29254506	29256145
2	29528497	29545346
2	29714733	29720951
2	29735003	29736333
2	29809160	29810158
2	29844181	29845554
2	29945478	29947124
2	30046964	30048382
2	30260137	30261396
2	30279374	30280775
2	30308545	30309673
2	30371817	30373012
2	30404891	30409630
2	30505384	30510274
2	30649265	30650563
2	30662344	30663528
2	30768168	30773006
2	30813252	30814973
2	30989099	30991712
2	31226191	31227693
2	31288894	31290631
2	31414582	31416391
2	31416548	31418044
2	32188938	32190702
2	32263457	32265116
2	32282191	32283522
2	32373563	32374460
2	32456333	32457539
2	32545548	32547588
2	32930785	32932221
2	32932303	32933983
2	33056851	33058011
2	33101940	33103064
2	33357309	33359151
2	33489835	33491388
2	33586375	33587820
2	33633136	33634922
2	33850570	33853981
2	34160174	34162686
2	34237123	34238732
2	34272980	34275396
2	34499357	34508678
2	34762054	34763325
2	35116159	35117733
2	35435941	35437097
2	35507747	35508904
2	35570587	35572355
2	35585756	35587916
3	104152	105562
3	196382	198030
3	268127	268644
3	293403	295214
3	331706	332777
3	465016	466063
3	615890	617329
3	1131327	1136990
3	1507751	1509643
3	1711006	1713125
3	2473954	2475595
3	2481508	2483793
3	2692661	2693873
3	2947314	2948382
3	3065062	3066508
3	3113934	3115800
3	3317644	3319244
3	3378364	3379588
3	3521445	3522820
3	3607220	3608773
3	3624599	3626057
3	3809654	3810968
3	3924806	3926516
3	3968671	3970105
3	4020970	4022337
3	4022484	4024246
3	4104729	4106887
3	4164454	4165522
3	4318604	4320468
3	4320485	4321688
3	4494497	4496552
3	4633733	4634502
3	4688845	4690520
3	4759141	4761400
3	4761735	4762819
3	4892750	4894455
3	5061568	5062833
3	5124740	5127661
3	5218535	5219812
3	5258234	5259684
3	5263979	5264852
3	5453087	5454279
3	5476397	5478283
3	5494557	5495507
3	5622604	5623656
3	5887168	5891750
3	6124664	6126567
3	6325533	6327168
3	6390525	6391999
3	6399848	6400835
3	6907883	6909316
3	7064496	7066150
3	7169373	7171007
3	7344701	7346627
3	7371247	7374079
3	7466084	7467271
3	7662959	7665308
3	7714623	7716136
3	7909002	7911519
3	7980512	7981995
3	8007005	8008453
3	8103061	8104175
3	8134767	8136643
3	8450730	8453842
3	8450736	8452213
3	8496885	8498550
3	8772082	8773346
3	8844018	8845214
3	8918007	8919398
3	8991928	8992989
3	9180542	9188707
3	9264236	9265895
3	9346716	9348025
3	9428914	9430382
3	9433720	9434615
3	9628477	9629957
3	9657623	9659172
3	9667666	9669120
3	9858200	9861296
3	9890130	9891652
3	9937537	9939017
3	10030820	10032006
3	10057540	10058462
3	10099996	10101370
3	10232849	10234699
3	10343054	10344784
3	10454378	10455341
3	10483850	10485441
3	10513389	10515653
3	10605014	10606707
3	10643860	10645420
3	10660907	10662275
3	10835629	10837080
3	11035740	11038145
3	11055853	11056980
3	11064991	11066816
3	11157824	11160739
3	11167646	11169460
3	11169640	11171398
3	11307173	11309035
3	11488060	11489145
3	11535635	11537410
3	11643856	11645263
3	11813348	11814534
3	11835428	11836621
3	11930055	11931608
3	11949776	11951176
3	11961813	11963888
3	12028139	12029944
3	12110190	12111527
3	12172047	12175047
3	12280293	12282132
3	12432868	12434329
3	12437141	12439007
3	12534985	12536622
3	12595751	12597614
3	12597995	12599364
3	12646797	12648319
3	12724799	12726576
3	12756749	12762613
3	12775108	12786949
3	12941310	12942730
3	13674237	13675591
3	13675692	13677451
3	13725515	13727140
3	13838495	13840070
3	13913092	13914360
3	14025125	14026171
3	14118693	14120521
3	14136187	14137864
3	14243600	14245235
3	14438571	14439496
3	14954190	14955834
3	15493055	15494156
3	15903909	15906784
3	16033490	16034822
3	16049911	16051205
3	16121529	16122631
3	16154298	16155828
3	16242705	16244099
3	16396905	16398497
3	16509052	16509984
3	16671749	16686046
3	16784376	16785793
3	16813885	16814943
3	16863554	16865100
3	17058401	17059298
3	17132874	17139342
3	17140442	17142199
3	17202781	17204307
3	17285593	17287526
3	17335580	17337219
3	17481186	17482908
3	17547344	17548539
3	17594329	17599131
3	17642982	17644203
3	17690916	17692191
3	17723859	17725297
3	17789673	17790875
3	17858043	17859970
3	17900748	17902042
3	17928764	17930188
3	18163925	18171793
3	18199046	18201274
3	18326151	18327867
3	18376803	18378432
3	18478770	18479642
3	18647622	18649230
3	18693844	18695611
3	19138993	19143850
3	19417234	19419408
3	19492040	19493408
3	19525979	19526813
3	20051491	20059157
3	20212242	20218844
3	20593964	20595546
3	20636934	20650085
3	20670904	20672013
3	20741938	20743244
3	20819806	20821285
3	21049754	21051384
3	21091090	21092922
3	21144233	21145100
3	21273581	21275233
3	21522630	21538623
3	21591531	21593555
3	21607217	21608661
3	21618964	21620846
3	21765561	21766789
3	21891230	21900322
3	21995029	21996891
3	22099384	22101129
3	22170448	22172898
3	22227619	22229218
3	22422022	22424044
3	22649227	22651210
3	22719112	22721123
3	22984569	22986111
3	23124160	23125335
3	23554586	23555938
3	23636119	23637652
3	23753925	23755252
3	23895558	23897135
3	23899157	23901228
3	24309356	24310727
3	24365488	24366708
3	24393453	24394336
3	24822258	24824097
3	24827975	24830288
3	24834006	24835470
3	24855752	24857010
3	25245650	25250916
3	25303432	25305010
3	25387883	25388981
3	25595346	25596528
3	25734349	25735609
3	25750053	25751643
3	26028789	26030544
3	26246294	26247676
3	26403258	26404346
3	26503992	26504835
3	26683549	26686728
3	26755310	26756713
3	26817077	26818894
3	26873496	26875619
3	27081280	27083138
3	27083155	27086287
3	27138941	27140448
3	27234969	27236770
3	27236788	27238314
3	27305603	27309657
3	27442223	27443976
3	27456223	27456945
3	27806387	27807395
3	27809985	27810696
3	27954159	27955436
3	28003341	28004501
3	28043906	28045032
3	28312144	28314088
3	28345267	28347032
3	28372101	28373911
3	28744688	28746531
3	28916526	28917981
3	28982699	28983985
3	29000684	29008690
3	29031321	29033239
3	29082193	29083385
3	29190510	29192290
3	29242421	29244106
3	29375644	29376852
3	29462209	29462896
3	29520559	29525401
3	29522750	29524905
3	29550268	29552390
3	29847070	29848711
3	29973246	29974172
3	30033689	30035487
3	30194310	30195814
3	30351386	30353169
3	30353278	30355103
3	30401723	30403063
3	30448563	30450536
3	30556321	30559899
3	30664393	30666096
3	30721338	30723078
3	31089145	31092179
3	31173211	31174169
3	31305065	31306367
3	31849008	31850313
3	31959346	31960641
3	31979079	31981219
3	32258615	32260262
3	32949643	32951297
3	32984571	32986411
3	33118806	33119840
3	33152802	33157392
3	34025680	34026857
3	34113197	34114326
3	34287015	34288869
3	34349514	34351235
3	34351404	34353116
3	34391191	34393192
3	34534254	34535649
3	34578152	34579475
3	34926918	34928783
3	35113427	35114512
3	35242973	35244246
3	35329304	35331179
3	35568263	35569012
3	35607999	35612164
3	35718960	35720055
3	36134783	36136274
4	405290	406878
4	570231	571109
4	963110	964370
4	1082830	1093224
4	1155727	1157527
4	1212259	1213378
4	1365782	1368613
4	1524030	1525153
4	1568874	1570655
4	1877636	1879152
4	1914050	1948359
4	2293811	2297006
4	2493215	2494516
4	3112163	3113817
4	3536507	3538128
4	3617114	3618743
4	3709175	3711166
4	3865458	3866446
4	4345154	4346949
4	4422415	4423574
4	4503929	4506008
4	4671941	4673333
4	4732045	4733160
4	4759464	4761082
4	4941091	4943484
4	5221757	5223180
4	5483533	5484479
4	5534562	5538965
4	5572560	5573715
4	5662443	5663751
4	5856523	5857817
4	5858293	5859571
4	6296044	6297342
4	6462603	6471066
4	6495813	6505437
4	6999204	7000620
4	7081825	7083432
4	7116930	7120539
4	7431779	7434443
4	7545554	7547302
4	8044350	8046133
4	8275227	8276905
4	8570500	8571852
4	8631555	8636863
4	8707650	8709110
4	9353121	9353999
4	9379328	9380537
4	9668207	9671102
4	9693387	9695043
4	9695744	9698695
4	10027954	10047108
4	10453814	10455114
4	10455469	10458204
4	10636406	10641811
4	10786503	10787297
4	10996361	11006085
4	11064372	11077657
4	11260148	11261413
4	11267739	11268854
4	11432744	11434051
4	12203961	12211447
4	12289819	12291632
4	12533158	12534254
4	12544147	12547895
4	12550066	12551868
4	12608945	12613164
4	12629939	12631621
4	12707701	12709336
4	13173153	13174952
4	13353587	13355138
4	13606765	13607982
4	13795850	13797751
4	13815320	13817170
4	13844710	13846583
4	13994001	13996954
4	13997647	13999284
4	15043465	15044962
4	16235879	16237102
4	16492969	16494820
4	16713485	16714866
4	16752695	16754722
4	17116482	17118435
4	17515955	17517504
4	17732948	17734823
4	17880984	17882774
4	17912004	17913145
4	18031679	18036177
4	18254016	18256482
4	18338256	18339464
4	18366389	18367662
4	18474849	18476394
4	18827534	18828995
4	18880320	18881454
4	18958004	18959465
4	19608120	19609734
4	19799940	19801161
4	20061182	20062883
4	20062926	20064519
4	20103238	20105502
4	20142063	20143186
4	20285951	20288615
4	20288657	20289873
4	20340817	20342073
4	20452125	20453287
4	20493430	20494979
4	20679864	20680883
4	20836140	20837229
4	20956355	20958747
4	21169342	21170053
4	21213953	21217187
4	21256387	21257863
4	21328408	21329444
4	21391397	21392777
4	21766807	21768092
4	21826520	21827771
4	22284063	22285201
4	22312037	22314100
4	22349933	22350940
4	22408146	22411579
4	22408586	22410293
4	22759724	22761395
4	22771765	22772765
4	22778579	22780072
4	22814188	22815003
4	23075979	23077496
4	23101134	23102390
4	23416728	23418883
4	23461459	23462877
4	23592158	23593453
4	23737366	23738314
4	24005893	24008229
4	24010255	24011128
4	24187454	24188929
4	24288386	24293275
4	24690986	24692525
4	24773443	24774976
4	24843951	24845633
4	24860738	24862122
4	24969283	24970465
4	24980779	24982142
4	25334291	25335523
4	25338668	25339348
4	25363158	25364413
4	25421028	25422785
4	25514585	25516761
4	25566095	25567339
4	25781402	25782482
4	25783855	25785155
4	25805613	25807452
4	25824240	25826026
4	25872966	25878960
4	25936248	25938498
4	25940259	25941823
4	25971405	25987290
4	26121171	26123023
4	26148045	26149537
4	26185270	26186788
4	26322075	26323708
4	26642401	26643918
4	26677771	26679236
4	26757435	26759039
4	27029872	27031856
4	27162979	27164652
4	27338919	27340643
4	27363235	27364415
4	27419839	27421648
4	27473358	27474594
4	27486466	27488362
4	27647977	27649709
4	27836862	27838272
4	27982332	27983576
4	28100323	28107598
4	28196141	28197498
4	28334904	28336341
4	28494556	28497402
4	28553819	28554815
4	28783570	28784981
4	28855692	28858157
4	28889890	28891345
4	28916282	28920939
4	28964245	28965744
4	29036486	29041388
4	29057533	29064760
4	29324770	29326370
4	29390966	29392590
4	29625736	29627530
4	29644725	29652795
4	29672548	29673866
4	29866255	29867746
4	29988430	29991629
4	30051075	30052476
4	30233444	30234499
4	30276455	30278296
4	30286311	30287127
4	30454689	30456397
4	30524369	30538360
4	30701971	30703614
4	30831121	30842658
4	31126867	31128068
4	31153966	31155267
4	31223047	31224841
4	31224920	31226003
4	31353052	31354746
4	31651654	31653663
4	31851007	31852298
4	32067379	32077522
4	32083079	32084676
4	32187345	32188535
4	32234272	32236581
4	32281516	32283189
4	32546633	32547718
4	32952203	32953397
4	33114210	33115909
4	33187073	33188895
4	33205789	33208020
4	33256663	33257832
4	33522012	33523879
4	33747692	33749544
4	34098623	34101977
4	34107790	34108901
4	34126265	34127458
4	34353681	34355074
4	34723704	34725046
4	34801089	34802742
4	35264683	35266690
4	35338683	35341058
5	10427	12667
5	706439	707816
5	774817	776621
5	776717	778296
5	958166	960150
5	1025878	1027804
5	1147270	1148670
5	1203906	1204951
5	1396048	1396915
5	1406562	1415064
5	1510369	1511636
5	1523568	1530490
5	1686655	1688159
5	1688925	1696567
5	1833493	1839011
5	1848903	1850817
5	2021790	2026842
5	2131362	2133252
5	2224142	2225751
5	2225933	2227211
5	2253152	2254356
5	2328997	2330171
5	2347109	2348087
5	2525285	2526383
5	2643919	2645203
5	2741758	2746851
5	2932203	2934023
5	3093652	3100685
5	3471076	3472175
5	3523301	3524518
5	3545554	3547779
5	3622874	3624442
5	3625366	3626141
5	3664589	3665735
5	3783487	3784776
5	3824183	3825757
5	3838239	3839572
5	3872525	3873357
5	4178007	4179900
5	4295891	4297637
5	4480945	4481971
5	4574823	4576281
5	4702277	4703754
5	4774366	4775771
5	4804264	4805893
5	4959698	4960881
5	5416812	5417892
5	5470454	5471849
5	5595699	5596950
5	5650097	5651211
5	5657245	5658786
5	5769089	5770540
5	5789964	5791455
5	6033144	6040477
5	6040885	6042572
5	6060291	6066744
5	6313332	6315177
5	6338033	6339945
5	6344505	6345929
5	6347204	6348464
5	6382585	6387049
5	6406601	6408038
5	6470805	6472474
5	6489620	6491213
5	6497498	6498631
5	6602976	6604251
5	6853305	6854695
5	6921471	6924088
5	7021102	7021766
5	7043234	7044603
5	7205598	7206643
5	7208284	7209566
5	7233410	7234777
5	7374601	7376100
5	7450424	7452179
5	7476174	7477459
5	7485853	7491930
5	7504533	7505608
5	7518701	7521915
5	7773975	7775173
5	7846386	7851931
5	7905110	7906185
5	8120620	8137745
5	8433598	8434813
5	8643224	8644840
5	8647418	8655378
5	8665920	8670150
5	8704888	8705849
5	8868873	8870229
5	9137598	9139077
5	9173322	9174391
5	9244245	9246746
5	9344768	9346182
5	9429557	9431193
5	10120119	10121214
5	10888650	10890067
5	11028874	11035839
5	11246881	11248223
5	11327204	11328829
5	11339712	11340718
5	11470197	11471304
5	12843647	12844769
5	13098917	13104027
5	13286918	13307200
5	13614241	13615734
5	14170542	14171517
5	14235143	14236204
5	14385771	14390154
5	14609250	14614218
5	14653172	14654573
5	14659058	14660272
5	14768346	14769695
5	14921060	14922577
5	14922699	14927862
5	14936809	14938179
5	15082677	15084789
5	15590823	15592100
5	15662479	15673929
5	15677591	15680053
5	15768299	15770173
5	15773818	15775191
5	16026107	16027589
5	16123506	16124916
5	16135158	16136152
5	16231071	16232101
5	16233062	16234063
5	16319646	16321746
5	16440599	16441809
5	16463758	16464798
5	16465078	16467196
5	16500752	16502798
5	16506810	16508643
5	16594657	16597482
5	16659062	16660411
5	16678217	16679610
5	16680104	16681493
5	16863042	16864577
5	16871274	16872703
5	16994448	16996414
5	17067492	17072645
5	17084920	17099115
5	17185464	17193907
5	17241889	17243963
5	17331300	17332383
5	17646903	17647976
5	17690122	17692831
5	17691364	17692424
5	18022021	18022984
5	18063910	18069647
5	18084713	18086273
5	18360480	18365824
5	18655981	18657272
5	18709902	18711428
5	18772294	18773863
5	18773893	18775815
5	18819697	18829639
5	19114271	19115738
5	19158532	19159814
5	19306540	19308610
5	19452407	19453961
5	19584965	19586294
5	19616701	19618338
5	19653582	19654928
5	19814352	19816026
5	19833415	19834973
5	19835042	19837533
5	19900304	19901343
5	19907111	19908910
5	19947605	19950476
5	20002492	20003400
5	20075997	20078114
5	20120892	20122049
5	20165457	20167007
5	20297690	20298860
5	20386675	20387878
5	20507318	20508682
5	20649638	20650824
5	20683364	20684464
5	20712177	20713484
5	20735936	20737684
5	20748658	20749883
5	20768357	20769842
5	20789874	20792445
5	20826399	20827940
5	20924403	20925819
5	21047461	21049528
5	21104575	21105709
5	21160907	21163521
5	21186350	21187604
5	21377020	21378467
5	21506382	21509047
5	21506734	21507948
5	21511649	21513360
5	21564451	21565776
5	21569246	21570566
5	21600398	21602400
5	21623244	21624795
5	21675431	21676576
5	21880663	21881794
5	22120509	22122467
5	22149669	22151033
5	22152758	22154214
5	22191193	22198219
5	22225494	22227494
5	22271704	22275395
5	22297403	22299209
5	22299332	22300801
5	22457608	22459116
5	22595052	22596280
5	22751265	22753080
5	22802339	22803770
5	22811059	22812674
5	22927026	22928046
5	22995132	22996633
5	23044584	23047085
5	23086867	23088771
5	23246046	23247469
5	23280926	23282875
5	23347689	23349383
5	23502824	23505040
5	23505134	23506669
5	23602484	23603556
5	23617462	23618394
5	23797930	23799775
5	23994464	23995750
5	24189861	24192039
5	24342134	24343462
5	24362651	24364901
5	24578259	24580060
5	24674750	24676593
5	25072134	25073505
5	25970387	25972214
5	26123667	26125028
5	26314606	26319487
5	26396790	26398204
5	26411902	26412986
5	26416554	26417580
5	26567848	26569721
5	26738149	26741679
5	26749428	26750935
5	26972073	26973636
5	26999234	27020326
5	27090670	27091865
5	27137758	27139001
5	27166946	27167904
5	27513870	27515386
5	27528320	27530064
5	27607767	27614922
5	27657668	27658882
5	27775405	27776795
5	27777329	27778719
5	27790081	27791471
5	27792005	27793395
5	28107167	28109168
5	28116292	28118125
5	28169916	28176019
5	28484842	28486920
5	28494048	28496268
5	28544490	28546617
5	28649371	28650910
5	28706825	28707846
5	28790557	28792273
5	28838024	28839243
5	29033572	29035316
5	29164068	29165831
5	29324971	29326878
5	29603908	29605529
5	29690453	29692693
5	29747049	29748849
6	140485	142062
6	150485	153216
6	150490	151993
6	469915	470753
6	488959	490678
6	513314	515290
6	689961	692003
6	937933	939037
6	969630	970883
6	1115208	1116322
6	1141909	1143358
6	1401668	1402835
6	1761152	1762789
6	1762861	1764260
6	1987756	1989716
6	2021278	2023119
6	2073065	2075125
6	2075207	2076519
6	2737920	2739408
6	2798417	2799916
6	3048352	3049949
6	3118725	3120648
6	3182432	3183702
6	3310485	3312500
6	3458410	3459437
6	3503446	3505444
6	3534961	3536510
6	3563341	3565087
6	3654341	3656304
6	3660281	3661799
6	3830489	3831850
6	3868545	3869906
6	4248337	4250128
6	4287700	4295871
6	4312348	4313154
6	4384128	4385525
6	4493072	4494480
6	4621017	4622252
6	4649544	4650554
6	4720572	4722124
6	4936827	4938045
6	4951947	4953165
6	5104369	5105644
6	5253200	5254515
6	5264948	5266173
6	5304887	5306872
6	5306932	5308583
6	5374479	5376188
6	5398805	5399711
6	5518564	5520120
6	5533493	5535141
6	5693227	5694856
6	5716653	5717878
6	5791205	5792946
6	5882806	5883990
6	5943737	5946319
6	5946570	5948042
6	6010225	6011410
6	6254886	6256878
6	6277923	6279730
6	6468097	6469878
6	6525286	6529181
6	6642978	6644413
6	6712192	6713756
6	6934108	6936130
6	6936540	6949555
6	6949602	6951422
6	6969088	6970334
6	7013492	7014937
6	7059454	7061003
6	7076254	7077716
6	7084301	7085781
6	7376136	7377203
6	7538941	7542216
6	7593687	7598367
6	7607009	7608306
6	7788830	7790294
6	7845084	7846479
6	7905817	7907813
6	8088396	8097014
6	8105075	8106156
6	8171365	8172462
6	8239481	8242964
6	8369132	8370923
6	8633996	8641178
6	8665737	8667472
6	8844982	8846337
6	8969861	8971319
6	9176703	9178424
6	9190429	9191971
6	9225605	9226999
6	9279024	9280046
6	9281377	9283009
6	9410964	9412020
6	9475296	9476933
6	9551995	9553069
6	9650267	9650900
6	9669906	9671206
6	9858972	9860339
6	10034694	10036315
6	10139636	10140966
6	10152327	10154007
6	10564601	10566480
6	10679364	10683957
6	10792217	10793982
6	10802243	10803058
6	10880302	10881861
6	10884678	10886171
6	10890762	10891853
6	10955206	10956640
6	11253259	11254351
6	11297955	11299505
6	11309186	11310192
6	11319794	11321733
6	11508672	11509759
6	11510967	11514467
6	11544597	11546234
6	11546294	11548087
6	11548214	11550021
6	11964710	11965829
6	11987263	11988553
6	12063029	12067333
6	12182089	12183157
6	12328861	12330123
6	12615266	12616543
6	12651337	12652855
6	12667461	12671662
6	12705631	12707977
6	13274015	13275118
6	13323422	13325362
6	13409648	13411035
6	13411101	13412990
6	13463847	13465341
6	13537219	13538403
6	13553484	13554535
6	13885243	13892085
6	13903873	13908753
6	13914816	13916452
6	14351890	14353093
6	14582103	14583385
6	14590311	14592254
6	14766319	14768110
6	14879113	14880169
6	15310607	15312188
6	15384466	15385391
6	15596025	15599356
6	15847482	15849087
6	16194612	16195763
6	16249902	16253225
6	16507169	16509191
6	16534242	16535645
6	16589047	16590565
6	16728739	16730063
6	16909724	16910935
6	17020260	17021288
6	17403872	17405995
6	17832140	17833670
6	17847060	17848361
6	18217390	18218955
6	18806666	18808201
6	18979623	18980933
6	19012515	19017587
6	19180732	19183024
6	19287054	19288832
6	19310279	19311654
6	19441541	19443075
6	19451072	19452282
6	19478013	19482384
6	19487968	19489261
6	20058467	20059897
6	20093074	20095139
6	20301162	20309576
6	20348568	20349824
6	20420478	20422056
6	20597209	20598397
6	20806382	20807975
6	20853960	20855863
6	20859111	20861073
6	20861884	20863904
6	20947063	20948338
6	20953249	20954734
6	20982505	20984094
6	21161667	21163106
6	21482594	21484632
6	21653770	21654766
6	21759546	21760962
6	21929076	21930865
6	21930890	21932450
6	22097960	22099214
6	22216736	22218106
6	22220332	22221184
6	22361046	22363434
6	22463615	22465052
6	22501897	22503084
6	22559798	22560852
6	22576382	22578272
6	22588078	22593883
6	22766651	22767736
6	23021475	23023242
6	23172294	23173350
6	23246199	23273712
6	23400756	23403773
6	23406178	23407929
6	23414635	23415852
6	23449595	23451321
6	23458804	23459902
6	23670264	23671420
6	23714431	23715208
6	23780973	23782645
6	24082511	24084390
6	24300508	24302011
6	24354282	24355249
6	24463133	24464566
6	24483019	24484625
6	24671717	24674291
6	24901698	24903733
6	24922156	24929649
6	24937025	24938564
6	25007297	25008827
6	25063661	25065303
6	25245366	25246723
6	25271131	25272625
6	25298385	25299799
6	25303815	25304852
6	25322200	25323778
6	25345322	25346799
6	25356601	25364084
6	25741639	25743486
6	25745370	25746872
6	25961710	25962688
6	25988490	25990331
6	26038968	26040569
6	26080191	26081687
6	26331728	26332781
6	26387198	26388753
6	26441368	26442612
6	26484040	26490661
6	26580321	26581516
6	26581540	26583964
6	26773799	26775162
6	26952217	26954135
6	27042314	27044257
6	27044376	27046022
6	27233248	27234636
6	27331181	27332617
6	27661318	27663942
6	27702413	27704547
6	27704575	27706299
6	27810557	27812799
6	28002796	28004469
6	28124752	28126242
6	28227106	28228285
6	28433433	28435401
6	28578048	28579554
6	28725795	28727578
6	28727657	28733189
6	28733396	28735234
6	28830048	28831891
6	29009857	29011736
6	29024761	29026861
6	29147917	29149738
6	29502073	29502999
6	29570648	29571988
6	29600363	29614357
6	29622672	29624279
6	29841170	29849354
6	29889559	29890936
6	30065917	30067113
6	30325466	30326175
6	30554705	30556131
6	30639184	30640640
6	30719360	30720809
6	31049523	31050658
6	31099238	31100756
7	286135	287847
7	454236	456192
7	611476	613039
7	618001	619944
7	656781	658114
7	697496	699192
7	810417	810957
7	903759	904484
7	918120	919508
7	999803	1001168
7	1079513	1080825
7	1126410	1128190
7	1145790	1146720
7	1149639	1150399
7	1170164	1171473
7	1265008	1265719
7	1532067	1533441
7	1678779	1680236
7	1715358	1716938
7	1895567	1897074
7	1943026	1944142
7	1989553	1991308
7	2093876	2095565
7	2100072	2101651
7	2238186	2239146
7	2355288	2361273
7	2403710	2404937
7	2496138	2508223
7	2519412	2520265
7	2942957	2944823
7	3239667	3241337
7	3622654	3623391
7	3870228	3871936
7	3985765	3987144
7	4100687	4103327
7	4304289	4305375
7	4328372	4329173
7	4419201	4421206
7	4462970	4465598
7	4522666	4523988
7	5327622	5329236
7	5489424	5490426
7	5519239	5521174
7	5677719	5678616
7	5785343	5786927
7	5943139	5944114
7	6475548	6479917
7	6642300	6643582
7	7041073	7047618
7	7286190	7294498
7	7418665	7419926
7	7500680	7502615
7	7584635	7586284
7	7619841	7621379
7	7720937	7725791
7	7758418	7759775
7	7941322	7942588
7	8066563	8068065
7	8756776	8757943
7	8899026	8900463
7	9462276	9464191
7	9527043	9534382
7	10230166	10231292
7	10315832	10316987
7	10505073	10510274
7	10738399	10739613
7	10743252	10744457
7	10802735	10804983
7	10988276	10990076
7	11012117	11013134
7	11053574	11054598
7	11292133	11294472
7	11341116	11344612
7	11353666	11354776
7	11509658	11510567
7	11546309	11547523
7	11587853	11589027
7	11637000	11638899
7	11861489	11862696
7	12282155	12284965
7	12622185	12623718
7	12902722	12903518
7	12905045	12905846
7	13079210	13080196
7	13114614	13116310
7	13154594	13167503
7	13225041	13237977
7	13655940	13657342
7	13680200	13682390
7	14492680	14494022
7	14494049	14500020
7	14524728	14525760
7	14604097	14605728
7	14816886	14818739
7	15312994	15314533
7	15352529	15353980
7	15375622	15376527
7	15390019	15391389
7	15436492	15437429
7	15446826	15448765
7	15712741	15713913
7	15730689	15731970
7	15904932	15906122
7	16132609	16134078
7	16134278	16135908
7	16326190	16328006
7	16730215	16731686
7	16763584	16765078
7	16922036	16923079
7	16988931	16989927
7	17252029	17253252
7	17275917	17277430
7	17634441	17635973
7	17716958	17718066
7	18366764	18368206
7	18474371	18475558
7	18496671	18497938
7	18682197	18683366
7	18846108	18848079
7	18903632	18904966
7	19001732	19006877
7	19027444	19036803
7	19057861	19059086
7	19089007	19090656
7	19375007	19376269
7	19790363	19791941
7	20055073	20060456
7	20231750	20232947
7	20452592	20453988
7	20498158	20502390
7	20590565	20592111
7	21032390	21040584
7	21144826	21146244
7	21222269	21223170
7	21456862	21460628
7	21579677	21581097
7	21861514	21863021
7	22240408	22243647
7	22253311	22254554
7	22349129	22350466
7	22366910	22368290
7	22414388	22416018
7	22417552	22418760
7	22448931	22450550
7	22579798	22581171
7	22581191	22590763
7	22805393	22806837
7	22812289	22814206
7	22927481	22928544
7	22958335	22959268
7	23321141	23323217
7	23323778	23325223
7	23332572	23333993
7	23335074	23339086
7	23369151	23371108
7	23453677	23470661
7	23713726	23715974
7	24209874	24210666
7	24226065	24227733
7	24262316	24263072
7	24370372	24372269
7	24398453	24400061
7	24422389	24424259
7	24462587	24464080
7	24485457	24486500
7	24499347	24500822
7	24534066	24535962
7	24686085	24688136
7	24813964	24816028
7	24904441	24906013
7	25135270	25136919
7	25329964	25331243
7	25367905	25369242
7	25675276	25676773
7	25694877	25696247
7	25705160	25706569
7	25894600	25896856
7	25964302	25966158
7	26253829	26255648
7	26353208	26354376
7	26362733	26363929
7	26545821	26548562
7	26611524	26613658
7	26787284	26788747
7	27146406	27149027
7	27465733	27467180
7	27492741	27493450
7	27543089	27544330
7	27742428	27743997
7	27933978	27935365
7	27935905	27937378
7	28018274	28019875
7	28181996	28183813
7	28201269	28202784
7	28291511	28292392
7	28416945	28418605
7	28424859	28425959
7	28693396	28694924
7	28784194	28785766
7	28967551	28969095
7	28989901	28991605
7	29125891	29127392
7	29161142	29162541
7	29328316	29329872
7	29385439	29386973
7	29460832	29461910
8	79298	80803
8	111948	114946
8	578592	580191
8	749643	751132
8	824157	825955
8	970481	971950
8	1025629	1028434
8	1191531	1192840
8	1270173	1272809
8	1319708	1335647
8	1368551	1369391
8	1395948	1396851
8	1520321	1521541
8	1778799	1787478
8	1832051	1833438
8	2048112	2053893
8	2072298	2075095
8	2075885	2077235
8	2202883	2204632
8	2237873	2239626
8	2423577	2424176
[truncated: 968 more rows]

## Sheet: maize_Pack-Mu
Chr	start	end
1	1941379	1941864
1	3050652	3050846
1	7759550	7759795
1	8294787	8294941
1	9494862	9496157
1	9752520	9753845
1	10541029	10541271
1	13116887	13117119
1	14902984	14911843
1	15013666	15013861
1	16968660	16968905
1	17366953	17368187
1	18023638	18028169
1	18457817	18459361
1	19021258	19021503
1	22014272	22015795
1	24556383	24557769
1	25246228	25246413
1	26514363	26517744
1	27137208	27138451
1	29295995	29297220
1	29664320	29669667
1	30649014	30655206
1	31194623	31194871
1	31358898	31359143
1	31748717	31748934
1	33756607	33756802
1	34917144	34917391
1	38455023	38455235
1	38523820	38523974
1	40039484	40041777
1	40552461	40558214
1	41142142	41144475
1	41326044	41326198
1	45111515	45111740
1	45953188	45953342
1	49045466	49050983
1	50141701	50141855
1	51588447	51588692
1	51721588	51721792
1	55175284	55177131
1	56220746	56220993
1	61703301	61703623
1	63325932	63326171
1	65223681	65239216
1	65610403	65615666
1	65786257	65786548
1	67204652	67215093
1	67785298	67787172
1	68581727	68581964
1	70810515	70813441
1	71822391	71823718
1	72602035	72602189
1	72953288	72954765
1	74503063	74505213
1	74696326	74696643
1	77738740	77738993
1	81527832	81527986
1	86007221	86009361
1	93192638	93192906
1	95814269	95815545
1	95844120	95845696
1	97234344	97234396
1	97369696	97372121
1	105528523	105528728
1	108385217	108385309
1	119839385	119839631
1	121355022	121363328
1	121506437	121506630
1	121574450	121574746
1	121822849	121825201
1	127893204	127893358
1	130572260	130572465
1	132386637	132386791
1	149160944	149161098
1	149187376	149187569
1	156407442	156408851
1	157996383	157996537
1	159859170	159859428
1	159977611	159986606
1	160327221	160328545
1	163153869	163154053
1	165000098	165000618
1	166599451	166613837
1	168404603	168404797
1	168458888	168459145
1	168579709	168588916
1	168962088	168962242
1	169480781	169484882
1	170452068	170453389
1	172357529	172367893
1	172968309	172970651
1	175156752	175156906
1	175999673	175999829
1	176428884	176429038
1	177502488	177503153
1	183458069	183458263
1	184117127	184117281
1	184921470	184921624
1	189868086	189868330
1	190373727	190373920
1	191701403	191701557
1	191781327	191781481
1	193622941	193624096
1	196128182	196129508
1	197870594	197870825
1	199124388	199124542
1	200033693	200038291
1	200654315	200663363
1	200881198	200881278
1	208026002	208028356
1	208213084	208215078
1	209157359	209157608
1	209511169	209511234
1	209530743	209534807
1	209556271	209557558
1	212126635	212126893
1	212660288	212660386
1	213792803	213794047
1	214259390	214259633
1	214575831	214576280
1	215212913	215218966
1	216680323	216680515
1	217942197	217942351
1	218257422	218257647
1	218496667	218496821
1	220494802	220496047
1	221132083	221132237
1	224521890	224522044
1	225515850	225524960
1	225779919	225780073
1	226845628	226845821
1	227854049	227854314
1	227876403	227876610
1	229226676	229226745
1	229287383	229289733
1	229655278	229663900
1	231399497	231399651
1	231811266	231811520
1	233277449	233277693
1	234485181	234489202
1	235801112	235802314
1	236118144	236119442
1	240170577	240181296
1	240461155	240464373
1	240943441	240943595
1	242701562	242701753
1	247755813	247756219
1	249309510	249309746
1	249949269	249950497
1	255391555	255392909
1	257777005	257779639
1	258613346	258613500
1	262149671	262149825
1	262411397	262411551
1	264215958	264222722
1	266052148	266052392
1	269631140	269631224
1	270250498	270250652
1	270278204	270287366
1	270556752	270556906
1	270864995	270866446
1	270872203	270873524
1	272692982	272693341
1	274185245	274187108
1	275714833	275725842
1	275848993	275850481
1	276149733	276152114
1	276513736	276513932
1	276734211	276736530
1	276802184	276802336
1	278616622	278617822
1	279109989	279120772
1	280652349	280660187
1	283035074	283038434
1	284185482	284186905
1	284245945	284247332
1	284797924	284803579
1	285808649	285808893
1	286263384	286263538
1	287593270	287593515
1	287674518	287674751
1	287928963	287929109
1	288564235	288565401
1	291276105	291279490
1	292170513	292170667
1	292817405	292817648
1	293247961	293248073
1	294000203	294010661
1	294336842	294340731
1	295951230	295951459
1	297622245	297622399
1	300251066	300251817
1	300816915	300817068
1	301564879	301565033
1	304714506	304714750
1	305456898	305457202
1	306474582	306474839
1	306768719	306768873
1	306971083	306971276
2	1420314	1421110
2	1805705	1805859
2	1855790	1855985
2	3280538	3280848
2	3462827	3464875
2	3719552	3722775
2	6549384	6549623
2	8120303	8120549
2	8127172	8127358
2	9278712	9287571
2	10972096	10975042
2	13183983	13186314
2	14083001	14083191
2	14620725	14621031
2	14775062	14776599
2	14783815	14785035
2	15222072	15222340
2	18185350	18187836
2	19078157	19078351
2	19344871	19351956
2	19810887	19811831
2	20536795	20536868
2	21707153	21707410
2	23168359	23169697
2	23463785	23463928
2	24838330	24838573
2	25482914	25483160
2	26286521	26286675
2	26669029	26682341
2	28470018	28470223
2	31753749	31753943
2	34479792	34479946
2	34501334	34501488
2	37090796	37091133
2	38049155	38049771
2	38808949	38810775
2	40348205	40348398
2	42485081	42496100
2	43512943	43513044
2	43967157	43973731
2	44465546	44465795
2	45483303	45484737
2	47118886	47123250
2	47782361	47788584
2	48571785	48583629
2	48759365	48759519
2	48931848	48932002
2	50775353	50776981
2	51941924	51942182
2	52690096	52692296
2	54585800	54589529
2	57535725	57538113
2	57705944	57712532
2	59849344	59850588
2	72300224	72300284
2	77832301	77832455
2	80790775	80790968
2	87342562	87342643
2	88803983	88807492
2	88999130	88999387
2	91482901	91483893
2	95482205	95486443
2	98848765	98849021
2	107125450	107126755
2	109352537	109352779
2	110488188	110488503
2	110582783	110587563
2	110963838	110972972
2	112743674	112743742
2	115847532	115858529
2	134689728	134693641
2	135105451	135107384
2	135497540	135499041
2	135704514	135714834
2	135916943	135920806
2	136242455	136242703
2	138480387	138481428
2	143410466	143410724
2	144276905	144287935
2	145036393	145036547
2	145281817	145283443
2	146482179	146482334
2	146501572	146501673
2	150976539	150987543
2	151127996	151129232
2	158765681	158766096
2	160889933	160893061
2	160903367	160903601
2	161825798	161826132
2	162534148	162534336
2	163641980	163642175
2	165416163	165417373
2	165881993	165882172
2	166669046	166669133
2	166840127	166840281
2	167611699	167611943
2	169977032	169977186
2	172844748	172844902
2	173639076	173640651
2	175965008	175966812
2	176004266	176004508
2	176168583	176168836
2	177300370	177300524
2	178104406	178104561
2	178799617	178800989
2	180033311	180034529
2	180257717	180265558
2	180914062	180916407
2	182516035	182516281
2	182524873	182524986
2	183637231	183637484
2	184327455	184330690
2	184868637	184868791
2	185057863	185059133
2	187569527	187569762
2	188515256	188517331
2	188764303	188764457
2	190972950	190973187
2	191218020	191218337
2	191775764	191777000
2	193181466	193182719
2	196159423	196177481
2	198188676	198189957
2	198353033	198353393
2	198524032	198534629
2	200817529	200817655
2	201388090	201392383
2	203270571	203270755
2	203270895	203272280
2	206332353	206332589
2	208036501	208036804
2	209997290	209997391
2	210523309	210523555
2	210939792	210942060
2	211249400	211252924
2	211821504	211821658
2	212873427	212873478
2	213266675	213266868
2	213716622	213716776
2	215854452	215854606
2	216061519	216065665
2	217769241	217769478
2	219614122	219617071
2	220907705	220908466
2	221981152	221981384
2	222252964	222254471
2	224756407	224756647
2	224903355	224905564
2	225338905	225339059
2	226690288	226690443
2	228304599	228304680
2	229664912	229665158
2	229993239	229994267
2	233654570	233654765
2	233988215	233991724
2	235224236	235224578
2	235246404	235248871
2	236409737	236420450
2	236774263	236774668
2	237650912	237650961
2	239002981	239003176
2	240348152	240348204
2	240634004	240639102
2	241051748	241051945
2	242027747	242028006
2	244308224	244310803
3	835087	835331
3	1621179	1628276
3	2567601	2567858
3	2916231	2920397
3	4323997	4326403
3	6098751	6098905
3	6131917	6133107
3	7981624	7987468
3	8645617	8649693
3	9040104	9050640
3	10389271	10398480
3	11453732	11453886
3	11891966	11892208
3	12602528	12611352
3	12673057	12673294
3	12706281	12708058
3	13702089	13702262
3	14486016	14496735
3	14737736	14737890
3	18378774	18383152
3	19482102	19486199
3	19781794	19782111
3	20127053	20136291
3	26855854	26856099
3	27958454	27958652
3	29175357	29175603
3	32748683	32748928
3	33384154	33384345
3	34245729	34245789
3	35655265	35656629
3	35943165	35943320
3	36550165	36557796
3	38774223	38778687
3	40871695	40871929
3	42023644	42023798
3	43526307	43537194
3	44768677	44772884
3	48724956	48725110
3	48859617	48861840
3	50541931	50542085
3	56023036	56030909
3	57405058	57405224
3	58021709	58021789
3	65330230	65344514
3	67481875	67483090
3	72405773	72406114
3	75706639	75706699
3	76657839	76657993
3	87133417	87133571
3	91251198	91251567
3	95633694	95637860
3	99536637	99536791
3	100859217	100859268
3	102058984	102062717
3	105025871	105026852
3	105996142	106000352
3	107605631	107605889
3	107765272	107766955
3	109583908	109585801
3	110649845	110650088
3	114028412	114028607
3	118243638	118247362
3	120956419	120956676
3	125031916	125032153
3	125848692	125848928
3	126685501	126687028
3	128089865	128091940
3	134145305	134145460
3	134805134	134805650
3	135549485	135550872
3	135554693	135556986
3	136451621	136453848
3	137923162	137926001
3	142127191	142127343
3	143423787	143424024
3	146214164	146215162
3	148108378	148113194
3	149543186	149543340
3	150416909	150422975
3	151570700	151570910
3	157575032	157577359
3	157661046	157661637
3	161472270	161472461
3	161793988	161803003
3	164666370	164666524
3	166838965	166839118
3	167046992	167047166
3	167791398	167791552
3	170969454	170969676
3	171666775	171666929
3	174349080	174349234
3	178104442	178104972
3	179530045	179531288
3	180157264	180158643
3	182061897	182062090
3	182259990	182269130
3	182601132	182601327
3	183183390	183184761
3	183663215	183665174
3	186038751	186041050
3	187648141	187648334
3	188240552	188240809
3	188970489	188972845
3	189700531	189704155
3	190387354	190388856
3	192318534	192318688
3	196099637	196103617
3	196103767	196107747
3	196269303	196269546
3	197152852	197153109
3	197330385	197330642
3	198916752	198916906
3	200942573	200944907
3	204370361	204370615
3	207000402	207001646
3	208530030	208538395
3	209884881	209888771
3	209948370	209948614
3	213819990	213820185
3	214573672	214573918
3	216145379	216146927
3	216852312	216852418
3	217482982	217483650
3	218373610	218373764
3	218441454	218443829
3	219699560	219699714
3	219827570	219829954
3	220051977	220052171
3	220669018	220670649
3	223513351	223513505
3	224203800	224204142
3	224445719	224447535
3	225313571	225322719
3	226227596	226229930
3	227045998	227051805
3	227440095	227440249
3	227989436	227992862
3	228091702	228091813
3	233475842	233475996
3	234019501	234019804
3	234672526	234674004
4	1482993	1483148
4	3554751	3555464
4	4262549	4266438
4	5406806	5406960
4	6008277	6009574
4	6125507	6125661
4	7342350	7347981
4	7359931	7360174
4	7962942	7972106
4	10604310	10604505
4	11690550	11690756
4	11944776	11947228
4	13495210	13495451
4	14033222	14033376
4	15253743	15253897
4	15445260	15445710
4	17028592	17029837
4	17754451	17755690
4	19988865	19990030
4	21352258	21352515
4	23496876	23499095
4	29518512	29527676
4	32895453	32897190
4	33124832	33125089
4	33170536	33170736
4	34523978	34524132
4	34695369	34695553
4	34999134	35001613
4	35632712	35635933
4	36479204	36490028
4	38287969	38289250
4	39040901	39041055
4	40044198	40044351
4	43536870	43537113
4	44103457	44104699
4	44224743	44226298
4	44526732	44535835
4	44966614	44966808
4	45381356	45389089
4	46295925	46296079
4	48151955	48161238
4	49491781	49491985
4	49827409	49827563
4	52096281	52096474
4	53485745	53485900
4	53892100	53892333
4	55115559	55115666
4	56941453	56941694
4	58796103	58796360
4	60573312	60573569
4	65090777	65093960
4	68199916	68200152
4	69979307	69979535
4	70617020	70617174
4	72850002	72850156
4	74054519	74054934
4	75467668	75468898
4	77688278	77691860
4	81670979	81671133
4	83896207	83907235
4	83962281	83966083
4	84365327	84368073
4	88238214	88238368
4	88526014	88526168
4	90148027	90148180
4	90608857	90609114
4	98953717	98953871
4	100588328	100588482
4	102668970	102669124
4	103985182	103987695
4	105377035	105377189
4	108210979	108211232
4	108760910	108761064
4	116468686	116468962
4	117425274	117425428
4	118932567	118932720
4	121186835	121188666
4	122849562	122849716
4	124717684	124720353
4	128881678	128881768
4	129172656	129173888
4	134030609	134030763
4	134077256	134080953
4	135846242	135846396
4	138324344	138334851
4	144937637	144937697
4	146789887	146790142
4	147303095	147303199
4	149357844	149358002
4	149504343	149505683
4	150147993	150148229
4	153086359	153086437
4	158209987	158210100
4	160317742	160317896
4	162632596	162632793
4	163936577	163937310
4	168589516	168589670
4	168605721	168605963
4	168965023	168966413
4	169996684	169996870
4	170416268	170416513
4	170797780	170797934
4	171053322	171053476
4	172092253	172092407
4	174862867	174867858
4	179533659	179534911
4	182607932	182610364
4	183167137	183167332
4	184918543	184918736
4	187342686	187346131
4	190294290	190297581
4	190618290	190620931
4	191967751	191967945
4	192890931	192891085
4	192908039	192908296
4	193427750	193427903
4	194608932	194609932
4	196171481	196171944
4	197140191	197140459
4	200391616	200393892
4	202382635	202385869
4	202440664	202443898
4	202818623	202818868
4	204364651	204364896
4	204558797	204560040
4	210690474	210690628
4	211054016	211054233
4	213536965	213537192
4	213593040	213593287
4	213977231	213979945
4	215345347	215345573
4	218965105	218970938
4	221832274	221832428
4	223167314	223168388
4	226691929	226695433
4	227447612	227447857
4	228915632	228915817
4	230389705	230389809
4	230678555	230678709
4	231866998	231867152
4	234192398	234192655
4	235113205	235113451
4	236543525	236544810
4	238370681	238370924
4	239396297	239396553
4	241018893	241019047
4	241344954	241345107
4	243709673	243709859
4	245216479	245216633
5	1349128	1349279
5	2003966	2004120
5	2449068	2449222
5	3602021	3602278
5	4054057	4054212
5	4454465	4454619
5	4708674	4708828
5	5224511	5224767
5	5617421	5618940
5	5969227	5976485
5	7405458	7405612
5	7625915	7626550
5	10335286	10346507
5	10483436	10484964
5	11032040	11032297
5	13411835	13412081
5	13590324	13590478
5	14027920	14028549
5	14513281	14513476
5	14528244	14537438
5	14864330	14865635
5	15700447	15700784
5	15975712	15978139
5	16942865	16943172
5	21101728	21101974
5	22596107	22598324
5	22852749	22861697
5	23457379	23458893
5	25620857	25621100
5	26722906	26723060
5	28136066	28136309
5	28483438	28484837
5	28704001	28706631
5	28901675	28903281
5	29225360	29225554
5	29713470	29716504
5	30098111	30098355
5	30651842	30653922
5	33071587	33072016
5	34021645	34025651
5	35151820	35155439
5	35582894	35583255
5	36630675	36632215
5	38608453	38608689
5	40767113	40767267
5	40903374	40903529
5	41248702	41248856
5	43893665	43893819
5	44040470	44040718
5	44883807	44890940
5	44979821	44980573
5	49995654	49999146
5	50783345	50783541
5	51000550	51000795
5	53228251	53229875
5	54541934	54543555
5	54558236	54558388
5	55756210	55757606
5	55843011	55853992
5	56542226	56551224
5	58459363	58459517
5	58664282	58667536
5	59126475	59126790
5	59900262	59901790
5	61902103	61902257
5	62099623	62108813
5	62620514	62620668
5	63300620	63300820
5	63796268	63802359
5	65593341	65594536
5	68025479	68025675
5	69419872	69420066
5	70350589	70350831
5	73182907	73187876
5	75385904	75386058
5	76227844	76231933
5	79551406	79551597
5	83123916	83125157
5	90515985	90516139
5	94707604	94709256
5	95187547	95190383
5	96274384	96275059
5	96373409	96374849
5	98072668	98074547
5	99881492	99881646
5	100467706	100467960
5	100475823	100475978
5	108890208	108899310
5	109890647	109890801
5	119101802	119101956
5	121305564	121305799
5	131803370	131805651
5	132829103	132830343
5	134168506	134170786
5	134190694	134191884
5	135065754	135066155
5	135070434	135070588
5	139148400	139148554
5	139928618	139928773
5	140595569	140595723
5	141222468	141223881
5	142724930	142725094
5	143560106	143560260
5	145322777	145325102
5	146483734	146483888
5	150580745	150582696
5	153487554	153489755
5	153720547	153727536
5	154193442	154198794
5	156575360	156575547
5	158072241	158073555
5	159683586	159694405
5	159708283	159713307
5	160021230	160021384
5	163837843	163837996
5	164247201	164247356
5	165932202	165941409
5	166551920	166555178
5	166664205	166664359
5	168111289	168111443
5	170405286	170405440
5	171828489	171828696
5	172139338	172140699
5	173188487	173188744
5	175116248	175116553
5	181096138	181096332
5	183015739	183024854
5	184649971	184650166
5	185331899	185332009
5	190056515	190056669
5	191518542	191522947
5	192053734	192053888
5	193487185	193488507
5	197536150	197536304
5	197654109	197654262
5	197729253	197729489
5	198240841	198244166
5	200854909	200855063
5	201477245	201480011
5	202119055	202120905
5	203119494	203119739
5	203222308	203224666
5	205045938	205052771
5	205199374	205200615
5	207624686	207624840
5	208257573	208259054
5	208996817	209003501
5	210115910	210117127
5	210667944	210669718
5	211819406	211827256
5	211903936	211905345
5	214606047	214610820
5	215023582	215023837
5	215080216	215080697
5	216135882	216138159
5	217548959	217549153
5	217575735	217575890
5	219975831	219977218
5	220505526	220505799
5	220510515	220510760
5	221252774	221252998
5	221702125	221702320
5	222547376	222547530
5	223578016	223580568
6	1835984	1837772
6	3233158	3233312
6	5216766	5216920
6	6671207	6672170
6	7493671	7493908
6	7514410	7514566
6	7642369	7642523
6	8810575	8810666
6	18324542	18332421
6	24763389	24766816
6	25092297	25092510
6	25223386	25223623
6	26005257	26011876
6	28846515	28846827
6	29568903	29571227
6	31633359	31633626
6	33353783	33353968
6	36479501	36481598
6	44767620	44768873
6	46452159	46454609
6	52064399	52066697
6	52288663	52288907
6	54923072	54923150
6	60740489	60740593
6	61323127	61323371
6	65111878	65112115
6	65316227	65316484
6	65976817	65977074
6	66256765	66259067
6	67631441	67631594
6	70028758	70031454
6	71119869	71120023
6	71147571	71147725
6	72339613	72339972
6	79042006	79042160
6	79958034	79958271
6	86830096	86830342
6	88844616	88844861
6	89526533	89527922
6	93922573	93922817
6	94956721	94957943
6	97150232	97157906
6	97861982	97871100
6	98134874	98135028
6	98166455	98177263
6	99379817	99388869
6	103614288	103614442
6	105422997	105425311
6	106171908	106172166
6	106467137	106477681
6	106930557	106936117
6	107952310	107952593
6	108452544	108452698
6	108959203	108959322
6	112722724	112722878
6	117738962	117739116
6	118361061	118361378
6	118393226	118394618
6	120214388	120224292
6	122247163	122255422
6	125853528	125853785
6	125942461	125946741
6	126311159	126314611
6	127185399	127185459
6	127628791	127634195
6	128807994	128816769
6	129162807	129163051
6	129974990	129977258
6	133157677	133157831
6	133564835	133566575
6	135173329	135179652
6	135470638	135476883
6	136164555	136168349
6	136378788	136387826
6	137668383	137668627
6	138052210	138052364
6	142911547	142911741
6	145777472	145777626
6	146011006	146011733
6	149941178	149941333
6	151482974	151483128
6	151509126	151510887
6	151817633	151817830
6	153166118	153169687
6	154437247	154438528
6	154471883	154472036
6	154498102	154508885
6	164177597	164177842
6	165179221	165181284
6	165273456	165273650
6	165356664	165356901
6	166158303	166158457
6	167504216	167504532
6	168362997	168363151
6	168459898	168460093
6	168923736	168929031
6	170606607	170606761
6	171365542	171365731
6	171572308	171572545
6	172924669	172933862
7	2400810	2402436
7	2904483	2904637
7	3700715	3701028
7	4194951	4195205
7	6680440	6680592
7	10929776	10932215
7	11269162	11269316
7	14495061	14495255
7	17886026	17887676
7	17897896	17899548
7	17944831	17944986
7	20120748	20131040
7	20581985	20582139
7	21242568	21242722
7	24770400	24770645
7	26015539	26015647
7	27708250	27711788
7	30751459	30751655
7	32634615	32638744
7	33478378	33478532
7	37503900	37504145
7	38239853	38240007
7	39961420	39961567
7	40666355	40667856
7	40700205	40701790
7	41780327	41780481
7	43812622	43814975
7	44972715	44972870
7	46610195	46611673
7	49646400	49649314
7	52851042	52859920
7	57855123	57860917
7	71246206	71246361
7	71349514	71349668
7	80368488	80368642
7	88515257	88516733
7	91327872	91328026
7	92898895	92902602
7	95668784	95669303
7	96524570	96526118
7	97547272	97547509
7	100580433	100580587
7	104770109	104770346
7	105023445	105024958
7	108199259	108201623
7	108239400	108239645
7	109937449	109937555
7	111790717	111793004
7	112330393	112330641
7	112626723	112626834
7	112912156	112912310
7	113907548	113907964
7	118122128	118122371
7	118422038	118423687
7	119776191	119776395
7	119791160	119791404
7	119811256	119812153
7	121462380	121462638
7	121796741	121800622
7	121870804	121872299
7	123593287	123593533
7	124056264	124056418
7	124675134	124675289
7	125182148	125189040
7	126864864	126865061
7	127049840	127050091
7	130000046	130003269
7	132652346	132654704
7	132975205	132975362
7	134103168	134103374
7	134146311	134147719
7	135314831	135315068
7	135894235	135894389
7	137605637	137605911
7	138223015	138223260
7	138268452	138268899
7	139712636	139714250
7	140036867	140036935
7	141949504	141949761
7	142570449	142571648
7	143632478	143640462
7	145028729	145030116
7	145307557	145307797
7	145651788	145651982
7	146770988	146771142
7	149739564	149740761
7	149947697	149947897
7	150641467	150642162
7	150658382	150658577
7	152794816	152795061
7	152797938	152800277
7	153185129	153186371
7	154178079	154179943
7	154964034	154964356
7	156003256	156004741
7	156480998	156483487
7	157589587	157591595
7	159191666	159191922
7	160347658	160351136
7	161257444	161257585
7	161472340	161474218
7	161907438	161907679
7	163131333	163131487
7	163316060	163316346
7	165634073	165634317
7	166379004	166379211
7	167046067	167046221
7	167524052	167524208
7	167671294	167673968
7	170764593	170767743
7	170785620	170788770
7	172829253	172829509
7	173263429	173263583
7	174688381	174690014
7	175118572	175120359
7	176291354	176292192
7	176989994	176990250
7	178733548	178733702
7	179077496	179078738
7	179254509	179263599
7	180151128	180151451
7	180688352	180688675
8	1109778	1110387
8	2225095	2225288
8	2557257	2559000
8	3210733	3210887
8	3986952	3987106
8	6661732	6661926
8	7186206	7186318
8	8336417	8340634
8	9497097	9497223
8	10666583	10666765
8	11203556	11207731
8	12261548	12261785
8	12958834	12961853
8	17741984	17742146
8	19829867	19830021
8	20525501	20525702
8	21514912	21515107
8	22466340	22466494
8	23560337	23561836
8	23564620	23565946
8	26972433	26972627
8	30841692	30844337
8	33100932	33101083
8	41503426	41503580
8	41570773	41571029
8	49666415	49667874
8	50633779	50638564
8	55939353	55943413
8	58576651	58576906
8	59940197	59940352
8	64746843	64757616
8	64820463	64820617
8	66182916	66186521
8	73945176	73954413
8	74941871	74942025
8	76123125	76123382
8	77928669	77928905
8	82395536	82397117
8	83531220	83531388
8	86798101	86807263
8	88652987	88653304
8	90888954	90889109
8	93238910	93239059
8	96264955	96283320
8	105690641	105690899
8	106448905	106449141
8	108472954	108473108
8	109675020	109675256
8	109955375	109956572
8	111649036	111649190
8	111879597	111888674
8	118828295	118829388
8	119750411	119750522
8	119994356	119996469
8	120712697	120712941
8	120838407	120839793
8	121441441	121441687
8	121441873	121442270
8	122778900	122779095
8	123264918	123265072
8	128945724	128950833
8	128952163	128952270
8	129186273	129193805
8	130783010	130783070
8	132448497	132449741
8	136264006	136267228
8	137272824	137273018
8	143230930	143232180
8	144230110	144230351
8	146192746	146192942
8	148381742	148386256
8	149717018	149717374
8	150852484	150854835
8	152915823	152917500
8	154158759	154159999
8	154702997	154703151
8	157623916	157628756
8	158198065	158198441
8	158281677	158281728
8	162550920	162554616
8	162949996	162953269
8	163946808	163946962
8	164792583	164792737
8	164887842	164888088
8	166094834	166099538
8	166540456	166542801
8	167543843	167545101
8	168210725	168210971
8	168309285	168311115
8	168373603	168373758
8	168451174	168451313
8	169554275	169554429
8	169564578	169573714
8	170481603	170485817
8	170759802	170760059
8	171908165	171908318
8	172069065	172072232
8	173989322	173989490
8	174145959	174146216
8	174636580	174637141
8	176050010	176050160
8	176051981	176052178
8	176662198	176671364
8	176876247	176877489
8	177282610	177286758
8	178019476	178019630
8	178167957	178170284
8	178313188	178313342
8	178967165	178967319
8	181017908	181019690
9	476192	480452
9	709228	709382
9	1942432	1942586
9	2201493	2202787
9	3009248	3020258
9	3813682	3816262
9	4073106	4077643
9	5067797	5068041
9	5791647	5794005
9	6738875	6740555
9	7572850	7573076
9	11150271	11152941
9	11469720	11471268
9	13787473	13787533
9	14259739	14261699
9	14306324	14306531
9	14352681	14361810
9	16227430	16231641
9	17416054	17416247
9	18942310	18942463
9	26540510	26540664
9	26971513	26982570
9	26989497	26989682
9	27087125	27087380
9	27337921	27341673
9	33451585	33452270
9	35122489	35122684
9	35550602	35552945
9	38133101	38142246
9	40496262	40496457
9	47160364	47165928
9	47563855	47566173
9	47970513	47970771
9	52158758	52158943
9	53141298	53144100
9	54534577	54534739
9	56174777	56176036
9	58137330	58137484
9	60027895	60028049
9	67997886	67999717
9	68484764	68484918
9	69169175	69169329
9	70946145	70948540
9	73635649	73635887
9	79562244	79562398
9	83279178	83279436
9	88986364	88990380
9	90711315	90720535
9	90937602	90941382
9	93564663	93565898
9	95052590	95054134
9	97658466	97668867
9	98837458	98837612
9	102853404	102854926
9	103211845	103211999
9	103699329	103701623
9	104746682	104747018
9	107382571	107384275
9	107488651	107488894
9	107716162	107716405
9	108788841	108788995
9	109934799	109934993
9	110610141	110611383
9	112890714	112901446
9	114564503	114564657
9	115120351	115123389
9	115326001	115326244
9	117147902	117153845
9	117678196	117678326
9	120965526	120967843
9	123380976	123381275
9	123903053	123903296
9	124876426	124876620
9	126545941	126546095
9	127079017	127079253
9	128251969	128252121
9	129610093	129619078
9	130368178	130368332
9	133202911	133203144
9	135744321	135744475
9	136183073	136184483
9	136378522	136380239
9	136941841	136943081
9	137497841	137497995
9	140336659	140336897
9	140902578	140902732
9	141382214	141382467
9	141483047	141483293
9	143105075	143105270
9	145462195	145462350
9	146817861	146817986
9	147123612	147123871
9	148560199	148561901
9	149716541	149716727
9	149873367	149873611
9	150043018	150043172
9	150501494	150502891
9	152141021	152143343
9	152174754	152175058
9	153047600	153048841
9	153665082	153669000
9	154745636	154745831
9	155946891	155947084
9	157484414	157484671
9	157540759	157544213
10	1232396	1236991
10	2608867	2609180
10	3648953	3651811
10	4082506	4082597
10	5518478	5518632
10	6035816	6035970
10	6868797	6868881
10	8211623	8211862
10	8541859	8543137
10	8915372	8931942
10	9930481	9930738
10	10410916	10413253
10	12278407	12278561
10	13356724	13357983
10	15536617	15540126
10	16506638	16508408
10	20176839	20178686
10	22395767	22401814
10	22801047	22801201
10	24619864	24621345
10	28633148	28633302
10	30084547	30085912
10	31882902	31893834
10	32327748	32328063
10	35590643	35590797
10	41123709	41123964
10	41845470	41845749
10	45266972	45267063
10	45829983	45830035
10	49066382	49066585
10	52301597	52301729
10	56572324	56572404
10	57619424	57619546
10	58190745	58190899
10	61216349	61216503
10	62302800	62303203
10	67657278	67657433
10	70233355	70234080
10	72536512	72537750
10	72768505	72780134
10	76165216	76165453
10	76473848	76474002
10	78707758	78716836
10	79327815	79327927
10	80136222	80137403
10	83782340	83782485
10	84050326	84052645
10	87311861	87312324
10	87875809	87875963
10	88999857	89000052
10	91448809	91448880
10	91988988	91989225
10	93011656	93013567
10	93648411	93654773
10	94211508	94211662
10	96121959	96122206
10	98557139	98557293
10	98904313	98907495
10	99326884	99327305
10	102183650	102183804
10	105999408	106001742
10	106271377	106272822
10	106986979	106987092
10	107282300	107283990
10	108173384	108173496
10	109132780	109132894
10	109143974	109144213
10	110885216	110885370
10	113722881	113723035
10	114040311	114040507
10	115007042	115007288
10	118152096	118152250
10	119319700	119319778
10	120125782	120131580
10	121032196	121032436
10	121272671	121272822
10	124429889	124429987
10	124629525	124630668
10	124653191	124654336
10	125016028	125016274
10	125747347	125751667
10	126537364	126541263
10	127593384	127597207
10	128604051	128604205
10	130425349	130425593
10	133156685	133156734
10	134602430	134611652
10	135532108	135542968
10	135865339	135876344
10	136625379	136634487
10	136807292	136818052
10	137217039	137217284
10	138161877	138162031
10	140499250	140501692
10	140703348	140703606
10	141440011	141442549
10	141902703	141902858
10	142369784	142372859
10	143974608	143978972
10	147969377	147969620
10	148159169	148160483
B73V4_ctg11	36566	36720
B73V4_ctg115	37492	39501
B73V4_ctg129	14432	14677
B73V4_ctg238	14115	14485
B73V4_ctg248	21522	21676
B73V4_ctg34	4431	4801
B73V4_ctg50	78892	79133
B73V4_ctg54	7968	14232
B73V4_ctg73	62935	64704
B73V4_ctg75	462214	465646
B73V4_ctg88	15870	17469

## Sheet: maize_hAT
Chr	start	end
1	37697	42585
1	50290	50576
1	417746	418771
1	567645	571590
1	701387	702281
1	712919	713200
1	1152895	1153610
1	1540807	1541035
1	2107179	2107382
1	2203075	2204144
1	2733486	2733725
1	2994701	2994754
1	3159212	3159583
1	3451223	3451376
1	3841139	3841669
1	3939107	3940890
1	3961666	3962718
1	4126856	4127893
1	4188292	4190038
1	4253276	4253426
1	4720935	4721041
1	4730914	4731046
1	4812634	4812981
1	5093435	5093734
1	5101280	5101472
1	5158759	5158924
1	5517938	5518045
1	5639900	5640067
1	5695512	5696046
1	5816949	5817018
1	6301084	6301315
1	6302112	6306125
1	6421284	6421931
1	6535524	6535715
1	7253260	7254066
1	7420576	7420680
1	7483212	7483518
1	8103650	8104320
1	8241719	8242044
1	8247805	8248035
1	8611199	8611860
1	9705284	9706228
1	9745159	9745517
1	9887121	9887523
1	10106177	10106834
1	10163144	10164058
1	10562674	10562918
1	10861778	10862361
1	10991251	10991931
1	11069383	11069788
1	11149561	11149884
1	11495489	11496018
1	11509819	11510165
1	11673560	11673858
1	11674170	11674377
1	11740689	11741248
1	11974090	11974357
1	12003268	12003425
1	12549485	12549744
1	12675039	12675576
1	12724950	12725581
1	13154318	13155355
1	13187655	13187821
1	13239134	13243638
1	13255935	13256495
1	13353338	13354125
1	13358220	13358780
1	13371875	13373058
1	13389141	13390324
1	13451861	13453608
1	14012008	14012523
1	14091204	14091711
1	14323001	14323206
1	14368196	14368627
1	14584407	14584599
1	14611026	14611115
1	15022546	15024314
1	15175948	15176105
1	15322104	15322847
1	15505848	15506224
1	15784275	15784604
1	16742312	16744300
1	16871673	16872023
1	16955216	16955747
1	17197649	17198172
1	17956667	17958185
1	17985663	17986109
1	18085280	18085774
1	18454344	18455259
1	18470324	18470656
1	18501910	18502590
1	18523812	18523986
1	18599222	18599832
1	18746378	18746760
1	19439207	19439712
1	19640120	19640340
1	20137683	20137850
1	20308223	20308411
1	20605345	20605495
1	20826482	20827100
1	20850046	20850171
1	20885760	20886079
1	21001930	21002253
1	21010461	21010777
1	21184523	21185053
1	21407129	21408379
1	21525567	21525758
1	21752526	21752872
1	22064466	22064917
1	22597181	22597489
1	22745264	22745626
1	22814468	22815010
1	22905383	22905651
1	22943925	22944300
1	22962955	22963144
1	22990860	22991456
1	23272517	23272949
1	23285032	23285436
1	24056909	24057508
1	24668219	24668711
1	25101162	25101696
1	25803614	25804206
1	26033964	26034287
1	26036550	26037079
1	26892249	26892316
1	27324614	27325449
1	27415702	27416658
1	27946178	27946714
1	27949126	27949769
1	28553704	28554745
1	28570151	28570319
1	28818727	28819265
1	28931264	28931497
1	29141085	29141251
1	29429173	29429662
1	29447299	29447397
1	29617933	29618311
1	29680552	29680979
1	29725196	29726079
1	29744406	29744513
1	29756280	29756577
1	30125060	30126060
1	30249723	30250155
1	30510337	30511022
1	30523715	30523869
1	30634697	30635365
1	31061100	31061345
1	31061522	31062780
1	31192510	31192667
1	31715976	31716337
1	32602003	32602762
1	32688396	32688474
1	33075261	33075750
1	33121647	33122349
1	33594242	33594349
1	34114443	34114772
1	34150002	34150168
1	34930125	34930662
1	35276871	35277393
1	35298619	35299191
1	35781422	35781989
1	36044286	36044688
1	36142858	36143002
1	36158603	36169653
1	36260010	36260268
1	36608702	36608910
1	38078998	38079796
1	38215099	38215256
1	38560418	38560953
1	38580204	38580774
1	38902234	38902465
1	39396129	39396368
1	39399256	39400524
1	39460583	39460946
1	39751375	39751490
1	40116224	40116610
1	40465415	40466186
1	42228407	42228560
1	42403739	42404276
1	42565791	42566350
1	43365596	43365994
1	43649165	43649709
1	43937018	43937550
1	44920197	44920822
1	45226772	45227049
1	45278908	45279441
1	45766958	45767497
1	45862664	45863210
1	45984283	45984449
1	46198350	46198712
1	46680812	46681619
1	46715446	46715839
1	46868086	46868685
1	47604379	47604717
1	48599775	48600406
1	49179407	49179751
1	49381556	49382454
1	49465491	49469041
1	49874081	49874247
1	50146519	50146596
1	50465325	50465965
1	50507078	50511254
1	50561088	50561620
1	50949904	50950196
1	51400582	51400892
1	51417495	51417987
1	51587173	51587336
1	51906967	51907053
1	52161949	52162469
1	52312264	52312838
1	53294127	53294248
1	53405074	53405173
1	53413589	53413688
1	54036511	54036619
1	54255391	54255735
1	54345208	54345429
1	54682272	54682519
1	55181882	55182126
1	56135067	56135896
1	56223394	56224200
1	56394307	56394512
1	56739193	56740050
1	56998276	56998657
1	57570166	57572137
1	57813392	57813566
1	58053779	58053987
1	58949394	58949935
1	59115856	59116309
1	59862404	59863014
1	60020114	60020653
1	60741906	60742734
1	60749094	60749619
1	60878396	60878945
1	61432060	61432887
1	61640819	61640982
1	62027176	62027254
1	62413861	62413933
1	62486369	62486764
1	62513265	62513426
1	62727642	62728581
1	63477820	63478241
1	63718584	63718739
1	63930480	63930669
1	64018281	64018389
1	64357587	64358061
1	64442724	64442852
1	64450829	64450985
1	64524042	64524807
1	64839954	64840054
1	65318274	65318390
1	65318904	65319263
1	66556656	66556812
1	66829210	66829860
1	67178917	67179073
1	67584092	67584639
1	68135217	68135561
1	68136278	68136616
1	68152815	68153153
1	68153870	68154214
1	69014903	69015381
1	69395321	69395425
1	69630265	69630494
1	69637633	69638171
1	69790509	69791421
1	70122617	70122734
1	70217110	70217280
1	70376093	70376545
1	70830304	70830512
1	71998513	72000829
1	72005373	72005701
1	72185790	72186802
1	72298475	72298776
1	72298781	72299082
1	72416663	72416841
1	73242299	73242637
1	73564182	73564534
1	73837798	73838201
1	74326584	74326886
1	74915972	74916507
1	75419859	75420070
1	75659518	75660050
1	75695233	75695585
1	76130330	76133588
1	76161625	76162238
1	76597702	76602592
1	77257622	77258408
1	77740414	77740841
1	77938583	77939381
1	78436017	78436563
1	78693979	78694136
1	78838535	78838942
1	79666013	79668395
1	81459017	81459336
1	81602937	81603695
1	81611077	81612246
1	81705781	81706496
1	81792737	81793747
1	81897151	81897669
1	81916630	81917148
1	82554557	82554904
1	83820286	83820647
1	84240459	84240975
1	84349147	84349449
1	84452340	84452673
1	86741887	86742108
1	86769306	86770127
1	87923839	87924006
1	88030013	88030659
1	88454174	88454314
1	88530640	88530902
1	88997145	89001991
1	89013955	89014512
1	89161285	89162755
1	89359933	89360543
1	89976836	89977198
1	90293704	90294080
1	90503505	90503662
1	90663161	90663682
1	90859720	90859849
1	91149984	91150142
1	91991674	91991853
1	92006168	92006572
1	92056761	92057098
1	93189439	93189974
1	94248369	94248868
1	94719689	94720112
1	94936089	94936563
1	95004303	95004831
1	95005848	95006230
1	95214831	95215295
1	95660916	95661291
1	96088332	96088784
1	96642128	96642862
1	96684527	96684957
1	96759253	96763095
1	96896128	96896719
1	97211889	97212645
1	97213303	97213356
1	98384902	98389449
1	99000580	99000956
1	99423314	99423471
1	101471810	101472153
1	101754635	101757037
1	101883657	101884215
1	101977893	101978651
1	102998746	102999278
1	103635172	103635537
1	107311524	107311735
1	107769870	107770357
1	108428305	108428558
1	108908637	108909232
1	109306253	109307456
1	109637167	109637710
1	110589936	110590314
1	111901521	111901610
1	112531382	112531920
1	114407718	114407963
1	114409034	114409111
1	114675024	114675719
1	116837274	116837431
1	117217270	117218159
1	118030316	118030866
1	118466441	118466766
1	118853819	118854328
1	119953306	119954237
1	119999046	119999982
1	120451137	120451565
1	120789247	120790112
1	120809549	120810110
1	121188726	121188834
1	121507247	121509496
1	123478183	123478619
1	124573924	124574263
1	126005348	126005687
1	127539821	127540452
1	129045612	129045689
1	129928511	129928972
1	130355895	130361188
1	131546145	131546785
1	136864326	136867289
1	137530541	137530946
1	139625060	139625684
1	139649529	139649844
1	141256536	141256958
1	141837661	141837768
1	143503167	143503231
1	143772693	143773234
1	143991669	143992361
1	144914723	144915159
1	146990364	146990530
1	147453719	147454245
1	147720746	147720921
1	148319018	148319869
1	148692757	148693731
1	149444574	149444953
1	149696975	149697467
1	151152316	151152848
1	151889315	151889471
1	152991406	152991748
1	153749894	153750429
1	154109936	154110261
1	155968954	155969427
1	157121183	157121680
1	157321409	157321842
1	158249863	158251034
1	159226031	159226512
1	159438052	159438399
1	160350719	160351052
1	161525449	161525825
1	161762785	161763219
1	162098946	162099052
1	162327811	162328349
1	164219138	164220285
1	164578562	164579314
1	164788312	164788467
1	164913032	164913619
1	165601144	165601341
1	165869642	165870043
1	167686134	167686231
1	167770309	167770706
1	168048686	168049393
1	168498895	168499115
1	168569191	168569315
1	168929070	168930702
1	169918665	169919112
1	169967614	169967833
1	170009484	170009983
1	171013325	171013728
1	171931327	171932075
1	172756718	172757160
1	173395597	173396143
1	174151522	174152188
1	174588799	174588907
1	174715168	174715356
1	174755952	174756059
1	175410023	175413764
1	175606808	175607090
1	175811857	175812201
1	175988360	175992323
1	176428258	176428812
1	176876703	176877246
1	177562910	177563421
1	178027247	178027866
1	178168549	178169292
1	179701800	179701977
1	179702758	179703364
1	180015682	180016671
1	180196115	180196338
1	180440065	180440522
1	180468280	180468972
1	180659567	180660812
1	181070884	181071277
1	181459688	181460124
1	181912048	181912428
1	181967547	181967655
1	182279647	182279888
1	182719421	182719659
1	182943730	182944132
1	183690636	183691061
1	184105332	184105785
1	184162874	184163454
1	184226603	184226937
1	184280932	184281365
1	184755078	184756673
1	184912848	184913283
1	186315546	186315624
1	186319399	186319556
1	186378716	186379029
1	187077285	187077828
1	187752980	187753305
1	188051879	188052280
1	188413809	188414622
1	188508208	188508594
1	189270400	189270778
1	189439592	189439816
1	190258804	190258995
1	190264057	190264202
1	190719051	190719208
1	191907485	191907671
1	192041139	192041532
1	192362197	192362770
1	193833053	193833284
1	194682583	194682925
1	194910473	194911014
1	195031285	195031818
1	195228029	195228423
1	196517314	196517464
1	196572607	196573064
1	196820614	196820927
1	197067987	197068479
1	197130094	197130249
1	197542580	197543070
1	198845601	198845758
1	198885609	198886461
1	199366579	199366931
1	200056252	200057586
1	200082869	200084296
1	200203236	200204557
1	200798681	200798836
1	200866993	200867427
1	200940815	200940974
1	201961106	201961294
1	202175521	202175894
1	202186622	202190187
1	202470022	202470507
1	202728011	202728355
1	202753389	202755163
1	202898130	202898310
1	202917800	202918236
1	203214806	203218448
1	203974679	203975003
1	204235348	204235450
1	204351564	204351907
1	204541021	204541452
1	204972561	204972974
1	205123248	205123614
1	205341301	205341740
1	206214399	206214853
1	207127325	207127991
1	207423711	207423868
1	207961619	207961773
1	208255035	208256103
1	208499066	208499706
1	208579110	208579510
1	208926269	208926446
1	209022553	209022971
1	209093648	209093901
1	209139458	209139834
1	209724741	209725217
1	209863793	209864296
1	209950627	209951173
1	210041424	210041733
1	210137006	210137387
1	210360707	210361042
1	210369033	210369406
1	210369866	210370674
1	210517131	210517625
1	210913313	210913699
1	211192492	211193087
1	211248653	211249200
1	211630621	211631155
1	211790963	211792746
1	211850469	211850832
1	211942332	211942884
1	211953011	211953420
1	212194470	212194636
1	212682886	212683311
1	212742328	212742537
1	213265697	213266138
1	213520246	213520790
1	213695049	213695169
1	213822305	213822448
1	214439667	214443454
1	214647251	214647665
1	214766946	214767606
1	214993454	214994598
1	215097567	215097742
1	215235359	215235897
1	215423632	215424462
1	215599676	215600241
1	215614711	215615085
1	215695997	215696639
1	215904999	215905512
1	216007313	216007968
1	216209714	216210625
1	216319348	216319505
1	217178464	217178996
1	217796698	217797231
1	217840363	217840795
1	218161087	218161486
1	218308062	218308406
1	219336634	219336854
1	219633491	219633597
1	219768048	219768615
1	220011867	220012339
1	220396479	220396724
1	221074811	221076117
1	221161274	221161680
1	221936333	221936859
1	222028784	222029322
1	222127032	222130054
1	222396498	222398516
1	222956891	222957419
1	222989327	222990155
1	223127313	223128044
1	224024648	224025176
1	224169361	224170116
1	224197212	224197525
1	224224211	224224555
1	224797410	224798109
1	225307644	225308305
1	225537668	225538201
1	225547308	225547777
1	225867010	225867115
1	225984633	225985010
1	226122792	226123230
1	226193440	226193737
1	226377345	226377533
1	226420786	226421711
1	226953772	226954316
1	227364563	227365137
1	227644012	227644535
1	227807546	227808084
1	227859501	227859667
1	227862904	227863659
1	228119107	228119491
1	228445215	228446062
1	229282644	229282785
1	229283663	229284038
1	229759690	229759810
1	229872432	229872807
1	229875477	229875870
1	230532838	230533233
1	231086446	231087796
1	231210867	231211015
1	231292536	231293778
1	231368556	231368734
1	231393025	231393626
1	232262354	232263337
1	232437102	232437268
1	232495296	232495462
1	232723889	232724619
1	232807899	232808294
1	232808567	232809081
1	232866563	232866846
1	232984774	232984861
1	233350031	233350186
1	233554217	233554617
1	233747790	233747897
1	233752978	233753641
1	234054066	234054545
1	234153616	234153983
1	234342866	234344462
1	234350867	234351227
1	234760167	234760359
1	234833430	234833587
1	235168842	235169269
1	235994593	235995260
1	236528724	236528827
1	236641252	236641874
1	237411810	237415849
1	237932601	237932939
1	238121795	238122109
1	238123502	238124035
1	238127003	238127250
1	238658537	238658982
1	238674704	238675345
1	238949748	238950093
1	239409200	239409624
1	239460196	239460386
1	240250106	240250775
1	240304659	240304887
1	241517238	241517566
1	242119573	242119750
1	242948296	242951871
1	243453680	243454056
1	243562842	243564098
1	243649025	243649409
1	243950903	243951595
1	244118485	244122034
1	244158519	244158683
1	244250254	244250465
1	244286287	244286828
1	244343646	244344485
1	244376662	244376768
1	244383747	244384064
1	244525222	244525550
1	244627805	244628240
1	245174634	245175136
1	245434654	245435023
1	245546474	245547703
1	245614062	245615076
1	245990570	245991116
1	246219459	246220157
1	246426584	246427120
1	247108153	247108529
1	247115341	247115654
1	247135437	247135544
1	247527735	247528615
1	248211533	248211780
1	248531155	248531405
1	249678149	249678700
1	249685878	249686096
1	250033420	250034213
1	250193931	250194051
1	250574162	250574323
1	252437184	252437312
1	252611488	252611866
1	252810784	252811131
1	252825196	252825734
1	253179981	253180127
1	253729851	253730602
1	253732399	253732743
1	254179857	254181896
1	254401086	254401263
1	254427485	254428658
1	254503879	254504119
1	255506631	255507669
1	255515962	255516403
1	255550398	255550757
1	255750467	255750630
1	255862637	255863174
1	256070395	256070726
1	256111092	256111584
1	256143619	256144111
1	256309690	256310199
1	256606427	256606718
1	256621806	256622266
1	256674341	256675540
1	256925997	256926544
1	256926796	256927331
1	257431196	257432412
1	258880806	258880993
1	258881005	258881192
1	258930788	258931503
1	259324379	259324917
1	259422874	259423772
1	259763232	259763605
1	260558627	260559069
1	260561779	260562221
1	260636032	260646911
1	261372911	261373392
1	261814418	261815382
1	262689517	262690083
1	262820955	262821767
1	263019754	263021884
1	263826660	263827919
1	264463407	264463982
1	265276778	265276973
1	265341675	265342093
1	265956566	265957140
1	266004545	266005074
1	266058814	266058828
1	266945855	266946016
1	268063433	268064168
1	268439718	268440250
1	268647777	268648131
1	268772885	268773420
1	269392850	269393437
1	270290262	270290428
1	270325701	270326140
1	270871675	270871990
1	272184313	272185100
1	272320619	272321120
1	272693581	272694127
1	272715635	272715742
1	272800449	272800827
1	272994235	272994351
1	273679189	273679859
1	273880617	273881059
1	274183316	274184573
1	274557442	274557599
1	274684460	274684776
1	274777790	274778324
1	275024494	275024667
1	275185514	275186305
1	275815920	275816284
1	276758544	276758856
1	276817660	276818191
1	276886279	276886835
1	277200866	277201197
1	277360839	277360966
1	277476684	277476850
1	278010065	278010586
1	278063504	278064294
1	278091367	278091990
1	278299268	278299361
1	278405733	278406109
1	278635023	278635131
1	278670448	278670786
1	279075969	279076445
1	279292912	279293450
1	279658123	279658736
1	279885226	279885469
1	279947020	279949284
1	280194301	280195480
1	280546890	280546987
1	280554229	280554825
1	280926466	280929921
1	281458368	281459377
1	282129977	282130859
1	282139044	282139209
1	282399800	282400055
1	282584655	282585094
1	282781718	282782217
1	283576912	283577213
1	283762249	283764253
1	284026534	284026881
1	284174163	284174516
1	284682874	284683662
1	285212135	285212628
1	285701156	285701597
1	285704976	285705417
1	285818337	285819002
1	285872246	285872553
1	286334336	286334836
1	286675070	286675624
1	286689011	286689838
1	286811674	286812192
1	286884886	286885423
1	286939438	286940650
1	287101231	287101764
1	287151069	287151600
1	287244599	287245125
1	287251745	287251983
1	287286977	287287506
1	287519392	287519920
1	287805871	287806027
1	287977455	287977874
1	288349005	288349383
1	288671839	288671972
1	288838111	288838641
1	288935967	288937220
1	288954497	288954892
1	289009825	289010150
1	289417494	289418046
1	289594653	289595378
1	289637943	289638099
1	290210187	290210964
1	290778464	290778792
1	290798916	290800607
1	290900332	290900463
1	291176525	291177071
1	291477721	291478479
1	291511288	291511465
1	292462682	292463005
1	292631448	292631975
1	293105355	293105886
1	293125434	293125957
1	293615270	293615838
1	294212731	294213555
1	294217513	294217679
1	294254465	294254884
1	294255039	294256461
1	294324302	294324490
1	294457532	294458204
1	294736453	294736732
1	294736779	294737085
1	294897991	294900912
1	294948760	294949158
1	295781504	295782742
1	296442493	296442880
1	297075895	297076002
1	297229350	297229694
1	297251350	297251790
1	297416060	297416227
1	297790169	297790707
1	297937338	297938273
1	297955836	297956325
1	298059349	298059652
1	298410695	298410824
1	298674572	298675056
1	298699168	298699525
1	298798807	298798954
1	298850976	298851087
1	298961232	298961677
1	299003615	299004150
1	299007013	299007521
1	299062203	299062679
1	299449894	299450246
1	300187404	300187943
1	300188370	300188527
1	301005008	301007920
1	302191603	302192338
1	302522493	302522713
1	302662618	302663463
1	302872160	302872263
1	303001893	303002174
1	303622822	303623196
1	303625120	303625367
1	303728965	303729382
1	303794063	303795275
1	304303486	304303844
1	304982237	304985844
1	305248380	305248468
1	305463276	305463552
1	306499516	306501501
1	306756666	306757291
2	182640	182897
2	287502	287916
2	590981	591616
2	729730	733527
2	940374	940507
2	1422071	1422237
2	1424568	1424801
2	1718489	1718596
2	1949151	1949504
2	2352144	2352446
2	2467939	2468491
2	2551135	2552441
2	2611046	2611220
2	2613138	2613454
2	2892980	2893761
2	3112625	3112963
2	3399758	3399865
2	3413935	3414182
2	3545533	3545665
2	3579498	3579627
2	3593328	3593635
2	3609919	3610024
2	3612901	3613343
2	3663596	3663726
2	3801588	3801964
2	4062612	4064574
2	4134415	4136735
2	4148339	4148887
2	4277109	4277481
2	4319103	4319703
2	4386766	4387332
2	4395770	4396336
2	5047805	5048368
2	5134456	5134786
2	5179141	5179489
2	5270288	5270634
2	5270866	5271226
2	5290823	5291198
2	5291450	5291810
2	5316938	5317469
2	5321702	5323708
2	5667126	5669697
2	5789765	5789927
2	5945741	5945920
2	6444404	6444646
2	6875477	6875546
2	6965229	6965336
2	7051463	7052035
2	7620192	7620685
2	7735413	7735906
2	8456228	8456632
2	8474306	8474788
2	8621043	8621846
2	8959274	8959678
2	8975161	8975883
2	9045655	9046056
2	9675348	9675505
2	9893518	9893951
2	10076321	10076541
2	10314219	10314537
2	10444099	10444415
2	10462510	10463012
2	10463849	10464550
2	10627143	10627625
2	10778179	10778771
2	11239843	11240361
2	11318894	11319587
2	11427701	11428816
2	11619478	11619908
2	11653035	11653514
2	12058648	12059322
2	12399971	12400315
2	12861811	12862648
2	13943064	13943493
2	15069624	15069968
2	15222530	15222974
2	15245040	15245417
2	15412774	15413152
2	15441859	15442367
2	15542451	15542850
2	16085593	16085670
2	16089326	16089340
2	16168448	16168955
2	16290128	16290662
2	16331737	16332097
2	16647631	16648306
2	17048190	17052300
2	17076961	17077280
2	17085641	17086390
2	17666224	17666323
2	17766957	17767724
2	18452052	18452929
2	18790381	18790818
2	18897755	18898074
2	19089032	19089407
2	19428315	19428684
2	20019340	20019740
2	20230295	20230669
2	20397901	20398121
2	20454160	20454559
2	21063617	21063999
2	21222452	21222828
2	21323626	21323822
2	21395903	21396494
2	21489768	21489856
2	21700241	21700346
2	22136185	22136717
2	22172180	22172535
2	22328392	22328928
2	22731791	22732334
2	22835378	22835623
2	23789740	23790272
2	24255981	24256201
2	24285264	24285739
2	24660220	24660490
2	24839906	24840140
2	25006862	25007870
2	25028126	25028937
2	25388767	25389398
2	26328329	26329056
2	26692963	26693229
2	27104548	27105646
2	27114815	27115276
2	27146514	27146675
2	27234350	27234507
2	27237429	27237649
2	27333336	27333711
2	27514965	27515365
2	27991293	27991450
2	28302387	28302971
2	28451133	28451474
2	28626817	28626983
2	28948223	28948380
2	29052678	29053216
2	29516185	29516676
2	29670334	29670613
2	31106370	31106574
2	31195758	31196549
2	31374688	31375722
2	31497906	31499896
2	31874700	31874807
2	32026468	32026845
2	32067658	32067905
2	32544786	32548092
2	32731847	32732037
2	32746174	32746518
2	32863795	32865135
2	33776360	33776873
2	34005148	34005356
2	34044093	34045041
2	34708454	34708857
2	34902097	34902422
2	35996628	35997027
2	36277695	36278517
2	36406179	36406398
2	36816319	36816476
2	37821005	37821542
2	38071764	38072275
2	38113314	38115195
2	38121481	38122259
2	38190377	38190730
2	39388179	39388899
2	39962950	39963057
2	40066077	40066480
2	40153911	40154952
2	40274806	40274961
2	40359988	40361416
2	41174459	41174787
2	41981974	41982674
2	41983563	41987318
2	42354928	42355666
2	42380392	42380750
2	42480128	42480666
2	42503787	42504134
2	42782603	42782753
2	43358561	43358955
2	43590973	43591398
2	43593412	43593963
2	43702757	43703976
2	43707750	43707857
2	43778851	43778958
2	43894583	43894795
2	43896714	43897243
2	44954883	44955533
2	45344051	45344633
2	45456365	45456913
2	45841569	45841963
2	45883480	45883859
2	45887370	45887758
2	45891625	45891759
2	46684941	46685401
2	47868266	47868526
2	47962815	47963496
2	48904749	48905323
2	49277225	49277766
2	49886470	49887025
2	49900873	49901236
2	50117671	50118402
2	51018649	51021820
2	51067121	51067388
2	51408049	51408565
2	51783097	51783284
2	51954039	51954765
2	52011279	52011934
2	52512320	52513103
2	52646822	52647009
2	52651973	52652704
2	52721802	52722209
2	52840946	52841040
2	53330351	53330900
2	54195261	54195367
2	55323028	55323216
2	55405265	55405647
2	55435972	55436397
2	56414964	56415617
2	57728636	57729079
2	57849062	57849240
2	57855767	57859393
2	57893236	57894723
2	59376530	59376943
2	59649040	59649414
2	60013517	60014021
2	60283432	60283761
2	60510940	60511626
2	60520803	60521147
2	60619364	60619739
2	61100656	61100755
2	61179376	61179922
2	61803419	61803585
2	61804140	61804468
2	62123514	62123693
2	62189485	62189829
2	63252908	63253054
2	63359391	63359608
2	63430166	63431181
2	63976380	63976638
2	64135511	64135728
2	64411978	64412321
2	64746981	64748363
2	64954786	64955406
2	65169174	65169331
2	65279615	65279910
2	65288008	65288165
2	66134764	66135661
2	66395964	66396118
2	66536998	66537841
2	68435957	68436494
2	68517533	68517858
2	68999699	69000025
2	69787082	69789114
2	69960582	69961383
2	70059467	70060007
2	70449779	70450313
2	70575335	70575955
2	71531850	71532136
2	71770761	71771196
2	72989182	72989655
2	75669789	75669918
2	76035441	76035492
2	76865719	76865880
2	77604869	77605196
2	78458865	78460207
2	78550057	78550559
2	78960440	78960543
2	79093264	79093917
2	79351314	79351709
2	80087145	80087530
2	80550519	80550949
2	81740088	81740412
2	81978006	81978831
2	81982173	81983408
2	82663359	82667702
2	83746629	83746786
2	83754827	83755087
2	84229506	84229871
2	84343339	84343582
2	84356461	84356702
2	84386325	84386856
2	84627716	84628435
2	85284959	85285600
2	85304519	85304952
2	85368092	85368234
2	85409024	85409560
2	85499910	85500371
2	86880356	86881023
2	86935097	86935857
2	86958573	86959077
2	86980313	86980606
2	88709954	88710620
2	89172808	89173324
2	89295080	89298825
2	89616354	89617251
2	90158125	90159783
2	90575614	90576729
2	91043071	91043257
2	91383818	91384351
2	94112708	94113228
2	94245206	94255713
2	98247165	98247272
2	99127398	99129132
2	100194700	100194855
2	100983437	100987171
2	102165534	102167817
2	102453671	102455079
2	103424026	103425036
2	106725060	106725237
2	107471285	107471392
2	108395020	108395232
2	109238169	109239249
2	110381832	110383051
2	111166270	111166448
2	111172641	111173178
2	111742997	111743074
2	111784346	111784746
2	112421606	112422347
2	112688472	112689007
2	112750852	112751009
2	113172269	113172812
2	113539239	113539316
2	113980349	113980693
2	114593796	114593995
2	115696208	115696641
2	115934491	115935401
2	116141703	116142729
2	116369666	116370218
2	117104316	117104694
2	119065559	119065654
2	120573346	120574555
2	121597817	121598029
2	121671215	121671372
2	123512108	123512449
2	124979281	124979493
2	125500917	125501434
2	126224419	126224939
2	126266159	126268258
2	126999495	126999634
2	128159545	128160475
2	128506289	128506820
2	128637846	128638185
2	128643826	128644554
2	128853271	128853372
2	129839523	129839846
2	130938951	130939819
2	130968723	130969600
2	131684192	131684729
2	131719304	131720685
2	131790566	131790786
2	132162431	132162867
2	132435157	132435235
2	134550675	134551107
2	134672028	134672679
2	135495001	135495280
2	135496473	135496707
2	135580710	135581171
2	136132601	136132906
2	136422118	136422317
2	136878377	136878534
2	137018200	137019976
2	137116264	137116935
2	139100346	139101080
2	139161925	139163152
2	141125939	141126752
2	141451927	141452084
2	141607518	141607756
2	141833586	141833979
2	141939393	141939501
2	142401378	142401504
2	143074254	143074865
2	144213411	144213707
2	145370265	145370706
2	145391994	145392172
2	147656969	147657370
2	147925119	147925522
2	147945674	147946104
2	147983577	147983683
2	148274814	148275240
2	149227960	149228062
2	149351904	149352320
2	149397084	149397239
2	149399796	149400440
2	149589943	149591211
2	150686731	150687259
2	152288860	152289685
2	153303908	153304217
2	153443651	153444415
2	154447769	154448415
2	154448464	154449451
2	155323949	155324574
2	155370237	155370393
2	155688649	155689199
2	155937265	155937610
2	156034196	156034493
2	156211877	156211985
2	156641369	156642192
2	156964315	156964854
2	156998182	156998723
2	157651776	157651930
2	158487207	158487403
2	159061723	159062300
2	159573352	159573684
2	159819847	159820382
2	160531785	160532292
2	161141448	161141869
2	161146904	161147596
2	161881003	161881435
2	161886943	161887376
2	162170780	162170958
2	162532394	162532936
2	162613785	162614160
2	162726897	162727731
2	163345841	163347039
2	163822049	163822583
2	163823420	163823794
2	163938194	163942615
2	164765541	164766055
2	165083797	165084568
2	165420364	165421116
2	165520028	165520522
2	165909889	165910233
2	166032215	166032387
2	166158292	166158620
2	166467084	166467469
2	167062162	167063057
2	167462523	167462867
2	168993096	168993721
2	169079768	169080033
2	169611194	169611375
2	170012438	170012678
2	170866276	170866724
2	171674731	171682548
2	172354327	172354719
2	172697639	172698181
2	173172056	173172303
2	173523276	173523433
2	173740720	173740862
2	174459411	174459689
2	174501822	174502041
2	174665441	174665573
2	175169298	175169387
2	175379097	175379317
2	175963069	175964383
2	176658637	176659981
2	176735690	176736015
2	177440712	177440993
2	178101322	178101565
2	178101722	178102244
2	178275073	178275647
2	178511699	178512000
2	180036179	180038675
2	180232032	180233029
2	180547109	180547657
2	180673880	180674200
2	180891741	180892427
2	181494260	181494426
2	181498353	181498460
2	181605877	181606279
2	182100397	182100554
2	182516504	182516922
2	182859792	182860325
2	183157625	183158162
2	183647682	183647991
2	184044527	184045064
2	185165455	185165561
2	185574179	185574515
2	185614963	185615128
2	185866650	185867657
2	186196521	186196827
2	186263162	186263698
2	186640032	186640491
2	187013535	187013671
2	187430613	187431666
2	187449524	187450064
2	188253662	188254906
2	188540585	188541329
2	188652426	188652670
2	188754770	188755305
2	188899496	188902946
2	189130563	189130976
2	189451757	189452426
2	189505421	189505800
2	189767388	189767734
2	189873781	189874306
2	190097258	190097632
2	190533818	190534874
2	190870095	190870339
2	191380728	191381090
2	191546835	191547261
2	192210036	192210865
2	192255738	192256274
2	192987839	192988243
2	192995749	192996051
2	193002936	193003401
2	193306876	193307135
2	193411603	193412782
2	194048642	194049100
2	194745212	194746291
2	194909038	194909195
2	194910264	194911248
2	195135675	195136013
2	195252785	195252971
2	195436522	195436825
2	195571428	195571756
2	195759452	195759946
2	195786464	195786797
2	196382507	196382664
2	197661246	197661512
2	198089627	198090161
2	198174182	198174729
2	198375363	198376161
2	198376426	198376963
2	198536945	198537099
2	198824761	198825298
2	199252241	199252595
2	199510191	199510368
2	199562316	199562693
2	199600328	199600706
2	199641737	199642357
2	200047419	200048474
2	200784118	200784623
2	200848064	200848441
2	201002098	201002259
2	201461870	201462405
2	201783176	201783333
2	201970126	201970259
2	202174120	202174363
2	202332707	202333286
2	202333737	202333934
2	202494786	202495061
2	202743665	202743841
2	203260692	203261225
2	203268916	203269205
2	203305170	203305548
2	203622686	203622851
2	203951110	203951505
2	203993439	203994070
2	204484507	204484854
2	204589770	204590305
2	204883463	204883848
2	205063695	205064008
2	205334352	205334581
2	205336931	205337264
2	205397244	205397645
2	205405785	205406438
2	205519673	205519903
2	205597815	205598045
2	205660064	205660138
2	205683845	205684345
2	205693814	205694028
2	205861800	205862344
2	205955082	205955189
2	205956120	205956514
2	206039640	206039818
2	206061574	206062093
2	206582341	206582496
2	207825125	207825370
2	208091921	208092397
2	208136685	208137169
2	208186391	208188290
2	208324636	208325339
2	208864040	208864554
2	208891546	208892213
2	208980336	208980491
2	209127264	209127861
2	209208476	209208817
2	209267554	209271185
2	209318923	209319500
2	209792169	209792438
2	209865487	209865888
2	210186419	210187129
2	210194919	210195651
2	210234510	210234752
2	210504683	210505320
2	210874114	210877819
2	210979025	210979380
2	211236696	211237173
2	211383191	211383694
2	211820095	211820638
2	212304491	212306445
2	212313859	212314047
2	213100387	213100737
2	213297796	213298329
2	213351168	213351296
2	213503493	213503753
2	214103532	214105315
2	214450037	214450194
2	214526335	214529679
2	214890773	214891214
2	214995249	214996228
2	215328008	215328171
2	215362772	215363420
2	215487080	215487490
2	215977032	215977210
2	216133783	216134183
2	216145576	216145823
2	216146524	216147048
2	217208720	217208826
2	217362775	217363402
2	217440908	217441387
2	217610450	217610691
2	217680915	217681456
2	217687874	217688202
2	217794979	217795134
2	217885886	217886717
2	218351431	218351946
2	218494978	218495662
2	218710446	218710870
2	219005375	219009750
2	219973640	219973748
2	220034450	220034767
2	220391806	220392087
2	220723324	220724159
2	220751105	220751379
2	222211697	222212141
2	222324640	222324979
2	222930730	222931583
2	223020205	223020463
2	223106785	223107140
2	223445907	223446772
2	224194141	224194504
2	224434915	224436131
2	224646994	224647672
2	224895134	224895381
2	225122967	225123348
2	225986816	225988670
2	226149892	226150552
2	226748943	226749343
2	226974562	226975739
2	226987478	226987540
2	227049692	227049924
2	227161830	227161982
2	227217695	227219609
2	227250483	227250753
2	227369094	227369495
2	228075978	228076218
2	228327350	228327570
2	228619461	228619935
2	228811932	228812635
2	229237559	229238088
2	229284890	229285444
2	229334727	229335115
2	229791191	229791552
2	229876154	229876342
2	229915847	229915957
2	229973969	229974763
2	230065642	230069619
2	230220942	230221860
2	230345044	230345421
2	230350134	230350312
2	230404312	230405526
2	230574639	230574863
2	230844073	230844689
2	231122858	231123316
2	231519610	231520306
2	231532717	231533162
2	231552039	231552129
2	231601657	231601986
2	231657447	231657831
2	231982110	231982635
2	232692464	232692946
2	233245265	233245888
2	233269139	233269597
2	233367347	233367648
2	233396682	233396867
2	233889187	233889550
2	233914453	233914829
2	234364936	234365012
2	235338123	235338653
2	235839860	235840263
2	236221181	236221600
2	236568325	236568697
2	237155155	237155778
2	237255543	237255677
2	237259021	237259285
2	237367889	237368322
2	237629089	237630514
2	237881462	237882452
2	237883749	237884214
2	237888588	237888970
2	237889080	237889612
2	239627329	239627762
2	239781643	239781826
2	239782150	239782428
2	240155516	240155864
2	240284287	240287289
2	240372668	240373206
2	240486584	240486969
2	240514524	240516371
2	240665281	240665466
2	240820867	240821001
2	240967781	240968022
2	241032879	241033167
2	241154376	241155783
2	241344522	241344766
2	241907830	241908246
2	242251057	242251151
2	242363627	242363968
2	243142364	243143174
2	244010678	244010744
2	244089211	244090110
3	294781	298545
3	424211	425303
3	566885	566992
3	678000	678793
3	1289435	1289970
3	1294439	1294933
3	1466901	1467097
3	1538698	1539368
3	1547283	1547898
3	1758563	1758639
3	1765642	1765731
3	1817273	1817493
3	1843816	1844154
3	1845192	1845378
3	2019735	2020016
3	2288495	2288871
3	2434607	2435007
3	2512232	2512874
3	2608130	2608530
3	3094492	3094794
3	3626525	3627259
3	3708441	3708598
3	3782870	3783316
3	3931761	3932238
3	3949641	3950032
3	4035463	4035893
3	4887901	4888454
3	4977753	4977960
3	4979407	4979619
3	5847273	5847494
3	6002196	6002475
3	6093702	6094249
3	6591756	6592293
3	7408979	7409195
3	7739200	7739564
3	8345111	8345486
3	8544624	8547339
3	8915261	8915789
3	8969831	8970175
3	9077696	9077857
3	9091745	9091894
3	9362628	9363365
3	9366172	9366572
3	9642462	9643284
3	9778040	9778948
3	9779315	9779787
3	9895238	9895346
3	9993330	9993729
3	10272933	10273099
3	10289140	10289228
3	10373145	10373654
3	10860387	10860741
3	11473492	11474989
3	11804359	11804687
3	11833939	11834466
3	12176512	12176620
3	12452720	12453976
3	13008970	13009517
3	13665073	13665506
3	14090710	14091120
3	14132957	14136166
3	14422179	14422517
3	15002565	15010012
3	15354391	15354766
3	15409706	15410140
3	15416742	15417073
3	15417698	15418219
3	15958972	15959602
3	17265346	17265503
3	17336914	17337355
3	17518179	17518925
3	17686615	17686947
3	18435828	18436274
3	18558042	18558408
3	19340185	19340293
3	19602373	19602539
3	19757702	19758046
3	19812371	19813443
3	19908560	19908789
3	20151988	20153635
3	20261117	20262532
3	20830318	20830832
3	21122730	21123287
3	21327839	21328399
3	22545975	22546705
3	22551279	22551499
3	22710117	22711186
3	23720474	23720537
3	23957633	23957896
3	23959308	23961654
3	24140919	24141532
3	24282974	24283369
3	24305315	24305861
3	25078575	25079232
3	25374171	25374769
3	25400740	25401505
3	25409779	25410135
3	25599696	25600070
3	25720518	25720706
3	25783206	25783552
3	25811560	25812253
3	25850026	25850466
3	26358862	26359200
3	26397314	26397861
3	27065491	27065598
3	27179465	27180149
3	27220109	27220287
3	27427325	27427704
3	27547093	27547630
3	27551013	27551291
3	27651315	27651721
3	28443791	28444051
3	28827457	28828101
3	29826250	29826787
3	30046785	30046926
3	30435025	30435255
3	30498215	30498544
3	30543545	30544221
3	31626561	31626799
3	31641767	31642568
3	31927614	31927942
3	31928792	31929330
3	33377906	33378348
3	33387275	33387466
3	34244040	34244673
3	35212050	35212526
3	35452820	35453297
3	35694184	35694690
3	35829685	35830225
3	35956841	35957273
3	36014212	36014808
3	36018875	36019410
3	36216714	36217249
3	36565137	36565335
3	37410853	37410990
3	37813084	37813167
3	38437173	38437578
3	38880240	38881069
3	38886816	38887335
3	40105291	40105448
3	40520457	40520948
3	41256527	41257072
3	41324172	41324705
3	41404700	41404860
3	41461245	41461731
3	41988147	41988681
3	42089513	42090073
3	42096365	42096718
3	42555108	42555483
3	42641857	42642392
3	42961197	42961625
3	43449350	43449694
3	43803018	43803284
3	44113674	44113781
3	44222218	44225997
3	44586937	44587608
3	44588062	44588590
3	45713957	45714190
3	46205878	46206783
3	47536977	47537703
3	47822607	47823135
3	47881184	47887264
3	47947052	47948043
3	48301845	48302192
3	48540026	48540193
3	48585083	48585427
3	48749251	48749883
3	50066112	50066315
3	50546316	50546898
3	50763705	50763800
3	51124738	51125153
3	51471664	51473430
3	51567646	51567772
3	51610302	51611139
3	52091051	52091887
3	52234797	52235332
3	52642839	52643272
3	52696637	52697036
3	52840491	52840670
3	53034405	53035230
3	53647191	53647514
3	54200741	54200989
3	54209146	54209824
3	54607179	54607336
3	55089089	55089629
3	55147487	55148054
3	55591828	55592268
3	56770466	56771707
3	57616526	57617340
3	58067961	58068408
3	58302914	58303273
3	58399653	58400228
3	58609183	58609750
3	59297828	59298878
3	59536723	59537326
3	59537852	59538033
3	60412969	60413451
3	60578234	60578521
3	64767072	64768204
3	64927191	64927683
3	66113588	66113695
3	66918688	66919232
3	67074649	67074806
3	67200579	67200954
3	67219691	67220066
3	67398904	67399930
3	68172581	68173164
3	68197511	68197730
3	68723111	68727156
3	69158612	69160009
3	69498446	69498790
3	69700444	69700954
3	71582206	71583136
3	72022625	72023272
3	73250392	73250448
3	73257812	73257887
3	73288958	73289780
3	73348463	73348999
3	73385533	73386271
3	75752419	75752944
3	75754917	75755331
3	75776747	75777281
3	77282825	77282993
3	78502024	78502158
3	78588846	78589132
3	80357102	80357544
3	80443852	80443915
3	80815883	80816139
3	81378728	81379216
3	83040155	83040499
3	89808509	89809339
3	90370363	90370808
3	92023599	92024550
3	92903794	92904219
3	93523922	93524643
3	94335721	94336506
3	94760890	94761229
3	96163577	96164250
3	96175020	96175462
3	96187257	96187709
3	96518434	96518765
3	97103747	97104439
3	97852475	97856423
3	98027843	98028148
3	98162690	98163548
3	98909575	98910114
3	99637218	99637621
3	100567678	100568045
3	101068794	101069137
3	101084153	101084397
3	101322864	101323021
3	101788045	101788638
3	102365788	102365883
3	102875558	102875644
3	103264703	103265157
3	103782197	103782498
3	104264121	104264804
3	105550917	105551360
3	105856562	105856781
3	105956627	105956836
3	106469281	106469794
3	106714023	106714088
3	107205091	107205332
3	107690507	107691230
3	107761970	107762500
3	107935826	107936368
3	108517537	108518358
3	109305462	109307696
3	109730655	109730812
3	110308651	110308855
3	110617725	110618277
3	111444922	111445124
3	111545213	111545613
3	112890051	112890208
3	113112499	113112883
3	113594355	113594628
3	113915409	113915505
3	114082657	114083056
3	114305465	114308853
3	114789499	114789960
3	115228222	115228410
3	115241170	115242325
3	115409199	115409395
3	115709793	115710600
3	115726677	115726834
3	116048828	116049190
3	116167051	116167486
3	116520844	116521372
3	116985364	116985521
3	117929950	117930347
3	118471335	118471574
3	119205248	119205680
3	120092218	120092364
3	120507184	120508103
3	120574365	120574632
3	121871464	121871841
3	123251126	123251486
3	123758590	123758695
3	123768075	123768475
3	123972455	123973066
3	125023181	125023770
3	125742020	125742875
3	125813113	125813757
3	125901078	125901592
3	125903237	125903415
3	126579752	126580075
3	126877229	126879239
3	126919676	126919831
3	126937987	126938144
3	127010114	127010326
3	127493567	127494012
3	127516400	127516522
3	127815017	127815171
3	127822481	127822887
3	128761822	128761974
3	129407790	129408665
3	130037744	130037991
3	132642534	132643091
3	132871198	132871889
3	133072385	133075330
3	133493241	133493483
3	133576113	133576442
3	133587201	133587768
3	133737093	133737634
3	134092434	134092966
3	134684462	134685018
3	134769133	134769923
3	134959126	134959483
3	135497168	135497362
3	135597772	135598469
3	135903136	135903541
3	136756585	136757818
3	137013507	137013718
3	137656190	137656726
3	138102185	138102427
3	138105245	138105529
3	138507438	138507769
3	139031516	139031689
3	139347911	139352907
3	139453485	139453860
3	140394213	140394523
3	140587402	140587738
3	141397034	141397565
3	141455896	141457071
3	141557471	141561043
3	141722615	141722789
3	142779739	142780123
3	142839948	142840284
3	143128789	143129308
3	143947957	143948294
3	144771584	144771804
3	144970369	144970618
3	145109170	145110425
3	145507125	145507678
3	145520344	145520879
3	145846932	145847351
3	146348588	146348687
3	146542282	146542786
3	146763145	146763521
3	147029860	147030017
3	147673622	147674067
3	147767893	147768332
3	147875137	147876015
3	149504618	149505047
3	149693444	149693527
3	150463361	150463589
3	150483461	150483837
3	151736467	151738853
3	151955474	151956006
3	152195951	152196623
3	153127546	153127989
3	153468729	153468859
3	154395916	154396897
3	154684486	154684930
3	154727936	154731707
3	155330244	155330478
3	155332567	155332756
3	156121668	156122062
3	156303525	156305830
3	156321239	156321876
3	156612464	156612866
3	156675465	156675818
3	157225913	157226265
3	157359263	157359369
3	157421547	157421946
3	157555311	157555797
3	158016435	158017103
3	158058121	158060333
3	158266993	158267150
3	158440242	158440724
3	158651731	158652293
3	159313628	159313966
3	159329711	159330200
3	159530721	159531420
3	159541093	159541436
3	160066772	160067372
3	160099315	160099915
3	160115160	160115673
3	160382178	160382396
3	160499699	160503612
3	160743749	160744151
3	161086806	161087161
3	161344991	161345099
3	161698192	161698723
3	162006842	162007007
3	163517194	163517716
3	164068622	164068950
3	166318653	166323063
3	167036993	167037337
3	167169519	167170071
3	167461892	167463134
3	168516601	168517026
3	169188845	169193045
3	169403127	169403567
3	169445119	169445390
3	169711582	169711954
3	170018497	170018937
3	170143343	170146848
3	170867107	170867448
3	171063030	171063352
3	171205357	171205655
3	171361765	171362201
[truncated: 3,958 more rows]

## Sheet: maize_Mariner
Chr	start	end
1	1422643	1423152
1	3298045	3298107
1	3480554	3480635
1	5120893	5120982
1	5498853	5499018
1	7541223	7541319
1	8390353	8390886
1	10386939	10386994
1	14080232	14080309
1	15452336	15452456
1	17346702	17346926
1	19275491	19275560
1	19282885	19282946
1	19586978	19587055
1	20285872	20286200
1	20428781	20429158
1	22972682	22973144
1	24557992	24558129
1	24591897	24592237
1	26334938	26335085
1	27047251	27047328
1	31208346	31208424
1	31673232	31673371
1	39700098	39700171
1	40015903	40016286
1	43889873	43890093
1	45298178	45298263
1	45989021	45989113
1	46898882	46898991
1	47293342	47293552
1	48437610	48437702
1	52996201	52996744
1	54661131	54661385
1	55052308	55052862
1	55295309	55295387
1	58222601	58223082
1	58279297	58279448
1	61093110	61093596
1	61731719	61732512
1	64418761	64418946
1	65077355	65077528
1	66634860	66634960
1	67195476	67195635
1	70163535	70163655
1	72346185	72346473
1	74251630	74251986
1	74274640	74274994
1	77142703	77142775
1	77251494	77251557
1	79465579	79465631
1	82431756	82432251
1	83197832	83197969
1	85819556	85819876
1	86342429	86342511
1	88470647	88470696
1	88472264	88472313
1	89694304	89694358
1	89866096	89866558
1	91055984	91056059
1	99560785	99560857
1	99568540	99568696
1	100216428	100216502
1	101396795	101396869
1	103255973	103256047
1	104671819	104671903
1	106982721	106983086
1	107750255	107750723
1	110377615	110377747
1	114335909	114336377
1	115392684	115392758
1	128692827	128692901
1	137672424	137672497
1	142449593	142449668
1	147709566	147709641
1	151002348	151002442
1	151472896	151473066
1	151886096	151886381
1	153274425	153274750
1	154095228	154095346
1	157117390	157117469
1	160178384	160178863
1	162716083	162716258
1	165539410	165539569
1	166082971	166083062
1	174814642	174814791
1	175164604	175164691
1	176001997	176002116
1	182101703	182102331
1	183515624	183515715
1	188587595	188587670
1	190587764	190587959
1	194954808	194954882
1	197849285	197849394
1	199834399	199834487
1	202212618	202213122
1	202471681	202471953
1	206364877	206365027
1	206369953	206370108
1	206446939	206447420
1	207947252	207947573
1	209266828	209266981
1	216986897	216986949
1	217157971	217158113
1	217697193	217697531
1	219066377	219066429
1	219873138	219873256
1	221999716	221999874
1	223802053	223802109
1	227958518	227958577
1	228558492	228558586
1	229922732	229922902
1	229928583	229928754
1	233438235	233438285
1	245788904	245789562
1	246503355	246503407
1	246709712	246709847
1	247316023	247316100
1	247915190	247915263
1	249843441	249843494
1	256174813	256175158
1	257717967	257718501
1	258223749	258223830
1	259494628	259494786
1	259497062	259497141
1	269015868	269016091
1	269794770	269794847
1	270327102	270327181
1	271813016	271813093
1	272979965	272980122
1	273845205	273845286
1	274217927	274218248
1	276082603	276082675
1	276345749	276346522
1	281449703	281449756
1	284679962	284680040
1	284870471	284870674
1	287675516	287675689
1	288359734	288360069
1	289231156	289231477
1	290894079	290894189
1	291824033	291824226
1	293796809	293796863
1	293834089	293834200
1	294317374	294317592
1	297132983	297133062
1	298693310	298693571
1	300344896	300344977
1	300818990	300819184
2	718010	718052
2	1909468	1909546
2	7102050	7102434
2	11829332	11829411
2	11870198	11870274
2	14107573	14107654
2	16531981	16532060
2	17835748	17836268
2	18580572	18580675
2	21454380	21454542
2	24702541	24702862
2	29406677	29406901
2	29464366	29464429
2	30278776	30279097
2	31082801	31083431
2	32820956	32821129
2	33476346	33476427
2	36946881	36947274
2	39407992	39408111
2	39643742	39643818
2	44858467	44858788
2	46303287	46303827
2	48705037	48705126
2	55334993	55335060
2	56143526	56143742
2	56845089	56845152
2	61475220	61475331
2	64905392	64905545
2	65502254	65502331
2	66134442	66134667
2	75976969	75977261
2	77727651	77727726
2	80735503	80735654
2	82196436	82196757
2	85585617	85585945
2	88898503	88898691
2	91965885	91965960
2	94584719	94584790
2	97615516	97615837
2	100699670	100699726
2	104757246	104757405
2	107613444	107613554
2	109349606	109349952
2	112908078	112908239
2	114542467	114542540
2	115176286	115176495
2	116716515	116716625
2	118160930	118161116
2	124030691	124030802
2	126138052	126138122
2	126261198	126261351
2	127394350	127394426
2	131255785	131256294
2	132451498	132451652
2	138790548	138790629
2	139455765	139455906
2	141893471	141893539
2	151985468	151986217
2	158531313	158531383
2	164568520	164568856
2	166071771	166072539
2	169716570	169716649
2	170570450	170570526
2	170612598	170613167
2	171429321	171429435
2	172246147	172246228
2	174865579	174865649
2	178299662	178299717
2	179314545	179314618
2	186455377	186455429
2	188228426	188228502
2	188621155	188621208
2	191758871	191758923
2	194530802	194530883
2	197586491	197586570
2	199599820	199599881
2	200405978	200406299
2	202324836	202324891
2	202644211	202644280
2	204401414	204401563
2	205019354	205019676
2	205433378	205433457
2	209802434	209802541
2	211892192	211892300
2	214099866	214099943
2	214108403	214108481
2	215700016	215700149
2	215723698	215723779
2	218212856	218213058
2	221286952	221287136
2	227389381	227389572
2	227393417	227393521
2	227483108	227483182
2	229333643	229333720
2	231124050	231124102
2	234120060	234120291
2	234523377	234523452
2	235100066	235100217
2	242046152	242046473
3	1458773	1459508
3	3927892	3928398
3	8534836	8534898
3	14530403	14530528
3	17456668	17456737
3	17547549	17547679
3	17591805	17591947
3	17890902	17890974
3	20882371	20882692
3	24753547	24753868
3	36893372	36893457
3	37318551	37318744
3	37853762	37854300
3	38014629	38014704
3	43651909	43652237
3	50762987	50763308
3	51335960	51336074
3	57055479	57055726
3	58384978	58385054
3	59054013	59054087
3	59314740	59314830
3	59873418	59873495
3	60944410	60944482
3	66957179	66957258
3	69000447	69000586
3	74478501	74478675
3	81560123	81560234
3	82381124	82381203
3	84760253	84760583
3	92254415	92254500
3	94457339	94458040
3	107415794	107416020
3	108935225	108935297
3	110049455	110049529
3	110532394	110532467
3	115714842	115714921
3	117536440	117536511
3	119554574	119554703
3	122365362	122365440
3	123244387	123244452
3	124377269	124377469
3	127557684	127557803
3	128161295	128161377
3	128479454	128479531
3	128542359	128542542
3	130813401	130813505
3	131997136	131997208
3	132596189	132596428
3	133961318	133961915
3	135606613	135606734
3	136481251	136481307
3	137306329	137306467
3	140859269	140859399
3	143861000	143861364
3	144717237	144717311
3	146544634	146544751
3	147886694	147886768
3	151000174	151000324
3	155844633	155844717
3	163778417	163778525
3	165450442	165450959
3	166828127	166828266
3	169423557	169423675
3	171509271	171509592
3	171626682	171626757
3	172382403	172382742
3	172672126	172672342
3	173185246	173185368
3	173549548	173549617
3	174675764	174675957
3	177275690	177275769
3	178251078	178251397
3	180175074	180175163
3	180373165	180373525
3	180836699	180837020
3	183916920	183917589
3	184750362	184750442
3	185011930	185012010
3	185199005	185199149
3	196242834	196243216
3	196269646	196269754
3	199032497	199033040
3	199114831	199115025
3	199461075	199461149
3	201036088	201036180
3	204880316	204884182
3	205160416	205160657
3	207752791	207752870
3	208853806	208853899
3	209005350	209006061
3	209342046	209342127
3	212548122	212548201
3	212904141	212904216
3	214569997	214570146
3	221244867	221244948
3	221635466	221635787
3	223000579	223000933
3	223870499	223870578
3	226315546	226315621
3	228258728	228258815
3	228429213	228429296
3	229389113	229389190
3	231037755	231038373
3	234704869	234704932
3	234821519	234821598
4	5839707	5839862
4	9497551	9497691
4	10721830	10721906
4	10724435	10724498
4	11677501	11677585
4	13351594	13351697
4	13751634	13751737
4	15594338	15594496
4	18229811	18229975
4	19028909	19028972
4	21279805	21280155
4	26478481	26478559
4	32956286	32956668
4	35682212	35682296
4	38027444	38027534
4	46048838	46048911
4	48270364	48270514
4	49487599	49487719
4	50293056	50293125
4	54362510	54362621
4	59840245	59840398
4	68370900	68370975
4	77998965	77999190
4	83594276	83594350
4	85020939	85021020
4	85208333	85208491
4	89638687	89638797
4	90867583	90867763
4	101324001	101324212
4	101937104	101937204
4	102460782	102461407
4	106392934	106393548
4	106523633	106523695
4	120542568	120542750
4	120557144	120557612
4	131977875	131978200
4	134799188	134799267
4	142407379	142407700
4	144460224	144460335
4	152411926	152412040
4	153504084	153504415
4	154005294	154005408
4	159037771	159037849
4	159118068	159118211
4	160586675	160586754
4	166185390	166185500
4	168865713	168866034
4	171774157	171774311
4	186383009	186383196
4	187462027	187462242
4	188711987	188712694
4	190792349	190792511
4	195073550	195074081
4	198140727	198141096
4	198305733	198306448
4	206359986	206360307
4	206782373	206782506
4	207645732	207645804
4	214236926	214237029
4	228318785	228319072
4	236591235	236591409
4	237713392	237713444
4	238941617	238941791
4	239659989	239660058
4	240940096	240940439
4	241640456	241640519
4	243468804	243468877
4	245578029	245578107
5	93230	93503
5	1717046	1717307
5	5815442	5815520
5	6164325	6164647
5	7535196	7535248
5	8060612	8060690
5	8853298	8853375
5	10638851	10638912
5	12133653	12133730
5	12545888	12546064
5	13539899	13539978
5	17295376	17295504
5	18909407	18909848
5	18945522	18945810
5	19603923	19604016
5	20247999	20248498
5	24013414	24013824
5	25960679	25960798
5	28127687	28127901
5	28471886	28472009
5	29099481	29099537
5	32821892	32821964
5	33396593	33397138
5	35603307	35603401
5	43379973	43380151
5	44689166	44689245
5	45224702	45224776
5	47366654	47367123
5	51215427	51215492
5	52081033	52081420
5	52712267	52712344
5	54428911	54429137
5	56734355	56734522
5	59924528	59924601
5	60498658	60498764
5	60698626	60699228
5	65059600	65059678
5	68138478	68138878
5	75990806	75991000
5	80595158	80595443
5	86735162	86735453
5	87991661	87991731
5	88533252	88533324
5	92004161	92004251
5	95330786	95330859
5	101917502	101917573
5	101994579	101994698
5	117206980	117207051
5	120106051	120106182
5	124991216	124991319
5	128373972	128374058
5	131538295	131538801
5	132207740	132207891
5	143329363	143330113
5	149066400	149066452
5	155412859	155412943
5	155771083	155771312
5	157731374	157731437
5	158914860	158915144
5	160634990	160635148
5	164256807	164256893
5	164264394	164264545
5	166302949	166303011
5	169880511	169880871
5	170759886	170759964
5	177528404	177528480
5	177814903	177815011
5	178260107	178260265
5	179916007	179916074
5	180969500	180969579
5	181491376	181491899
5	181563484	181563543
5	183232619	183232745
5	183400449	183400599
5	184477918	184478071
5	190279983	190280244
5	194458111	194458166
5	199659670	199659749
5	205461561	205461716
5	207294486	207294829
5	209117826	209118147
5	210562723	210563018
5	211373794	211373942
5	211551377	211551429
5	211660925	211661004
5	217821640	217821841
5	217824753	217824875
6	1286845	1287166
6	9106720	9106775
6	11393384	11393434
6	17045349	17045879
6	26778717	26779458
6	28613533	28613992
6	29957533	29957676
6	33990771	33991112
6	37483838	37483893
6	40626508	40626660
6	46623985	46624036
6	48845975	48846053
6	52906325	52906396
6	54970397	54970618
6	58860186	58860508
6	68727938	68728067
6	74609171	74609239
6	76079356	76079640
6	76688016	76688312
6	77991254	77991342
6	79294376	79294486
6	79799030	79799187
6	79980503	79980826
6	90928658	90929022
6	94181237	94181308
6	94731767	94731877
6	95019694	95019847
6	98161498	98161575
6	111193394	111193550
6	114360453	114360667
6	117596661	117596716
6	119267027	119267203
6	120874353	120875128
6	124960231	124960370
6	131707307	131707496
6	131903062	131903260
6	132324105	132324822
6	132675657	132675833
6	135064992	135065198
6	139800402	139800481
6	143152140	143152219
6	151263498	151264029
6	153781097	153781492
6	154565192	154565309
6	154627634	154627711
6	154810773	154811001
6	155522257	155522461
6	155708220	155708373
6	156380993	156381071
6	159006797	159006875
6	159068311	159068388
6	159335525	159335610
6	159783162	159783398
6	164731496	164732221
6	167830096	167830178
6	168444404	168444684
6	169138488	169138569
6	170566473	170566547
6	172935976	172936452
7	1653864	1654599
7	4198044	4198124
7	5204550	5204657
7	8496074	8496797
7	12459641	12459801
7	15074392	15074484
7	18848228	18848460
7	19264802	19265027
7	19902751	19903013
7	32070101	32070209
7	34789514	34789685
7	39342491	39342564
7	39541938	39542259
7	47768224	47768296
7	49793327	49793399
7	73291152	73291231
7	74653110	74653254
7	82491909	82492294
7	86609258	86609604
7	88114178	88114229
7	88122790	88122911
7	91722556	91722688
7	95901921	95902029
7	102422088	102422242
7	104443508	104443665
7	108321176	108321497
7	108881082	108881144
7	111754241	111754295
7	112051649	112051759
7	112575557	112575817
7	121691637	121691734
7	127227745	127228423
7	127834143	127834301
7	130470307	130470469
7	133891480	133892100
7	139028475	139028554
7	142549007	142549060
7	147763987	147764175
7	148175938	148176082
7	149236207	149236288
7	150242965	150243286
7	151558129	151558513
7	155231940	155232399
7	157694703	157694811
7	158151946	158152076
7	159064532	159064819
7	163711774	163712024
7	164099077	164099192
7	167388234	167388427
7	169552806	169552961
7	169711327	169711448
7	172468572	172468681
7	173074678	173074800
7	173199180	173199565
7	173381962	173382042
7	173633512	173633833
7	174018691	174018770
7	177351960	177352030
7	177458840	177458963
7	178106506	178106598
7	178340134	178340519
7	178568627	178568784
7	178607793	178607902
7	180349084	180349245
8	914305	914367
8	2081879	2081976
8	3024112	3024189
8	5383673	5383994
8	5561858	5562143
8	9045328	9045730
8	9113990	9114071
8	9283364	9283459
8	9940560	9940654
8	10043873	10043983
8	11908585	11908738
8	12445479	12445560
8	13902993	13903055
8	16655600	16655709
8	18313899	18313971
8	23223908	23224233
8	26541064	26541118
8	27009167	27009341
8	34345372	34345543
8	44134384	44134786
8	46848827	46848899
8	54999225	54999524
8	57982268	57982375
8	58360047	58360179
8	63801414	63801522
8	63812556	63812830
8	64077179	64077271
8	65029809	65029908
8	70449977	70450055
8	72507336	72507527
8	76311604	76311744
8	76403100	76403821
8	81304139	81304221
8	88051987	88052137
8	88059315	88059469
8	90695746	90695897
8	95284635	95284806
8	99809867	99809937
8	104128027	104128350
8	109066992	109067116
8	110787941	110788113
8	115786463	115786528
8	117471193	117471253
8	118667804	118668525
8	124833675	124833997
8	124981066	124981176
8	126823185	126823962
8	128257808	128257918
8	130757769	130758153
8	134897612	134897681
8	144702889	144702968
8	145326284	145326508
8	147893692	147893863
8	149899693	149899786
8	150247755	150248328
8	150852062	150852140
8	151093103	151093349
8	156250584	156250717
8	160940913	160941017
8	161818815	161819136
8	170051942	170052717
8	171648641	171648720
8	171721087	171721166
8	172138783	172138880
8	173275643	173276408
8	178286804	178286885
8	179520365	179520474
9	1266632	1266880
9	4129236	4129413
9	5251813	5251885
9	6453467	6453726
9	7883515	7883578
9	8143279	8143539
9	9017161	9017312
9	11555988	11556148
9	13147581	13147660
9	14783327	14783415
9	18475627	18475919
9	18861530	18861585
9	20003745	20004102
9	24919752	24919974
9	26429209	26429362
9	26541515	26541691
9	31331768	31332249
9	33054590	33054694
9	37257334	37257407
9	42596553	42596655
9	43760201	43760315
9	43770730	43770884
9	46830854	46831438
9	46849883	46850041
9	65441902	65441979
9	67585343	67585543
9	67968078	67968198
9	81867387	81867536
9	84211456	84212136
9	84917688	84917847
9	86269452	86269763
9	90803981	90804513
9	94832406	94832536
9	98515147	98515247
9	98904343	98904408
9	98971996	98972262
9	102108498	102108577
9	104328172	104328597
9	105246488	105247085
9	108920587	108920908
9	109892927	109893189
9	109934544	109934621
9	109989619	109989689
9	113843471	113843792
9	113915697	113916209
9	122122022	122122128
9	124171247	124171317
9	133195162	133195323
9	137668895	137669052
9	139492215	139492292
9	145952394	145952488
9	146884749	146885068
9	150983082	150983187
9	152955391	152955713
9	154096881	154096956
9	154842435	154842514
9	156419652	156420270
9	157785031	157785096
9	159175278	159175512
10	89456	89539
10	356725	356809
10	446554	446638
10	1200729	1200797
10	1807475	1807533
10	2260119	2260197
10	2270843	2270983
10	3538321	3538417
10	3633977	3634518
10	4182389	4182468
10	4710531	4710613
10	5755927	5755976
10	9891536	9891679
10	11820684	11820759
10	13897617	13897713
10	14703480	14703804
10	17060087	17060161
10	18038696	18038770
10	18435251	18435322
10	19131912	19131964
10	19766809	19766894
10	21114213	21114289
10	21439124	21439197
10	23511154	23511475
10	25319035	25319170
10	25518895	25518970
10	27808971	27809033
10	28554525	28554603
10	31185000	31185646
10	35366849	35367330
10	36067094	36067168
10	36427179	36427253
10	37080865	37081369
10	37526954	37527025
10	38377876	38377948
10	39497084	39497188
10	40128421	40128495
10	40145046	40145164
10	40885045	40885507
10	41229643	41230109
10	43550487	43550560
10	43927472	43927534
10	48271789	48271841
10	48837619	48837713
10	49310488	49310563
10	53993468	53993541
10	57372851	57373319
10	59871597	59871668
10	60926031	60926099
10	61162496	61162559
10	63730129	63730216
10	63945139	63945214
10	66105075	66105138
10	69675325	69675428
10	70160550	70160626
10	75616970	75617482
10	79869135	79869191
10	80566308	80566644
10	86742454	86742516
10	87267887	87268271
10	87618400	87618491
10	94440740	94440811
10	95391165	95391240
10	96899420	96899494
10	97033881	97034403
10	97248240	97248347
10	97282814	97282943
10	105105333	105105815
10	106619759	106619828
10	110976145	110976562
10	117136454	117136531
10	117961549	117961657
10	118149305	118149371
10	120151081	120151205
10	121363072	121363163
10	122850946	122851025
10	123210736	123210857
10	124383848	124383948
10	128241291	128241452
10	129061989	129062065
10	130929889	130930176
10	137282569	137282698
10	138491163	138491229
10	138497130	138497233
10	139988988	139989084
10	140885188	140885265
10	143374777	143374856
10	144218213	144218279
10	145461922	145462385
10	145898306	145898386
10	147537495	147537574
10	147617074	147617153
10	148731274	148731595
B73V4_ctg101	46107	46177
B73V4_ctg150	412524	412790

## Sheet: maize_Harbinger
Chr	start	end
1	155374	155693
1	563006	563132
1	1487696	1487981
1	2025106	2025558
1	3370414	3370858
1	3481479	3482004
1	4413886	4414203
1	4540017	4540143
1	5417454	5417644
1	5592121	5592299
1	5705206	5705364
1	6269764	6269900
1	6531412	6531539
1	7057462	7057587
1	7508841	7509293
1	7704015	7704332
1	8037686	8037811
1	8039432	8039663
1	8095287	8095414
1	8123516	8123643
1	8357332	8357459
1	8919587	8919714
1	9368681	9369020
1	9369068	9369184
1	9418225	9418360
1	9602035	9602171
1	9626292	9626408
1	10094470	10094606
1	10126344	10126692
1	10153101	10153215
1	10688757	10689075
1	10751668	10751846
1	11018035	11018171
1	11407765	11407880
1	12070397	12070501
1	12329886	12330020
1	12394578	12394703
1	12437946	12438082
1	12441018	12441421
1	12837946	12838273
1	12922940	12923042
1	13142001	13142319
1	13158987	13159373
1	13352237	13352454
1	13370597	13370721
1	13387824	13387949
1	13424211	13424460
1	13679590	13679778
1	14004405	14004848
1	14310553	14310851
1	14324000	14324178
1	14836671	14836806
1	15155848	15156251
1	15162330	15162477
1	15314352	15314470
1	15406998	15407149
1	15756266	15759157
1	16011039	16011164
1	16138790	16138988
1	16139869	16140005
1	16246411	16246461
1	16960560	16960738
1	17138743	17138975
1	17143408	17143845
1	17144779	17144913
1	17241852	17241988
1	17345172	17345507
1	17432086	17432405
1	17775547	17775725
1	17844280	17844511
1	17951178	17951463
1	19326797	19329741
1	19386544	19386671
1	19788193	19788327
1	19829681	19829817
1	19942314	19942450
1	20279377	20279571
1	20409302	20409480
1	20738891	20739006
1	21403617	21403806
1	21861921	21862240
1	21883165	21883564
1	21977808	21977987
1	22004394	22006256
1	22033529	22033933
1	22260135	22260448
1	22604195	22604514
1	22663203	22663597
1	22960879	22960994
1	23254404	23254635
1	23255050	23255370
1	23435635	23435949
1	23439545	23439925
1	23563778	23564009
1	23985404	23985806
1	24872240	24872418
1	24888845	24889171
1	25494968	25495351
1	25769030	25769211
1	26698777	26698874
1	26863383	26863457
1	27054264	27054389
1	27310769	27310903
1	27585457	27585654
1	27698612	27698710
1	27970255	27970433
1	28085332	28085579
1	28168500	28168627
1	28405489	28405753
1	28591474	28591590
1	29841439	29841756
1	29963407	29963638
1	30132503	30132630
1	30209803	30210204
1	30218505	30218642
1	30522325	30522629
1	31351200	31351316
1	31353231	31353331
1	31510836	31510994
1	31682715	31683372
1	32048808	32048935
1	32322875	32323052
1	32593050	32593388
1	33037432	33037786
1	33543744	33543869
1	34332455	34332593
1	34546670	34546806
1	35019300	35019426
1	35130028	35130143
1	35821833	35821951
1	36585325	36585647
1	36840129	36840454
1	38097913	38098317
1	38154974	38155040
1	38393234	38393410
1	38518943	38519121
1	38585212	38585577
1	38703648	38703802
1	38709472	38709743
1	39105737	39105977
1	39106412	39107166
1	39392736	39393142
1	39557616	39563175
1	39568162	39568340
1	39929028	39929155
1	40106105	40106336
1	40241652	40241840
1	40277642	40277757
1	40280238	40280374
1	40516686	40516811
1	40551796	40552044
1	40795508	40795645
1	41164212	41164390
1	41252597	41252910
1	41464973	41465281
1	41780483	41780932
1	42246850	42246960
1	42747743	42747921
1	42954054	42954284
1	44079806	44080035
1	44535215	44535340
1	44543729	44543905
1	45932076	45932184
1	46373746	46374087
1	46576330	46576399
1	46828320	46828645
1	47024059	47024379
1	47358907	47359097
1	47580775	47580940
1	47601485	47601789
1	47728094	47728411
1	47979159	47979286
1	48127616	48127893
1	48830079	48830366
1	49083921	49084121
1	49337566	49337872
1	49683139	49683214
1	49734124	49734443
1	50141204	50141522
1	50200715	50200898
1	50230430	50231029
1	50511460	50511577
1	50779566	50779739
1	50905261	50905388
1	51469736	51470035
1	51471352	51471479
1	51852122	51852258
1	52264091	52264216
1	52843416	52843807
1	53254838	53255025
1	53292563	53292679
1	53397062	53397293
1	53455337	53455467
1	53757693	53758010
1	53771180	53771411
1	54037922	54038228
1	54289185	54289504
1	54683179	54683464
1	56096328	56096469
1	56100830	56101116
1	57255593	57255728
1	57587164	57592936
1	57990284	57990411
1	58052452	58052769
1	59025285	59025505
1	59030802	59030938
1	59820323	59820640
1	60184108	60184425
1	60343099	60343277
1	60811704	60811984
1	60888907	60889077
1	60892180	60892306
1	61466344	61466426
1	61665687	61665823
1	62508330	62508527
1	63154890	63155017
1	63224180	63224499
1	63327032	63327158
1	63715366	63715543
1	64216543	64216675
1	64542712	64542837
1	65489131	65489437
1	65853624	65853760
1	65854363	65854756
1	66572871	66573061
1	66595610	66595782
1	66603220	66603392
1	66936817	66937059
1	66945535	66945719
1	67773538	67773674
1	67776145	67776281
1	67787763	67787899
1	67811012	67811190
1	68582410	68582547
1	68584100	68584235
1	68684899	68685182
1	68837574	68837892
1	69108552	69108871
1	69317919	69318355
1	69626140	69626276
1	69643569	69643847
1	69748456	69748583
1	69910952	69911350
1	70621341	70621467
1	70971229	70971407
1	71028716	71028962
1	71401845	71401972
1	71779288	71779465
1	71779631	71779769
1	71780105	71780408
1	71988779	71988904
1	72306152	72306297
1	72483216	72483492
1	72598065	72598201
1	73173602	73173731
1	73248598	73248959
1	73402986	73403051
1	73635200	73635293
1	73677485	73677819
1	74505949	74506147
1	74747391	74747567
1	75172158	75172327
1	75283239	75283333
1	75711741	75711949
1	78030829	78031147
1	78053559	78053922
1	78066735	78066915
1	78089630	78089938
1	79781946	79782264
1	80181132	80181245
1	80181409	80181694
1	80762007	80762183
1	81025312	81025514
1	81633104	81633422
1	81673256	81673478
1	81896686	81896813
1	81916165	81916292
1	82607348	82607676
1	82713987	82714218
1	83732966	83733197
1	83804103	83804217
1	84335809	84335986
1	84336117	84336284
1	85097039	85097165
1	85135834	85136146
1	85246239	85249796
1	85464218	85464345
1	85971037	85971214
1	86132634	86132824
1	86454560	86454696
1	86570534	86570713
1	86735915	86736051
1	86746846	86747024
1	87094385	87094669
1	87591737	87591873
1	88529316	88529494
1	89482733	89482839
1	89616413	89616800
1	89851064	89851255
1	89939167	89939303
1	90505670	90506026
1	90541849	90541924
1	92347093	92347496
1	92411149	92411285
1	92836990	92837126
1	93182247	93182478
1	93333519	93333837
1	93517302	93517439
1	94056441	94056635
1	94203713	94203838
1	94524081	94524425
1	95215607	95215796
1	95677978	95678296
1	95736868	95737003
1	96291393	96291571
1	96566936	96567114
1	96704382	96704454
1	96899098	96899401
1	97100861	97100997
1	97213942	97214069
1	97293229	97293363
1	98791331	98791648
1	98964505	98964621
1	100349244	100349380
1	101032738	101032938
1	101131220	101131552
1	103167325	103167989
1	103636146	103636380
1	103780357	103780493
1	103827064	103827189
1	104302228	104302294
1	104342217	104342351
1	104837645	104839870
1	107087252	107087354
1	109640361	109640623
1	109893791	109894078
1	109982996	109983196
1	109991714	109992040
1	110267122	110267247
1	110346446	110346898
1	110389292	110389744
1	110833590	110834067
1	112407997	112408186
1	114088382	114088700
1	114810728	114810853
1	115109481	115109839
1	115157666	115157853
1	115983706	115984099
1	116916598	116916917
1	118499484	118499620
1	118836109	118836225
1	121462651	121462787
1	122052441	122052555
1	123174059	123174185
1	123278284	123278411
1	123391605	123391734
1	123930136	123930274
1	126712632	126712809
1	126975769	126975903
1	127964250	127964387
1	127969324	127969460
1	128512827	128513177
1	129853325	129853433
1	131292992	131293304
1	136609601	136609871
1	137978380	137978777
1	139439397	139439533
1	139486860	139487179
1	140087447	140087591
1	140870804	140870928
1	141361600	141361854
1	142126971	142127075
1	142195726	142195904
1	142791894	142792297
1	145091757	145091893
1	148056188	148056324
1	148498704	148498881
1	148870814	148870941
1	150486561	150486705
1	151339762	151339898
1	151629407	151629532
1	151683580	151683698
1	153223571	153223696
1	154383413	154383974
1	154399341	154399645
1	154927547	154927683
1	156354631	156354758
1	156496504	156496640
1	158028805	158029146
1	158430410	158430551
1	159448784	159449246
1	159582590	159582768
1	160072978	160073114
1	160359833	160359959
1	160599529	160599706
1	160887455	160888123
1	160957666	160957818
1	161368108	161368224
1	161552456	161552581
1	161556850	161556985
1	162767257	162767488
1	163160629	163160989
1	163285975	163286116
1	165243209	165243334
1	165746379	165746494
1	166193952	166194206
1	167178610	167178746
1	168579290	168579608
1	168703266	168703457
1	168708442	168708519
1	169287299	169287618
1	169589106	169589470
1	169644176	169644354
1	170133349	170133463
1	170171827	170172005
1	171068502	171068885
1	171231577	171231897
1	171550914	171551315
1	171927301	171927420
1	172731752	172731877
1	172888450	172888522
1	173702501	173702838
1	173703092	173703512
1	173938256	173938500
1	174052734	174052851
1	174152614	174152738
1	174704353	174704489
1	174840595	174840916
1	175613054	175613411
1	175978986	175979144
1	175980096	175980384
1	176147955	176148274
1	176457507	176457910
1	176971776	176972144
1	177370279	177370591
1	177543026	177543104
1	178042951	178043051
1	178721571	178721696
1	178725108	178725382
1	178995642	178995839
1	179006478	179006668
1	179698758	179699075
1	179703454	179703581
1	179745389	179745674
1	179975969	179976094
1	180276660	180276838
1	181071901	181072079
1	181668365	181668489
1	181668518	181668642
1	182294999	182295189
1	182330344	182330521
1	182817208	182817333
1	183878231	183878594
1	184353427	184353545
1	184434633	184434750
1	184544765	184544881
1	185322094	185322657
1	185854828	185855146
1	185964049	185964174
1	185981909	185982036
1	186378406	186378532
1	187012721	187012826
1	187689578	187689701
1	189417982	189418359
1	189782095	189782273
1	189809399	189809577
1	190236287	190236688
1	190423561	190423877
1	191263220	191263345
1	191268107	191268737
1	191588583	191588814
1	191589088	191589319
1	191850729	191850823
1	192900975	192901508
1	193314943	193315121
1	194563374	194563499
1	195019962	195020138
1	195412268	195412593
1	195808533	195808707
1	195963105	195963212
1	196175199	196175293
1	196176859	196176995
1	196184477	196184614
1	196664947	196665265
1	196681364	196681564
1	197419962	197420287
1	197759717	197759895
1	198218320	198218639
1	198613413	198613555
1	198841496	198841593
1	199133200	199133294
1	199195589	199196292
1	199649881	199650008
1	199722466	199722591
1	199974093	199974396
1	199989915	199990093
1	200157994	200158396
1	200309404	200309722
1	200712134	200712258
1	201020806	201020942
1	201399500	201399819
1	202329129	202329663
1	203076361	203076551
1	204265577	204265693
1	204526148	204526466
1	205255811	205256001
1	205294172	205294512
1	205333844	205333959
1	205597686	205597900
1	205599475	205599651
1	205692971	205693107
1	207099500	207099731
1	207647337	207647594
1	207800873	207801000
1	207951603	207952000
1	208007218	208007545
1	208071351	208071487
1	208179927	208180001
1	208240537	208240819
1	208980264	208980585
1	208987132	208987267
1	208989192	208989317
1	209944367	209944552
1	210202247	210202494
1	210360227	210360352
1	210750374	210750510
1	210937727	210937938
1	211057224	211057533
1	211149221	211149783
1	211151377	211151711
1	211711720	211711856
1	211918908	211919193
1	212052421	212052606
1	212100545	212100725
1	212302651	212302782
1	212654512	212654708
1	212688672	212689071
1	213167839	213168179
1	213485356	213485485
1	213504606	213504735
1	214370097	214370518
1	214780764	214780850
1	215237110	215237237
1	215426342	215426637
1	215645492	215645629
1	216285161	216285281
1	217611395	217611507
1	217649639	217649766
1	218141486	218141878
1	219171630	219171765
1	219621205	219621331
1	219630461	219630697
1	219657383	219657940
1	219823450	219823782
1	220101198	220101378
1	221697712	221697837
1	221724824	221725143
1	222095562	222095879
1	222132424	222132549
1	223040197	223040324
1	223241832	223242010
1	223609031	223609272
1	223944036	223944154
1	224691842	224692406
1	224850156	224850776
1	225307092	225307172
1	225370556	225370717
1	225372089	225372297
1	226078289	226078828
1	226080649	226080785
1	226098863	226099161
1	226504402	226504843
1	227103545	227103726
1	227287603	227287941
1	227437075	227437200
1	227712117	227712263
1	227876710	227877026
1	227960249	227960384
1	228111520	228111598
1	228554083	228554261
1	228623956	228624179
1	229514662	229514798
1	229725745	229725976
1	229726320	229726639
1	229728870	229729187
1	229735276	229735507
1	230207416	230207672
1	230441527	230441663
1	231348752	231348877
1	232017906	232018033
1	232228859	232228960
1	232246973	232247178
1	232990795	232991098
1	233067059	233067359
1	233230799	233230935
1	233264498	233264600
1	233406910	233407534
1	233760657	233760857
1	234381587	234381818
1	234646350	234646609
1	234906722	234906953
1	235660893	235661067
1	235883661	235884110
1	237496522	237496725
1	238125846	238125971
1	238154176	238154517
1	238163899	238164130
1	238201335	238201487
1	238330919	238331095
1	238631452	238631770
1	239018935	239019220
1	239146099	239146528
1	239177479	239177615
1	239459182	239459545
1	240115894	240116030
1	240347758	240347846
1	240940512	240940703
1	241028414	241028541
1	241192089	241192205
1	242088193	242088732
1	242410115	242410238
1	242759536	242759662
1	243296839	243296964
1	243854932	243855057
1	243989475	243989766
1	244604315	244604748
1	244943430	244947324
1	245054784	245054878
1	245710402	245710456
1	246664792	246665270
1	247749267	247749588
1	248749069	248749381
1	249131065	249131190
1	249244430	249248304
1	249249571	249249935
1	249371375	249371664
1	249424195	249424516
1	249597690	249597817
1	249836262	249836847
1	250151455	250151580
1	250154438	250154630
1	250338620	250338735
1	251438691	251438868
1	251570430	251570749
1	251570898	251571076
1	252240449	252240953
1	252528449	252528649
1	252678746	252678977
1	252683767	252683998
1	253121918	253122235
1	253164634	253164824
1	253286629	253286860
1	253355934	253356264
1	253356278	253356608
1	254433225	254433360
1	255300655	255300832
1	255313786	255314127
1	255751362	255751669
1	256736670	256736786
1	256774981	256775212
1	257154316	257154825
1	257360353	257360478
1	257412373	257412499
1	257772824	257773001
1	258368567	258368888
1	258840864	258841297
1	258900897	258901213
1	258943135	258943447
1	259335921	259336242
1	259432278	259432684
1	259498681	259498808
1	259605476	259605552
1	260083599	260085326
1	260332898	260333256
1	260989189	260989316
1	261196646	261196731
1	261232221	261232320
1	261824771	261824898
1	262255916	262256298
1	262392889	262397140
1	262405708	262405834
1	262499448	262499549
1	263160677	263161084
1	263256121	263256329
1	263289609	263289882
1	263289909	263290312
1	263843434	263843575
1	263846716	263846947
1	263855518	263855837
1	264086935	264087071
1	264398481	264398671
1	264405306	264405496
1	264461320	264461390
1	264510236	264510372
1	265498108	265498248
1	265840385	265840787
1	265983426	265983860
1	267328061	267328197
1	267436695	267437056
1	267978705	267979091
1	268006777	268007008
1	268104869	268105076
1	268108263	268108392
1	268254694	268255008
1	268355884	268356195
1	268496635	268496771
1	269326530	269326745
1	269337435	269337560
1	269533152	269533478
1	269992034	269992164
1	270253833	270253949
1	270482534	270482712
1	270860435	270860560
1	271236111	271236311
1	271706951	271707224
1	272293079	272293206
1	272774741	272774931
1	272796421	272796521
1	273001602	273002011
1	273172386	273172564
1	273175047	273175880
1	273293548	273293867
1	273456612	273456831
1	273835341	273835572
1	274729296	274729411
1	275460786	275460913
1	275582657	275582842
1	275841530	275841726
1	275970835	275971140
1	276051561	276051851
1	276177598	276177905
1	276802806	276802932
1	276811466	276811520
1	277605340	277605465
1	277788410	277788748
1	277893410	277893729
1	278098000	278098231
1	278298444	278298570
1	278538150	278538286
1	278641217	278641333
1	279109383	279109784
1	279831751	279831867
1	279926683	279926861
1	280476820	280477010
1	280548205	280548332
1	280585669	280585804
1	281036525	281036880
1	281223176	281223303
1	281235229	281235354
1	281251332	281251500
1	281627469	281627571
1	281827883	281828132
1	282129246	282129556
1	282162990	282163205
1	282856218	282856449
1	283058862	283058989
1	283079258	283079394
1	283657565	283657796
1	283824860	283825178
1	284007391	284007534
1	284050822	284051018
1	284177815	284178149
1	284213972	284214349
1	284369620	284369987
1	284599515	284599628
1	284683912	284684038
1	285213117	285213180
1	285489890	285490349
1	285711776	285711870
1	285712872	285713227
1	285934082	285934230
1	286168016	286168254
1	286309220	286309398
1	286352738	286352865
1	287653733	287653858
1	287711427	287711605
1	287738259	287738601
1	288180246	288180678
1	288416657	288417013
1	288417709	288417906
1	288457272	288457408
1	288625509	288626282
1	288866064	288866516
1	288973372	288973656
1	289631580	289631780
1	289889192	289889311
1	290184862	290184998
1	290216203	290216328
1	290355338	290355573
1	290657825	290657919
1	291054362	291054540
1	291279714	291279913
1	291326239	291326560
1	291868694	291868861
1	292243608	292243930
1	292387659	292387786
1	292611502	292611638
1	292773942	292774078
1	292947646	292947816
1	293151087	293151184
1	293160176	293160423
1	293199896	293200074
1	293314941	293315153
1	293338251	293338378
1	293578908	293579132
1	293865396	293865454
1	294215741	294216167
1	295101206	295101395
1	295102594	295102900
1	295275904	295276191
1	295468293	295468611
1	295621331	295621638
1	295766768	295767434
1	295792540	295792676
1	296070944	296071262
1	296138399	296138448
1	296172714	296173261
1	296889112	296889238
1	296929507	296929641
1	296931384	296931499
1	296931667	296931842
1	297048893	297049013
1	297400620	297400747
1	297417601	297417765
1	298033184	298033415
1	298239727	298240046
1	298495491	298496014
1	299216221	299216357
1	299673404	299673531
1	300431438	300431751
1	300611266	300611812
1	300870826	300871166
1	301288860	301289178
1	301484483	301484872
1	301649544	301649671
1	301750205	301750341
1	302497928	302498105
1	302790978	302791278
1	302968185	302968301
1	302969747	302969857
1	303290227	303290338
1	303768853	303768969
1	303793787	303793984
1	303930759	303930891
1	304273684	304273915
1	304943053	304943188
1	304966378	304966505
1	305216224	305216561
1	305478438	305478563
1	305594895	305595020
1	305595047	305595236
1	305749512	305749680
1	306277448	306278390
2	113436	113971
2	178368	178545
2	482915	483043
2	900485	900611
2	920812	921043
2	1267522	1267853
2	1418216	1418630
2	1431660	1432032
2	1640518	1640646
2	1705531	1706165
2	2697477	2697665
2	2812088	2812407
2	2913344	2913473
2	3076709	3076803
2	3117269	3117447
2	3196342	3196606
2	3247641	3248027
2	3362890	3362964
2	3461564	3461883
2	3586617	3586744
2	3810792	3810918
2	3925918	3926237
2	3939772	3939888
2	4172387	4172743
2	4180012	4180139
2	4328630	4328808
2	4632939	4633316
2	4814548	4820832
2	5517810	5517954
2	6779595	6779785
2	6812049	6812256
2	7094689	7094794
2	7478066	7478358
2	7603989	7604371
2	7607212	7607306
2	7704862	7705000
2	8126864	8127095
2	8148796	8149326
2	8248224	8248523
2	8302061	8302360
2	8398346	8398645
2	8459592	8459823
2	8731304	8731440
2	8984366	8984816
2	9049109	9049225
2	9134687	9134812
2	9621904	9622135
2	9665963	9666503
2	9830236	9830414
2	10110312	10110437
2	10896527	10896846
2	10964091	10964269
2	11161451	11161620
2	11564814	11564950
2	11565887	11566206
2	11651246	11651363
2	11664581	11664708
2	11862001	11862121
2	11911868	11912134
2	12058422	12058549
2	12403750	12403912
2	12490116	12490420
2	12536163	12536341
2	12636083	12636401
2	12657477	12657817
2	12723843	12724227
2	12782587	12782714
2	13533762	13537242
2	13639224	13639339
2	14006722	14006832
2	14013027	14013226
2	14085309	14085445
2	14085969	14086307
2	14200367	14200567
2	14290972	14291163
2	14433768	14433946
2	15059827	15059963
2	15076025	15076161
2	15318624	15319257
2	15659453	15659683
2	15697561	15697964
2	16082681	16083206
2	16083353	16083471
2	16308535	16308984
2	16312247	16312590
2	16312681	16312850
2	16646084	16646390
2	16761856	16762056
2	16767731	16767858
2	16826256	16826488
2	16955382	16955701
2	17577471	17577629
2	17814480	17814683
2	17842583	17842719
2	18165849	18166038
2	18306096	18306217
2	18321667	18321797
2	18547099	18547330
2	18766525	18766640
2	18909639	18909958
2	19082696	19082984
2	19319855	19320174
2	19997188	19997500
2	20181407	20181464
2	20230062	20230178
2	20471354	20471540
2	20714354	20714756
2	20729502	20729680
2	21490097	21490285
2	21890136	21890443
2	22578334	22578471
2	22974250	22974442
2	23019052	23019188
2	23080121	23080310
2	23483075	23483190
2	24663610	24663810
2	24766926	24767062
2	25062406	25062511
2	25950143	25950320
2	26086568	26086695
2	26123285	26123606
2	26182803	26182941
2	26287258	26287577
2	27503028	27503438
2	27995347	27995536
2	27995997	27996228
2	28091859	28092038
2	28488193	28488478
2	28943982	28944119
2	29026465	29026590
2	29244621	29244804
2	29297705	29297832
2	29412545	29412598
2	29551743	29551879
2	29667372	29667507
2	30124055	30124233
2	30675239	30675355
2	30973674	30973848
2	31114886	31115002
2	31120463	31120588
2	31520502	31520629
2	31713218	31713539
2	31752742	31752937
2	32170417	32170552
2	32267343	32267447
2	32311904	32312309
2	32534433	32534569
2	32739951	32740492
2	32929693	32929767
2	33763797	33763933
2	34713782	34714099
2	34882302	34882427
2	35077489	35077900
2	35454565	35454882
2	35518038	35518234
2	35928895	35929210
2	35998795	35998893
2	36254554	36254883
2	36701459	36702148
2	36731195	36731380
2	36852596	36852722
2	37034177	37034355
2	37118324	37118587
2	37365786	37365922
2	37367523	37367659
2	38098991	38099116
2	38275122	38275248
2	38578321	38578447
2	38589653	38589779
2	38641682	38641808
2	38754724	38754867
2	39199943	39200262
2	39398992	39399118
2	39399690	39399816
2	39645003	39645131
2	40010411	40010535
2	40921679	40921875
2	40936677	40936996
2	41027839	41027966
2	41195663	41195974
2	41200766	41201100
2	41356058	41356455
2	41463410	41463546
2	41649284	41649571
2	41937649	41937768
2	41977964	41978282
2	42064498	42064676
2	42065919	42065985
2	42479349	42479465
2	42850796	42851173
2	42851387	42851667
2	43018110	43018235
2	43783284	43783420
2	43783899	43784017
2	43866964	43867281
2	43896003	43896130
2	45021767	45021962
2	45185584	45185711
2	45403969	45404087
2	45971918	45972377
2	46122969	46123065
2	46386851	46387389
2	46610068	46610176
2	48476431	48476557
2	48525108	48525226
2	48692390	48692506
2	48884110	48884237
2	49349101	49349217
2	49888051	49888187
2	50124505	50124631
2	51168103	51168240
2	51485650	51485761
2	52478164	52478291
2	53136444	53136569
2	53280841	53281158
2	53484254	53484573
2	53676503	53676611
2	54243096	54243413
2	54351552	54351668
2	54375614	54375864
2	55640705	55640990
2	56166232	56166439
2	56316907	56317024
2	56520441	56520894
2	57393334	57393731
2	58710220	58710347
2	59645704	59645982
2	59726634	59726997
2	59794693	59794938
2	59925594	59925879
2	59927054	59927232
2	60112002	60112175
2	60608573	60608890
2	61804687	61804814
2	62595338	62595865
2	63698860	63699461
2	63884254	63884368
2	63970966	63971102
2	64004852	64005256
2	64470335	64470471
2	64832657	64832970
2	65017588	65017715
2	65177170	65177827
2	66103661	66103787
2	66201589	66201723
2	66715538	66715853
2	68474129	68474256
2	68995394	68995723
2	69954116	69954347
2	70120477	70121002
2	70548047	70548440
2	70640086	70640440
2	71570610	71570789
2	71570894	71571272
2	72098889	72099296
2	72099476	72099671
2	72211442	72211569
2	74079947	74080083
2	74391948	74392265
2	74393643	74393760
2	75366435	75366759
2	76096681	76096871
2	78364789	78364914
2	79093953	79094328
2	79416418	79416607
2	80308373	80308519
2	80789897	80790024
2	83010236	83010363
2	83062294	83062494
2	84067744	84067922
2	84627251	84627366
2	84793654	84793790
2	85224632	85224858
2	86347858	86348285
2	86696557	86696757
2	86704311	86704487
2	87482852	87483026
2	87501265	87501397
2	87819044	87819180
2	88061368	88061652
2	88367845	88368162
2	88550724	88550912
2	89556923	89557048
2	90013255	90013380
2	90145548	90145865
2	91550933	91551251
2	91773545	91773672
2	91795381	91795666
2	91912867	91912994
2	93579090	93579226
2	94227823	94228108
2	95493368	95493533
2	95915540	95915667
2	97652024	97652347
2	98851357	98851482
2	104132413	104132529
2	104574577	104574693
2	104835140	104835266
2	105685875	105686000
2	110375157	110375476
2	112047907	112048043
2	112572877	112573194
2	112714771	112714896
2	113301420	113301597
2	113303077	113303441
2	114335074	114335210
2	114434346	114434524
2	114600558	114600789
2	114732968	114733401
2	115813645	115814009
2	116479288	116479723
2	117121810	117121986
2	117712229	117712587
2	118172326	118172630
2	119531762	119532563
2	119912484	119912586
2	120575012	120575129
2	121616461	121616760
2	126278860	126279177
2	127761893	127762020
2	128168712	128168838
2	131349636	131349942
2	132222712	132222839
2	132354677	132355067
2	132445509	132445698
2	132756877	132757079
2	133555812	133555928
2	135037727	135037958
2	136421342	136421578
2	136750656	136750772
2	137271759	137271937
2	137901796	137902322
2	137902850	137903208
2	138162160	138162612
2	138162713	138163032
2	138899516	138900078
2	140982653	140982780
2	141452567	141452965
2	141777514	141777832
2	141843918	141844044
2	142385006	142385142
2	142431721	142431856
2	143078022	143078514
2	144189701	144190019
2	145219106	145219195
2	145443994	145444164
2	145580942	145581078
2	146344840	146345227
2	146554088	146554496
2	146950658	146950794
2	147875225	147875330
2	147938966	147939307
2	147972035	147972574
2	148709899	148710024
2	148793822	148793938
2	149877969	149878095
2	150171993	150172109
2	150685646	150685832
2	150750705	150750867
2	150750934	150751288
2	151883588	151883875
2	151885993	151886120
2	152282924	152283042
2	153524332	153524615
2	153600077	153600395
2	153837595	153837733
2	153919730	153919908
2	154800179	154800316
2	156241824	156242110
2	156311541	156311677
2	158498515	158498754
2	160679084	160679211
2	161369124	161369424
2	162172627	162172763
2	162396151	162396449
2	162883124	162883461
2	163134710	163134845
2	163640060	163640238
2	164059584	164059720
2	166207647	166207779
2	166699446	166699573
2	166701276	166701695
2	167638757	167639069
2	167996814	167997014
2	168521723	168521954
2	168786125	168786261
2	168799644	168799962
2	168874653	168874940
2	169137992	169138182
2	169271341	169271725
2	169381397	169381533
2	169709327	169709449
2	170012800	170014015
2	170537957	170538092
2	171058215	171058593
2	171340674	171340988
2	171564000	171564169
2	172511537	172511673
2	173518006	173518184
2	173718521	173718657
2	173803175	173803301
2	173965899	173966130
2	174315892	174316221
2	174362338	174362475
2	174463527	174463846
2	174655781	174656379
2	174761288	174761608
2	174870967	174871092
2	175166953	175167229
2	175397536	175397848
2	175573246	175573562
2	175969487	175969670
2	176957080	176957257
2	177678594	177678729
2	178016740	178016866
2	178064936	178065072
2	178178969	178179161
2	178301585	178301710
2	178436991	178437392
2	179668262	179668468
2	180607864	180608253
2	180647084	180647537
2	180839818	180840214
2	181223941	181224298
2	181698103	181698228
2	182561496	182562072
2	182570543	182570660
2	182627780	182628316
2	182744402	182744805
2	182929762	182929840
2	182932854	182933173
2	184327037	184327215
2	184376161	184376277
2	185670615	185670686
2	185990028	185990332
2	186042216	186042341
2	186199958	186200136
2	186582772	186582898
2	186588422	186588813
2	187352115	187352918
2	188388603	188388739
2	189179908	189180033
2	189366511	189366822
2	189531346	189531473
2	189576575	189576899
2	189658655	189658771
2	190336406	190336859
2	190431713	190431944
2	190554760	190554887
2	190555183	190555361
2	190598389	190598620
2	191382835	191382960
2	191854308	191854486
2	192379982	192380205
2	193789462	193789802
2	194053546	194053684
2	194743892	194744069
2	195361158	195361285
2	195758436	195758562
2	195797224	195797312
2	196209607	196209838
2	196226323	196226756
2	196408010	196408339
2	196414791	196414918
2	197748166	197748509
2	198626359	198626495
2	198983037	198983319
2	199271698	199271920
2	199416898	199417276
2	199598510	199598687
2	199700043	199700436
2	199788011	199788611
2	200220347	200220463
2	200400708	200400853
2	200410783	200410862
2	201715450	201715717
2	201792411	201792730
2	202086258	202086434
2	202178310	202178500
2	202905283	202905416
2	203279852	203280083
2	203555539	203555674
2	203621469	203621596
2	204077908	204078085
2	204154793	204154971
2	204243517	204243907
2	204322045	204322407
2	204491355	204491482
2	204893711	204894071
2	205018683	205018808
2	205415479	205415604
2	205700201	205700317
2	205911923	205912119
2	206923496	206924936
2	206970980	206971527
2	207231182	207231309
2	207276155	207276461
2	207290901	207291037
2	207450896	207451341
2	208337032	208337352
2	208706346	208706472
2	208754873	208755000
2	210119894	210120125
2	210188209	210188386
2	210231978	210232460
2	210556515	210556829
2	210819799	210819924
2	210986092	210986251
2	211042655	211043062
2	211510655	211510798
2	211696114	211696292
2	211798145	211798547
2	212460236	212460606
2	213605077	213605421
2	213658300	213658695
2	213803393	213803698
2	214091713	214091838
2	214099699	214099853
2	214110604	214110758
2	214111844	214111971
2	214236211	214236528
2	214286046	214286474
2	214535008	214535124
2	215002433	215002596
2	215414695	215414998
2	215785184	215785565
2	215811896	215812032
2	215830796	215830921
2	215851475	215851602
2	216385392	216385516
2	216760106	216760233
2	216887433	216887559
2	216914994	216915337
2	217197457	217197598
2	217456516	217456694
2	217647370	217647732
2	218323528	218323849
2	218342659	218343143
2	218476832	218477120
2	218529327	218529398
2	218535252	218535476
2	218760471	218760681
2	219231414	219231539
2	219896488	219896695
2	219995646	219995762
2	220201862	220202040
2	220794279	220794406
2	221363192	221363328
2	221778631	221778766
2	221871087	221871179
2	222169736	222170204
2	222279970	222280097
2	222847673	222848006
2	223071274	223071399
2	223072104	223072218
2	223203594	223203730
2	223255122	223255438
2	223878600	223878778
2	224629001	224629343
2	225478654	225478885
2	225550015	225550323
2	225601730	225601930
2	225718540	225718852
2	225982182	225982413
2	226487828	226487955
2	226779938	226780168
2	226853255	226853374
2	226853870	226854046
2	227258036	227258214
2	228372549	228372753
2	228480198	228480539
2	228734154	228734473
2	229077980	229078107
2	229203988	229204104
2	229254363	229254648
2	229496298	229496370
2	229581971	229582202
2	229866985	229867303
2	229909619	229909752
2	230073625	230073803
2	230759661	230759839
2	230791774	230792093
2	230795819	230795957
2	230834029	230834099
2	231085672	231085807
2	231175003	231175125
2	231324131	231324340
2	231450148	231450710
2	232207555	232207914
2	232278945	232279347
2	233720945	233721176
2	233925702	233926021
2	235190636	235190830
2	235859432	235859983
2	236076485	236076878
2	236775482	236775579
2	237099326	237105959
2	237167865	237175956
2	237407911	237408038
2	237632594	237633121
2	237965285	237965606
2	238608847	238608963
2	239083334	239083428
2	239260235	239260636
2	239272259	239272708
2	239545738	239545935
2	239776601	239776803
2	239788178	239788282
2	239997457	239997745
2	240020823	240020950
2	240279572	240279692
2	240318595	240318913
2	240582605	240582658
2	241193256	241193620
2	241287968	241288254
2	241927488	241927773
2	242049289	242049420
2	242410858	242411163
2	243770657	243772798
2	243950874	243951063
2	244371463	244371712
3	426262	426724
3	489080	489205
3	567378	567513
3	2013644	2013740
3	2117295	2117416
3	2143666	2143794
3	2635148	2635379
3	2636872	2637248
3	2983122	2983301
3	3405424	3405741
3	3414927	3415056
3	3431264	3431402
3	3921744	3921920
3	4279661	4280195
3	4494134	4494453
3	4910361	4910592
3	4950066	4950191
3	4950685	4950885
3	5060735	5060910
3	5499352	5499530
3	5828195	5828513
3	6027622	6027741
3	6122891	6123218
3	6144967	6145103
3	6926391	6926784
3	7307294	7307525
3	7390596	7390914
3	8196982	8198209
3	8258278	8258455
3	8264413	8264644
3	8356548	8356611
3	8494111	8494302
3	8512712	8513029
3	8560369	8560454
3	8735770	8735896
3	9108938	9109265
3	9153493	9153610
3	9563139	9563264
3	9810016	9810327
3	9984219	9984355
3	10749422	10749654
3	12376514	12376813
3	12397101	12397227
3	12981390	12981502
3	12983070	12983388
3	13018905	13019011
3	13175428	13175597
3	14231488	14231624
3	14344025	14344194
3	15171034	15171264
3	15216646	15216769
3	16738225	16738538
3	16955889	16956067
3	17021341	17021468
3	17671789	17671998
3	17836391	17836763
3	18343996	18344158
3	18638009	18638248
3	19133236	19133372
3	19189190	19189328
3	19597938	19598054
3	20767172	20767349
3	21036830	21036955
3	21317406	21317530
3	21699250	21699582
3	22167448	22167811
3	22385087	22385391
3	22422229	22422356
3	22562612	22562790
3	22773903	22774030
3	23496983	23497157
3	23728674	23728799
3	23950110	23950246
3	24642493	24642810
3	24788402	24788537
3	25083154	25083270
3	25090241	25090365
3	25209609	25209914
3	25280654	25283223
3	25284929	25285054
3	25429006	25429323
3	25429490	25429692
3	25435011	25435213
3	25887407	25887607
3	26160292	26160695
3	27212613	27212740
3	27601986	27602123
3	28229169	28229294
3	28492269	28492476
3	28826490	28826826
3	28847283	28847450
3	29853855	29854061
3	29855663	29855782
3	30149037	30149223
3	30625850	30625932
3	30974219	30974656
3	31071951	31072087
3	31513610	31513787
3	32143496	32148597
3	32262761	32262980
3	32972608	32972820
3	32973588	32973780
3	33420496	33420610
3	34200741	34200857
3	34714254	34714379
3	34837926	34838237
3	35244826	35245005
3	35615079	35615268
3	35711203	35711556
3	35929656	35929792
3	35998157	35998436
3	36018215	36018340
3	36023657	36023972
3	36201571	36201686
3	36291649	36291762
3	36678730	36679073
3	36813751	36813887
3	36887954	36888081
3	37801853	37801989
3	37855240	37855364
3	38383419	38383513
3	38558312	38558631
3	39646186	39646329
3	39909990	39910914
3	40522105	40522394
3	41712963	41714122
3	43706796	43706884
3	43740451	43740562
3	43915406	43915530
3	46076587	46076887
3	47115805	47115930
3	47116598	47116776
3	47340065	47340201
3	47506162	47506268
3	49286697	49287102
3	49802678	49802997
3	49809567	49809890
3	50088831	50089023
3	50234139	50234264
3	50738452	50738773
3	51118693	51118820
3	51512919	51513046
3	52941722	52941953
3	53394925	53395050
3	53686708	53687043
3	54063236	54063572
3	54198755	54198845
3	54769042	54769168
3	55284467	55284945
3	56231862	56231991
3	56737808	56737889
3	56772096	56772277
3	56845118	56845295
3	58959494	58959619
3	59471238	59471374
3	60185694	60185830
3	60281759	60281978
3	61687804	61688122
3	64260637	64260712
3	64917153	64917289
3	65625074	65625305
3	66957938	66958392
3	67155970	67156372
3	67404685	67404863
3	68051701	68051932
3	69156079	69156272
3	71586154	71586503
3	73290829	73290956
3	75751061	75751209
3	76794670	76794798
3	81985981	81986108
3	82428235	82428554
3	84055496	84055814
3	85373516	85373652
3	88120094	88120272
3	88775211	88775493
3	88850667	88850963
3	89101173	89101278
3	89703662	89704052
3	89732204	89732561
3	91691042	91691178
3	92419896	92419999
3	92746233	92746314
3	93195490	93195661
3	93414549	93414675
3	94043781	94043897
3	95725099	95725285
3	97883730	97883856
3	98139249	98139376
3	98372737	98372937
3	99791405	99791742
3	100057235	100057524
3	100587849	100587963
3	101043956	101044032
3	102406951	102407087
3	107101746	107102103
3	108219691	108219818
3	110198173	110198570
3	110350670	110350801
3	111214826	111215169
3	111710369	111710507
3	112013503	112017878
3	112190727	112190857
3	112303346	112303577
3	112702042	112702167
3	112710589	112710714
3	112715070	112715195
3	112735593	112735719
3	113373882	113374007
3	115297360	115297489
3	115712868	115713057
3	118598840	118599153
3	119143201	119143326
3	121256933	121257069
3	121292856	121292982
3	121728979	121729115
3	122042747	122042862
3	122228064	122228452
3	122679507	122679738
3	124734137	124734187
3	125906165	125906396
3	126344988	126345099
3	126488528	126488706
3	126659126	126659256
3	127489246	127489461
3	127489492	127489619
3	127514858	127514974
3	127559982	127560188
3	128054251	128054628
3	128468221	128468958
3	129854664	129855429
3	130035141	130035555
3	131387539	131387716
3	131517017	131517339
3	131647976	131648183
3	132926554	132926684
3	133258339	133258892
3	133259246	133259382
3	134090495	134090813
3	134570557	134570635
3	134688942	134689075
3	135913695	135913874
3	137007933	137008483
3	137763569	137763703
3	138092671	138092860
3	138841243	138841370
3	139767354	139767490
3	140159193	140159296
3	140534378	140534494
3	141056177	141056313
3	141629200	141629378
3	142225855	142226052
3	142573159	142573352
3	143120977	143121209
3	143603442	143603721
3	143811932	143812103
3	143916517	143916642
3	143940646	143940782
3	146387570	146387695
3	146708704	146709009
3	147718059	147718399
3	148169796	148169923
3	148345716	148345852
3	148509899	148510026
3	148732142	148732317
3	149049493	149049634
3	149403776	149403903
3	149435613	149439591
3	150261596	150262155
3	151221915	151222314
3	151323789	151323925
3	152219804	152220147
3	152236456	152236737
3	152437169	152437297
3	152611665	152611792
3	153027570	153028342
3	153855279	153855456
3	156131914	156132053
3	157161505	157161816
3	157315213	157315577
3	157368256	157368646
3	157578610	157578725
3	158447731	158447858
3	158685413	158685816
3	158999216	158999522
3	159136138	159136772
3	159223662	159223787
3	159303920	159304234
3	160283289	160283468
3	161412939	161413056
3	161422618	161422849
3	161477775	161478006
3	161558324	161558702
3	161679619	161679837
3	162105751	162106065
3	162381492	162381811
3	163187968	163188506
3	163353433	163353558
3	163506527	163506701
3	163508212	163508390
3	164109244	164109422
3	164362808	164362886
3	166420524	166420660
3	167700059	167700378
3	168087959	168088323
3	168111667	168111820
3	168630709	168630903
3	169171683	169171914
3	169302757	169302880
3	169639616	169639935
3	170141083	170141261
3	170881728	170881852
3	171053261	171053398
3	171356986	171357303
3	171650511	171650743
3	172126215	172126544
3	172145435	172145795
3	172857835	172857971
3	172915541	172915815
3	172917507	172917738
3	173557494	173557610
3	173569813	173569938
3	174347321	174347457
3	174876671	174876806
3	175271908	175272035
3	175589448	175589766
3	175713490	175713587
3	176272340	176272456
3	177209422	177209622
3	177298250	177298481
3	177766595	177766731
3	178094721	178094911
3	178149274	178149589
3	178564249	178564427
3	178838531	178838649
3	178935657	178935793
3	179078906	179079227
3	179109567	179109703
3	179379806	179379933
3	179552103	179552230
3	180010404	180010795
3	180016867	180016994
3	180738119	180738245
3	180853630	180853934
3	180976315	180976767
3	181012555	181012746
3	181694289	181694442
3	181698004	181698301
3	181898824	181899143
3	182111381	182111612
3	182508518	182508792
3	182508794	182509068
3	182541195	182541312
3	182846168	182846495
3	183091732	183092045
3	183331398	183331716
3	183402379	183402557
3	183581993	183582118
3	184008461	184008596
3	184175518	184175831
3	184591088	184591286
3	184665289	184665414
3	184688219	184688360
3	184742980	184743107
3	185421731	185421855
3	185655100	185655331
3	186251871	186252227
3	186274493	186274850
3	186338989	186339357
3	186345575	186345783
3	186601744	186601881
3	186835768	186836157
3	186838483	186838608
3	187040653	187040790
3	188039852	188040052
3	188434371	188434690
3	189326005	189326141
3	189421354	189421479
3	189492481	189492798
3	189806436	189806563
3	189946142	189946268
3	189986471	189986596
3	190256540	190256730
3	190402939	190403223
3	190576245	190576756
3	190578572	190578697
3	190620085	190620316
3	191161118	191161419
3	191445120	191445249
3	191445720	191446038
3	191635075	191635204
3	191795600	191795736
3	192345932	192346143
3	192366927	192367133
3	192370295	192370726
3	193122169	193122347
3	193147679	193148043
3	193344261	193344484
3	193496102	193496280
3	193497915	193498029
3	193929334	193929991
3	193958078	193958286
3	194155246	194155499
3	194215113	194215259
3	194227822	194228422
3	194547705	194548024
3	194996305	194996408
3	194999792	194999918
3	195392048	195392451
3	195451861	195452264
3	195682141	195682635
3	196557574	196557838
3	196680278	196680901
3	196694541	196694661
3	197782592	197782980
3	198095613	198095952
3	198974920	198975055
3	199824946	199829987
3	200449289	200449467
3	200617412	200617588
3	201124224	201124358
3	201462148	201462274
3	201616164	201616465
3	201684718	201684845
3	201764531	201764626
3	202189314	202189424
3	202348385	202348648
3	202660006	202660122
3	202963409	202963589
3	203288728	203289003
3	203620157	203620284
3	204224994	204228860
3	204428107	204428223
3	204596631	204596719
3	204841601	204841726
3	205192352	205192466
3	205389816	205389952
3	205797922	205798058
3	206034332	206034448
3	206175397	206175510
3	206776571	206776749
3	206780766	206780902
3	207224049	207224217
3	207238764	207238932
3	207274011	207274165
3	207345132	207345560
3	207427670	207427870
3	207568687	207568814
3	207604859	207605219
3	207619209	207619336
3	207878449	207878970
3	207988097	207988419
3	208326067	208326255
3	209426445	209426581
3	209814907	209815224
3	209984742	209984869
3	210436818	210436996
3	211093225	211093555
3	211497456	211497774
3	211591309	211591446
3	211653121	211653312
3	211981467	211982029
3	211984967	211985309
3	212109970	212110088
3	212718528	212718655
3	213456141	213456719
3	213659507	213659672
3	213668161	213668237
3	213719049	213719361
3	213874220	213874345
3	214573962	214574140
3	214821414	214821812
3	214834332	214834563
3	214838372	214838491
3	215010140	215010258
3	215152315	215152634
3	215264525	215264725
3	215394653	215394831
3	215646080	215646444
3	215839293	215839429
3	216140795	216140921
3	216240832	216241117
3	216467168	216467304
3	216591201	216597135
3	216952131	216952538
3	217066399	217066763
3	217075616	217075905
3	217078501	217079037
3	217082833	217083003
3	217271844	217272229
3	217678060	217678185
3	217681406	217681520
3	217927432	217927828
3	218196444	218196847
3	218227283	218227630
3	218231789	218231966
3	218247187	218247293
3	218298980	218299372
3	218957690	218957815
3	219091045	219091343
3	219134993	219135097
3	219978971	219979336
3	220098111	220098225
3	220226463	220226694
3	220326889	220327322
3	220823617	220823958
3	220879106	220879337
3	221164501	221164953
3	221192250	221192562
3	221304084	221304261
3	221438991	221439107
3	221512087	221512212
3	221614496	221614625
3	222374019	222374415
3	222563315	222563433
3	222967332	222967522
3	223021334	223021653
3	223058491	223058690
3	223106824	223107055
3	223439353	223439531
3	223440780	223441101
3	223446087	223446223
3	223446855	223447489
3	223484360	223484679
3	223525639	223525986
[truncated: 3,250 more rows]

## Sheet: maize_CACTA
Chr	start	end
1	975732	975820
1	1708879	1709010
1	1839713	1839802
1	4095999	4096362
1	4628384	4636352
1	9207939	9208462
1	10853912	10853964
1	11580580	11580944
1	11677378	11677607
1	14069675	14069891
1	16483603	16483980
1	17669592	17669726
1	18923784	18924182
1	19325938	19326363
1	19331676	19332266
1	19414375	19419350
1	19640582	19641518
1	20138669	20138898
1	23201841	23202102
1	24133107	24133675
1	24527086	24527605
1	25192404	25192537
1	27427636	27427687
1	27891516	27891635
1	27933666	27933716
1	29863382	29864774
1	31247766	31248131
1	32856018	32856940
1	34581127	34581249
1	34775488	34775723
1	36397914	36400573
1	38379630	38379784
1	38637614	38637935
1	38887143	38887378
1	39430988	39434260
1	39746983	39747207
1	43453130	43453496
1	43507587	43508191
1	45560041	45560378
1	45568418	45568543
1	47366384	47366467
1	51519819	51520034
1	54214304	54214456
1	58421870	58422207
1	59878903	59880136
1	61333436	61333851
1	62761320	62761463
1	63249342	63256593
1	64035388	64036076
1	65201222	65208083
1	65786905	65793137
1	65847969	65848508
1	66018850	66022868
1	66670251	66676539
1	66825060	66825289
1	67303050	67303353
1	68192399	68192498
1	69385032	69385387
1	70977386	70977441
1	72502265	72502961
1	73266013	73266408
1	73673751	73673800
1	74007755	74009261
1	75239748	75240023
1	75716215	75716311
1	79027593	79027647
1	79067860	79069115
1	81101666	81101846
1	82680085	82680264
1	84997562	85004942
1	87516048	87516172
1	87752673	87756617
1	88230314	88237161
1	88582384	88582473
1	89220920	89220969
1	89311513	89311647
1	90325755	90329222
1	92089616	92089738
1	92312252	92312585
1	94399781	94400094
1	99991989	99992310
1	102396979	102399820
1	102826938	102827173
1	103661558	103661966
1	104420799	104422265
1	105937147	105938674
1	108225884	108226005
1	110348669	110349894
1	113628711	113628969
1	113984956	113985937
1	114658927	114659052
1	118618626	118626453
1	119672983	119676757
1	120508363	120508486
1	122954386	122959098
1	123159046	123166941
1	123470925	123471219
1	126101447	126101570
1	128503179	128503489
1	130253889	130254124
1	131209129	131209360
1	133321525	133343812
1	134735347	134735553
1	136785659	136785772
1	138340700	138348485
1	139368275	139374672
1	141103218	141103741
1	143552883	143552996
1	146921434	146921572
1	147870475	147870924
1	147953723	147961665
1	148782796	148791949
1	150358662	150359201
1	150618195	150618244
1	155198605	155200101
1	156788591	156790808
1	158654762	158667347
1	161711506	161712678
1	161987336	161987387
1	162236106	162238780
1	162467865	162469338
1	163135349	163135726
1	164634663	164635860
1	165224911	165225850
1	165429839	165430160
1	165797325	165797666
1	167219031	167226622
1	170046523	170054309
1	173081387	173087740
1	175866630	175878152
1	176331290	176331502
1	177542052	177542336
1	177595860	177603922
1	178643481	178643556
1	179883560	179887437
1	181636346	181637534
1	182309076	182309465
1	183834617	183847252
1	184153334	184161351
1	184561993	184564830
1	188646677	188651787
1	194171318	194171960
1	194895233	194910232
1	196947507	196947871
1	197103501	197104620
1	198303773	198303955
1	198341532	198341870
1	199934025	199934321
1	200887429	200892232
1	202287453	202288163
1	202878359	202878664
1	203946480	203946868
1	206473292	206474520
1	207951136	207951408
1	208533780	208535429
1	210158380	210158884
1	210707642	210708206
1	215453675	215454235
1	216298518	216299881
1	216533656	216539425
1	217442440	217445907
1	219728116	219728801
1	220673615	220673749
1	221923821	221924202
1	222177511	222177889
1	222197045	222197623
1	226369050	226369152
1	226776318	226776648
1	228685195	228685460
1	229146623	229146739
1	229620660	229628685
1	229850114	229850310
1	232502000	232502285
1	232780600	232782162
1	234570867	234585544
1	234980609	234980770
1	235635408	235635549
1	235935229	235936384
1	237130003	237130125
1	238045424	238053285
1	240099551	240100121
1	240383590	240383800
1	240894307	240894431
1	241235498	241235610
1	241355738	241357426
1	242291813	242292196
1	242969316	242970804
1	244386838	244388997
1	244647233	244647773
1	245629807	245630847
1	246151172	246151511
1	249994512	249994730
1	250049242	250049562
1	252037296	252037986
1	252676855	252677541
1	257978770	257979073
1	261415340	261422905
1	261732445	261732973
1	261911748	261915100
1	262277006	262278537
1	263855984	263856096
1	264880721	264882173
1	265818592	265818908
1	267069592	267069798
1	267504119	267504170
1	269456050	269456353
1	271247107	271251712
1	272238070	272238122
1	272522760	272523100
1	278342380	278342670
1	280479138	280480573
1	281031524	281031808
1	283083506	283085020
1	283923427	283927341
1	285174266	285174787
1	287449842	287449958
1	287566844	287567340
1	288505017	288506053
1	288683063	288690064
1	288717097	288717479
1	289065320	289070751
1	290682202	290682437
1	291656269	291656476
1	295096847	295097170
1	297072853	297073023
1	297759239	297759367
1	299634662	299634866
1	301127814	301130741
1	301233486	301236946
1	302587533	302587646
1	303726470	303728306
1	305572501	305572594
1	306498423	306498740
2	536197	536331
2	3359214	3359492
2	7615978	7616317
2	7831584	7832841
2	11831847	11839841
2	14986124	14986408
2	15525585	15526998
2	17028475	17028692
2	17240249	17240975
2	20971493	20985756
2	21379648	21379848
2	22851411	22851465
2	24573403	24581748
2	25141837	25141984
2	25834479	25834859
2	25884777	25885121
2	27611549	27618718
2	30516816	30516888
2	30766562	30766717
2	31025759	31026149
2	33233405	33233545
2	34137368	34153351
2	37217689	37220635
2	39759514	39763084
2	39998730	39999085
2	40914292	40914420
2	42081020	42081398
2	42483738	42483949
2	46020329	46020634
2	46286875	46288346
2	47259799	47259877
2	47299261	47299397
2	49292049	49292183
2	50422183	50422549
2	52554867	52562719
2	53065882	53066329
2	53375616	53375745
2	54657295	54657436
2	54857986	54858551
2	55631595	55634456
2	56325211	56325821
2	57770377	57770733
2	58119004	58119117
2	59868976	59869041
2	60008121	60011891
2	61696568	61696899
2	62809967	62810369
2	64249752	64251768
2	64254349	64254400
2	64406887	64407013
2	65158875	65159080
2	65601774	65601880
2	66090448	66091920
2	67270318	67280544
2	67859819	67860239
2	70100823	70101275
2	71432500	71435990
2	71536345	71537805
2	72104669	72108005
2	72355147	72355365
2	72656159	72660333
2	74511481	74511607
2	75976612	75976725
2	76919998	76920150
2	78978953	78986564
2	79240807	79240905
2	79610245	79610295
2	79612404	79612531
2	80252253	80252488
2	83011365	83011978
2	83331161	83339235
2	84532635	84540872
2	84725726	84726219
2	87885007	87891676
2	91190949	91191789
2	91791672	91791823
2	91800996	91809686
2	95121813	95125204
2	95797026	95797390
2	100313336	100313730
2	100991489	100991770
2	101881284	101894805
2	106494325	106495786
2	107426883	107431509
2	110196415	110196533
2	112856519	112856777
2	113029346	113030851
2	114370622	114371363
2	114490710	114491224
2	115176754	115178214
2	115614225	115621487
2	115657126	115658460
2	116650036	116650563
2	117152774	117154139
2	118054843	118054971
2	125482184	125482389
2	125888437	125888919
2	128350365	128350547
2	128547544	128547678
2	136471463	136471532
2	136754160	136755551
2	137006076	137006525
2	137107666	137109209
2	137236862	137245433
2	137330998	137334071
2	142394293	142398509
2	143349626	143351565
2	143386546	143395854
2	143857626	143857930
2	145014388	145014672
2	145628743	145628978
2	146060203	146071763
2	146195576	146203583
2	147012206	147016004
2	148012996	148014358
2	148152178	148152785
2	149192167	149192289
2	149764262	149765473
2	153258449	153259916
2	154105115	154105321
2	154246799	154267778
2	154944077	154945088
2	155411183	155419215
2	156146156	156151517
2	156298321	156298556
2	156730643	156732066
2	157063137	157064663
2	157655440	157656357
2	157747285	157753721
2	159549017	159549263
2	160596881	160597654
2	161142003	161142355
2	161475313	161475364
2	162401315	162401484
2	163986276	163986580
2	169096288	169103795
2	170202309	170202732
2	172011885	172013310
2	172764830	172764966
2	172903341	172903990
2	174754370	174760597
2	175875779	175880041
2	176052486	176052600
2	176234221	176234716
2	176704016	176704251
2	177436186	177436417
2	179263973	179272005
2	184982545	184985338
2	187209664	187211164
2	187245908	187246103
2	187485594	187493940
2	187752832	187753293
2	188258684	188266707
2	190116703	190116903
2	193104883	193104994
2	193164921	193171052
2	194449656	194450229
2	194664325	194664393
2	195303597	195305094
2	202614885	202614954
2	205481151	205481663
2	207674439	207674878
2	208035730	208036496
2	208576093	208576512
2	211237451	211245633
2	211399530	211403937
2	211604362	211609655
2	211614199	211618102
2	214800972	214801275
2	219992607	219992659
2	220375328	220378137
2	222456820	222457131
2	222657329	222657639
2	223549489	223549595
2	223625845	223626830
2	225657703	225658057
2	226402952	226403316
2	228832974	228834857
2	229763031	229767537
2	230228914	230230125
2	230239288	230249434
2	230799465	230800015
2	232397478	232399305
2	235178676	235178986
2	236240481	236241918
2	238015913	238017397
2	238225225	238225546
2	238294277	238300786
2	239372467	239372534
2	240929381	240929440
2	241539098	241540635
3	203926	211986
3	359837	360108
3	1852040	1853235
3	2430302	2430508
3	4198318	4198553
3	6929832	6931077
3	7012279	7012939
3	8346430	8346985
3	8471036	8483268
3	9620439	9621629
3	9749538	9757580
3	11342016	11342410
3	11926258	11934824
3	15202948	15210228
3	15786214	15786269
3	17592989	17593068
3	18968378	18968569
3	20599770	20599949
3	20727377	20727714
3	20807299	20807416
3	22214601	22215055
3	23039394	23039830
3	23113586	23114900
3	23246301	23247418
3	23436439	23436650
3	24843208	24843259
3	25960804	25961088
3	26128885	26136943
3	26154760	26156169
3	27473581	27473926
3	28666722	28667052
3	32817130	32817365
3	33901736	33902264
3	34836458	34837270
3	37919558	37919684
3	41103210	41103334
3	41834259	41834310
3	48292690	48292891
3	48300721	48301066
3	51734921	51738855
3	52308250	52308430
3	53620248	53620320
3	54328615	54331522
3	55093343	55093513
3	59306574	59308731
3	59342928	59343478
3	59744729	59744965
3	60959943	60960100
3	63066457	63066673
3	66888444	66888495
3	68231759	68231827
3	69486742	69487447
3	76842998	76844444
3	80924621	80931132
3	83733553	83733800
3	86069470	86069574
3	95786470	95786572
3	100901641	100901960
3	105981646	105981695
3	107105430	107105695
3	107170952	107171103
3	112003843	112005278
3	113660154	113660389
3	116398831	116399208
3	117502142	117502402
3	118250015	118254247
3	118865592	118869172
3	121701523	121704137
3	121775372	121786149
3	123775960	123777322
3	125234415	125237405
3	126523312	126523630
3	127802491	127802565
3	130508252	130508442
3	131074406	131074744
3	132233186	132233574
3	132300253	132300357
3	132304338	132315638
3	133411500	133411658
3	136997496	137005483
3	137538514	137538863
3	138768852	138768980
3	139123387	139124051
3	140686391	140686495
3	145502142	145502230
3	146130887	146131122
3	146593525	146595697
3	148846432	148847980
3	149692750	149692839
3	150706003	150717400
3	153772478	153782696
3	154543234	154550979
3	154824246	154824452
3	155839845	155840859
3	156901465	156902931
3	157925970	157926530
3	159496157	159501203
3	160124868	160125279
3	160328909	160339119
3	161093418	161094798
3	163945705	163948761
3	164181826	164183200
3	165474025	165474231
3	167756188	167756764
3	169428719	169431544
3	172639411	172640005
3	177293036	177293377
3	178371931	178372049
3	179012844	179013050
3	181558110	181558465
3	183976328	183977808
3	190780672	190783139
3	193765712	193765812
3	197173264	197180583
3	197777356	197777492
3	198258494	198259026
3	198638791	198638921
3	198726496	198726761
3	204491778	204491867
3	204577546	204577659
3	205247564	205247867
3	206059734	206061174
3	206109158	206109557
3	209675175	209676989
3	212204958	212213364
3	216539882	216540231
3	217823168	217831710
3	218521311	218522793
3	219130408	219130987
3	220172093	220172372
3	220349483	220350056
3	223273695	223274099
3	224043181	224043280
3	225575694	225576113
3	227363313	227363495
3	233007883	233008030
3	233906619	233906912
3	234489161	234489938
3	235303419	235305503
4	1447601	1450872
4	1453340	1456876
4	2489923	2497883
4	5348934	5349171
4	5936358	5936517
4	7016908	7017757
4	7020229	7020283
4	7803201	7803516
4	7958282	7958393
4	11365313	11371536
4	11822703	11823612
4	13280976	13281211
4	15740186	15749803
4	16892942	16893177
4	18520590	18522712
4	20001859	20002214
4	20248580	20248823
4	22983748	22984318
4	23458908	23459028
4	23635928	23637825
4	24496361	24497231
4	25428431	25428640
4	25482012	25482949
4	27215120	27215224
4	29837050	29837569
4	29898391	29899415
4	30002496	30010173
4	30048517	30056180
4	30227959	30235563
4	32247629	32247847
4	33098706	33099906
4	36274925	36275468
4	36516422	36516529
4	37279982	37282179
4	37705054	37705843
4	37787605	37788142
4	38438224	38438313
4	38520734	38520862
4	40705940	40706029
4	48948430	48948558
4	50201370	50209455
4	50211307	50214505
4	51422608	51422940
4	51680975	51681423
4	53084328	53088177
4	53448257	53449507
4	55042100	55042206
4	56875749	56875800
4	57325178	57325432
4	58482626	58491025
4	61502852	61508332
4	64398173	64398241
4	69334660	69335189
4	69416519	69416864
4	69934716	69935387
4	71978624	71978902
4	74118558	74121432
4	77219270	77227341
4	77602217	77602714
4	77997239	77998674
4	78219089	78219225
4	78782717	78783138
4	79023918	79028324
4	80198267	80198568
4	80951863	80952098
4	83705065	83705247
4	85564629	85569566
4	85585851	85585977
4	86633111	86633230
4	87425327	87425378
4	91990772	91991460
4	92312472	92318321
4	93735295	93751225
4	101281638	101289670
4	102254080	102255618
4	103193928	103200834
4	112525466	112533272
4	116771356	116771496
4	124661960	124662090
4	128538792	128546056
4	129005789	129007284
4	132694593	132694706
4	134574413	134582283
4	138128051	138128977
4	138300066	138300179
4	141087143	141096771
4	141381241	141382573
4	141518831	141531087
4	146244039	146250035
4	146272063	146272267
4	147670285	147670406
4	148141857	148143581
4	150705174	150705375
4	151112849	151119917
4	154183831	154194905
4	154740127	154741426
4	155232712	155242013
4	155847103	155847522
4	156034027	156034448
4	159379043	159379702
4	160412304	160412418
4	161026365	161030136
4	161525693	161526899
4	162377475	162382197
4	165223303	165231290
4	166659596	166660106
4	168613492	168613620
4	169125601	169133610
4	169196466	169197130
4	170019845	170022403
4	170044046	170046969
4	172633326	172633611
4	173228566	173236586
4	173386185	173386695
4	174621556	174623109
4	175989783	175990059
4	182666774	182667059
4	183080539	183080807
4	185241269	185241593
4	186151570	186159106
4	191025605	191025658
4	195675043	195675286
4	196738573	196738849
4	197812701	197812752
4	201630806	201637590
4	202705179	202705529
4	202953735	202954026
4	203134703	203136430
4	203639550	203640900
4	206047072	206047626
4	206190322	206190865
4	206728521	206729958
4	207315038	207315549
4	207446747	207446973
4	211656793	211657357
4	213445253	213446748
4	213484808	213484878
4	213556805	213558134
4	213566822	213566896
4	213714703	213714950
4	214320185	214320472
4	214555037	214556354
4	215303165	215304455
4	222020340	222028864
4	223702206	223709374
4	224348563	224348725
4	224583189	224583550
4	225558190	225561663
4	225766995	225768416
4	226604914	226605007
4	230824071	230824338
4	233293870	233305269
4	233901472	233902433
4	236104161	236105617
4	236141356	236141659
4	237791168	237791227
4	238177324	238177875
4	238754598	238754715
4	240305993	240312248
4	241024993	241025951
4	243235402	243236579
4	243811378	243811596
4	244559306	244559497
4	246717555	246717861
5	91233	92267
5	1244718	1245046
5	2896077	2896238
5	5503232	5503507
5	10352690	10352930
5	15937039	15937090
5	16353146	16353450
5	17670184	17670718
5	18546902	18548389
5	18870758	18871879
5	19162693	19166485
5	20586664	20587862
5	22588492	22588817
5	23764593	23764670
5	24061784	24062161
5	25171124	25171359
5	25705098	25713082
5	26110258	26119742
5	26121168	26129198
5	27449363	27449590
5	28593649	28593878
5	29585897	29588666
5	31428086	31434967
5	32464769	32465382
5	32747400	32748048
5	33021851	33023234
5	33053163	33054649
5	33162244	33162509
5	33747390	33750101
5	34085840	34093830
5	34439173	34439376
5	41182383	41182477
5	41212503	41213193
5	47522089	47522200
5	48635804	48636148
5	51379593	51379675
5	52416661	52418106
5	54761967	54763483
5	57142699	57142828
5	59938401	59938680
5	60605444	60606220
5	61218722	61219018
5	61970428	61971615
5	69840503	69841213
5	70263171	70263464
5	71447375	71455534
5	71564927	71579055
5	76532668	76532972
5	76753434	76753584
5	77460093	77460666
5	79998593	80002982
5	80166105	80166348
5	81574821	81574919
5	82520560	82520853
5	82711738	82711857
5	85306685	85307213
5	88545520	88553505
5	88711066	88711158
5	89449851	89449951
5	91721391	91725774
5	93476327	93487686
5	95525086	95525786
5	101002066	101013625
5	107619580	107619815
5	107814648	107819473
5	107892459	107908972
5	109380873	109384893
5	110396062	110396399
5	110468544	110468802
5	110665814	110673823
5	114501246	114516420
5	122711604	122720357
5	123199270	123207651
5	126314610	126314809
5	126452651	126466003
5	126604740	126611719
5	129767275	129768674
5	130024763	130025969
5	132979336	132987308
5	135289373	135297151
5	140129819	140140064
5	146123409	146124194
5	148298909	148301451
5	148639577	148641089
5	149301258	149302745
5	149947742	149947837
5	149962879	149962988
5	151830796	151832204
5	152971836	152972064
5	154573152	154574369
5	154939918	154942944
5	159535757	159535972
5	160287853	160288195
5	161460427	161468252
5	168399454	168400164
5	171818945	171819284
5	175104121	175104862
5	177785163	177785486
5	177940486	177940597
5	179018045	179018372
5	181212561	181213973
5	181256285	181258205
5	181653595	181656175
5	183281896	183282637
5	189800948	189802463
5	191964022	191964541
5	194351955	194357240
5	195033911	195043900
5	196512158	196512273
5	196924005	196927008
5	197123030	197123331
5	197798639	197799255
5	199582443	199582767
5	202987848	202989085
5	208439303	208439545
5	209064022	209064384
5	210666269	210666358
5	211175415	211176913
5	211768084	211768240
5	211785675	211786005
5	212183745	212191956
5	215261655	215262044
5	215397633	215397761
5	222497910	222499367
6	2026499	2026878
6	2103468	2114530
6	2534313	2534859
6	5406260	5406396
6	9460225	9461087
6	16747006	16754939
6	18974220	18974749
6	19928629	19935586
6	20496047	20496520
6	24004144	24004261
6	24076176	24076971
6	26707951	26708379
6	26769053	26769561
6	29056937	29057107
6	30267249	30267755
6	32656693	32665857
6	32789588	32790815
6	35616680	35616782
6	37689461	37691194
6	38238549	38246444
6	38706134	38707498
6	38712611	38713829
6	40982766	40984267
6	41062666	41062785
6	44740623	44756158
6	45714850	45714973
6	46868578	46868813
6	54622430	54622781
6	55510812	55514159
6	64832910	64834434
6	66261844	66262083
6	68506733	68506956
6	69999541	70000700
6	70158459	70158704
6	72083122	72083561
6	75203797	75209405
6	75756710	75756939
6	77789645	77791019
6	79010948	79012482
6	79218220	79231493
6	79387865	79397228
6	79711323	79726784
6	80021036	80022495
6	82463413	82463687
6	84713461	84713748
6	91014777	91021438
6	91065428	91066685
6	92600670	92601150
6	93175239	93175465
6	96146625	96150272
6	97858350	97860611
6	98489732	98499343
6	101452002	101452054
6	101682401	101687839
6	102950932	102951018
6	103508251	103508494
6	103591966	103596382
6	103851146	103852625
6	103853955	103855580
6	105376948	105382104
6	106004915	106005199
6	106208826	106212886
6	108342852	108343485
6	109146793	109147054
6	110159999	110160495
6	112121430	112121788
6	114052560	114052612
6	117481002	117481360
6	121293650	121293718
6	121682318	121683937
6	122682027	122682126
6	123874258	123874368
6	125461931	125463936
6	131149076	131155259
6	133034922	133036960
6	134754107	134758670
6	135887934	135889476
6	135945116	135945688
6	136110438	136112204
6	136823022	136831441
6	137240813	137240892
6	137870481	137881819
6	141522693	141522815
6	142686170	142686226
6	142696001	142697569
6	142721038	142721167
6	144486691	144486780
6	144788112	144790920
6	145215476	145215816
6	146561240	146561994
6	147787707	147787815
6	148108846	148109072
6	152431807	152432144
6	153098276	153100074
6	153505216	153506293
6	153678809	153686179
6	155158964	155170452
6	160997384	161000324
6	161052526	161057199
6	161343055	161344620
6	162344201	162344952
6	166173888	166174183
6	168788407	168788871
6	170444577	170451579
6	170779406	170787329
6	172962456	172962714
6	173040128	173043564
6	173705966	173706201
7	1509383	1509632
7	3809027	3809316
7	4482559	4490602
7	4543288	4551330
7	5555942	5557145
7	8244477	8245062
7	8298918	8300386
7	9671260	9683397
7	10501322	10501390
7	11078288	11078912
7	12230827	12238589
7	13726297	13727823
7	14076046	14076247
7	15233729	15246061
7	18210702	18212054
7	18484392	18484504
7	18646835	18647485
7	21246228	21246904
7	21487675	21489879
7	21738852	21747310
7	22889379	22898270
7	23435020	23435396
7	23589261	23589389
7	25024623	25024673
7	26054105	26054889
7	26513291	26513636
7	27055061	27063770
7	27064069	27064281
7	27093754	27104872
7	27981893	27983540
7	28364045	28365551
7	28566029	28566592
7	30494442	30499893
7	32099661	32099819
7	32414804	32415113
7	37030938	37031150
7	37526529	37526757
7	42994239	42994755
7	45927561	45936365
7	51922623	51922975
7	52860665	52864960
7	53006758	53007268
7	54388459	54389086
7	61332447	61332573
7	61770607	61771237
7	61976438	61976797
7	63369371	63369553
7	64901788	64902023
7	65271688	65271806
7	66738862	66750228
7	70552676	70558556
7	72092124	72095499
7	72257462	72260911
7	78185837	78186523
7	83707158	83718169
7	87986065	87989429
7	91816458	91816599
7	97768465	97768533
7	98334117	98334244
7	107116460	107117857
7	107634667	107637568
7	110288386	110289206
7	111506300	111512303
7	112046797	112048339
7	112952315	112952495
7	113097790	113098049
7	113765181	113765301
7	116110494	116111090
7	116730662	116732203
7	119080441	119080642
7	123069619	123071097
7	124340657	124340783
7	124799047	124799567
7	128890530	128898742
7	129439002	129439073
7	131978994	131979490
7	133093296	133093651
7	134325154	134325275
7	134919032	134927052
7	136849310	136849526
7	137244744	137246036
7	138302450	138302986
7	138823887	138831443
7	139305785	139308543
7	139733355	139741212
7	139884748	139884817
7	142501272	142507127
7	142527933	142528398
7	143046646	143052055
7	143115247	143115573
7	144413621	144414978
7	150618964	150621765
7	154778842	154779231
7	157354813	157355244
7	157379467	157380720
7	157410221	157410438
7	159711664	159713115
7	160727657	160727846
7	160751819	160752039
7	161036186	161036240
7	161061409	161061827
7	164945092	164945385
7	167888909	167889148
7	168528029	168528165
7	171092030	171092582
7	171173669	171179270
7	173144433	173145628
7	176743745	176744078
7	178192843	178201810
7	178453385	178453694
7	179060192	179060319
8	118287	125033
8	532248	540042
8	925540	925652
8	3140373	3142203
8	4071615	4073157
8	4275054	4275123
8	4626240	4626638
8	5075147	5075478
8	7973849	7974111
8	10053515	10054047
8	11695318	11696755
8	13179737	13180051
8	14864657	14873013
8	19942713	19943005
8	21224637	21224938
8	21228424	21236481
8	22811041	22811168
8	23277607	23278712
8	27697384	27700186
8	28579482	28584661
8	29090339	29090833
8	30244110	30244307
8	30795542	30795807
8	30882369	30889770
8	34945845	34945973
8	35217297	35218640
8	35533368	35533807
8	35890177	35890655
8	35898301	35898760
8	37101263	37101375
8	40252862	40253387
8	41865842	41873882
8	46727834	46731735
8	47992727	47994838
8	58895411	58910287
8	61273613	61278739
8	65222558	65222691
8	65306570	65316714
8	65783995	65791312
8	65834691	65835176
8	65886310	65888014
8	67120209	67120332
8	67498679	67499243
8	69612811	69620608
8	71153780	71153908
8	71536761	71537105
8	73163228	73164625
8	73677442	73677602
8	76713524	76713663
8	80559566	80559911
8	84659356	84659620
8	85017651	85018077
8	88063028	88064141
8	91382214	91382499
8	91681240	91684317
8	92293548	92294862
8	94865909	94866140
8	96442176	96446881
8	102996659	102997078
8	103138594	103139662
8	103211470	103219313
8	103521551	103522818
8	105330804	105331091
8	105518595	105518708
8	106456286	106465586
8	107082575	107093653
8	107436988	107437233
8	108885482	108885778
8	110742145	110743603
8	111704546	111707264
8	111854573	111855146
8	113615476	113615891
8	115283848	115283984
8	116427709	116428014
8	116552231	116552496
8	116776923	116777146
8	119915342	119925709
8	120401189	120401472
8	121757184	121757702
8	125871869	125871997
8	127545502	127545571
8	131050364	131051856
8	133214363	133215769
8	138920309	138920544
8	141409280	141409401
8	143506063	143507513
8	147529799	147531229
8	150568909	150576915
8	151977667	151978276
8	153132566	153132819
8	154559516	154567530
8	156154563	156155021
8	156921639	156922037
8	157462569	157467475
8	158169957	158181188
8	159820848	159821133
8	160592759	160600934
8	162300741	162300869
8	170628149	170629047
8	172206577	172206705
8	175631043	175631462
8	181020681	181021254
9	929435	930599
9	1889174	1889604
9	1963738	1964041
9	3662237	3662732
9	5978417	5979826
9	6926664	6926934
9	7213164	7213515
9	8575816	8576408
9	8686328	8689698
9	9368181	9370379
9	10101433	10108894
9	14212948	14219907
9	20478440	20478795
9	21377970	21378641
9	23633358	23633454
9	37367911	37376458
9	40708157	40708275
9	43649844	43651029
9	43750185	43750384
9	47101267	47101425
9	50284561	50284613
9	61863488	61863746
9	65910962	65922576
9	67833699	67838206
9	68001885	68014162
9	70796630	70798109
9	75926700	75926922
9	76187013	76191596
9	78666820	78674710
9	78903016	78905521
9	82688745	82688853
9	83796310	83796584
9	85923582	85933942
9	86155920	86156031
9	86984757	86984884
9	87042646	87052633
9	93986735	93986933
9	95329652	95330029
9	96329444	96329572
9	96463486	96464542
9	98688267	98688380
9	99713640	99713731
9	101251587	101251711
9	101932210	101934684
9	101982108	101982187
9	102556604	102556723
9	106695669	106703812
9	109454670	109463070
9	111267254	111267398
9	111312284	111320202
9	112346693	112346965
9	118167670	118170798
9	118429736	118430067
9	120183632	120187171
9	122907590	122918626
9	123435471	123441021
9	127213303	127213962
9	127491021	127491159
9	128431172	128431300
9	129564740	129565006
9	133094428	133097435
9	135153770	135154134
9	137070994	137071099
9	141899083	141899653
9	142154413	142155824
9	147719233	147720370
9	148426233	148426420
9	148868132	148868643
9	148878889	148879358
9	148931351	148949946
9	149765462	149766664
9	152895203	152896713
9	153875809	153876337
9	156307073	156307136
10	62040	62090
10	798318	798497
10	2093263	2093388
10	4836352	4836587
10	5363449	5363504
10	5900893	5901072
10	6433791	6434151
10	6435568	6435666
10	6734493	6734605
10	8718364	8718717
10	8774444	8774572
10	9892371	9892512
10	10295157	10295363
10	11729673	11729801
10	12187870	12187930
10	12475221	12475492
10	13476177	13476324
10	14803404	14804823
10	15303920	15304234
10	17081212	17081448
10	21946031	21946224
10	22202209	22202752
10	23030890	23031184
10	24964819	24964929
10	25659324	25660466
10	25798308	25806274
10	27878145	27878262
10	30383919	30385075
10	34282809	34283386
10	35174064	35174116
10	35458143	35458379
10	37583322	37583539
10	37591422	37591787
10	39572925	39573050
10	40364813	40365201
10	40845071	40845197
10	42546244	42546683
10	45309512	45317342
10	51855688	51856218
10	53921869	53922013
10	54611349	54611417
10	55249922	55252569
10	58346178	58346696
10	59771640	59771765
10	59918674	59918978
10	59998289	59998708
10	61367960	61368301
10	61616058	61616536
10	62877308	62877359
10	63743957	63745144
10	64741220	64741308
10	64747497	64747809
10	65381830	65382912
10	65795856	65795930
10	65948673	65958029
10	66684423	66684658
10	67190525	67190738
10	70575144	70575260
10	71458987	71459112
10	72521674	72522245
10	72614739	72614827
10	72830534	72830684
10	74426265	74427703
10	76715936	76716207
10	79763053	79763259
10	80255910	80256214
10	81129751	81129803
10	81671143	81671716
10	82074214	82074489
10	82142899	82142951
10	82498343	82501607
10	82679971	82680022
10	82688189	82689380
10	83609342	83609929
10	85135160	85136804
10	85168177	85169895
10	85742970	85751550
10	87207364	87207477
10	87792800	87792941
10	87914802	87914853
10	87933744	87933868
10	88701912	88709484
10	90654887	90655122
10	90668968	90669127
10	93621991	93622274
10	94076001	94083815
10	94621051	94632362
10	94633235	94637351
10	96931953	96936297
10	97039757	97039985
10	97041601	97043321
10	97099155	97100304
10	98152535	98153296
10	98296727	98298102
10	100396013	100397286
10	100464213	100464602
10	102459509	102467480
10	102852470	102854248
10	103672952	103673078
10	105507440	105507614
10	105700346	105700917
10	105910515	105910573
10	107985488	107985591
10	109124557	109124752
10	109387855	109387972
10	110214795	110215174
10	110912624	110912724
10	111395984	111396073
10	114841073	114856111
10	115207250	115208465
10	115256053	115256152
10	116104376	116104742
10	116989181	116989232
10	119257261	119257372
10	120889472	120889523
10	122622201	122622917
10	122958398	122958453
10	124245832	124245921
10	124590566	124590759
10	125260694	125260891
10	126754119	126754298
10	128543874	128544027
10	130851250	130851670
10	130888943	130889152
10	133791295	133791611
10	134611734	134612123
10	135676090	135676369
10	136249715	136250345
10	137084632	137085128
10	138583142	138583262
10	142359081	142359209
10	143270820	143270889
10	143940094	143940453
10	150224532	150232245
10	150273915	150274008
10	150754948	150755036
B73V4_ctg133	14875	15371
B73V4_ctg150	19369	19558
B73V4_ctg170	86475	88098
B73V4_ctg180	22692	23550
B73V4_ctg182	700900	701030
B73V4_ctg53	194183	196388
B73V4_ctg65	119329	120743
B73V4_ctg72	169951	171352
B73V4_ctg75	406192	406484
B73V4_ctg78	33241	39898
B73V4_ctg80	58293	66624

## Sheet: maize_helitron
Chr	start	end
1	27211	30897
1	83250	92305
1	321669	326842
1	327905	328138
1	527249	534279
1	536002	542480
1	748831	767265
1	1037617	1038348
1	1092176	1102602
1	1218202	1226514
1	1230060	1241226
1	1245433	1245912
1	1366618	1374952
1	1541941	1550025
1	1661205	1661700
1	1665720	1666213
1	1758838	1760428
1	1813472	1817220
1	1893999	1903982
1	2168953	2186160
1	2234034	2243433
1	2246792	2259572
1	2266282	2274543
1	2278509	2283350
1	2433921	2443607
1	2537259	2551795
1	2798792	2808819
1	2811899	2818745
1	2836849	2838018
1	3005704	3023562
1	3147175	3166480
1	3171475	3174402
1	3286047	3288717
1	3293922	3296433
1	3304120	3312116
1	3315235	3320809
1	3364341	3377836
1	3440253	3450539
1	3467412	3479037
1	3595587	3614407
1	3690417	3691988
1	3869908	3877812
1	3887571	3898754
1	3959524	3979131
1	4344697	4358928
1	4407587	4409681
1	4624789	4626690
1	4636466	4643555
1	4787383	4800442
1	4803839	4804810
1	4851518	4852130
1	4925736	4928050
1	5035593	5038825
1	5209946	5213522
1	5232847	5239911
1	5256304	5270148
1	5277815	5279343
1	5287801	5289327
1	5310276	5317829
1	5334333	5336410
1	5379200	5391976
1	5654105	5655293
1	5656380	5673706
1	5712647	5720465
1	5895299	5908610
1	5920893	5939030
1	6082502	6087997
1	6107069	6112775
1	6153899	6168334
1	6234576	6234891
1	6316693	6330680
1	6346634	6348787
1	6369728	6380316
1	6385721	6395418
1	6443021	6448396
1	6552370	6560699
1	6602029	6605451
1	6605565	6607170
1	6614313	6631781
1	6705978	6717115
1	6833620	6844548
1	6896747	6898197
1	6957893	6973121
1	7000239	7000634
1	7086724	7095921
1	7108602	7109098
1	7130967	7140348
1	7159439	7164400
1	7492905	7494519
1	7744350	7750063
1	7816662	7818170
1	7826621	7828071
1	7833279	7834787
1	8130478	8135939
1	8245558	8249449
1	8257286	8265473
1	8483089	8494085
1	8593491	8602686
1	8627085	8628535
1	8666765	8667055
1	8687534	8699342
1	8751231	8760119
1	8761168	8770045
1	8809928	8810421
1	8816803	8817296
1	8856785	8864357
1	9017953	9022279
1	9055259	9060463
1	9097779	9103137
1	9116133	9132727
1	9155347	9169512
1	9196331	9215556
1	9340509	9340969
1	9439572	9440446
1	9443454	9443951
1	9678170	9679618
1	9699086	9699651
1	9718476	9725577
1	9934153	9934543
1	10271953	10277839
1	10660750	10672365
1	10685272	10696324
1	10759579	10770857
1	10771010	10781465
1	10876865	10892990
1	11084752	11085241
1	11089583	11090072
1	11183181	11184437
1	11216901	11225332
1	11315538	11323201
1	11532089	11533032
1	11747716	11749117
1	11769091	11784969
1	11886698	11906432
1	11908130	11914529
1	12057797	12077600
1	12169232	12187733
1	12279069	12288494
1	12298900	12315328
1	12334010	12349858
1	12528058	12532124
1	12659165	12674870
1	12756053	12763113
1	12811726	12815352
1	13025097	13032862
1	13263383	13282208
1	13480168	13483546
1	13528094	13534050
1	13534108	13542462
1	13561364	13563831
1	13564617	13565283
1	13568345	13570220
1	13572875	13576273
1	13624755	13627486
1	14095981	14102373
1	14262953	14281798
1	14303749	14305711
1	14326053	14327505
1	14337183	14344969
1	14494000	14510289
1	14752755	14770924
1	14861872	14877502
1	14962093	14970771
1	15066079	15075032
1	15161802	15181216
1	15379230	15380431
1	15384466	15384955
1	15549667	15554123
1	15633369	15647441
1	15687489	15688049
1	15716019	15722070
1	15726021	15733876
1	15737559	15739122
1	15741542	15746000
1	15855104	15857456
1	15924956	15943379
1	15958809	15961615
1	16003703	16005774
1	16042550	16042816
1	16052071	16070028
1	16136980	16141105
1	16280630	16284660
1	16406354	16425646
1	16589920	16595945
1	16699975	16704409
1	16718390	16733090
1	16734807	16741289
1	16929409	16930900
1	17107860	17112458
1	17144670	17146075
1	17316312	17328938
1	17463017	17464468
1	17594522	17595969
1	17600929	17602378
1	17617672	17622449
1	17648611	17661476
1	17790513	17796621
1	17825026	17826115
1	17827238	17832336
1	17896121	17896615
1	17901143	17901636
1	17906165	17906659
1	18218507	18230732
1	18233611	18241224
1	18397720	18399579
1	18475113	18477024
1	18482377	18494273
1	18517048	18518253
1	18528914	18540225
1	18652031	18668294
1	18877001	18885913
1	18931551	18938627
1	18948591	18962095
1	18967017	18969561
1	19078223	19093444
1	19101401	19102896
1	19177359	19184389
1	19233974	19248370
1	19253351	19269956
1	19350998	19359460
1	19461647	19464879
1	19465106	19468275
1	19609801	19611951
1	19668005	19674036
1	19674656	19681736
1	19767461	19781819
1	19982872	20002361
1	20007799	20011716
1	20016758	20019646
1	20051930	20062008
1	20117339	20117761
1	20138141	20144336
1	20147560	20157343
1	20179587	20191070
1	20197416	20197811
1	20229217	20229589
1	20353796	20360548
1	20360739	20370540
1	20427025	20442312
1	20444758	20449141
1	20566106	20570944
1	20622376	20629793
1	20705480	20708354
1	21047743	21050706
1	21054295	21054692
1	21120766	21122782
1	21130298	21142116
1	21156417	21170793
1	21227455	21245428
1	21264839	21273662
1	21323413	21335778
1	21376072	21379230
1	21482937	21501642
1	21518006	21532672
1	21718680	21726397
1	21740411	21759946
1	21783593	21786074
1	21795662	21811484
1	21857793	21858112
1	21917724	21919174
1	22031662	22037622
1	22042063	22049500
1	22403773	22409962
1	22413030	22428504
1	22434524	22443715
1	22570874	22586036
1	22664085	22677876
1	22702231	22718613
1	22803085	22820932
1	22824147	22828609
1	22847657	22849625
1	22959972	22974546
1	23060766	23069587
1	23097758	23098249
1	23101865	23102743
1	23105156	23110190
1	23317695	23318609
1	23322881	23333059
1	23365530	23371763
1	23374279	23383862
1	23492171	23492665
1	23504748	23507137
1	23522987	23532438
1	23611919	23614588
1	23726347	23728241
1	23730845	23732752
1	23736020	23751344
1	23771375	23777732
1	23829955	23840023
1	23889242	23903984
1	23975903	23982374
1	23986148	23991416
1	24012025	24021684
1	24060658	24063357
1	24421539	24428876
1	24440323	24454239
1	24502250	24516590
1	24524808	24527634
1	24552335	24560375
1	24665679	24669964
1	24745853	24763448
1	24767738	24768218
1	24771096	24785918
1	25003894	25016692
1	25093209	25100719
1	25225659	25228678
1	25241963	25244556
1	25271439	25276207
1	25410468	25419495
1	25428861	25433497
1	25568108	25578872
1	25680020	25681470
1	25733211	25737671
1	25937445	25940041
1	25954199	25956999
1	26009172	26013032
1	26028910	26029222
1	26034966	26036511
1	26347606	26360899
1	26524825	26534395
1	26536261	26555275
1	26576347	26578499
1	26615439	26620297
1	26907973	26919708
1	26997477	27003053
1	27018183	27020913
1	27027549	27030306
1	27107658	27122434
1	27329505	27330399
1	27360310	27367314
1	27419841	27425218
1	27692639	27710991
1	27921399	27922847
1	28179622	28194671
1	28235760	28238276
1	28539192	28553530
1	28601555	28603005
1	28722496	28738407
1	28785691	28786617
1	28857285	28860823
1	28862902	28874541
1	28950495	28969072
1	29076126	29085025
1	29092945	29112381
1	29127623	29129974
1	29198974	29215982
1	29333618	29342706
1	29343476	29347058
1	29497117	29504725
1	29560192	29579471
1	29888656	29902109
1	29904356	29917982
1	29971988	29985025
1	30276358	30281534
1	30297474	30297963
1	30526151	30539764
1	30548325	30553494
1	30749140	30753308
1	30763037	30778454
1	30780178	30786463
1	31097122	31103106
1	31247367	31249448
1	31250057	31257136
1	31293672	31300119
1	31325083	31340350
1	31340754	31341117
1	31342937	31343169
1	31346726	31350387
1	31382234	31387501
1	31413928	31418692
1	31497963	31505141
1	31559496	31570503
1	31644892	31654359
1	31775243	31777183
1	31799442	31809968
1	31811642	31817669
1	31918294	31928823
1	31929122	31944232
1	32148161	32166665
1	32167674	32173451
1	32174460	32180237
1	32344001	32359319
1	32369778	32385347
1	32534222	32535672
1	32547606	32564642
1	32570972	32571460
1	32645075	32654773
1	32815582	32823104
1	32857164	32861434
1	32869719	32871852
1	32892689	32904526
1	32907749	32912193
1	33039929	33059335
1	33083328	33094473
1	33150531	33158781
1	33266763	33281076
1	33283137	33287272
1	33396589	33403658
1	33413014	33414311
1	33422625	33423861
1	33431006	33432456
1	33490846	33495968
1	33514522	33526818
1	33554248	33573300
1	33693057	33694507
1	33797300	33799013
1	33903840	33904364
1	33949289	33955497
1	34068905	34086892
1	34093288	34106874
1	34112054	34121374
1	34139090	34140078
1	34224675	34225417
1	34230641	34231693
1	34260306	34260955
1	34287218	34304199
1	34512062	34514038
1	34523686	34531347
1	34544634	34556803
1	34705628	34718822
1	34794928	34814179
1	34925809	34929450
1	34930341	34938067
1	35058198	35069179
1	35083230	35100882
1	35192820	35195412
1	35271274	35275396
1	35310070	35327714
1	35444820	35463690
1	35464809	35467371
1	35606831	35609119
1	35613742	35616030
1	35633400	35638172
1	35650708	35669397
1	35770241	35782008
1	35823681	35827773
1	35834202	35836102
1	35894781	35898973
1	36085675	36087123
1	36244447	36245150
1	36340945	36346972
1	36505090	36509354
1	36577609	36583859
1	36599383	36610397
1	36616089	36635293
1	36635912	36642762
1	36771350	36780146
1	37069555	37087024
1	37256652	37271605
1	37458390	37468811
1	37469943	37475595
1	37655240	37658354
1	38037023	38044326
1	38134008	38146115
1	38152589	38153836
1	38274360	38289667
1	38299835	38312132
1	38317386	38318793
1	38370235	38371776
1	38379399	38379752
1	38449936	38459282
1	38461191	38462491
1	38493312	38496046
1	38560635	38567282
1	38580385	38597410
1	38610483	38629457
1	38635885	38651933
1	38955773	38964699
1	38975297	38978390
1	38979863	38983741
1	38984401	38991165
1	39054817	39063872
1	39069136	39071898
1	39164279	39183208
1	39215213	39221567
1	39223848	39241833
1	39305277	39307692
1	39336616	39354357
1	39357161	39367442
1	39457217	39457707
1	39639853	39644256
1	39929478	39942894
1	39983901	39985070
1	40041676	40052725
1	40057982	40060756
1	40255531	40255999
1	40539833	40541284
1	40765696	40771935
1	40773966	40777537
1	40794035	40810565
1	40989723	40996553
1	41006528	41007978
1	41168325	41171171
1	41201809	41219603
1	41325993	41334807
1	41368522	41369508
1	41547878	41563563
1	41563653	41569086
1	41670750	41678715
1	41724047	41725144
1	41763098	41779440
1	41813114	41818177
1	41950957	41951358
1	42062007	42064124
1	42239667	42246444
1	42246668	42258967
1	42293503	42303980
1	42305633	42323825
1	42535278	42535769
1	42540082	42540575
1	42631549	42634135
1	42748690	42756541
1	42765062	42781807
1	42815870	42817634
1	42833669	42835905
1	43010513	43017443
1	43047490	43063522
1	43111604	43113185
1	43295527	43302649
1	43479961	43481410
1	43545400	43553014
1	43553779	43554272
1	43558053	43559023
1	43693138	43701934
1	43906314	43908219
1	43976553	43978003
1	44062964	44081417
1	44241824	44244600
1	44413227	44425046
1	44573845	44586573
1	44648302	44651895
1	44718079	44721185
1	44763210	44770516
1	44776869	44784100
1	44787313	44791783
1	44833866	44840022
1	44847597	44860459
1	44905199	44911850
1	45074910	45085714
1	45127921	45130113
1	45211068	45215480
1	45297795	45310862
1	45335564	45335965
1	45429267	45430711
1	45474173	45486475
1	45884147	45889569
1	45916078	45932860
1	45932920	45938792
1	46014069	46024872
1	46031062	46042168
1	46056343	46062479
1	46123351	46141423
1	46145219	46146292
1	46208292	46216245
1	46221681	46223030
1	46256011	46257461
1	46321819	46322314
1	46352675	46357102
1	46365864	46367314
1	46384515	46385379
1	46386583	46388240
1	46393893	46397598
1	46421620	46423172
1	46426244	46426639
1	46458794	46467779
1	46499881	46500914
1	46501439	46503616
1	46503998	46509822
1	46535834	46547623
1	46551921	46555306
1	46567479	46574561
1	46797294	46797689
1	46864030	46879308
1	46907819	46922611
1	46974453	46985204
1	46996980	47007856
1	47027910	47036965
1	47471775	47484350
1	47526433	47541782
1	47627508	47633321
1	47819611	47834453
1	47835920	47840087
1	47895983	47905084
1	47932869	47949091
1	48049603	48063950
1	48313298	48325410
1	48330042	48332425
1	48364495	48376179
1	48381989	48383484
1	48396144	48397424
1	48633968	48642843
1	48692056	48697192
1	48858914	48861155
1	48901136	48903319
1	48938811	48947560
1	48948539	48951345
1	49034817	49041622
1	49174595	49177560
1	49196659	49199245
1	49267425	49278097
1	49324755	49325037
1	49404800	49421889
1	49430073	49430564
1	49525379	49545130
1	49548448	49552520
1	49561164	49562613
1	49572070	49576561
1	49593922	49597260
1	49630772	49631330
1	49640788	49641347
1	49643428	49661287
1	50037554	50045365
1	50156577	50169274
1	50453323	50457978
1	50522595	50526078
1	50549677	50550617
1	50556456	50557396
1	50581993	50591998
1	50673777	50685451
1	50749358	50750691
1	50753079	50762187
1	50872861	50874310
1	51098668	51099056
1	51199826	51213400
1	51215122	51221610
1	51242017	51242410
1	51296745	51301924
1	51304448	51306439
1	51308963	51310955
1	51363664	51366718
1	51487099	51488574
1	51594488	51613675
1	51618928	51621632
1	51798762	51809853
1	51853669	51870311
1	51934088	51942750
1	52009541	52009900
1	52063404	52078136
1	52090274	52103063
1	52201307	52206798
1	52211716	52212212
1	52250060	52266125
1	52440906	52454233
1	52498191	52499187
1	52591219	52591611
1	52741217	52748108
1	52796480	52808505
1	52851740	52855335
1	52889906	52895150
1	52906606	52912174
1	52936719	52938355
1	53193553	53194473
1	53232052	53239435
1	53241845	53243886
1	53286367	53286861
1	53562175	53579787
1	53652540	53657699
1	53711185	53725261
1	54046597	54047092
1	54078892	54079383
1	54083749	54084240
1	54086791	54096095
1	54150983	54152587
1	54370364	54374892
1	54404441	54409543
1	54451633	54452249
1	54534087	54541046
1	54595599	54606384
1	54608045	54613444
1	54656639	54671998
1	54775625	54782989
1	54790359	54795424
1	54857027	54869245
1	54916586	54931124
1	54934537	54944070
1	55061117	55073525
1	55142722	55159030
1	55340859	55347844
1	55354377	55363485
1	55394771	55396284
1	55572856	55590477
1	55598940	55614657
1	55705921	55716355
1	56022286	56023258
1	56055748	56073244
1	56095814	56113541
1	56420335	56421430
1	56422039	56438082
1	56487832	56492534
1	56582352	56583300
1	56602365	56616029
1	56702552	56721793
1	56731598	56732097
1	56788655	56789143
1	56793400	56799221
1	56817509	56833061
1	56851772	56855969
1	56859300	56865864
1	57032456	57032851
1	57069603	57076080
1	57136330	57141054
1	57146089	57155759
1	57230336	57231503
1	57233071	57242804
1	57427463	57442942
1	57470278	57477109
1	57484902	57504253
1	57576728	57583411
1	57601172	57605072
1	57927593	57928670
1	58032891	58041289
1	58080795	58087133
1	58170683	58176912
1	58190132	58191582
1	58230477	58239992
1	58256641	58262639
1	58318799	58333516
1	58336723	58341698
1	58377612	58381012
1	58384310	58389300
1	58480854	58485605
1	58939787	58943419
1	58959721	58970403
1	59008564	59009734
1	59031296	59050827
1	59158159	59160907
1	59172421	59185019
1	59311223	59311712
1	59315943	59330468
1	59355752	59367831
1	59746882	59748332
1	59788299	59804413
1	60032214	60036890
1	60040117	60057645
1	60060743	60074160
1	60083182	60084174
1	60114876	60125804
1	60148122	60150738
1	60168513	60179683
1	60232704	60241905
1	60255807	60257954
1	60527753	60539640
1	60573190	60592539
1	60630925	60650815
1	60665389	60667538
1	60757236	60775521
1	60893756	60903339
1	60908861	60911303
1	60947867	60958605
1	60958615	60964597
1	60979216	60982263
1	61043853	61061017
1	61163570	61178927
1	61184407	61185935
1	61206821	61213395
1	61400291	61415380
1	61445957	61450632
1	61685392	61686355
1	61730964	61746732
1	61789974	61798159
1	61809773	61821612
1	62082810	62091671
1	62133042	62133395
1	62158700	62171483
1	62220743	62222917
1	62223132	62224250
1	62262719	62263200
1	62342054	62358031
1	62414597	62421570
1	62467768	62473918
1	62524464	62526564
1	62528102	62537844
1	62708126	62713888
1	62769481	62784801
1	62822810	62826899
1	62848288	62861892
1	63042151	63044780
1	63045272	63057491
1	63058229	63065785
1	63069080	63073454
1	63142571	63148382
1	63203978	63212563
1	63239511	63254149
1	63318021	63324989
1	63447915	63449178
1	63489526	63499782
1	63533813	63544805
1	63605252	63615393
1	63634737	63635126
1	63710540	63726365
1	63728286	63728516
1	63730083	63739827
1	63746744	63766141
1	63839135	63848657
1	63918962	63924710
1	63931994	63943166
1	64047535	64052443
1	64067808	64074540
1	64094129	64100254
1	64161418	64167410
1	64183448	64191487
1	64247669	64266064
1	64407819	64409806
1	64435172	64446071
1	64473830	64492926
1	64593192	64606398
1	64629943	64640572
1	64667306	64679887
1	64693340	64706058
1	64707076	64712872
1	64767444	64773696
1	64793093	64799205
1	64802432	64806910
1	64867562	64869637
1	64938799	64958222
1	64999363	65005778
1	65021824	65038300
1	65044258	65046833
1	65051133	65065576
1	65074529	65076851
1	65077364	65090954
1	65103806	65112343
1	65234850	65240189
1	65355134	65369477
1	65373370	65374242
1	65448738	65465498
1	65529927	65536664
1	65610386	65628365
1	65630496	65645403
1	65655115	65657839
1	65660576	65667296
1	65710475	65714920
1	65783816	65790022
1	65887649	65907638
1	66025009	66043434
1	66059111	66072399
1	66179711	66193030
1	66414674	66415131
1	66425258	66425653
1	66476384	66476779
1	66592377	66596447
1	66606741	66611879
1	66873750	66874244
1	67189851	67204188
1	67616269	67624459
1	67667467	67684175
1	67691912	67693474
1	67739922	67756596
1	67766504	67766932
1	67790498	67792064
1	67878307	67891751
1	67914459	67922343
1	67996231	68001999
1	68019049	68020498
1	68032785	68047845
1	68057665	68059115
1	68074615	68080425
1	68189581	68200003
1	68223747	68228339
1	68428078	68434437
1	68790638	68793015
1	68836912	68845529
1	68854577	68857491
1	68859937	68865822
1	68894360	68895801
1	68903962	68906158
1	68946803	68948397
1	68959625	68964594
1	68992484	68997401
1	69147238	69149655
1	69389813	69399237
1	69523352	69528954
1	69623851	69627906
1	69650219	69666122
1	69828806	69835421
1	69891432	69902519
1	69906456	69907880
1	70181231	70181730
1	70428733	70437588
1	70440606	70444673
1	70456335	70468287
1	70476215	70478043
1	70485985	70487892
1	70533523	70545844
1	70546655	70555193
1	70609495	70611008
1	70672761	70685975
1	70693305	70696028
1	70700935	70703147
1	70845673	70865637
1	70975911	70993672
1	71022296	71041353
1	71047341	71048279
1	71126018	71134849
1	71297621	71298023
1	71305634	71306036
1	71436170	71446690
1	71476626	71487078
1	71537621	71538016
1	71620527	71630223
1	71705276	71706872
1	71741616	71745781
1	71884510	71893348
1	71942923	71947497
1	71949107	71950611
1	71958235	71959739
1	72003627	72010044
1	72138338	72155133
1	72347749	72348922
1	72360695	72361865
1	72423963	72442541
1	72469841	72471291
1	72489573	72490536
1	72494318	72510752
1	72531118	72532046
1	72669175	72669696
1	72743134	72751956
1	72800241	72818353
1	73002275	73004792
1	73116972	73129347
1	73149360	73153660
1	73223147	73229275
1	73300004	73306201
1	73313700	73319635
1	73327238	73328688
1	73448049	73448978
1	73645100	73651315
1	73692624	73709244
1	73804860	73815239
1	73824895	73825290
1	74329607	74333240
1	74484459	74485024
1	74621982	74636355
1	74688154	74691571
1	74779041	74780269
1	74853131	74853361
1	74854882	74864600
1	74880031	74881481
1	74889585	74902651
1	75037759	75053908
1	75111753	75114360
1	75172344	75172974
1	75305274	75312684
1	75325812	75330083
1	75353700	75364096
1	75432343	75433790
1	75485922	75493002
1	75648743	75654554
1	75803384	75817418
1	75829737	75835364
1	75906504	75918090
1	75936184	75949505
1	76152068	76156933
1	76213117	76214388
1	76224607	76226033
1	76315101	76317405
1	76351282	76369964
1	76372368	76374837
1	76759532	76759736
1	76804623	76820170
1	76828488	76829938
1	76988442	76992589
1	77114014	77124174
1	77125229	77142388
1	77167277	77178686
1	77403602	77416696
1	77472344	77474192
1	77533168	77542184
1	77902899	77904146
1	77906922	77918498
1	78188017	78206924
1	78207486	78220770
1	78241643	78245485
1	78246335	78254550
1	78257895	78262353
1	78505840	78520024
1	78642312	78642803
1	78668850	78685805
1	78686195	78690912
1	78705137	78723214
1	78809475	78815247
1	78842247	78850693
1	78852252	78856713
1	78892547	78893997
1	78903572	78906549
1	78951272	78964154
1	78965170	78971069
1	79003765	79016955
1	79046714	79047109
1	79050665	79064198
1	79400990	79417508
1	79430820	79439274
1	79480746	79488606
1	79493253	79498529
1	79557746	79567477
1	79610200	79627143
1	79714406	79714795
1	79733311	79739140
1	79739516	79756110
1	79829590	79844950
1	79859688	79862145
1	79864746	79869903
1	79880189	79886823
1	79916246	79920039
1	80059660	80069938
1	80074832	80075321
1	80182055	80189461
1	80242937	80247300
1	80264975	80281058
1	80546351	80548056
1	80811181	80822104
1	80824730	80839044
1	80862322	80863709
1	80896264	80909954
1	80920296	80927835
1	80932444	80948294
1	81088292	81104173
1	81244899	81264141
1	81601985	81609837
1	81611231	81611470
1	81704495	81721320
1	81727678	81735599
1	81741478	81745147
1	82103766	82120122
1	82145455	82148118
1	82206726	82220652
1	82314083	82319409
1	82451850	82453248
1	82559348	82567651
1	82699482	82709111
1	82909628	82921587
1	83045370	83062778
1	83091752	83110114
1	83199376	83209180
1	83249443	83263173
1	83393594	83400623
1	83415327	83421713
1	83442983	83451900
1	83497924	83513636
1	83549782	83557353
1	83562738	83565027
1	83842704	83844156
1	83937885	83957180
1	83960119	83962043
1	84008210	84008440
1	84010006	84019769
1	84025446	84026383
1	84028326	84028602
1	84088128	84089375
1	84126216	84133487
1	84141475	84147208
1	84149986	84154265
1	84164069	84180969
1	84209384	84211427
1	84336289	84353496
1	84417365	84435166
1	84444283	84446595
1	84536006	84550432
1	84709784	84711302
1	84714758	84727571
1	84902185	84917854
1	85067114	85083490
1	85089123	85090573
1	85099067	85099948
1	85175031	85185589
1	85475322	85492388
1	85772179	85779652
1	85804362	85812985
1	85846415	85861098
1	85862818	85869249
1	85875842	85876336
1	85880667	85881162
1	85953987	85962427
1	86058181	86061105
1	86192883	86195079
1	86203258	86212423
1	86218106	86229508
1	86235230	86241872
1	86306265	86313378
1	86316045	86318811
1	86326717	86332559
1	86420520	86433660
1	86492724	86504062
1	86514229	86534097
1	86684916	86702639
1	86848339	86848833
1	86852828	86853327
1	86855985	86856359
1	86937830	86940664
1	86945845	86956960
1	86976373	86991270
1	86993907	86998167
1	87000802	87003232
1	87013268	87022066
1	87042275	87061413
1	87104496	87108640
1	87111645	87122447
1	87151706	87168527
1	87308286	87308778
1	87326789	87328953
1	87403593	87412101
1	87456146	87466492
1	87513158	87518010
1	87531536	87549594
1	87558017	87559101
1	87639630	87640119
1	87649926	87655228
1	87677417	87687925
1	87689587	87696725
1	87700760	87705919
1	87706224	87717304
1	87718361	87732739
1	87819090	87825660
1	87994248	88003034
1	88087864	88104969
1	88116807	88120350
1	88129876	88130374
1	88146763	88147258
1	88173767	88175214
1	88183662	88185450
1	88190954	88203880
1	88207763	88208772
1	88215290	88232985
1	88240245	88254963
1	88337250	88337645
1	88531993	88544752
1	88616442	88623417
1	88765196	88784282
1	88787516	88791980
1	88803348	88806360
1	88821106	88823683
1	88843059	88843557
1	88847875	88848375
1	88851672	88862774
1	88875337	88885216
1	88941705	88942200
1	88943126	88946757
1	88967735	88981056
1	88981066	88988975
1	89110657	89120826
1	89125013	89127582
1	89314595	89328305
1	89339375	89341146
1	89346945	89348455
1	89476264	89485556
1	89552560	89555615
1	89723131	89733617
1	89814396	89819516
1	89822316	89823688
1	89854698	89870938
1	89876464	89887612
1	90125976	90144131
1	90258781	90262090
1	90266046	90270493
1	90302459	90313641
1	90362414	90372269
1	90547057	90556340
1	90655968	90660389
1	90819852	90836386
1	90856046	90867336
1	90870821	90872868
1	90938374	90952861
1	90969511	90970006
1	91019408	91024554
1	91048604	91050699
1	91105522	91105917
1	91113102	91125181
1	91152368	91153835
1	91226012	91238518
1	91258371	91262368
1	91269148	91271291
1	91282396	91285978
1	91296569	91307128
1	91325231	91326391
1	91356055	91359991
1	91428911	91438159
1	91458099	91459524
1	91468672	91472946
1	91536889	91550991
1	91791839	91808494
1	91876800	91892830
1	91972885	91989019
1	92033783	92042596
1	92102719	92106357
1	92115168	92126525
1	92149650	92158869
1	92404836	92406878
1	92479371	92486824
1	92663983	92677882
1	92703102	92719305
1	92730688	92750532
1	92753159	92755292
1	92836973	92852002
1	93048468	93049704
1	93140235	93140454
1	93145730	93147180
1	93169323	93179009
1	93247122	93249291
1	93291045	93297686
1	93312766	93317632
1	93360499	93360894
1	93776586	93793167
1	93850013	93851366
1	94177070	94183567
1	94192305	94206894
1	94232249	94234226
1	94248686	94250526
1	94310080	94328914
1	94412128	94432047
1	94472361	94477042
1	94481572	94488989
1	94493269	94493740
1	94498188	94514198
1	94707164	94714646
1	94819106	94835810
1	94850165	94859084
1	95097180	95109167
1	95111737	95119810
1	95127024	95134743
1	95168685	95171937
1	95394803	95396711
1	95454900	95455295
1	95539887	95549188
1	95602423	95620315
1	95689660	95709622
1	95711858	95727377
1	95852669	95856681
1	95872445	95880609
1	95884724	95897990
1	95947240	95947734
1	95950251	95962715
1	95981150	95981641
1	95989226	95991376
1	96007077	96011470
1	96022585	96022980
1	96041344	96044418
1	96047780	96059257
1	96082574	96090487
1	96092881	96104235
1	96317812	96330422
1	96431354	96439775
1	96451355	96455751
1	96462044	96472884
1	96480532	96485548
1	96642606	96654417
1	96708760	96719091
1	96737726	96751209
1	96755632	96763818
1	96981276	96985877
1	97050396	97056344
1	97059156	97065222
1	97150481	97169323
1	97205323	97210047
1	97214421	97223487
1	97313248	97319082
1	97346482	97361415
1	97382819	97383214
1	97404545	97415605
1	97416195	97426469
1	97482795	97493442
1	97577384	97588273
1	97643889	97663649
1	97697791	97702359
1	97704409	97707887
1	97896156	97915220
1	97917499	97923512
1	97994856	98003848
1	98019903	98034456
1	98042463	98052702
1	98104912	98123609
1	98124813	98128324
1	98154940	98164069
1	98173070	98179078
1	98258141	98260889
1	98385151	98388455
1	98392591	98392956
1	98395444	98398738
1	98690906	98691405
1	98701977	98702477
1	98705093	98706052
1	98833187	98850280
1	98852882	98854972
1	98937553	98955901
1	99015416	99034009
1	99040801	99041196
1	99051696	99053146
1	99121089	99132985
1	99276441	99290327
1	99347930	99348325
1	99422436	99435248
1	99494422	99498307
1	99606101	99622216
1	99681443	99685988
1	99686916	99690708
1	99691636	99694803
1	99884460	99889812
1	99909886	99921449
1	99923146	99932885
1	100105553	100109788
1	100122686	100124136
1	100134437	100140602
1	100152586	100170544
1	100171579	100177978
1	100187345	100204745
1	100258959	100259450
1	100289233	100290668
1	100445196	100458754
1	100462217	100463717
1	100465930	100479651
1	100483451	100483944
1	100585257	100592325
1	100653813	100663031
1	100961896	100973242
1	100982544	100991404
1	100996942	100997338
1	101164780	101168547
1	101174535	101176280
1	101237420	101243827
1	101245007	101251537
1	101256161	101256556
1	101274389	101283167
1	101365671	101384488
1	101722392	101724572
1	101757850	101765452
1	101785080	101786527
1	101884774	101888029
1	101920012	101924127
1	101935387	101935788
1	101978055	101987384
1	102055392	102066482
1	102154087	102156669
1	102174760	102175251
1	102178482	102179670
1	102182901	102184088
1	102376097	102381985
1	102505745	102523861
1	102723460	102743357
1	102796753	102797305
1	102817463	102832565
1	102940634	102959728
1	102963682	102964558
1	103038000	103048770
1	103052414	103068019
1	103079376	103098401
1	103137197	103140134
1	103159480	103179192
1	103247517	103251998
1	103339948	103341398
1	103363736	103375704
1	103380144	103381593
1	103508114	103516661
1	103529072	103530025
1	103533243	103537663
1	103626139	103633194
1	103639169	103640938
1	103644137	103648577
1	103773495	103782747
1	103788963	103791842
1	103823014	103825876
1	103962633	103969839
1	104016778	104017266
1	104021390	104021878
1	104050748	104061923
1	104107842	104108071
1	104111074	104117109
1	104166162	104166760
1	104174349	104176684
1	104305433	104310582
1	104333783	104334736
1	104469419	104469814
1	104501428	104510503
1	104686395	104695012
1	104698650	104699514
1	104747770	104754596
1	104890843	104908713
1	104950518	104951006
1	105049271	105058380
1	105137345	105139928
1	105207733	105221590
1	105224435	105226164
1	105265965	105273855
1	105484380	105491842
1	105498985	105509933
1	105529038	105541185
1	105547490	105555712
1	105600097	105601031
1	105618972	105619905
1	105674969	105676852
1	105683885	105688382
1	105697859	105701541
1	105736548	105742681
1	105842599	105844048
1	106124794	106137553
1	106620117	106631719
1	106781319	106790584
1	106883847	106884773
1	107168376	107168863
1	107173195	107173684
1	107176791	107190821
1	107206088	107210398
1	107386581	107401961
1	107595184	107606156
1	107824181	107825495
1	107833751	107839583
1	107853458	107856961
1	107934703	107950816
1	108151000	108168525
1	108209454	108221511
1	108273426	108289505
1	108370413	108373356
1	108693283	108706262
1	108784938	108802588
1	108857386	108870121
1	109052667	109054150
1	109061248	109064666
1	109143840	109154149
1	109182608	109185393
1	109186379	109201530
1	109413857	109414472
1	109490355	109498720
1	109693051	109697509
1	109739372	109754788
1	109952846	109961519
1	109992243	109994272
1	109997922	109998931
1	110013909	110030318
1	110112418	110117235
1	110117307	110118118
1	110198595	110214369
1	110215224	110218996
1	110220016	110225828
1	110478167	110482629
1	110568198	110587585
1	110590191	110600853
1	110843970	110856465
1	111083857	111103841
1	111222723	111227855
1	111236556	111237270
1	111699491	111700815
1	111846009	111857676
1	112093863	112111596
1	112113680	112128284
1	112146004	112158936
1	112173533	112182875
1	112483698	112489566
1	112584200	112598543
1	112704299	112707920
1	112709103	112712752
1	112763490	112766879
1	112781233	112799397
1	112810914	112827372
1	113110059	113127551
1	113128802	113144931
1	113637232	113652487
1	113966399	113971547
1	114142224	114142713
1	114212738	114213115
1	114240899	114257915
1	114267936	114276272
1	114279505	114283947
1	114362490	114372063
1	114376744	114377237
1	114380175	114398248
1	114679964	114697588
1	114843248	114855888
1	114864163	114864937
1	114878896	114887814
1	115093106	115097436
1	115247151	115262442
1	115293107	115295256
1	115467806	115475972
1	115507324	115508774
1	115603350	115617072
1	115819540	115834231
1	116117766	116124470
1	116386741	116388544
1	116394285	116395576
1	116415017	116423671
1	116649498	116662557
1	116715589	116722484
1	116727446	116727939
1	116730536	116731959
1	116809052	116825775
1	116933882	116943628
1	116993267	116993758
1	117614653	117618103
1	118021807	118028722
1	118087750	118103994
1	118356894	118358976
1	118362623	118363626
1	118505926	118520059
1	118629535	118643622
1	118645496	118647820
1	118649693	118656915
1	118867637	118884897
1	118980846	118988947
1	119121773	119134205
1	119140401	119141334
1	119151036	119151969
1	119171417	119176890
1	119206099	119220310
1	119412821	119413314
1	119551341	119557152
1	119561243	119561737
1	119567533	119575313
1	119582337	119582732
1	119630516	119631389
1	119775001	119783323
1	120052909	120061177
1	120149754	120160347
1	120202038	120204473
1	120263035	120269894
1	120509841	120510543
1	120683993	120684480
1	120695131	120714571
1	120745142	120746103
1	120746386	120752126
1	120889816	120897560
1	120971944	120985118
1	121014557	121019118
1	121224877	121228866
1	121230699	121234926
1	121351881	121365932
1	121447549	121449623
1	121479234	121479918
1	121509577	121512498
1	121682012	121682596
1	121691534	121692119
1	121751228	121767998
1	121825015	121837819
1	121840589	121844814
1	121863270	121871545
1	122016285	122022432
1	122099351	122103845
1	122125212	122130723
1	122203817	122204539
1	122468868	122480174
1	122500791	122501655
1	122698363	122711160
1	123100597	123114703
1	123181684	123198340
1	123368206	123386174
1	123439716	123447802
1	123482757	123494039
1	123548961	123562083
1	123565062	123568584
1	123774268	123786536
1	123843569	123856141
1	123860854	123869057
1	123883543	123899865
1	123951686	123959388
1	124196519	124212143
1	124448789	124455965
1	124513714	124519088
1	124751984	124756723
1	124763783	124770141
1	124774846	124782134
1	124800022	124804992
1	124896118	124912713
1	124917050	124927376
1	125108456	125123086
1	125151272	125168310
1	125206218	125216733
1	125264477	125267541
1	125277572	125282410
1	125299637	125316960
1	125497680	125503994
1	125530233	125536585
1	125543515	125544008
1	125548038	125548532
1	125645518	125646010
1	125797434	125810893
1	125818980	125823138
1	125825815	125827900
1	125829345	125833843
1	126005511	126009336
1	126013607	126014095
1	126039575	126055294
1	126057679	126069602
1	126072040	126079640
1	126099583	126114149
1	126125918	126134296
1	126422973	126428715
1	126441816	126455378
1	126493680	126507218
1	126573022	126580219
1	126849903	126850930
1	126955732	126962246
1	126967555	126968821
1	126972932	126973904
1	127022153	127025129
1	127244303	127250687
1	127251559	127253154
1	127291564	127295065
1	127338310	127355604
1	127420131	127432165
1	127457656	127466273
1	127677754	127697695
1	127768291	127784115
1	127785038	127788783
1	127789706	127792864
1	127798283	127799669
1	127827024	127846710
1	128225430	128231613
1	128244188	128251588
1	128352306	128353756
1	128446533	128447331
1	128501507	128503662
1	128753148	128755649
1	129035475	129036400
1	129040011	129044417
1	129051705	129066869
1	129093904	129111463
1	129379473	129389242
1	129531164	129531657
1	129544558	129545049
1	129591971	129593002
1	129709110	129727524
1	129741912	129742131
1	129980804	129998485
1	130001306	130003303
1	130120135	130131057
1	130367021	130370564
1	130447073	130448117
1	130454183	130464948
1	130572490	130575013
1	130577853	130583872
1	130827364	130838272
1	130849295	130864254
1	130867910	130869059
1	131024081	131024476
1	131218101	131220692
1	131379300	131396902
1	131503735	131511008
1	131755999	131760128
1	131938267	131938762
1	132041158	132043104
1	132057984	132075132
1	132086784	132089323
1	132093723	132110907
1	132195651	132198238
1	132266920	132268433
1	132275994	132277472
1	132602791	132616259
1	132624754	132642362
1	132645029	132662594
1	132836675	132851737
1	132857352	132864900
1	132921242	132923260
1	132929579	132930400
1	132943953	132954948
1	132971200	132975540
1	132999922	133001728
1	133149764	133159263
1	133324914	133332416
1	133414417	133424607
1	133739490	133750217
1	133976052	133984524
1	134078761	134094851
1	134095812	134099610
1	134387196	134387685
1	134486002	134493581
1	134704741	134705956
1	134878862	134890986
1	134917789	134919345
1	134995219	135004835
1	135096726	135103472
1	135171636	135178942
1	135270617	135284479
1	135289893	135291444
1	135297415	135297980
1	135389101	135390548
1	135489584	135496427
1	135564765	135569000
1	135588974	135597098
1	135628927	135635594
1	135677665	135681119
1	135697568	135699917
1	135780602	135781592
1	135784369	135786237
1	136093084	136093573
1	136097678	136098168
1	136247256	136256780
1	136265666	136267233
1	136280735	136281130
1	136367324	136374822
1	136511304	136512350
1	136749030	136765854
1	136777888	136794172
1	137194443	137206216
1	137316675	137324120
1	137327739	137328746
1	137337090	137339162
1	137375818	137376067
1	137397738	137400911
1	137403487	137419591
1	137476729	137488206
1	137491801	137492883
1	137640634	137656977
1	137740393	137741312
1	137759684	137768344
1	137814908	137819614
1	138035833	138041590
1	138179448	138185379
1	138327423	138329100
1	138331221	138349064
1	138369005	138386370
1	138488703	138495052
1	138522757	138524969
1	138558014	138560549
1	138616333	138623475
1	138645320	138646929
1	138652236	138657749
1	138795250	138802208
1	138843765	138853237
1	138868315	138870893
1	139165753	139179044
1	139189080	139190096
1	139213435	139213832
1	139231994	139242514
1	139245489	139251270
1	139252293	139257964
1	139306263	139306660
1	139610406	139625057
1	139997665	140016659
1	140287240	140288904
1	140294647	140297119
1	140297862	140312437
1	140314698	140315328
1	140491797	140498483
1	140514451	140517269
1	140570927	140574641
1	140881201	140890353
1	140919174	140920344
1	140947307	140949556
1	140956956	140973722
1	141120410	141132638
1	141133849	141135188
1	141196375	141211582
1	141332205	141342948
1	141348812	141349753
1	141442356	141449668
1	141577476	141579171
1	141645960	141655028
1	141771278	141786198
1	141788882	141793188
1	141837003	141851899
1	142059079	142071456
1	142222806	142234925
1	142436706	142454312
1	142458868	142460772
1	142572270	142585056
1	142686925	142706884
1	142736106	142741434
1	142800874	142819712
1	142828222	142832136
1	142960230	142963583
1	143016205	143032493
1	143143878	143144279
1	143185886	143205419
1	143414277	143423055
1	143652957	143658364
1	143665829	143681717
1	143797974	143809236
1	143899116	143906231
1	143966044	143966282
1	144108077	144126516
1	144133583	144134076
1	144135091	144138890
1	144197656	144203575
1	144205143	144214041
1	144362767	144376191
1	144388637	144390381
1	144687219	144693217
1	144694233	144707407
1	144941599	144942084
1	144962051	144962536
1	145051080	145063348
1	145127467	145139060
1	145258652	145262321
1	145268637	145269991
1	145329435	145338750
1	145348101	145349352
1	145493224	145497206
1	145771455	145786723
1	145900827	145912858
1	145936024	145952778
1	146021234	146040717
1	146136313	146147968
1	146182273	146192058
1	146245718	146249195
1	146260583	146265998
1	146276136	146287043
1	146291766	146300555
1	146411538	146429506
1	146431932	146433879
1	146469721	146476577
1	146480964	146489168
1	146489776	146497157
1	146651797	146654448
1	146787875	146791031
1	146829940	146837676
1	146907661	146917987
1	147049018	147055511
1	147084511	147086997
1	147225812	147226042
1	147227633	147237418
1	147238879	147258642
1	147307570	147326654
1	147359239	147360868
1	147551289	147552662
1	147796894	147804448
1	147927559	147930664
1	148113010	148113735
1	148123049	148133525
1	148142020	148143555
1	148144991	148148982
1	148396876	148406181
1	148622145	148630794
1	148841873	148853983
1	148921336	148937260
1	149453364	149469660
1	149504922	149509977
1	149536555	149550220
1	149565045	149566694
1	149759571	149762169
1	149833926	149842190
1	149874097	149874492
1	149938380	149958125
1	149971209	149983963
1	150189685	150190805
1	150192525	150199000
1	150251256	150257352
1	150457481	150469320
1	150475197	150476115
1	150495152	150514947
1	150577898	150584570
1	150662193	150662683
1	150667241	150669408
1	150693190	150699492
1	150948511	150966523
1	151089051	151103491
1	151152844	151160367
1	151195852	151206390
1	151290599	151299928
1	151309753	151326717
1	151444679	151450931
1	151472981	151490146
1	151515957	151521719
1	151536993	151540501
1	151622701	151627091
1	151660150	151668351
1	151676833	151677329
1	151726498	151735495
1	151741502	151742444
1	151763104	151772525
1	151922411	151922899
1	151967514	151976398
1	152115855	152118397
1	152290534	152291761
1	152327740	152328741
1	152352081	152356089
1	152409159	152426681
1	152655494	152656666
1	152682137	152698572
1	152860963	152868259
1	152897247	152901627
1	152996371	152997802
1	153090010	153091759
1	153281155	153286325
1	153331093	153350653
1	153360111	153376839
1	153379555	153385456
1	153435430	153454936
1	153603501	153622458
1	153633376	153633857
1	153718852	153727658
1	153931510	153933261
1	154064706	154066049
1	154075213	154077214
1	154511814	154512935
1	154550494	154550989
1	154552173	154555807
1	154670187	154678843
1	154914679	154924828
1	154965005	154977557
1	154986331	154990296
1	155012508	155027605
1	155032131	155034803
1	155050664	155053790
1	155139410	155143954
1	155171147	155171644
1	155424563	155441371
1	155578864	155591335
1	155595364	155595874
1	155603701	155607449
1	155626767	155628668
1	155656158	155665783
1	155799421	155805525
1	155923699	155931665
1	155935172	155938701
1	155993757	156002446
1	156018515	156020935
1	156165749	156171241
1	156220920	156240016
1	156606648	156617251
1	156678070	156694576
1	156795926	156815773
1	156861541	156873558
1	157026150	157036391
1	157037412	157043283
1	157055665	157066186
1	157128612	157148057
1	157172647	157188586
1	157191452	157192891
1	157325978	157345566
1	157419844	157433017
1	157460792	157465640
1	157529604	157534579
1	157535458	157537212
1	157544039	157546628
1	157592100	157598550
1	157955667	157960093
1	158033861	158035104
1	158195031	158208647
1	158273507	158274657
1	158397427	158410047
1	158818549	158823038
1	158825580	158842588
1	158849923	158850704
1	158851040	158859071
1	158954499	158966913
1	158982237	158983407
1	159190645	159203699
1	159226714	159232411
1	159278847	159290287
1	159727582	159730324
1	159747024	159747377
1	159754211	159754513
1	160117203	160122145
1	160375211	160378075
1	160483639	160488428
1	160502957	160503897
1	160527746	160542942
1	160784564	160786960
1	161078864	161085175
1	161087976	161090079
1	161180063	161185457
1	161286149	161286642
1	161553126	161553835
1	161620036	161622751
1	161625816	161633957
1	161634566	161641604
1	161696378	161704438
1	161769570	161771175
1	161812931	161827558
1	162115616	162124501
1	162209076	162226564
1	162310237	162311321
1	162335752	162338971
1	162378995	162380025
1	162442896	162446205
1	162629109	162644567
1	162689856	162692342
1	162698458	162699908
1	162707600	162708548
1	162838997	162841843
1	162865418	162884846
1	162952269	162971030
1	163052396	163055978
1	163249360	163264372
1	163370462	163372270
1	163508575	163520876
1	163687463	163695691
1	163722358	163741286
1	163804998	163823230
1	163956879	163957591
1	164115106	164115474
1	164209069	164210576
1	164212527	164225707
1	164349918	164350409
1	164514523	164521250
1	164551580	164562209
1	164613366	164614359
1	164821861	164827785
1	164929219	164935627
1	164968295	164984949
1	164991045	164991888
1	164997426	165007048
1	165072468	165084739
1	165112690	165116610
1	165243656	165255404
1	165413323	165414774
1	165520115	165527983
1	165566779	165575669
1	165689477	165700725
1	165773888	165775398
1	165971845	165990698
1	166121800	166135140
[truncated: 47,236 more rows]

## Sheet: maize LTR
Chr	start	end
1	10263	15666
1	122983	128278
1	139734	153156
1	312652	321549
1	388456	396832
1	450405	462114
1	467757	504127
1	473900	502662
1	484074	491293
1	525035	532200
1	533955	543275
1	579777	649995
1	581993	595216
1	597503	606476
1	654489	659859
1	777500	788819
1	818299	854088
1	838721	848208
1	888634	977263
1	889639	902319
1	905670	977255
1	912278	926621
1	1045651	1054129
1	1099693	1107371
1	1108031	1116507
1	1122371	1168777
1	1125863	1152285
1	1129062	1144633
1	1200222	1205151
1	1260727	1270271
1	1272440	1278270
1	1279678	1293683
1	1325253	1339739
1	1358299	1369263
1	1373182	1405350
1	1407023	1421882
1	1413381	1420821
1	1426360	1454333
1	1458961	1473503
1	1476160	1483794
1	1550490	1560015
1	1581271	1608753
1	1617548	1628231
1	1668089	1680016
1	1762765	1772113
1	1845260	1851760
1	1901261	1912072
1	1947552	1960599
1	2011695	2017094
1	2037807	2045436
1	2048436	2056803
1	2097957	2104217
1	2174461	2195215
1	2216953	2228468
1	2339940	2366951
1	2346105	2352889
1	2369681	2377829
1	2388886	2408211
1	2439416	2462422
1	2501425	2521922
1	2503495	2514433
1	2567359	2581124
1	2615943	2624572
1	2666793	2676237
1	2680103	2688852
1	2697227	2711002
1	2751150	2760683
1	2841939	2860708
1	2879194	2885424
1	2900510	2921218
1	2906654	2914892
1	2921235	2932967
1	2936254	2947302
1	2962197	2966546
1	3007652	3019907
1	3082117	3089392
1	3235425	3256453
1	3238847	3250129
1	3260181	3269650
1	3329918	3338895
1	3338963	3347745
1	3349124	3357307
1	3357528	3365677
1	3386806	3394864
1	3399745	3427455
1	3428235	3437593
1	3465582	3474609
1	3587874	3606736
1	3631999	3641926
1	3661534	3690047
1	3714806	3724169
1	3816528	3825325
1	3828338	3836603
1	3885311	3894213
1	3899847	3910463
1	3921609	3956885
1	3998594	4033928
1	4002407	4031665
1	4009602	4021391
1	4150448	4180524
1	4155643	4178487
1	4184383	4197733
1	4199924	4211267
1	4355957	4383456
1	4365776	4370952
1	4455560	4531962
1	4472758	4493041
1	4519905	4529623
1	4546254	4558841
1	4564184	4572386
1	4613765	4627492
1	4645380	4657404
1	4687350	4693832
1	4756694	4771030
1	4775635	4799357
1	4785122	4794577
1	4813233	4821621
1	4860001	4872853
1	4998609	5007750
1	5016257	5030350
1	5030408	5036986
1	5038159	5049805
1	5064416	5074100
1	5079125	5088622
1	5145052	5152899
1	5176639	5192605
1	5192896	5200951
1	5292113	5301034
1	5314165	5324742
1	5347759	5355940
1	5401015	5407751
1	5424312	5473884
1	5436872	5460836
1	5447853	5457089
1	5501405	5514714
1	5504691	5513598
1	5542715	5562976
1	5564672	5573638
1	5575966	5584925
1	5615902	5638505
1	5681136	5692746
1	5729893	5753326
1	5825804	5877706
1	5835200	5852630
1	5839641	5849161
1	5879300	5881465
1	5915574	5924484
1	5926361	5938739
1	5952284	5996203
1	6006148	6015038
1	6051807	6060424
1	6089551	6104675
1	6174003	6180554
1	6190402	6214014
1	6193835	6203439
1	6217488	6224934
1	6278718	6289349
1	6330545	6380604
1	6394857	6404124
1	6464555	6472137
1	6473701	6523258
1	6475682	6498271
1	6484296	6493135
1	6500053	6513511
1	6579545	6590851
1	6617359	6626886
1	6632429	6649268
1	6668360	6677231
1	6679012	6704995
1	6688197	6700653
1	6707175	6741820
1	6707648	6710043
1	6714787	6735076
1	6790131	6797282
1	6844179	6852499
1	6853131	6861272
1	6862994	6871174
1	6875519	6889976
1	6920999	6930528
1	6952808	6984233
1	6956279	6965951
1	6990576	6995916
1	7014004	7022296
1	7035864	7044523
1	7085208	7094890
1	7109486	7142584
1	7166359	7174235
1	7187996	7212648
1	7194865	7205820
1	7239912	7251296
1	7321092	7335434
1	7430613	7438224
1	7443666	7453788
1	7460934	7481499
1	7464824	7476190
1	7500100	7510686
1	7514450	7545948
1	7521530	7533751
1	7579133	7588127
1	7616728	7639765
1	7627998	7637255
1	7690292	7695490
1	7732725	7746645
1	7786034	7805500
1	7786912	7795957
1	7834402	7843359
1	7846808	7875960
1	7852098	7863043
1	7900727	7964100
1	7904462	7913901
1	7918947	7936750
1	7998342	8014508
1	8022258	8032108
1	8089083	8112074
1	8139215	8146634
1	8167839	8198486
1	8186552	8195142
1	8200308	8219946
1	8251267	8274937
1	8265101	8274419
1	8321458	8331759
1	8406265	8413350
1	8422445	8445353
1	8429353	8438303
1	8528274	8536866
1	8558126	8571965
1	8586703	8590320
1	8621183	8659935
1	8635806	8644588
1	8647410	8659177
1	8685837	8696051
1	8688101	8695214
1	8710222	8727725
1	8711545	8717984
1	8729479	8736663
1	8759939	8772868
1	8782101	8789800
1	8826189	8849522
1	8878771	8899978
1	8924902	8955247
1	8931948	8948121
1	8938809	8946306
1	8956358	8964964
1	9053411	9061188
1	9062310	9071459
1	9086774	9092981
1	9166080	9175306
1	9298428	9307266
1	9358471	9366094
1	9370682	9400601
1	9389983	9399441
1	9413786	9421494
1	9455904	9467699
1	9468751	9475571
1	9507924	9546546
1	9518623	9526535
1	9619887	9621818
1	9630555	9635907
1	9667126	9675024
1	9708911	9711452
1	9754270	9768593
1	9787721	9796034
1	9891191	9981136
1	9894717	9903150
1	9923818	9943371
1	9931962	9942926
1	10005193	10013324
1	10043379	10052436
1	10067126	10089694
1	10128145	10140903
1	10199504	10208512
1	10236531	10245122
1	10299685	10314030
1	10301847	10309890
1	10351758	10357610
1	10369224	10377867
1	10431772	10458691
1	10507158	10509141
1	10517643	10522213
1	10592614	10601647
1	10601666	10611892
1	10642967	10650422
1	10658477	10668005
1	10697072	10705998
1	10723656	10737569
1	10768767	10817019
1	10769332	10781732
1	10819336	10833198
1	10890671	10909223
1	10912004	10924369
1	10926671	10940280
1	10947406	10957833
1	11006071	11007497
1	11112341	11119739
1	11335559	11346378
1	11368979	11377033
1	11419761	11428370
1	11448322	11462565
1	11470097	11474581
1	11470840	11473004
1	11517077	11545407
1	11524816	11543495
1	11557074	11571724
1	11607944	11616987
1	11627347	11636383
1	11637610	11660057
1	11638570	11648138
1	11702829	11710339
1	11754754	11762694
1	11814662	11825396
1	11841715	11876136
1	11893076	11923708
1	11906525	11915315
1	11926030	11946750
1	11927132	11937292
1	11989746	11998037
1	12000552	12023121
1	12056148	12065661
1	12085613	12097604
1	12114765	12120583
1	12184204	12206384
1	12212602	12221180
1	12224777	12232821
1	12238323	12251595
1	12258245	12272349
1	12301155	12310959
1	12416770	12426282
1	12451246	12462807
1	12471679	12480068
1	12557722	12587856
1	12661417	12670881
1	12718791	12736358
1	12746872	12755094
1	12795675	12800953
1	12802163	12810137
1	12816392	12841751
1	12821589	12833351
1	12863356	12872286
1	12879846	12919315
1	12880368	12893929
1	12896279	12909713
1	12935935	12956243
1	12948270	12955613
1	12957996	12979333
1	13037830	13048615
1	13044632	13047760
1	13116440	13125876
1	13146203	13157912
1	13189332	13198213
1	13204939	13216562
1	13267860	13269363
1	13293984	13306338
1	13310186	13318269
1	13351752	13413285
1	13356894	13366098
1	13392021	13404857
1	13406467	13409155
1	13458878	13461247
1	13483827	13512114
1	13484648	13510367
1	13494152	13506673
1	13547210	13554978
1	13650587	13693824
1	13658987	13666066
1	13683335	13687360
1	13697267	13725729
1	13716486	13724016
1	13762726	13772265
1	13773373	13777485
1	13795917	13807475
1	13832163	13858975
1	13849846	13858858
1	13872427	13896950
1	13917594	13961646
1	13926489	13961632
1	13928738	13937892
1	13940979	13954274
1	13970972	13979791
1	14004823	14011977
1	14095826	14184120
1	14116834	14174387
1	14121358	14134487
1	14157081	14169566
1	14177051	14183772
1	14191321	14199606
1	14215264	14224474
1	14292085	14302451
1	14370515	14398908
1	14400312	14413600
1	14426160	14435050
1	14527218	14549319
1	14554584	14566269
1	14631092	14640095
1	14710125	14734449
1	14775131	14785483
1	14799684	14817587
1	14818060	14829443
1	14850693	14856119
1	14852919	14855102
1	14862282	14871505
1	14898000	14926936
1	14932856	14954500
1	15006120	15011749
1	15095917	15109082
1	15133677	15152052
1	15165579	15174975
1	15201602	15208994
1	15211678	15220427
1	15242380	15259223
1	15243434	15254236
1	15263401	15283313
1	15271233	15277398
1	15284786	15292503
1	15342988	15362152
1	15349679	15360244
1	15455496	15478553
1	15460235	15474191
1	15520176	15529071
1	15576412	15581515
1	15593709	15603845
1	15657779	15667291
1	15673372	15682265
1	15773967	15782388
1	15811821	15819313
1	15819638	15830459
1	15849512	15936654
1	15853612	15900171
1	15856743	15875720
1	15859350	15868961
1	15880608	15892214
1	15900806	15934117
1	15905440	15929452
1	15991809	16000783
1	16027068	16035459
1	16055278	16107665
1	16087610	16099222
1	16129597	16136624
1	16156498	16165968
1	16172792	16192270
1	16172812	16182098
1	16204225	16224773
1	16243778	16259367
1	16262504	16271885
1	16288666	16295809
1	16310724	16320221
1	16375581	16411743
1	16424937	16433415
1	16439273	16444070
1	16453802	16463270
1	16466089	16487895
1	16513200	16524115
1	16587599	16608317
1	16593461	16604516
1	16613073	16622016
1	16622236	16631938
1	16661044	16667837
1	16668940	16691749
1	16675186	16686737
1	16732529	16742057
1	16754620	16775439
1	16780571	16795005
1	16797170	16806121
1	16873879	16881993
1	16904478	16913388
1	16982902	16991816
1	17064363	17136839
1	17073317	17082236
1	17099587	17116597
1	17205968	17220865
1	17229768	17270066
1	17232559	17240384
1	17242458	17255539
1	17290372	17304470
1	17391646	17406312
1	17442036	17469626
1	17479420	17532198
1	17485180	17498643
1	17514317	17530906
1	17516233	17523628
1	17557380	17565603
1	17646414	17655047
1	17685824	17694756
1	17727225	17735586
1	17764999	17773626
1	17781165	17789454
1	17802711	17805212
1	17845228	17892742
1	17873354	17882028
1	17932645	17939283
1	18059762	18069036
1	18090451	18118829
1	18137567	18144871
1	18172540	18184883
1	18255708	18269800
1	18271283	18291875
1	18302927	18305146
1	18355016	18364544
1	18382421	18391483
1	18412539	18421914
1	18474098	18498419
1	18536533	18544603
1	18556902	18586840
1	18566981	18583626
1	18588734	18595520
1	18606485	18612059
1	18635633	18647518
1	18649110	18725031
1	18650984	18703399
1	18651661	18670151
1	18674634	18691140
1	18679419	18686264
1	18716999	18724315
1	18794035	18836329
1	18821256	18829417
1	18840665	18846901
1	18856794	18872166
1	18873522	18890694
1	18924256	18942985
1	18981100	18995865
1	18987038	18995386
1	18995968	19003378
1	19006620	19020132
1	19030090	19051488
1	19036015	19047902
1	19059169	19070130
1	19128075	19140567
1	19143993	19152620
1	19173914	19210771
1	19187105	19207981
1	19236274	19250123
1	19339512	19348425
1	19367636	19385621
1	19444171	19462000
1	19467514	19488654
1	19476801	19486182
1	19502833	19515495
1	19516244	19524951
1	19526128	19564056
1	19527892	19548157
1	19552136	19561537
1	19608672	19620465
1	19646564	19654535
1	19672461	19688565
1	19708904	19717915
1	19749627	19758702
1	19809562	19823680
1	19824760	19827665
1	19835516	19852311
1	19837745	19849484
1	19866160	19877470
1	19896077	19905474
1	19971023	19980297
1	20034988	20104399
1	20038898	20080429
1	20059626	20070357
1	20080562	20094250
1	20110807	20115959
1	20117077	20126400
1	20162113	20218471
1	20190778	20214639
1	20195195	20205996
1	20223801	20229149
1	20231131	20242515
1	20252199	20260959
1	20282902	20289027
1	20312981	20349071
1	20326391	20334089
1	20360906	20369565
1	20372393	20400059
1	20433915	20464217
1	20453485	20461359
1	20484368	20513938
1	20497510	20509173
1	20552917	20565760
1	20581590	20601663
1	20592806	20600827
1	20618503	20621544
1	20639451	20665376
1	20681539	20702893
1	20707929	20726639
1	20746872	20763002
1	20764959	20788095
1	20775069	20785360
1	20798208	20807544
1	20808201	20819899
1	20825612	20833580
1	20839617	20843766
1	20864027	20869744
1	20872276	20900796
1	20941309	20954158
1	20954175	20997169
1	21017510	21046497
1	21024125	21035346
1	21049156	21127968
1	21057217	21076936
1	21069091	21076442
1	21077962	21085338
1	21176023	21183440
1	21203601	21285669
1	21216526	21235452
1	21246087	21253544
1	21316791	21372146
1	21330489	21335727
1	21404171	21500710
1	21415552	21424185
1	21432156	21444026
1	21533283	21542066
1	21584983	21609577
1	21620829	21629808
1	21728805	21737474
1	21742674	21752490
1	21748650	21750662
1	21806278	21837157
1	21811198	21828804
1	21890645	21899368
1	21905283	21942010
1	21908409	21912515
1	21939145	21941681
1	21942142	21977155
1	21952455	21970968
1	22021706	22030238
1	22041170	22050244
1	22086831	22117710
1	22095370	22105371
1	22105397	22112735
1	22119484	22133466
1	22152239	22161247
1	22235809	22261101
1	22294318	22303759
1	22305112	22341174
1	22313265	22321820
1	22323621	22340344
1	22458599	22466689
1	22469710	22482743
1	22504409	22567150
1	22531940	22545254
1	22574571	22583097
1	22586471	22596131
1	22639474	22661559
1	22646201	22655433
1	22672043	22679272
1	22681942	22697550
1	22724739	22727434
1	22745700	22750762
1	22759463	22810474
1	22760346	22797236
1	22760378	22770384
1	22774859	22786206
1	22797252	22809099
1	22817369	22835517
1	22860111	22868585
1	22935208	22943694
1	23041157	23049935
1	23123804	23135023
1	23136889	23144381
1	23155475	23161571
1	23208884	23220030
1	23224198	23237591
1	23255416	23264407
1	23334901	23352196
1	23408340	23425445
1	23466721	23482146
1	23508692	23517690
1	23535653	23552796
1	23536936	23545095
1	23577379	23593561
1	23583248	23591045
1	23645584	23654048
1	23663228	23683710
1	23692160	23708445
1	23709293	23721523
1	23827686	23837159
1	23842788	23860360
1	23893050	23936773
1	23938073	23948788
1	24085316	24106095
1	24091397	24101507
1	24121150	24128509
1	24133046	24142374
1	24142558	24168362
1	24149412	24157524
1	24185682	24198577
1	24201385	24203682
1	24248033	24260918
1	24338183	24371976
1	24346956	24354423
1	24391309	24408583
1	24396472	24403809
1	24410327	24413031
1	24456891	24468786
1	24470052	24477248
1	24506307	24514266
1	24519234	24528194
1	24579835	24583281
1	24596591	24615306
1	24600051	24608167
1	24624183	24632812
1	24633493	24658166
1	24715931	24724368
1	24729862	24760626
1	24743356	24758082
1	24764121	24770370
1	24797822	24815573
1	24804936	24813677
1	24848945	24856430
1	24889384	24897812
1	24901850	24916340
1	24918515	24925891
1	24951982	24959898
1	24978143	24989661
1	24994558	25002177
1	25062437	25066258
1	25077700	25090712
1	25101940	25105538
1	25121044	25149547
1	25128720	25141527
1	25196282	25202719
1	25214607	25241553
1	25247457	25260700
1	25290641	25303926
1	25327620	25337074
1	25337106	25415229
1	25345241	25357319
1	25363889	25385676
1	25366764	25374995
1	25385924	25392770
1	25447581	25472519
1	25506275	25515512
1	25525215	25536641
1	25686501	25700349
1	25700867	25709256
1	25747342	25753262
1	25809571	25814935
1	25836922	25910225
1	25839488	25882667
1	25845938	25854689
1	25958352	25965026
1	25969844	25998012
1	25975479	25983801
1	26047217	26063209
1	26100325	26117757
1	26107885	26117345
1	26204949	26242046
1	26214658	26234788
1	26243211	26251457
1	26252336	26327796
1	26255095	26265511
1	26275739	26304674
1	26378540	26388971
1	26392969	26402515
1	26405552	26420631
1	26437537	26445596
1	26453874	26470770
1	26460357	26469159
1	26475079	26497481
1	26500565	26509981
1	26538339	26594310
1	26543395	26552124
1	26554437	26569367
1	26575113	26586744
1	26679584	26762761
1	26680757	26705442
1	26685117	26693679
1	26726935	26744447
1	26745063	26759419
1	26780639	26789348
1	26792188	26798888
1	26814510	26862542
1	26816181	26834528
1	26910390	26942384
1	26919397	26937691
1	26947587	27012319
1	26961943	26979975
1	26971461	26976415
1	27066231	27075630
1	27095869	27121388
1	27101922	27120336
1	27155812	27174008
1	27199355	27202489
1	27217078	27227830
1	27244843	27254435
1	27332682	27338860
1	27352531	27359240
1	27380969	27392257
1	27449869	27466910
1	27476407	27487772
1	27504050	27516939
1	27525075	27537276
1	27538192	27549031
1	27603035	27614487
1	27618123	27691814
1	27623340	27632646
1	27643960	27666317
1	27732984	27741730
1	27750199	27775684
1	27777121	27804997
1	27792372	27799879
1	27846904	27891241
1	27851550	27888427
1	27867813	27877265
1	27909547	27918560
1	27938009	27945513
1	27997580	28006232
1	28012908	28023503
1	28067631	28073255
1	28122560	28137083
1	28124897	28133679
1	28143143	28154418
1	28159843	28167205
1	28177676	28194804
1	28204374	28216882
1	28242266	28259946
1	28242931	28252371
1	28262737	28349823
1	28277972	28289236
1	28290933	28308261
1	28333430	28347445
1	28369196	28375948
1	28379801	28391116
1	28436591	28450811
1	28472939	28480283
1	28496398	28506931
1	28511617	28516869
1	28524154	28533000
1	28537213	28547638
1	28618531	28634432
1	28689978	28702071
1	28766148	28774988
1	28778340	28784643
1	28868085	28929265
1	28873872	28883274
1	29007162	29045100
1	29013987	29043026
1	29022779	29032256
1	29089191	29109029
1	29129778	29153231
1	29143563	29152831
1	29203006	29213275
1	29215881	29226958
1	29245702	29271172
1	29317029	29324119
1	29327089	29332652
1	29338613	29424856
1	29340379	29354892
1	29372079	29398399
1	29372582	29387444
1	29400669	29417343
1	29455038	29482186
1	29488409	29495419
1	29530799	29555924
1	29660130	29731529
1	29696313	29704594
1	29732294	29740844
1	29760777	29769021
1	29852243	29860809
1	29877962	29896465
1	29886884	29895918
1	29931671	29940007
1	29972990	29982501
1	29992145	29993720
1	29995956	30001157
1	30003287	30010193
1	30038100	30061543
1	30044454	30058980
1	30071222	30078430
1	30098754	30130748
1	30105823	30123606
1	30185887	30207790
1	30225526	30237987
1	30255307	30269298
1	30303108	30314838
1	30335987	30369633
1	30350192	30359577
1	30370036	30388804
1	30371334	30380530
1	30391242	30467462
1	30398499	30421894
1	30405180	30414551
1	30439168	30452179
1	30501155	30509974
1	30566287	30596300
1	30567295	30588780
1	30620062	30632027
1	30670177	30686739
1	30693865	30701217
1	30723231	30731164
1	30733897	30766107
1	30745994	30753407
1	30769557	30790399
1	30810635	30831718
1	30825427	30828929
1	30862146	30869462
1	30870154	30914236
1	30870163	30877672
1	30892994	30896226
1	30899787	30907252
1	30945699	30957185
1	30972782	30978052
1	31064306	31080567
1	31116545	31124963
1	31127848	31136669
1	31179630	31187887
1	31221017	31239312
1	31239963	31248145
1	31265622	31275247
1	31275725	31283165
1	31289907	31303235
1	31310027	31322945
1	31377825	31405579
1	31419982	31506301
1	31421997	31439666
1	31423351	31438487
1	31456487	31465419
1	31488924	31496770
1	31521154	31546861
1	31589715	31601304
1	31693375	31702298
1	31705310	31741693
1	31751410	31783483
1	31761439	31770859
1	31775783	31782944
1	31819056	31826400
1	31832883	31844836
1	31947048	31954607
1	31959751	31970454
1	31989886	32007431
1	31991963	32001544
1	32013237	32021586
1	32111409	32133425
1	32160871	32162629
1	32162877	32188008
1	32299733	32322422
1	32309999	32319517
1	32341379	32349104
1	32371415	32401345
1	32373453	32381025
1	32389600	32398681
1	32403231	32425351
1	32403837	32416831
1	32543220	32550655
1	32593592	32601822
1	32620637	32628997
1	32653649	32661698
1	32698441	32729428
1	32705150	32711956
1	32713393	32726255
1	32732344	32740541
1	32750549	32840140
1	32752413	32770975
1	32773855	32782099
1	32809972	32815218
1	32919533	32928352
1	32939312	32941087
1	32952255	32961412
1	32961953	32974507
1	32975221	33024968
1	32995181	33006404
1	33010497	33022305
1	33091802	33111782
1	33091809	33103293
1	33179027	33199266
1	33200669	33291653
1	33246774	33248421
1	33252948	33263839
1	33264710	33277136
1	33280185	33287391
1	33343464	33355812
1	33365484	33380005
1	33400345	33412194
1	33472868	33480926
1	33528776	33543059
1	33564221	33571266
1	33622496	33644842
1	33675532	33682648
1	33687717	33711202
1	33765454	33773736
1	33806648	33816145
1	33834652	33848839
1	33874907	33883163
1	33883957	33902409
1	33935236	33947297
1	33958603	33968140
1	33975426	33984322
1	34004426	34013938
1	34083943	34093549
1	34116837	34135005
1	34121432	34130059
1	34170850	34179819
1	34191784	34200750
1	34200857	34209677
1	34209974	34304770
1	34241324	34250300
1	34252942	34263833
1	34263848	34289972
1	34267754	34281458
1	34313308	34322292
1	34344354	34429184
1	34357908	34423308
1	34363757	34420111
1	34365399	34373780
1	34377689	34391066
1	34393228	34403203
1	34430664	34438811
1	34453497	34462416
1	34474631	34481393
1	34640462	34647809
1	34665396	34683923
1	34692401	34701656
1	34715868	34732929
1	34734161	34747350
1	34747918	34756507
1	34780543	34811378
1	34789664	34806904
1	34820438	34831138
1	34842351	34851416
1	34855424	34869071
1	34870715	34878126
1	34883925	34890259
1	34902101	34906460
1	34911168	34919224
1	34988751	35005571
1	35038496	35056776
1	35065981	35110490
1	35073577	35081506
1	35093373	35106308
1	35120777	35209395
1	35144962	35158613
1	35209745	35230442
1	35210444	35219977
1	35286893	35295719
1	35313900	35322708
1	35349424	35362553
1	35377535	35385414
1	35388150	35413538
1	35392206	35406249
1	35416896	35425493
1	35450956	35460379
1	35477350	35491844
1	35479062	35487932
1	35532933	35540684
1	35552457	35559834
1	35575781	35584094
1	35587916	35600691
1	35622557	35711870
1	35629755	35692687
1	35629842	35643823
1	35657370	35684605
1	35724327	35731072
1	35733400	35736830
1	35754265	35756024
1	35857039	35865008
1	35874515	35887503
1	35991682	36037477
1	36008392	36015747
1	36015773	36024561
1	36053749	36063020
1	36116146	36138886
1	36161712	36169186
1	36223936	36242395
1	36249570	36254711
1	36283686	36341205
1	36284219	36299061
1	36306914	36320425
1	36322823	36336312
1	36358078	36391354
1	36360352	36373783
1	36410967	36424362
1	36462521	36471501
1	36490718	36499685
1	36521871	36530376
1	36543947	36575333
1	36608428	36616605
1	36660382	36668448
1	36688603	36704077
1	36691292	36698165
1	36712761	36737386
1	36715941	36727705
1	36741526	36748034
1	36787316	36821735
1	36790960	36808577
1	36862749	36871560
1	36971105	36982876
1	36996796	37045938
1	37002973	37040994
1	37005581	37021995
1	37049569	37125529
1	37097731	37106460
1	37180704	37190617
1	37204096	37212569
1	37245063	37258930
1	37315715	37336051
1	37317123	37328771
1	37365350	37378600
1	37380937	37388865
1	37390298	37399113
1	37434415	37447493
1	37452320	37460909
1	37484848	37493158
1	37508733	37528760
1	37512190	37524934
1	37539491	37578261
1	37554396	37564776
1	37602175	37640530
1	37618474	37630053
1	37649535	37674778
1	37656276	37673107
1	37688929	37706349
1	37691348	37698619
1	37707127	37720512
1	37727327	37738871
1	37745815	37758243
1	37772495	37781565
1	37793516	37811113
1	37869391	37878008
1	37879294	37886577
1	37890833	37900326
1	37927417	37949083
1	37929171	37937480
1	37985036	37995938
1	37997799	38005959
1	38007755	38025714
1	38093346	38098462
1	38192375	38214013
1	38243482	38252578
1	38371890	38380519
1	38381068	38390583
1	38422793	38431775
1	38501952	38512557
1	38647378	38679742
1	38653408	38663938
1	38737780	38743680
1	38772181	38780730
1	38816915	38898168
1	38823109	38848403
1	38851687	38883923
1	38924764	38933100
1	38977486	38983832
1	38999537	39029725
1	39015168	39024471
1	39049962	39059179
1	39062963	39079660
1	39092763	39098589
1	39109977	39143105
1	39119346	39128284
1	39184223	39193695
1	39221779	39230248
1	39251233	39258591
1	39291711	39309819
1	39334743	39353316
1	39336920	39346445
1	39359630	39386717
1	39372241	39381144
1	39435078	39444764
1	39498265	39507274
1	39511560	39520873
1	39534209	39549612
1	39601088	39624487
1	39626248	39634795
1	39645201	39665692
1	39740865	39744588
1	39759912	39789438
1	39761601	39770672
1	39809745	39877795
1	39841178	39852828
1	39882465	39907311
1	39893651	39901027
1	39940934	39949482
1	39959350	39994561
1	39963619	39972267
1	39973279	39978172
1	39996570	40005014
1	40016287	40030090
1	40052617	40061327
1	40068903	40082914
1	40147773	40155489
1	40190191	40211510
1	40195391	40205114
1	40215569	40221712
1	40223450	40237287
1	40290330	40298574
1	40303027	40316531
1	40371236	40380765
1	40381189	40386838
1	40433436	40457073
1	40466349	40478125
1	40517494	40525817
1	40576897	40585373
1	40623478	40643410
1	40720102	40732798
1	40810254	40819117
1	40841321	40850864
1	40856643	40865900
1	40866619	40873400
1	40921144	40927242
1	40952739	40966932
1	40998655	41012933
1	41039437	41057303
1	41066399	41082753
1	41118196	41138964
1	41146871	41156437
1	41177602	41190702
1	41240846	41250319
1	41296528	41302637
1	41350519	41365436
1	41373616	41430100
1	41420107	41428469
1	41484666	41532160
1	41487456	41501494
1	41505463	41512898
1	41546245	41555880
1	41579706	41584890
1	41612981	41620122
1	41624230	41641601
1	41641627	41689594
1	41641699	41650653
1	41729604	41789485
1	41730905	41752622
1	41732444	41741431
1	41752751	41761651
1	41798039	41800714
1	41820376	41825177
1	41837772	41844044
1	41851304	41860054
1	41861083	41890269
1	41866251	41886663
1	41874583	41886626
1	41934346	41942337
1	41948647	41959948
1	41997977	42013056
1	42039817	42049326
1	42069244	42081739
1	42142969	42221016
1	42146860	42154370
1	42192196	42217948
1	42301048	42391101
1	42331371	42343574
1	42344136	42385981
1	42348007	42353198
1	42367686	42383739
1	42394088	42402551
1	42407839	42419753
1	42483547	42504164
1	42543921	42555929
1	42594335	42603956
1	42631167	42656317
1	42674989	42685823
1	42691176	42697367
1	42706512	42741361
1	42726479	42735459
1	42792838	42815609
1	42800158	42814388
1	42817088	42825855
1	42827879	42836490
1	42953614	43004782
1	42956854	42965736
1	43051096	43059902
1	43092536	43103034
1	43114593	43129220
1	43319061	43328227
1	43363029	43369239
1	43374060	43385520
1	43387737	43401670
1	43413221	43422790
1	43441219	43443059
1	43512435	43519826
1	43585579	43594507
1	43653975	43712062
1	43655224	43672689
1	43660552	43669564
1	43675003	43689118
1	43691282	43708727
1	43795924	43821582
1	43837231	43845658
1	43875572	43887571
1	43894401	43899743
1	43918668	43925454
1	43926530	43935310
1	43938653	43950080
1	43951858	44028134
1	43952356	43960943
1	44028177	44043942
1	44047181	44052250
1	44062596	44079564
1	44088745	44096068
1	44100185	44109579
1	44109765	44122070
1	44122081	44134079
1	44180808	44214672
1	44195218	44205901
1	44221059	44241921
1	44253880	44310006
1	44269720	44284318
1	44317672	44327007
1	44375073	44380563
1	44398258	44415630
1	44398788	44407752
1	44416612	44465797
1	44432883	44441627
1	44562208	44569398
1	44578933	44601128
1	44601828	44606962
1	44628357	44639884
1	44643918	44651355
1	44677780	44693138
1	44776554	44793765
1	44799703	44809154
1	44817004	44902754
1	44817820	44827079
1	44827139	44833301
1	44840942	44887875
1	44844942	44871259
1	44890155	44898224
1	44934124	44970891
1	44979071	44986352
1	44987405	45000042
1	45031436	45041223
1	45063932	45077559
1	45080329	45097988
1	45139639	45148569
1	45154123	45166215
1	45182402	45199001
1	45227699	45257595
1	45229373	45238949
1	45239382	45251694
1	45303898	45326348
1	45326351	45344962
1	45333497	45344474
1	45347110	45355981
1	45377937	45390828
1	45414140	45422449
1	45452494	45472806
1	45476922	45506333
1	45479103	45487272
1	45494353	45505573
1	45513827	45530596
1	45546657	45560523
1	45678934	45715590
1	45682203	45708233
1	45690510	45698567
1	45698785	45708116
1	45733006	45762929
1	45739121	45757006
1	45770229	45778678
1	45815857	45861343
1	45833953	45842241
1	45848813	45857477
1	45917358	45924067
1	45992180	46001420
1	46085482	46124705
1	46124755	46153925
1	46156965	46167419
1	46238523	46283803
1	46262609	46282890
1	46262624	46270045
1	46291726	46313919
1	46338560	46347775
1	46397389	46422604
1	46424137	46448442
1	46436140	46444484
1	46451318	46468584
1	46453127	46461257
1	46511460	46520394
1	46533293	46562861
1	46534230	46543798
1	46592040	46624264
1	46592995	46604604
1	46624958	46633430
1	46650756	46664613
1	46746709	46754042
1	46758287	46767113
1	46776663	46810987
1	46777605	46809370
1	46778681	46791062
1	46795332	46806650
1	46834215	46846615
1	46848918	46852343
1	46930008	46951012
1	46935234	46947458
1	46986664	47005685
1	47071124	47082761
1	47184392	47201164
1	47201233	47207666
1	47223850	47253076
1	47230082	47246251
1	47283051	47294197
1	47296781	47392565
1	47323858	47336752
1	47348073	47357653
1	47394800	47396638
1	47407626	47416716
1	47420562	47428950
1	47531788	47557554
1	47600262	47657565
1	47606476	47636637
1	47611086	47619698
1	47660135	47668204
1	47669090	47677326
1	47689593	47726173
1	47696623	47719370
1	47698353	47712914
1	47762264	47771786
1	47835358	47843052
1	47855302	47873895
1	47902139	47911629
1	47912886	47934749
1	47918678	47926882
1	47960155	47968623
1	47992226	48068329
1	48069228	48080779
1	48091644	48118380
1	48198399	48214007
1	48214046	48252491
1	48261209	48277480
1	48267489	48275710
1	48308637	48322348
1	48369333	48396361
1	48376124	48384005
1	48403360	48410805
1	48432183	48451749
1	48575534	48593364
1	48648793	48713913
1	48679917	48687379
1	48706072	48712911
1	48768502	48784953
1	48777339	48784683
1	48786603	48795477
1	48807312	48818012
1	48830160	48839232
1	48859282	48902386
1	48904066	48912351
1	48962132	49001179
1	48969914	48978361
1	48987707	48996721
1	49007032	49036301
1	49070682	49083556
1	49098171	49126771
1	49101888	49124764
1	49112206	49121666
1	49130424	49143688
1	49154346	49163041
1	49202952	49209552
1	49231660	49262241
1	49237216	49256217
1	49297556	49306014
1	49333050	49342732
1	49366506	49379113
1	49394972	49400821
1	49413924	49450298
1	49436216	49448461
1	49482153	49493834
1	49503774	49512980
1	49660214	49733300
1	49684917	49696429
1	49715047	49724365
1	49789872	49799426
1	49838740	49848304
1	49901570	49912585
1	49912886	49919761
1	49974567	49982077
1	49998628	50007217
1	50011936	50021459
1	50048940	50057759
1	50059826	50103493
1	50062253	50075945
1	50192575	50195756
1	50222046	50227338
1	50244033	50252989
1	50281861	50291533
1	50310330	50319877
1	50375580	50387445
1	50397978	50442873
1	50400510	50414420
1	50432206	50439530
1	50447885	50449724
1	50456045	50465479
1	50469055	50502579
1	50471414	50480244
1	50568447	50590739
1	50568463	50580613
1	50594168	50653744
1	50599671	50638521
1	50608132	50616723
1	50644065	50651820
1	50696599	50719160
1	50721961	50732200
1	50750053	50762772
1	50801423	50862056
1	50814765	50829339
1	50838898	50847294
1	50898861	50905532
1	50906934	50914632
1	50932881	50942259
1	50944984	50956970
1	51002887	51014629
1	51059887	51070594
1	51081966	51084418
1	51143038	51147848
1	51149741	51155163
1	51179838	51189450
1	51190819	51211113
1	51192809	51204296
1	51212851	51222398
1	51230950	51319561
1	51234604	51267576
1	51238556	51257652
1	51242947	51251213
1	51274387	51283661
1	51332844	51354837
1	51411177	51438218
1	51426173	51434769
1	51444097	51453642
1	51593681	51600966
1	51613203	51622265
1	51640717	51648152
1	51654778	51666280
1	51673233	51681437
1	51707056	51718707
1	51764985	51803277
1	51769242	51792577
1	51777892	51786602
1	51889634	51901930
1	51913060	51933667
1	51951793	51958883
1	52056375	52063651
1	52091919	52113715
1	52114494	52123472
1	52148752	52160078
1	52185325	52199501
1	52205041	52233202
1	52216058	52224754
1	52239503	52249198
1	52284164	52293457
1	52297367	52306465
1	52313753	52327023
1	52364404	52373787
1	52392380	52405114
1	52411570	52423163
1	52441671	52450282
1	52451252	52483599
1	52457386	52479833
1	52465695	52472897
1	52537506	52551274
1	52624431	52643219
1	52649177	52658698
1	52659395	52670802
1	52676878	52678036
1	52693950	52765820
1	52703631	52716624
1	52718345	52739395
1	52825231	52833095
1	52882015	52891295
1	52909516	52935299
1	52920024	52928268
1	52948035	52998382
1	53007993	53016529
1	53037332	53048450
1	53053494	53113665
1	53073418	53085740
1	53093494	53102159
1	53114184	53136802
1	53158308	53166816
1	53201865	53214020
1	53256429	53292171
1	53313101	53325604
1	53334535	53346375
1	53346585	53363553
1	53349334	53357861
1	53373854	53392523
1	53404552	53415227
1	53426206	53435122
1	53435201	53438027
1	53463884	53494774
1	53508345	53517079
1	53540706	53549622
1	53604868	53621319
1	53612679	53619929
1	53639784	53651283
1	53858865	53865947
1	53888832	53897855
1	53920311	53927677
1	53928690	53931669
1	53932227	53945342
1	54018598	54024645
1	54057044	54065630
1	54098743	54118780
1	54173861	54196044
1	54177256	54188804
1	54208109	54249414
1	54215557	54229172
1	54235060	54246170
1	54318717	54342139
1	54330159	54338551
1	54349011	54368580
1	54349947	54357976
1	54363118	54367369
1	54386152	54394867
1	54427177	54447904
1	54481518	54482929
1	54499914	54572307
1	54535792	54568694
1	54557971	54567515
1	54582680	54604650
1	54641801	54678731
1	54649443	54657711
1	54685083	54697619
1	54731295	54750294
1	54762638	54788175
1	54768419	54780077
1	54801250	54819105
1	54803670	54812634
1	54839467	54845600
1	54847115	54859678
1	54879013	54922516
1	54890045	54911673
1	54975605	54983673
1	55002157	55011880
1	55023727	55032616
1	55075825	55107462
1	55079626	55088089
1	55118435	55127143
1	55140817	55149837
1	55152664	55236787
1	55169680	55174726
1	55200959	55219415
1	55220141	55228410
1	55263674	55277575
1	55290621	55309772
1	55348231	55356940
1	55381564	55432942
1	55391385	55424803
1	55409936	55420204
1	55435346	55446378
1	55512426	55532865
1	55591138	55653781
1	55592198	55601527
1	55605334	55612716
1	55615224	55642556
1	55654688	55662598
1	55664624	55683645
1	55735514	55748992
1	55751939	55800443
1	55754220	55788526
1	55814764	55850417
1	55855538	55866325
1	55880307	55907278
1	55910217	55922225
1	55939847	55977485
1	55946439	55957711
1	55986767	56017726
1	55988718	56011944
1	56045579	56072864
1	56113154	56122061
1	56122443	56131083
1	56169035	56176525
1	56180192	56210842
1	56226070	56233411
1	56233412	56244971
1	56246531	56253343
1	56255395	56292388
1	56256831	56284326
1	56265959	56279673
1	56297052	56303723
1	56318018	56329796
1	56346279	56353576
1	56415980	56441268
1	56452295	56460834
1	56461747	56473411
1	56502713	56516937
1	56521170	56541473
1	56542332	56553049
1	56594060	56607341
1	56654735	56675963
1	56655930	56664136
1	56685791	56691564
1	56724163	56737294
1	56823273	56850428
1	56872157	56881447
1	56924794	56973402
1	56937247	56950941
1	56984203	56995745
1	57015129	57044052
1	57030230	57041763
1	57062880	57084961
1	57152319	57247305
1	57155012	57217854
1	57158062	57208959
1	57165251	57201119
1	57302846	57312545
1	57313508	57322044
1	57335596	57354010
1	57340745	57349409
1	57513923	57527341
1	57546600	57555002
1	57660972	57674569
1	57744540	57769042
1	57751333	57763873
1	57848651	57877210
1	57935003	57958683
1	57965882	57973739
1	58001922	58011456
1	58021504	58034820
1	58060270	58068746
1	58072841	58142548
1	58095163	58125100
1	58127156	58136692
1	58202149	58220719
1	58243340	58258311
1	58316517	58326061
1	58340071	58357374
1	58345172	58352880
1	58358592	58432993
1	58387561	58413101
1	58403412	58410817
1	58424788	58432978
1	58441590	58533630
1	58441600	58455836
1	58469112	58483229
1	58510671	58520133
1	58547399	58554710
1	58562132	58569973
1	58656968	58666381
1	58681198	58688527
1	58736407	58829425
1	58766080	58770341
1	58775378	58785346
1	58819436	58829315
1	58830095	58857754
1	58872819	58901639
1	58874171	58883976
1	58957685	58993126
1	58969690	58979019
1	59022567	59029209
1	59035421	59070097
1	59139431	59161474
1	59140263	59152795
1	59164305	59167928
1	59174738	59200145
1	59182493	59193447
1	59240958	59249698
1	59266204	59288047
1	59297604	59339040
1	59351008	59397388
1	59364013	59392617
1	59426720	59433898
1	59445941	59454955
1	59474500	59481949
1	59487040	59494834
1	59500019	59503966
1	59541005	59550881
1	59607502	59619296
1	59635043	59647495
1	59695628	59707035
1	59710911	59719459
1	59729857	59737300
1	59755373	59759538
1	59766769	59770124
1	59824152	59837496
1	59934430	59944054
1	59978049	59988888
1	60046748	60054205
1	60096887	60112840
1	60099834	60107172
1	60166240	60175784
1	60216331	60225459
1	60235887	60269675
1	60247421	60268080
1	60254646	60266499
1	60281747	60289061
1	60298716	60321851
1	60413939	60420761
1	60420762	60423846
1	60436603	60449541
1	60460888	60473228
1	60482115	60520898
1	60490587	60502078
1	60503148	60515393
1	60561417	60575135
1	60575506	60598826
1	60602103	60614573
1	60614730	60627086
1	60664208	60676092
1	60690099	60697025
1	60705355	60731275
1	60707218	60725414
1	60758846	60772203
1	60839891	60859656
1	60902911	60911781
1	61009134	61015992
1	61049248	61094823
1	61074291	61085113
1	61088485	61094811
1	61107293	61136296
1	61192658	61201125
1	61210583	61249327
1	61255973	61264978
1	61285742	61294212
1	61311789	61320736
1	61333575	61350265
1	61340728	61348656
1	61355825	61380007
1	61388964	61399098
1	61400980	61408867
1	61415828	61430054
1	61446691	61457828
1	61473243	61474848
1	61482153	61489969
1	61533222	61542503
1	61551002	61558367
1	61585479	61598173
1	61626739	61636089
1	61674687	61695104
1	61703045	61725072
1	61717394	61720672
1	61749673	61756980
1	61803794	61813121
1	61851102	61866242
1	61857052	61864435
1	61921503	61934179
1	61939343	61954122
1	61963281	61989463
1	61963781	61977163
1	61995993	62008676
1	62042263	62063747
1	62048182	62056370
1	62071194	62090719
1	62082363	62089818
1	62093244	62115167
1	62133276	62153276
1	62155293	62162727
1	62166838	62171008
1	62174894	62200297
1	62176812	62180608
1	62203089	62212341
1	62260262	62285940
1	62277213	62285280
1	62297342	62389126
1	62303130	62329119
1	62303137	62311463
1	62316767	62326242
1	62332702	62342311
1	62435231	62446963
1	62474950	62487564
1	62560239	62586074
1	62569739	62583162
1	62587541	62596091
1	62597813	62615342
1	62615854	62656448
1	62631731	62645448
1	62657402	62670796
1	62695730	62704794
1	62753459	62762303
1	62765606	62775196
1	62807091	62819502
1	62850012	62861039
1	62906221	62917994
1	62948781	62960793
1	62972999	62981089
1	63001256	63019819
1	63047730	63056986
1	63058318	63075552
1	63096039	63121860
1	63107326	63114719
1	63256575	63269120
1	63292402	63306409
1	63377728	63421179
1	63381453	63393179
1	63395462	63402838
1	63450837	63476335
1	63516134	63523935
1	63599365	63612348
1	63615873	63627873
1	63632226	63641791
1	63644332	63654814
1	63656659	63695257
1	63678710	63693675
1	63696658	63705403
1	63754225	63766121
1	63769589	63783697
1	63807655	63833215
1	63814915	63827062
1	63877679	63891938
1	63954165	63966746
1	63998846	64007226
1	64021820	64036113
1	64056816	64088136
1	64122578	64129929
1	64151506	64159510
1	64191685	64200075
1	64226922	64233361
1	64235303	64244256
1	64275889	64288017
1	64296892	64309788
1	64309803	64317244
1	64380107	64397818
1	64424731	64437065
1	64468139	64473369
1	64493163	64501538
1	64518728	64530555
1	64558988	64566114
1	64575007	64583655
1	64585758	64607400
1	64597790	64606267
1	64621868	64633870
1	64624827	64633061
1	64644026	64656519
1	64716063	64727695
1	64822413	64831521
1	64860751	64890531
1	64880256	64889029
1	64926136	64933439
1	64956929	65030741
1	64966475	64983459
1	64988208	64993516
1	65013819	65027497
1	65044233	65046935
1	65053430	65074664
1	65109251	65118420
1	65120057	65137697
1	65144691	65154964
1	65213971	65216156
1	65216277	65223695
1	65248646	65261373
1	65267323	65276230
1	65295594	65304825
1	65319564	65342336
1	65344503	65351841
1	65364168	65385849
1	65368854	65376953
1	65386851	65434590
1	65424262	65432838
1	65463869	65488587
1	65520441	65529406
1	65692517	65705361
1	65776837	65820425
1	65777228	65818306
1	65799612	65816641
1	65802778	65815567
1	65826272	65834866
1	65865903	65879771
1	65887708	65899279
1	65910023	65920201
1	65920236	65930569
1	66033258	66041345
1	66044536	66064774
1	66049671	66061811
1	66102982	66107068
1	66107926	66117139
1	66138301	66170450
1	66158097	66166793
1	66206633	66215093
1	66223326	66241232
1	66271840	66280255
1	66280313	66314254
1	66281590	66289841
1	66340244	66383397
1	66341703	66350526
1	66366321	66373750
1	66416455	66450374
1	66422936	66434624
1	66434656	66447652
1	66450437	66458560
1	66459847	66483206
1	66461469	66475856
1	66495741	66502115
1	66536785	66545746
1	66557188	66568486
1	66577541	66591676
1	66595423	66604057
1	66611527	66620833
1	66729791	66812057
1	66731325	66783428
1	66734942	66742785
1	66746129	66761522
1	66783850	66792012
1	66794710	66806871
1	66844066	66851430
1	66853177	66865524
1	66896348	66904727
1	66957203	66969900
1	66981120	66996521
1	66998119	67012512
1	67061340	67073823
1	67087358	67094871
1	67125626	67168362
1	67140426	67162323
1	67196284	67203896
1	67230405	67313685
1	67236391	67245020
1	67296271	67298393
1	67324044	67343817
1	67353024	67426543
1	67354338	67367215
1	67369365	67379053
1	67390819	67413351
1	67427757	67433837
1	67489943	67498178
1	67503917	67508504
1	67512192	67559769
1	67538927	67556254
[truncated: 128,613 more rows]

## Sheet: Drosophila Natural P
Chr	Coordinate
2L	25207
Uextra	45466
Uextra	45491
Uextra	45509
Uextra	45628
Uextra	45661
2L	67010
2L	67375
X	72296
3L	93057
2L	95428
3L	122338
3L	128625
U	130125
U	130406
3L	131764
3L	131799
3L	141297
2L	143379
2L	143421
X	158608
3R	159256
2L	160869
2L	161141
2L	161196
2L	161465
2L	161811
Uextra	170642
X	200370
2L	221020
2L	222169
2L	222169
2L	222895
2L	222896
2L	222950
2L	222950
3R	223611
2L	224439
3L	224496
2L	225444
3R	229451
3R	237463
2L	246865
3L	246917
3L	247003
3L	247011
3L	247804
3L	248400
2L	248793
2L	249375
2L	249382
2L	252343
3L	258891
3L	262908
3L	263669
3L	264065
2L	267773
3L	276978
2L	278074
3R	279302
2L	285742
3R	288185
Uextra	288309
2L	294634
Uextra	294876
2L	297392
3L	319909
3L	319911
3L	329270
3R	336904
2L	358114
X	365650
3L	377301
Uextra	384822
Uextra	384822
X	387511
X	388778
X	393388
3R	397564
2L	405137
2L	415191
2L	415294
2L	415316
X	417311
X	417311
X	418225
2L	421506
3R	424349
2L	430797
2L	431096
2L	431108
2L	431109
2L	431274
2L	431904
4	436432
Uextra	473771
3R	475133
3R	476372
2L	479486
2L	479689
2L	479867
2L	480137
3R	485359
3R	485379
2L	490898
2L	490982
2R	504489
X	515081
4	522320
X	530048
3R	539888
3L	540584
3L	540628
2L	541536
3L	541826
X	543525
3L	546799
X	548273
X	550695
3R	558489
3LHe_TT	560983
3L	561711
3LHe_TT	562074
Uextra	562489
3R	565421
3R	565949
2L	568373
X	581022
Uextra	587506
2L	594753
3R	601356
Uextra	606365
Uextra	606377
3L	628320
3L	628462
3R	629033
3R	629198
3R	632328
3L	637530
3L	639305
3L	639823
3L	640447
X	650064
X	652964
3L	681544
3L	682615
3L	685490
X	686496
3L	699749
3L	699901
3L	707896
3L	708215
3L	716511
2L	728487
X	735129
3L	739193
3L	749307
3L	749307
3L	749311
3L	749335
3L	749404
3L	749432
3L	749432
Uextra	773894
Uextra	773911
Uextra	773911
Uextra	773916
Uextra	773918
Uextra	773971
Uextra	773971
Uextra	773971
Uextra	773971
Uextra	773971
Uextra	773971
Uextra	773971
Uextra	773971
Uextra	773971
Uextra	773971
Uextra	773978
Uextra	773998
Uextra	773998
Uextra	773998
Uextra	773998
Uextra	773998
Uextra	773998
Uextra	773998
Uextra	773998
Uextra	773998
Uextra	773998
Uextra	774024
Uextra	774024
Uextra	774058
Uextra	774058
Uextra	774058
Uextra	774069
3L	779684
X	792278
2L	827421
3L	834009
X	840138
2L	851008
2L	853091
2L	869705
2L	869818
2L	870481
3R	912787
3R	912849
3R	912948
3R	912962
X	920725
Uextra	927786
4	931418
4	933914
3L	959581
3L	960089
Uextra	1003033
Uextra	1003033
Uextra	1003040
Uextra	1003210
X	1028333
3R	1058303
3R	1058490
X	1058565
X	1059131
X	1059205
3R	1067156
2L	1077709
Uextra	1078015
Uextra	1078124
3R	1078338
Uextra	1081471
Uextra	1081472
Uextra	1081496
Uextra	1081713
Uextra	1081838
3R	1082494
3R	1090648
3R	1090925
3L	1102378
X	1104121
X	1104405
4	1105069
2L	1119117
2L	1119359
2L	1119437
2L	1119672
X	1129175
X	1129959
X	1131753
X	1137112
3RHe_TT	1148936
3R	1149684
2L	1159217
X	1170021
X	1171086
X	1183552
3R	1193320
3L	1208350
3L	1208422
X	1216409
3R	1229970
3L	1246448
3L	1247771
3L	1248212
3LHe_TT	1258726
4	1289953
X	1293934
X	1294101
3R	1297866
2L	1302084
3R	1311276
3L	1324494
3L	1330014
3R	1334118
3L	1336258
3R	1342878
3R	1342887
3R	1343817
3L	1352205
3L	1367021
X	1370968
X	1373340
3R	1373481
3R	1396844
3R	1417510
2L	1420587
3R	1426046
3R	1426318
3R	1426363
3R	1426497
3R	1426804
3R	1438232
3R	1438241
3R	1438528
3R	1439094
3R	1439553
2L	1446735
3R	1450513
3R	1458244
3L	1463697
3R	1474823
3R	1480524
3R	1481517
3L	1485845
3R	1494694
3L	1496620
3L	1497302
3L	1503015
3R	1511172
X	1511257
3L	1517203
3L	1517275
3L	1517276
3L	1517283
3L	1517294
3L	1517440
2R	1541675
3R	1542577
3L	1547000
3L	1547263
3L	1547272
2L	1555091
2L	1555091
Uextra	1555974
3R	1568408
3L	1569630
3L	1569791
3L	1570891
3L	1577625
3R	1584668
3L	1586437
3L	1586544
3L	1586970
3L	1586985
3L	1586990
2L	1614122
3L	1628228
3R	1629014
2R	1642062
2R	1642829
2R	1644921
2R	1648384
3L	1653028
X	1668256
2R	1670499
3R	1688145
3L	1688724
Uextra	1722239
2L	1724344
3L	1731752
2L	1737421
2L	1737425
2L	1737425
2L	1737458
2L	1737474
2L	1737547
3L	1738688
3L	1746623
X	1756820
X	1767603
X	1773889
3L	1775107
3L	1794349
X	1798595
Uextra	1810807
3R	1833447
X	1835931
X	1842388
X	1845714
X	1857945
2R	1861837
2R	1869677
X	1869994
2L	1885129
X	1904341
3L	1920245
2R	1924330
2RHe_TT	1931106
X	1936239
X	1944497
X	1944529
2R	1965076
3L	1969826
X	1988583
2L	2010365
X	2017349
2R	2025394
2L	2038973
2R	2043971
2L	2045509
3L	2046999
Uextra	2047665
X	2053002
2R	2055953
2R	2083795
3R	2085775
Uextra	2089036
Uextra	2089036
2R	2101579
2R	2102097
3L	2107815
2R	2108037
3L	2108535
X	2116985
X	2119308
Uextra	2128263
Uextra	2128414
Uextra	2128523
Uextra	2128681
2L	2130801
2R	2133438
Uextra	2141660
2L	2147850
X	2162137
2L	2162355
3R	2171717
2L	2175905
2L	2175937
2L	2178804
X	2186940
X	2187528
X	2187595
X	2190167
X	2195751
2L	2197115
2L	2197332
X	2200639
3R	2209036
X	2211974
2L	2226649
3R	2232604
2L	2236793
X	2248359
3L	2258022
X	2281801
X	2282659
3R	2286562
2R	2301955
2R	2302183
X	2356782
2L	2358057
X	2364274
X	2364344
2L	2364869
2L	2381165
2R	2389499
2R	2389547
X	2412392
3L	2418181
2L	2450829
X	2471961
3R	2472766
X	2483323
3L	2490347
2L	2494065
2R	2497857
3LHe_TT	2514115
2R	2517239
2R	2518830
2R	2518830
2R	2524561
2R	2536122
X	2536735
X	2536868
2R	2543749
2R	2543917
2R	2549604
2R	2549796
2R	2550180
2R	2551625
2R	2552080
3L	2554414
2R	2561189
2R	2562980
X	2579458
X	2579588
X	2579677
3L	2586519
3L	2586686
3L	2586686
2R	2603816
2R	2603816
2R	2628297
X	2633862
2R	2636881
2R	2646558
X	2683997
X	2684341
X	2684370
X	2684375
X	2684604
X	2684831
2R	2686715
2R	2696949
2R	2697955
2R	2697955
2R	2698513
2L	2753139
2L	2753146
2L	2753198
2L	2753212
2L	2753324
2L	2753521
2L	2754614
2L	2754622
2R	2759762
2L	2770161
3L	2774377
3L	2805625
2L	2808093
2L	2808252
Uextra	2814853
X	2823642
2L	2856097
2L	2858128
2R	2859476
2R	2859533
2R	2873186
2R	2873186
2L	2888214
2L	2889299
2L	2889300
3R	2893779
3R	2906098
2L	2907784
2R	2912499
2R	2912513
2R	2927605
3R	2929888
2R	2932908
3R	2934114
3R	2935322
2R	2936693
2R	2937418
3R	2948695
2L	2958842
2L	2972586
3R	2977593
2L	2999268
2L	2999281
2L	2999295
2L	2999423
3R	3012707
3R	3013276
2L	3023158
2L	3023174
2L	3023470
2L	3025477
3L	3035289
3L	3035457
2L	3037542
2R	3038271
X	3042541
2L	3046753
2L	3049862
2L	3055918
Uextra	3068100
X	3070420
X	3070720
3L	3072413
2R	3074698
Uextra	3085817
Uextra	3085992
2L	3086527
Uextra	3114792
2L	3124986
X	3129103
3L	3143419
3L	3143501
2L	3159610
3L	3165049
3L	3165379
2R	3166636
3R	3181169
X	3183590
3L	3249963
3L	3250015
3L	3250477
3L	3250542
3L	3250542
3L	3250542
3L	3250542
3L	3250543
3L	3250612
3L	3250737
3L	3250793
3L	3251971
2R	3253154
X	3266986
2R	3269103
2R	3274669
2R	3275300
X	3277105
2R	3283421
2R	3295267
3R	3300404
3R	3315812
3R	3317786
3L	3335962
3L	3336858
3L	3338073
3L	3375198
2R	3377339
2R	3377364
2R	3377382
Uextra	3409499
2R	3416998
2R	3416998
2R	3421124
2R	3422073
3L	3451976
3L	3460614
3L	3460721
2L	3466846
2R	3475175
2L	3478415
2L	3478429
2L	3478429
2L	3478429
2L	3478615
2L	3479113
2L	3479337
2L	3479488
2L	3479586
2L	3479598
2L	3479648
2L	3479658
2R	3486080
2R	3510557
2R	3511622
2R	3541502
3L	3542755
2R	3554196
X	3565601
X	3571095
X	3579588
X	3582262
X	3582262
X	3598699
Uextra	3606100
2L	3607033
2L	3619157
X	3619435
3R	3619770
2R	3630509
2L	3632270
2L	3632285
2L	3633328
X	3633764
X	3634962
X	3638617
X	3638829
X	3643056
2R	3667937
X	3670574
2R	3670764
2R	3673920
X	3705624
2R	3711136
2L	3713361
2R	3716260
3R	3733430
3R	3737942
X	3739681
X	3766430
X	3766752
2L	3771027
2L	3771784
2L	3771784
2L	3771787
2R	3777540
2R	3804708
2R	3805106
2L	3806136
2R	3812427
2R	3821057
2L	3825636
2R	3859561
2R	3860673
2L	3862694
2R	3877083
2R	3877206
2R	3877265
3R	3916265
3R	3916381
3R	3931935
3R	3934732
3L	3942495
2R	3948410
3R	3948445
2R	3967509
2L	3978606
2R	3991087
X	4000256
3R	4008292
2R	4019427
2L	4031771
2R	4033573
2R	4039780
2R	4039781
Uextra	4040339
3L	4042331
2R	4052987
3L	4059829
2R	4061639
2R	4061645
2R	4062052
3R	4066317
2R	4088624
3R	4091352
X	4100184
3L	4102694
3L	4108200
2R	4120184
2R	4120185
3L	4122598
2R	4124868
2R	4125053
3R	4142645
X	4183919
X	4187238
2L	4197484
Uextra	4202399
X	4213537
X	4215965
X	4218812
3L	4255392
2R	4258549
2L	4282997
3L	4322226
3L	4364111
2L	4371957
2L	4389633
2L	4394589
2L	4443195
2L	4445266
2L	4445299
2R	4453656
3R	4478443
3R	4485340
3R	4485344
3R	4486452
2R	4487451
3R	4495296
3R	4495305
3R	4495320
3R	4495371
X	4511291
2R	4513358
2R	4537124
3R	4541998
3R	4541998
2R	4543264
3R	4573519
3R	4573567
X	4574327
2L	4577825
X	4595522
X	4601729
2R	4623288
3R	4626377
3R	4638840
3R	4645631
3R	4646414
2L	4683178
3R	4684219
3L	4692329
3L	4692825
3L	4693006
2R	4750063
3R	4757603
2R	4780054
3R	4781203
2R	4789266
2R	4794508
X	4795124
X	4803032
3R	4811479
3R	4811479
2L	4813061
2L	4821254
X	4832011
2R	4834932
2R	4839985
2R	4840515
X	4849731
2L	4852836
3R	4857658
3R	4859563
3R	4859745
3R	4865146
3R	4878202
3R	4878208
3R	4878294
3R	4879110
3R	4879379
3R	4880146
3R	4883410
3R	4883429
3R	4890588
2L	4891812
2L	4892350
2L	4892355
2L	4892411
X	4930432
2R	4967740
2L	4971246
2R	4975384
2L	4976955
2L	4977062
2L	4977062
X	4977154
3R	4983704
3R	4983733
3R	4983818
3R	4984115
3R	4984239
3R	4984304
3R	4984304
2R	4984930
Uextra	4994029
2R	4998330
2L	5000464
2R	5004764
2L	5009938
2R	5026548
2R	5027156
2L	5027473
2L	5027473
2L	5027473
2L	5027964
2L	5029595
2L	5029825
2R	5031473
3R	5046389
2L	5052709
3R	5053677
2L	5059760
2R	5065058
3R	5066150
3R	5072175
2R	5074793
2R	5078728
2R	5079595
2L	5080436
2L	5093518
2L	5108388
2L	5108416
3R	5109768
X	5124281
3L	5145765
Uextra	5148785
2R	5157815
3R	5167553
3R	5167562
3R	5167585
3R	5168154
2R	5172546
2R	5172860
3R	5176696
3L	5177869
2R	5180076
2R	5195736
2R	5196227
X	5234202
2L	5238225
2L	5238312
3L	5241559
2L	5242886
3R	5245099
3R	5245118
X	5258415
3L	5269442
3L	5271355
2R	5276304
3R	5282784
2R	5297005
2R	5297107
2R	5297159
2R	5297224
2R	5297406
2R	5301693
2R	5301760
2R	5301760
2R	5301868
2R	5301879
2R	5301895
2L	5306917
2R	5312062
X	5312692
2R	5314155
X	5315273
2L	5327287
3R	5328296
3R	5328426
3R	5328449
3R	5328457
3R	5337946
3R	5338090
3R	5341756
3R	5341777
3L	5344665
3L	5348497
3L	5349685
3L	5349692
3R	5376611
3R	5376965
3R	5377190
3R	5384980
3R	5385955
3R	5389470
3R	5389470
X	5412845
2R	5440184
2R	5440438
2R	5440438
2R	5441032
2R	5441214
2R	5441329
2R	5452682
3R	5455287
3R	5456060
3R	5456492
3R	5456513
3R	5456517
3R	5457694
3R	5458715
2R	5466522
2R	5472182
2R	5494876
3R	5512016
Uextra	5514803
X	5523403
3R	5530401
2L	5537758
2L	5542288
2R	5546058
2L	5547030
3L	5554421
X	5556918
3L	5558322
X	5574013
X	5574020
X	5574064
2R	5580209
2R	5580812
2R	5581478
X	5584059
2R	5599606
2R	5599791
2R	5599971
2R	5600040
3R	5616957
X	5632069
X	5641200
X	5648960
X	5649181
3L	5650704
X	5659065
3R	5699168
3R	5700429
2R	5707552
2R	5710866
2R	5724025
2R	5724156
2L	5724677
2L	5724709
2L	5725167
2R	5727622
3L	5745292
3L	5747278
3L	5747288
2R	5748177
2R	5748442
2R	5753134
3L	5758369
3L	5762382
2R	5762766
2R	5762845
3L	5764144
2R	5769482
2R	5769482
2R	5779477
X	5786758
3L	5786994
3L	5788262
X	5795931
X	5795989
X	5795994
X	5796421
X	5799478
2L	5800189
2L	5800239
3L	5803634
2R	5817344
3R	5837233
3L	5837371
2R	5842619
2R	5842712
2R	5846276
2R	5846371
2R	5857993
X	5860306
3R	5871290
2R	5876800
X	5882758
2L	5907525
2R	5914661
3R	5915173
3L	5919878
3L	5920507
3L	5920508
3L	5925623
3R	5935075
3R	5935146
3R	5935719
2R	5936192
2R	5936460
2L	5943852
2L	5943946
2L	5943948
2L	5943954
2R	5944194
X	5963292
X	5968929
3R	5970386
3R	5970395
3R	5970406
3R	5970687
X	5972679
2L	5979341
2L	5980240
2L	5980428
2L	5980961
2L	5980961
2L	5981780
2L	5982010
2L	5982787
2L	5986351
2R	5989444
3R	5996451
2R	6002662
2R	6010043
2R	6010174
2R	6012631
Uextra	6022020
2R	6023331
2R	6040218
3L	6046843
2L	6054256
2L	6069132
2L	6082384
2L	6082611
3L	6088577
3R	6090109
2R	6098598
2R	6115851
3L	6118661
3R	6137317
Uextra	6151178
X	6161370
2R	6167305
X	6173465
X	6173663
X	6177699
X	6178708
X	6181794
3R	6182222
3R	6182501
3R	6182501
3R	6182506
3L	6186228
3L	6194392
2R	6198858
3R	6209349
3R	6210300
3L	6211098
3L	6211145
3L	6211174
3L	6211233
3L	6211279
3L	6211503
X	6211582
3L	6211801
3L	6211801
3L	6211897
3L	6212207
3R	6212802
X	6224778
X	6225692
3R	6238606
3L	6249843
2R	6311566
2R	6316240
2R	6318218
2L	6323799
2L	6324053
2L	6411357
2R	6418332
2R	6422607
2R	6422627
2R	6422668
2R	6423929
2L	6424373
2L	6425289
2R	6428151
2R	6428712
2R	6429207
2R	6429207
2R	6429257
2R	6429268
2R	6429295
2R	6429748
2R	6430266
2R	6430861
2R	6430964
X	6443790
2R	6456690
2R	6456879
2L	6465706
2L	6465777
2R	6471370
2R	6471451
2R	6471875
2L	6475062
2L	6479451
2L	6479452
2L	6479452
2L	6479795
2L	6480479
2L	6481585
X	6481591
3L	6488791
2L	6489137
3L	6489425
X	6496216
2R	6505161
3L	6544276
X	6550892
X	6556622
X	6565030
X	6593176
3R	6593328
X	6595777
X	6625127
X	6632631
X	6633555
2L	6649438
X	6653471
X	6653768
2L	6658570
2L	6673614
2L	6677644
2L	6684796
X	6685485
3R	6694446
2R	6696536
X	6698829
2R	6702040
3R	6702084
2R	6708538
3R	6710742
3R	6710809
3R	6712498
2L	6723927
2R	6741447
X	6754884
X	6755763
X	6762137
2R	6762239
2R	6762249
X	6762454
X	6762698
2R	6762944
2R	6762944
2R	6762944
2R	6762949
2R	6762949
2L	6774873
2L	6787005
2L	6788182
2L	6793169
X	6802166
Uextra	6807585
2L	6852367
Uextra	6855031
2L	6856160
X	6879851
X	6892657
X	6892770
X	6892919
2L	6919365
2L	6920705
3L	6935888
3L	6957811
3L	6957883
2L	6964644
2L	6964644
2L	6968216
2L	6971658
3R	6973344
X	6999314
2R	7003968
2L	7011821
2R	7061237
2L	7084782
2R	7084871
2R	7086007
X	7089911
X	7090305
2R	7091633
2R	7091655
2R	7092860
X	7098721
3L	7118479
2R	7120069
2R	7120149
3L	7127566
3L	7127679
3L	7127718
Uextra	7131975
3L	7149470
2R	7185017
2R	7194424
2R	7195942
3R	7198445
X	7200292
X	7231207
X	7231484
3L	7235026
2L	7240619
3L	7242627
2R	7254454
2R	7258648
2R	7258700
2R	7259529
2R	7272191
2L	7307754
3L	7321493
2R	7323732
3L	7332918
2R	7340063
3L	7353175
3L	7363021
3L	7363153
3L	7375543
3L	7375596
3R	7387336
3R	7392638
3R	7392666
3R	7393067
3R	7393101
3R	7394746
3R	7394886
3R	7394886
3R	7394927
3R	7395112
2L	7418622
2L	7422642
2L	7423748
2L	7423765
2L	7423765
2L	7423915
2L	7424137
2L	7424160
2L	7424160
2L	7424310
2L	7425094
2L	7425824
3L	7428312
3L	7428312
3L	7428417
3R	7430616
3R	7431149
3R	7472770
3R	7480025
2R	7481421
2R	7481421
2R	7492718
Uextra	7494322
2R	7502046
X	7502726
2R	7503523
2R	7504092
2R	7506469
2R	7514766
2R	7528290
2L	7530592
2R	7545590
Uextra	7559339
3R	7567801
2L	7576595
2L	7576630
2L	7576630
2L	7576630
2L	7576630
2L	7576630
2L	7576631
2R	7578324
2R	7578340
2R	7578340
3R	7585887
X	7587651
3R	7590145
3R	7590603
3R	7590604
3R	7590604
3R	7590604
3R	7590604
3R	7590604
3R	7590605
X	7597291
X	7597511
3L	7598166
3R	7603633
3R	7606423
2R	7643904
2R	7732805
2L	7757181
2R	7779605
2R	7779622
2R	7780344
3R	7782359
X	7786129
2R	7787023
2L	7799820
3L	7803052
2L	7810100
2L	7811422
X	7814455
2R	7818089
3R	7819230
X	7824487
X	7825168
X	7825174
X	7825377
X	7825448
2L	7828454
X	7831713
3R	7836501
3L	7856183
3L	7862137
3L	7862587
3L	7862723
X	7864557
2R	7883966
3L	7905028
2R	7907354
2R	7932708
X	7955191
X	7955191
X	7957960
3L	7972216
2L	7977160
2L	7984263
X	7985504
2L	7994476
2L	7994669
2R	7999463
X	8024067
2R	8028154
2L	8031035
2L	8031104
2L	8031381
X	8035809
3L	8049786
2R	8050274
X	8051920
X	8051920
2R	8056200
2R	8056915
3L	8056946
3L	8056974
2R	8062295
2R	8062560
2L	8071601
2L	8071601
2L	8071800
2L	8071986
2L	8083762
X	8087191
2L	8088285
2L	8088286
2L	8088287
2L	8088300
2L	8088360
X	8109245
3L	8109587
2R	8116829
2R	8146804
2R	8147070
X	8147551
2R	8148892
2R	8148966
2R	8149003
2R	8149300
2R	8149456
X	8159343
2L	8162842
3L	8172360
3L	8184604
X	8190125
3R	8196640
3R	8196679
2L	8205219
2L	8205463
2R	8213883
3L	8222339
2R	8224838
3L	8234035
Uextra	8245404
3R	8249756
3R	8251469
3R	8257081
2L	8266140
3R	8268849
3R	8275074
2L	8277346
2L	8278086
2R	8288808
2L	8299993
X	8306797
X	8309848
3L	8352002
3L	8354083
2R	8356736
Uextra	8361358
2R	8362054
2L	8362429
2L	8362514
2L	8362515
2L	8363144
2L	8363160
2L	8364780
2L	8366030
2L	8370523
2R	8382681
2L	8383867
2L	8389793
2R	8402315
2L	8403116
3L	8403381
2R	8407589
X	8412663
2L	8415650
2L	8415721
2L	8416471
2L	8416615
2L	8426620
3L	8435210
X	8448771
2L	8452220
3R	8453793
2L	8463986
2R	8476676
2R	8476793
2R	8476836
2R	8477222
2R	8480416
2R	8481102
2R	8481102
X	8500591
3L	8505840
3L	8518463
2R	8521265
2R	8521309
2L	8522519
3L	8528097
2L	8529292
2L	8529509
3R	8538032
2L	8544221
2L	8544331
3R	8545436
3R	8545575
3R	8545705
3R	8545728
3R	8545728
3R	8545772
3R	8545772
3R	8546584
3R	8546585
3R	8547129
3R	8547972
2R	8557746
2R	8574452
X	8575753
X	8577038
2R	8592663
2R	8592724
2R	8592754
X	8615408
2R	8645548
2L	8687653
2L	8691722
3L	8713234
2L	8718237
2L	8718329
Uextra	8728543
2L	8735869
3L	8738369
2R	8750185
2R	8757727
3L	8759559
3L	8759743
3L	8760789
2R	8767794
2R	8767799
X	8788234
X	8788549
X	8788849
3R	8800359
3R	8806645
X	8818663
3L	8820564
3L	8820564
3L	8820572
3L	8820572
3L	8820706
2R	8824072
2R	8824117
3R	8837390
3R	8838077
3R	8838687
3R	8856970
2R	8859989
2R	8873003
2R	8886212
X	8936515
X	8943131
X	8943427
2R	8943914
3L	8947004
3L	8949943
2L	8951618
2L	8958145
Uextra	8961593
X	8962123
X	8972529
X	8972662
2L	8989570
2L	8989627
3L	8990435
2L	9014631
X	9014841
2R	9020710
X	9029063
X	9029898
2R	9046225
2R	9047385
X	9051237
X	9051589
2R	9055539
2R	9056649
2R	9076857
2R	9086408
2R	9087221
2R	9092879
2R	9106847
2R	9107730
3R	9109316
2R	9111298
2R	9118165
3L	9118412
3L	9118478
3L	9118499
3L	9122018
2L	9125734
2L	9176123
2L	9176323
2L	9176385
2L	9176920
X	9178161
3R	9190062
3R	9190075
X	9200324
2L	9203859
3R	9205989
3R	9208074
2L	9212379
2L	9223068
2R	9224990
3R	9292156
2R	9325388
3L	9333505
3L	9342638
3L	9360018
3L	9366709
3L	9366947
3L	9370467
3L	9370467
3L	9374838
3L	9377086
3L	9377087
3L	9377515
3L	9378348
Uextra	9387017
2L	9387599
2R	9389590
2R	9390578
3L	9393190
2R	9394189
X	9394208
3L	9394301
2R	9394673
3L	9395071
2R	9395630
3L	9420361
2R	9427281
2L	9432948
2R	9433393
2R	9434585
3L	9438441
2R	9445581
2L	9448442
2L	9448463
2L	9449330
3L	9449646
2R	9453991
3L	9455735
3L	9456098
2R	9465934
3R	9470804
3R	9470856
3R	9471505
3R	9471787
3R	9471792
3R	9471793
3R	9471805
3R	9472707
X	9473959
X	9480157
2R	9480779
3L	9480850
3R	9487349
X	9488517
2L	9495694
3L	9498497
3L	9502661
3L	9504509
3R	9508894
3R	9509868
3R	9510119
2R	9510499
2R	9510505
2R	9510505
2R	9510510
3R	9510521
2L	9521296
2L	9522946
2L	9523261
3L	9540078
3R	9541181
2L	9568920
X	9579875
X	9579875
X	9579962
X	9580203
2L	9613292
2L	9613333
2L	9613913
2L	9616844
2L	9616845
2L	9616873
2L	9634156
Uextra	9636621
Uextra	9637020
3R	9638748
3R	9641060
2L	9665149
3L	9687740
2L	9699218
2L	9699881
2L	9706847
2L	9706855
2R	9711826
2R	9713868
3L	9719981
3L	9756859
3L	9757057
3L	9758162
2L	9758621
2L	9758705
2L	9760159
2L	9763547
2L	9782687
2L	9782879
2R	9807919
3R	9809634
2R	9823496
2R	9827372
2R	9841497
3R	9844140
2R	9844385
2R	9845151
3R	9850554
2R	9852135
2R	9852205
2R	9852290
2R	9852323
2R	9868309
3R	9876732
2R	9879246
3L	9882202
3L	9882202
3R	9882579
2L	9888070
2R	9891913
2R	9894491
2L	9894907
2L	9895705
2L	9896008
2L	9897497
2L	9897517
2L	9897543
2L	9897543
2R	9897576
2L	9912141
2R	9914925
2R	9919250
3R	9934354
3R	9948949
X	9965172
2L	9967231
2L	9984172
2L	9984539
2L	10004354
2L	10004804
2L	10010267
2L	10010349
2R	10027919
2L	10056947
2L	10057034
2R	10073114
3R	10104640
3R	10105121
3R	10105126
3R	10105248
2R	10105504
X	10105853
3R	10109238
3R	10110318
2R	10122624
3R	10141988
2R	10143516
2R	10146550
Uextra	10151171
2R	10157861
X	10159781
X	10184222
X	10184296
X	10184391
X	10184498
2R	10194719
2R	10194723
3R	10199052
2L	10199113
X	10212977
X	10221374
2L	10240020
2R	10250765
2L	10255891
X	10260285
X	10260510
2L	10303790
2L	10321723
2L	10328018
3L	10356966
3L	10357045
3L	10357045
2R	10369122
2R	10369499
2R	10369578
3L	10371046
X	10373107
2R	10385978
2L	10388153
2R	10391940
2L	10410080
2L	10427609
3R	10451359
3L	10456092
2R	10462249
2R	10463293
2R	10463446
2R	10463452
2R	10464484
2R	10464490
2L	10477120
3R	10477316
X	10479515
3R	10480939
2R	10506622
2L	10506779
2L	10506779
2L	10506950
2L	10506956
2L	10516836
3R	10522994
3R	10523404
3R	10549555
3R	10549602
3R	10549631
3R	10549682
3R	10549911
3R	10557451
3R	10566409
3R	10566424
3R	10566453
3R	10566453
3R	10566557
3R	10566562
3R	10566607
X	10638401
X	10638407
X	10638475
X	10638982
X	10638982
2R	10640845
3R	10643695
3R	10644072
2L	10651668
X	10652983
X	10658265
3L	10659151
X	10662296
X	10663003
3L	10667623
3L	10672258
X	10678044
X	10679147
X	10679211
X	10681197
2L	10685916
X	10696521
X	10700928
X	10700928
X	10709798
3R	10720794
3R	10729743
3L	10730386
2L	10736037
3R	10744661
2R	10758164
2L	10767810
2L	10768061
2R	10785852
3L	10804065
3R	10812331
X	10825021
2R	10840718
3L	10849875
2L	10850896
3L	10855890
2R	10858093
2R	10868262
3L	10892665
3R	10902878
2R	10903285
3R	10957733
2L	10969016
2L	10976315
2L	10976814
2L	10977221
X	10986548
2L	10986632
2L	10987364
2L	10987787
3L	11002040
2L	11005506
3L	11063638
3L	11063638
2L	11067022
2L	11067263
3L	11067387
3L	11067450
3R	11068405
3R	11068450
3R	11069090
3R	11075674
3L	11085547
3L	11090034
3R	11103521
3R	11104307
3R	11104307
3L	11111782
2L	11124829
2L	11130070
2R	11140085
2R	11140215
2L	11155764
3R	11159045
3R	11159051
3L	11190446
3L	11190673
2R	11196860
3L	11203597
3R	11204943
3R	11204943
2L	11207048
3L	11208244
2R	11211284
3R	11234179
3R	11235359
3R	11235393
3L	11238356
X	11242905
3L	11245243
2R	11259142
2R	11262156
2R	11268072
2R	11268792
2L	11278135
2R	11280142
3L	11289052
3L	11291078
3L	11291283
X	11320283
3L	11357912
X	11387091
X	11389390
X	11398739
3L	11412041
3L	11421557
Uextra	11426226
2R	11429008
X	11464827
3L	11480379
3L	11480766
3R	11490612
3R	11491807
3R	11492322
3R	11492369
X	11493897
2R	11498311
2R	11498410
2R	11498625
2R	11500860
2R	11501307
2R	11501324
X	11516095
X	11516163
2L	11516909
X	11516914
Uextra	11528946
2L	11529081
3L	11546233
3L	11546248
3L	11546495
3L	11546624
3L	11546707
X	11573483
X	11576774
3L	11580233
2L	11581353
X	11590105
X	11608760
X	11611054
3L	11617685
3R	11619511
3R	11620028
3L	11621378
X	11623474
3R	11630421
X	11634941
X	11635016
X	11635295
3R	11663317
3R	11683721
X	11685753
X	11691266
X	11700239
3L	11714227
2R	11748848
X	11749463
3R	11760188
2R	11778431
3R	11799723
3R	11802978
2L	11806974
2L	11807278
2R	11809618
2R	11809686
2L	11809696
2R	11810598
3L	11815201
X	11817027
3L	11818808
2R	11819244
3R	11820740
2R	11879866
2R	11887808
2R	11887808
2R	11887915
2R	11888983
X	11897957
X	11898003
X	11898010
X	11901097
[truncated: 1,709 more rows]
