# Supplementary material for: Transposable elements employ distinct integration strategies with respect to transcriptional landscapes in eukaryotic genomes
Source: Nucleic Acids Res. 2020 May 22;48(12):6685–98. doi: 10.1093/nar/gkaa370 (PMC7337890; doi:10.1093/nar/gkaa370)
Supplement: gkaa370_Supplemental_Files [file gkaa370_supplemental_files.zip › Table S6.xlsx]

## Sheet: rRNA&tRNA_Zm (>5KB_PolII_TSS)
Chr	start	end	strand	genename
1	374034	374106	-	Zm00001d027252;:e=tRNA
1	2998702	2998773	-	Zm00001d027327;:e=tRNA
1	3979593	3979662	-	Zm00001d027378;:e=tRNA
1	4040009	4040081	+	Zm00001d027381;:e=tRNA
1	4040617	4040689	-	Zm00001d027382;:e=tRNA
1	4364145	4364217	+	Zm00001d027396;:e=tRNA
1	4365119	4365191	-	Zm00001d027397;:e=tRNA
1	7919429	7919501	-	Zm00001d027543;:e=tRNA
1	8203731	8203801	+	Zm00001d027559;:e=tRNA
1	8206798	8206871	-	Zm00001d027560;:e=tRNA
1	8207220	8207303	-	Zm00001d027561;:e=tRNA
1	8207365	8207437	-	Zm00001d027562;:e=tRNA
1	8207895	8207966	-	Zm00001d027563;:e=tRNA
1	8207962	8208033	-	Zm00001d027564;:e=tRNA
1	9594720	9594793	-	Zm00001d027634;:e=tRNA
1	9752792	9752865	+	Zm00001d027640;:e=tRNA
1	9753502	9753574	-	Zm00001d027641;:e=tRNA
1	10573120	10573190	-	Zm00001d027666;:e=tRNA
1	10624142	10624214	+	Zm00001d027668;:e=tRNA
1	10625123	10625195	-	Zm00001d027669;:e=tRNA
1	15414573	15414644	-	Zm00001d027857;:e=tRNA
1	18379795	18379867	-	Zm00001d027960;:e=tRNA
1	19142014	19142100	-	Zm00001d027977;:e=tRNA
1	23570980	23571051	+	Zm00001d028126;:e=tRNA
1	24556655	24556727	+	Zm00001d028157;:e=tRNA
1	24557427	24557499	-	Zm00001d028158;:e=tRNA
1	27137455	27137527	+	Zm00001d028223;:e=tRNA
1	27138134	27138206	-	Zm00001d028224;:e=tRNA
1	27587168	27587239	-	Zm00001d028239;:e=tRNA
1	29296243	29296315	+	Zm00001d028290;:e=tRNA
1	29684761	29684831	+	Zm00001d028300;:e=tRNA
1	29685314	29685387	-	Zm00001d028301;:e=tRNA
1	36254761	36254834	+	Zm00001d028478;:e=tRNA
1	42763172	42763245	+	Zm00001d028677;:e=tRNA
1	48430486	48430558	+	Zm00001d028843;:e=tRNA
1	48431072	48431144	-	Zm00001d028844;:e=tRNA
1	48443120	48443192	+	Zm00001d028847;:e=tRNA
1	48443705	48443777	-	Zm00001d028848;:e=tRNA
1	48582949	48583021	+	Zm00001d028852;:e=tRNA
1	48583534	48583606	-	Zm00001d028853;:e=tRNA
1	49817861	49817932	+	Zm00001d028891;:e=tRNA
1	49823723	49823795	+	Zm00001d028892;:e=tRNA
1	49848695	49848767	-	Zm00001d028893;:e=tRNA
1	52262916	52262988	+	Zm00001d028939;:e=tRNA
1	55934926	55934997	-	Zm00001d029045;:e=tRNA
1	60890788	60890860	+	Zm00001d029166;:e=tRNA
1	60891455	60891524	-	Zm00001d029167;:e=tRNA
1	64766283	64766363	+	Zm00001d029283;:e=tRNA
1	67790673	67790751	-	Zm00001d029368;:e=tRNA
1	69918378	69918448	-	Zm00001d029425;:e=tRNA
1	72953451	72953523	+	Zm00001d029491;:e=tRNA
1	72954422	72954494	-	Zm00001d029492;:e=tRNA
1	79310722	79310840	+	ENSRNA049455853:5S_rRNA
1	81704947	81705019	+	Zm00001d029660;:e=tRNA
1	81705624	81705696	-	Zm00001d029661;:e=tRNA
1	85231834	85231905	-	Zm00001d029748;:e=tRNA
1	87323234	87323304	+	Zm00001d029796;:e=tRNA
1	88453704	88453777	-	Zm00001d029819;:e=tRNA
1	89235332	89235405	-	Zm00001d029831;:e=tRNA
1	92616516	92616589	-	Zm00001d029890;:e=tRNA
1	93786404	93786472	+	Zm00001d029912;:e=tRNA
1	94029117	94029197	-	Zm00001d029914;:e=tRNA
1	95814516	95814589	+	Zm00001d029941;:e=tRNA
1	95815193	95815265	-	Zm00001d029942;:e=tRNA
1	95844369	95844441	+	Zm00001d029943;:e=tRNA
1	95845375	95845447	-	Zm00001d029944;:e=tRNA
1	96159180	96159253	-	Zm00001d029951;:e=tRNA
1	96159388	96159459	-	Zm00001d029952;:e=tRNA
1	96473604	96473677	+	Zm00001d029960;:e=tRNA
1	97371800	97371872	-	Zm00001d029982;:e=tRNA
1	101592589	101592677	+	Zm00001d030041;:e=tRNA
1	101754201	101754289	+	Zm00001d030044;:e=tRNA
1	102999589	102999661	-	Zm00001d030065;:e=tRNA
1	105341167	105341286	+	ENSRNA049468771:SSU_rRNA_eukarya
1	112814381	112814454	+	Zm00001d030197;:e=tRNA
1	113004978	113005050	+	Zm00001d030202;:e=tRNA
1	113016575	113016646	-	Zm00001d030203;:e=tRNA
1	113274089	113274164	-	Zm00001d030209;:e=tRNA
1	115848319	115848391	+	Zm00001d030243;:e=tRNA
1	115848451	115848534	+	Zm00001d030244;:e=tRNA
1	115848882	115848955	+	Zm00001d030245;:e=tRNA
1	115857900	115857970	-	Zm00001d030246;:e=tRNA
1	125671539	125671610	-	Zm00001d030358;:e=tRNA
1	132643880	132643966	+	Zm00001d030433;:e=tRNA
1	132645163	132645235	-	Zm00001d030434;:e=tRNA
1	133047434	133047520	+	Zm00001d030439;:e=tRNA
1	133048402	133048474	-	Zm00001d030440;:e=tRNA
1	133150670	133150756	+	Zm00001d030445;:e=tRNA
1	133238660	133238732	-	Zm00001d030447;:e=tRNA
1	133239914	133239986	+	Zm00001d030448;:e=tRNA
1	133245115	133245187	+	Zm00001d030449;:e=tRNA
1	133692028	133692100	+	Zm00001d030455;:e=tRNA
1	133727968	133728039	-	Zm00001d030456;:e=tRNA
1	133728175	133728248	-	Zm00001d030457;:e=tRNA
1	134045735	134045808	-	Zm00001d030461;:e=tRNA
1	134046464	134046797	-	ENSRNA049478409:LSU_rRNA_eukarya
1	134046829	134047199	-	ENSRNA049478400:LSU_rRNA_eukarya
1	140623586	140623664	-	Zm00001d030512;:e=tRNA
1	147224035	147224106	+	Zm00001d030594;:e=tRNA
1	147359477	147359555	-	Zm00001d030597;:e=tRNA
1	148397588	148397659	+	Zm00001d030611;:e=tRNA
1	149757338	149757409	-	Zm00001d030629;:e=tRNA
1	150294467	150294540	+	Zm00001d030641;:e=tRNA
1	156702980	156703052	+	Zm00001d030734;:e=tRNA
1	159827161	159827233	+	Zm00001d030788;:e=tRNA
1	159828225	159828297	-	Zm00001d030789;:e=tRNA
1	160327502	160327574	+	Zm00001d030799;:e=tRNA
1	160328293	160328365	-	Zm00001d030800;:e=tRNA
1	165256808	165256886	+	Zm00001d030884;:e=tRNA
1	176628540	176628608	-	Zm00001d031089;:e=tRNA
1	177080007	177080640	-	ENSRNA049471804:SSU_rRNA_eukarya
1	177502739	177502810	+	Zm00001d031107;:e=tRNA
1	184829059	184829125	+	Zm00001d031276;:e=tRNA
1	190459577	190459650	+	Zm00001d031452;:e=tRNA
1	198010088	198010161	+	Zm00001d031663;:e=tRNA
1	198011046	198011119	+	Zm00001d031664;:e=tRNA
1	208259472	208259544	+	Zm00001d031972;:e=tRNA
1	209177377	209177449	-	Zm00001d032002;:e=tRNA
1	209556543	209556615	+	Zm00001d032017;:e=tRNA
1	209557216	209557288	-	Zm00001d032018;:e=tRNA
1	209580187	209580258	+	Zm00001d032020;:e=tRNA
1	213793052	213793124	+	Zm00001d032121;:e=tRNA
1	213793731	213793799	-	Zm00001d032122;:e=tRNA
1	214046724	214046796	-	Zm00001d032134;:e=tRNA
1	216728639	216728712	+	Zm00001d032195;:e=tRNA
1	216729744	216729816	-	Zm00001d032196;:e=tRNA
1	220495049	220495121	+	Zm00001d032288;:e=tRNA
1	220495729	220495802	-	Zm00001d032289;:e=tRNA
1	220497777	220497847	-	Zm00001d032290;:e=tRNA
1	223565014	223565085	-	Zm00001d032354;:e=tRNA
1	226176150	226176223	+	Zm00001d032431;:e=tRNA
1	231532863	231532935	+	Zm00001d032592;:e=tRNA
1	231539994	231540066	-	Zm00001d032595;:e=tRNA
1	232356750	232356822	+	Zm00001d032622;:e=tRNA
1	232357692	232357764	-	Zm00001d032623;:e=tRNA
1	232732582	232732654	+	Zm00001d032638;:e=tRNA
1	233049382	233049455	+	Zm00001d032645;:e=tRNA
1	235801413	235801485	+	Zm00001d032711;:e=tRNA
1	235801997	235802069	-	Zm00001d032712;:e=tRNA
1	237024928	237024996	+	Zm00001d032743;:e=tRNA
1	237762870	237762942	+	Zm00001d032769;:e=tRNA
1	237763750	237763821	-	Zm00001d032770;:e=tRNA
1	244517985	244518067	+	Zm00001d032951;:e=tRNA
1	244525911	244525983	+	Zm00001d032952;:e=tRNA
1	244527381	244527453	-	Zm00001d032953;:e=tRNA
1	248125369	248125447	-	Zm00001d033036;:e=tRNA
1	249949501	249949573	+	Zm00001d033085;:e=tRNA
1	249950180	249950252	-	Zm00001d033086;:e=tRNA
1	250124708	250124780	+	Zm00001d033095;:e=tRNA
1	250125755	250125827	-	Zm00001d033096;:e=tRNA
1	253262033	253262105	+	Zm00001d033184;:e=tRNA
1	253766645	253766718	-	Zm00001d033202;:e=tRNA
1	255391827	255391899	+	Zm00001d033238;:e=tRNA
1	255392565	255392637	-	Zm00001d033239;:e=tRNA
1	256484420	256484493	+	Zm00001d033264;:e=tRNA
1	257136548	257136620	+	Zm00001d033276;:e=tRNA
1	257137231	257137303	-	Zm00001d033277;:e=tRNA
1	259309883	259309954	-	Zm00001d033332;:e=tRNA
1	262007028	262007108	+	Zm00001d033403;:e=tRNA
1	262904180	262904250	-	Zm00001d033445;:e=tRNA
1	267237814	267237886	+	Zm00001d033561;:e=tRNA
1	267238978	267239050	-	Zm00001d033562;:e=tRNA
1	270865267	270865339	+	Zm00001d033676;:e=tRNA
1	270866104	270866176	-	Zm00001d033677;:e=tRNA
1	270872513	270872585	+	Zm00001d033678;:e=tRNA
1	270873180	270873252	-	Zm00001d033679;:e=tRNA
1	273664916	273664988	-	Zm00001d033785;:e=tRNA
1	275595305	275595378	-	Zm00001d033845;:e=tRNA
1	279089103	279089176	+	Zm00001d033936;:e=tRNA
1	279885760	279885832	+	Zm00001d033970;:e=tRNA
1	279886724	279886796	-	Zm00001d033971;:e=tRNA
1	284247045	284247117	-	Zm00001d034114;:e=tRNA
1	284499794	284499865	-	Zm00001d034123;:e=tRNA
1	285068086	285068162	-	Zm00001d034149;:e=tRNA
1	286214718	286214791	-	Zm00001d034193;:e=tRNA
1	288564482	288564555	+	Zm00001d034290;:e=tRNA
1	288565161	288565233	-	Zm00001d034291;:e=tRNA
1	288833957	288834029	+	Zm00001d034303;:e=tRNA
1	288843133	288843205	+	Zm00001d034304;:e=tRNA
1	289011053	289011125	-	Zm00001d034315;:e=tRNA
1	291181118	291181189	+	Zm00001d034374;:e=tRNA
1	291181368	291181439	+	Zm00001d034375;:e=tRNA
1	297060594	297060665	-	Zm00001d034583;:e=tRNA
1	298536171	298536243	-	Zm00001d034631;:e=tRNA
1	300176872	300176958	+	Zm00001d034693;:e=tRNA
1	300189043	300189119	-	Zm00001d034697;:e=tRNA
1	306780813	306780884	-	Zm00001d034958;:e=tRNA
2	2240113	2240184	+	Zm00001d001878;:e=tRNA
2	2482827	2482899	+	Zm00001d001888;:e=tRNA
2	2483126	2483198	+	Zm00001d001889;:e=tRNA
2	2483438	2483510	+	Zm00001d001890;:e=tRNA
2	2483735	2483807	+	Zm00001d001891;:e=tRNA
2	2484047	2484119	+	Zm00001d001892;:e=tRNA
2	3884272	3884344	+	Zm00001d001981;:e=tRNA
2	9683891	9683963	+	Zm00001d002294;:e=tRNA
2	13763426	13763512	-	Zm00001d002486;:e=tRNA
2	14775312	14775384	+	Zm00001d002525;:e=tRNA
2	14776279	14776351	-	Zm00001d002526;:e=tRNA
2	14784050	14784122	+	Zm00001d002528;:e=tRNA
2	14784719	14784791	-	Zm00001d002529;:e=tRNA
2	19917091	19917163	-	Zm00001d002709;:e=tRNA
2	23330437	23330508	-	ENSRNA049441657:tRNA-Pro
2	29367586	29367658	+	Zm00001d003010;:e=tRNA
2	29828154	29828227	-	Zm00001d003032;:e=tRNA
2	34439532	34439605	+	Zm00001d003171;:e=tRNA
2	36858697	36858779	-	Zm00001d003230;:e=tRNA
2	43589428	43589499	+	Zm00001d003413;:e=tRNA
2	45215473	45215545	-	Zm00001d003467;:e=tRNA
2	46744672	46744744	+	Zm00001d003528;:e=tRNA
2	51142778	51142858	-	Zm00001d003634;:e=tRNA
2	56794172	56794244	+	Zm00001d003731;:e=tRNA
2	56794856	56794928	-	Zm00001d003732;:e=tRNA
2	59849591	59849663	+	Zm00001d003802;:e=tRNA
2	59850271	59850343	-	Zm00001d003803;:e=tRNA
2	66777493	66777564	-	Zm00001d003906;:e=tRNA
2	66777560	66777631	-	Zm00001d003907;:e=tRNA
2	66780702	66780775	+	Zm00001d003908;:e=tRNA
2	66782782	66782855	-	Zm00001d003910;:e=tRNA
2	70263777	70263848	-	Zm00001d003936;:e=tRNA
2	78119130	78119202	+	Zm00001d004039;:e=tRNA
2	82193283	82193353	+	Zm00001d004093;:e=tRNA
2	86033794	86033867	+	Zm00001d004141;:e=tRNA
2	86182485	86182556	+	Zm00001d004144;:e=tRNA
2	86182810	86182883	-	Zm00001d004145;:e=tRNA
2	91483506	91483579	-	Zm00001d004206;:e=tRNA
2	98026436	98026509	+	Zm00001d004263;:e=tRNA
2	98030329	98030402	+	Zm00001d004264;:e=tRNA
2	98032713	98032786	-	Zm00001d004265;:e=tRNA
2	98034225	98034296	-	Zm00001d004266;:e=tRNA
2	98036872	98036942	+	Zm00001d004267;:e=tRNA
2	98043101	98043174	+	Zm00001d004268;:e=tRNA
2	98043428	98043499	-	Zm00001d004269;:e=tRNA
2	98046537	98048133	+	ENSRNA049455608:SSU_rRNA_eukarya
2	107002414	107002488	-	Zm00001d004374;:e=tRNA
2	107125720	107125792	+	Zm00001d004377;:e=tRNA
2	107126459	107126531	-	Zm00001d004378;:e=tRNA
2	112972503	112972575	-	Zm00001d004449;:e=tRNA
2	136250230	136250301	+	Zm00001d004752;:e=tRNA
2	141944146	141944590	-	ENSRNA049470085:SSU_rRNA_eukarya
2	145282062	145282134	+	Zm00001d004859;:e=tRNA
2	145283125	145283197	-	Zm00001d004860;:e=tRNA
2	151128243	151128315	+	Zm00001d004969;:e=tRNA
2	151128915	151128987	-	Zm00001d004970;:e=tRNA
2	152030633	152030705	+	Zm00001d004980;:e=tRNA
2	152031608	152031684	-	Zm00001d004981;:e=tRNA
2	152228198	152228270	+	Zm00001d004984;:e=tRNA
2	152229476	152229562	-	Zm00001d004985;:e=tRNA
2	157588200	157588355	+	ENSRNA049479266:5_8S_rRNA
2	157594966	157595421	+	ENSRNA049479261:SSU_rRNA_eukarya
2	159204354	159204436	-	Zm00001d005117;:e=tRNA
2	162802813	162802885	+	Zm00001d005180;:e=tRNA
2	163645819	163645891	+	Zm00001d005210;:e=tRNA
2	163646552	163646624	-	Zm00001d005211;:e=tRNA
2	163956307	163956378	+	Zm00001d005216;:e=tRNA
2	163957943	163958015	-	Zm00001d005217;:e=tRNA
2	164014874	164014945	-	Zm00001d005221;:e=tRNA
2	165416409	165416481	+	Zm00001d005242;:e=tRNA
2	165417080	165417152	-	Zm00001d005243;:e=tRNA
2	171148954	171149026	+	Zm00001d005371;:e=tRNA
2	172306403	172306490	-	Zm00001d005397;:e=tRNA
2	173639349	173639420	+	Zm00001d005427;:e=tRNA
2	173640309	173640380	-	Zm00001d005428;:e=tRNA
2	174343127	174343197	+	Zm00001d005444;:e=tRNA
2	175171417	175171489	-	Zm00001d005467;:e=tRNA
2	176904693	176904766	+	Zm00001d005509;:e=tRNA
2	176905020	176905091	-	Zm00001d005510;:e=tRNA
2	176915776	176915855	-	Zm00001d005512;:e=tRNA
2	176953544	176953615	+	Zm00001d005514;:e=tRNA
2	178354559	178354632	+	Zm00001d005555;:e=tRNA
2	178368032	178368105	+	Zm00001d005556;:e=tRNA
2	178800646	178800718	-	Zm00001d005572;:e=tRNA
2	180034186	180034257	-	Zm00001d005592;:e=tRNA
2	181064036	181064107	+	Zm00001d005626;:e=tRNA
2	190432235	190432307	+	Zm00001d005835;:e=tRNA
2	190432971	190433043	-	Zm00001d005836;:e=tRNA
2	193181714	193181786	+	Zm00001d005929;:e=tRNA
2	193182394	193182466	-	Zm00001d005930;:e=tRNA
2	193872411	193872495	-	Zm00001d005960;:e=tRNA
2	194027028	194027106	-	Zm00001d005963;:e=tRNA
2	196745088	196745161	-	Zm00001d006058;:e=tRNA
2	198188921	198188993	+	Zm00001d006104;:e=tRNA
2	198189584	198189658	-	Zm00001d006105;:e=tRNA
2	199688278	199688351	-	Zm00001d006141;:e=tRNA
2	199719088	199719161	-	Zm00001d006146;:e=tRNA
2	204617170	204617242	-	Zm00001d006326;:e=tRNA
2	208340822	208340895	-	Zm00001d006444;:e=tRNA
2	209804973	209805046	+	Zm00001d006492;:e=tRNA
2	211812112	211812184	+	Zm00001d006598;:e=tRNA
2	211812790	211812862	-	Zm00001d006599;:e=tRNA
2	211816968	211817041	+	Zm00001d006600;:e=tRNA
2	215828983	215829056	-	Zm00001d006748;:e=tRNA
2	216504464	216504537	-	Zm00001d006781;:e=tRNA
2	216504631	216504704	-	Zm00001d006782;:e=tRNA
2	216962006	216962079	-	Zm00001d006799;:e=tRNA
2	217246881	217246952	+	Zm00001d006818;:e=tRNA
2	217465925	217465997	+	Zm00001d006829;:e=tRNA
2	217466864	217466936	-	Zm00001d006830;:e=tRNA
2	219037552	219037639	+	Zm00001d006901;:e=tRNA
2	220035678	220035751	-	Zm00001d006952;:e=tRNA
2	220036150	220036223	-	Zm00001d006953;:e=tRNA
2	220036622	220036695	-	Zm00001d006954;:e=tRNA
2	220037094	220037167	-	Zm00001d006955;:e=tRNA
2	220037566	220037639	-	Zm00001d006956;:e=tRNA
2	220038038	220038111	-	Zm00001d006957;:e=tRNA
2	220038510	220038583	-	Zm00001d006958;:e=tRNA
2	220038982	220039055	-	Zm00001d006959;:e=tRNA
2	220039454	220039527	-	Zm00001d006960;:e=tRNA
2	220039926	220039999	-	Zm00001d006961;:e=tRNA
2	220040398	220040471	-	Zm00001d006962;:e=tRNA
2	220040870	220040943	-	Zm00001d006963;:e=tRNA
2	220041342	220041415	-	Zm00001d006964;:e=tRNA
2	220041814	220041887	-	Zm00001d006965;:e=tRNA
2	220042286	220042359	-	Zm00001d006966;:e=tRNA
2	220042758	220042831	-	Zm00001d006967;:e=tRNA
2	220043230	220043303	-	Zm00001d006968;:e=tRNA
2	220043702	220043775	-	Zm00001d006969;:e=tRNA
2	220044174	220044247	-	Zm00001d006970;:e=tRNA
2	220044646	220044719	-	Zm00001d006971;:e=tRNA
2	220045118	220045191	-	Zm00001d006972;:e=tRNA
2	220045590	220045663	-	Zm00001d006973;:e=tRNA
2	220046062	220046135	-	Zm00001d006974;:e=tRNA
2	220046534	220046607	-	Zm00001d006975;:e=tRNA
2	220047006	220047079	-	Zm00001d006976;:e=tRNA
2	220047478	220047551	-	Zm00001d006977;:e=tRNA
2	220047950	220048023	-	Zm00001d006978;:e=tRNA
2	220048422	220048495	-	Zm00001d006979;:e=tRNA
2	220048894	220048967	-	Zm00001d006980;:e=tRNA
2	220049367	220049440	-	Zm00001d006981;:e=tRNA
2	220049839	220049912	-	Zm00001d006982;:e=tRNA
2	220050311	220050384	-	Zm00001d006983;:e=tRNA
2	220050782	220050855	-	Zm00001d006984;:e=tRNA
2	220051253	220051326	-	Zm00001d006985;:e=tRNA
2	220051726	220051799	-	Zm00001d006986;:e=tRNA
2	220052198	220052271	-	Zm00001d006987;:e=tRNA
2	220052670	220052743	-	Zm00001d006988;:e=tRNA
2	220053149	220053222	-	Zm00001d006991;:e=tRNA
2	220053620	220053693	-	Zm00001d006992;:e=tRNA
2	220054092	220054165	-	Zm00001d006993;:e=tRNA
2	220061965	220062038	-	Zm00001d006994;:e=tRNA
2	220062444	220062517	-	Zm00001d006995;:e=tRNA
2	220062915	220062988	-	Zm00001d006996;:e=tRNA
2	220063387	220063460	-	Zm00001d006997;:e=tRNA
2	220063859	220063932	-	Zm00001d006998;:e=tRNA
2	220064330	220064403	-	Zm00001d006999;:e=tRNA
2	220064802	220064875	-	Zm00001d007000;:e=tRNA
2	220065274	220065347	-	Zm00001d007001;:e=tRNA
2	220065745	220065818	-	Zm00001d007002;:e=tRNA
2	220066217	220066290	-	Zm00001d007003;:e=tRNA
2	220066687	220066760	-	Zm00001d007004;:e=tRNA
2	220067159	220067232	-	Zm00001d007005;:e=tRNA
2	220076505	220076578	-	Zm00001d007006;:e=tRNA
2	220076976	220077049	-	Zm00001d007007;:e=tRNA
2	220077448	220077521	-	Zm00001d007008;:e=tRNA
2	222328461	222329007	+	ENSRNA049468238:LSU_rRNA_eukarya
2	223153554	223153627	+	Zm00001d007137;:e=tRNA
2	223153770	223153843	+	Zm00001d007138;:e=tRNA
2	224621602	224621673	+	Zm00001d007203;:e=tRNA
2	225675645	225675717	-	Zm00001d007250;:e=tRNA
2	225994860	225994933	+	Zm00001d007260;:e=tRNA
2	226106307	226106379	+	Zm00001d007265;:e=tRNA
2	226112591	226112663	-	Zm00001d007266;:e=tRNA
2	226488481	226488553	+	Zm00001d007275;:e=tRNA
2	226489213	226489285	-	Zm00001d007276;:e=tRNA
2	227637041	227637159	+	ENSRNA049468229:5S_rRNA
2	227637360	227637478	+	ENSRNA049468221:5S_rRNA
2	227637678	227637796	+	ENSRNA049468217:5S_rRNA
2	227637997	227638115	+	ENSRNA049468209:5S_rRNA
2	227638316	227638434	+	ENSRNA049467883:5S_rRNA
2	227638634	227638752	+	ENSRNA049468202:5S_rRNA
2	227638953	227639071	+	ENSRNA049468197:5S_rRNA
2	227639272	227639390	+	ENSRNA049468191:5S_rRNA
2	227639590	227639708	+	ENSRNA049468184:5S_rRNA
2	227639909	227640027	+	ENSRNA049468178:5S_rRNA
2	227640228	227640346	+	ENSRNA049468173:5S_rRNA
2	227640547	227640665	+	ENSRNA049468159:5S_rRNA
2	227640864	227640982	+	ENSRNA049468151:5S_rRNA
2	227641183	227641301	+	ENSRNA049468142:5S_rRNA
2	227641501	227641619	+	ENSRNA049468138:5S_rRNA
2	227641820	227641938	+	ENSRNA049468128:5S_rRNA
2	227642139	227642257	+	ENSRNA049468120:5S_rRNA
2	227642458	227642576	+	ENSRNA049468115:5S_rRNA
2	227642777	227642895	+	ENSRNA049468108:5S_rRNA
2	227643096	227643214	+	ENSRNA049467876:5S_rRNA
2	227643415	227643533	+	ENSRNA049468103:5S_rRNA
2	227643735	227643853	+	ENSRNA049468088:5S_rRNA
2	227644054	227644172	+	ENSRNA049468081:5S_rRNA
2	227644372	227644490	+	ENSRNA049468070:5S_rRNA
2	227644692	227644810	+	ENSRNA049468063:5S_rRNA
2	227645011	227645129	+	ENSRNA049468058:5S_rRNA
2	227645330	227645448	+	ENSRNA049468049:5S_rRNA
2	227645647	227645765	+	ENSRNA049468043:5S_rRNA
2	227645967	227646085	+	ENSRNA049468038:5S_rRNA
2	227646285	227646403	+	ENSRNA049468030:5S_rRNA
2	227646603	227646721	+	ENSRNA049468021:5S_rRNA
2	227646923	227647041	+	ENSRNA049468017:5S_rRNA
2	227647241	227647359	+	ENSRNA049468013:5S_rRNA
2	227647560	227647678	+	ENSRNA049468008:5S_rRNA
2	227647878	227647996	+	ENSRNA049468005:5S_rRNA
2	227648197	227648315	+	ENSRNA049468001:5S_rRNA
2	227648516	227648634	+	ENSRNA049467992:5S_rRNA
2	227648835	227648953	+	ENSRNA049467989:5S_rRNA
2	227649155	227649273	+	ENSRNA049467983:5S_rRNA
2	227649474	227649592	+	ENSRNA049467978:5S_rRNA
2	227649793	227649911	+	ENSRNA049467971:5S_rRNA
2	227650112	227650230	+	ENSRNA049467962:5S_rRNA
2	227650431	227650549	+	ENSRNA049467957:5S_rRNA
2	227650750	227650868	+	ENSRNA049467951:5S_rRNA
2	227651069	227651187	+	ENSRNA049467947:5S_rRNA
2	227651389	227651507	+	ENSRNA049467939:5S_rRNA
2	227651708	227651826	+	ENSRNA049467930:5S_rRNA
2	227652027	227652145	+	ENSRNA049467926:5S_rRNA
2	227652346	227652464	+	ENSRNA049467913:5S_rRNA
2	227652665	227652783	+	ENSRNA049467902:5S_rRNA
2	227652985	227653103	+	ENSRNA049467894:5S_rRNA
2	227653304	227653422	+	ENSRNA049467891:5S_rRNA
2	227653624	227653703	+	ENSRNA049467544:5S_rRNA
2	228053948	228054066	+	ENSRNA049467825:5S_rRNA
2	228054283	228054401	+	ENSRNA049467752:5S_rRNA
2	228054618	228054736	+	ENSRNA049467817:5S_rRNA
2	228054945	228055063	+	ENSRNA049467867:5S_rRNA
2	228055270	228055387	+	ENSRNA049467695:5S_rRNA
2	228055604	228055723	+	ENSRNA049467728:5S_rRNA
2	228055931	228056049	+	ENSRNA049467843:5S_rRNA
2	228056258	228056375	+	ENSRNA049467760:5S_rRNA
2	228056576	228056694	+	ENSRNA049467782:5S_rRNA
2	228056908	228057026	+	ENSRNA049467662:5S_rRNA
2	228057241	228057359	+	ENSRNA049467831:5S_rRNA
2	228057575	228057693	+	ENSRNA049467643:5S_rRNA
2	228057898	228058016	+	ENSRNA049467682:5S_rRNA
2	228058231	228058349	+	ENSRNA049467624:5S_rRNA
2	228058565	228058683	+	ENSRNA049467850:5S_rRNA
2	228058886	228059004	+	ENSRNA049467741:5S_rRNA
2	228059216	228059334	+	ENSRNA049467811:5S_rRNA
2	228059548	228059666	+	ENSRNA049467794:5S_rRNA
2	228059881	228059999	+	ENSRNA049467718:5S_rRNA
2	228060216	228060339	+	ENSRNA049467653:5S_rRNA
2	228060548	228060666	+	ENSRNA049467709:5S_rRNA
2	228060882	228061000	+	ENSRNA049467799:5S_rRNA
2	228061216	228061334	+	ENSRNA049467775:5S_rRNA
2	228061541	228061658	+	ENSRNA049467747:5S_rRNA
2	228061872	228061990	+	ENSRNA049467768:5S_rRNA
2	228062135	228062253	+	ENSRNA049467635:5S_rRNA
2	228062401	228062519	+	ENSRNA049467721:5S_rRNA
2	228072010	228072128	+	ENSRNA049467836:5S_rRNA
2	228072273	228072391	+	ENSRNA049467788:5S_rRNA
2	228072538	228072656	+	ENSRNA049467735:5S_rRNA
2	228072804	228072922	+	ENSRNA049467685:5S_rRNA
2	228073069	228073187	+	ENSRNA049467670:5S_rRNA
2	228073336	228073454	+	ENSRNA049467857:5S_rRNA
2	228073604	228073722	+	ENSRNA049467725:5S_rRNA
2	228073828	228073946	+	ENSRNA049467703:5S_rRNA
2	229666793	229666865	+	Zm00001d007358;:e=tRNA
2	230795256	230795340	+	Zm00001d007398;:e=tRNA
2	231751770	231751842	+	Zm00001d007439;:e=tRNA
2	231752685	231752757	-	Zm00001d007440;:e=tRNA
2	232677589	232677662	+	Zm00001d007480;:e=tRNA
2	233732176	233732247	+	Zm00001d007523;:e=tRNA
2	235111439	235111510	+	Zm00001d007579;:e=tRNA
2	236432776	236432847	+	Zm00001d007626;:e=tRNA
2	237257891	237257964	+	Zm00001d007676;:e=tRNA
2	240477322	240477394	+	Zm00001d007829;:e=tRNA
2	242365713	242365784	-	Zm00001d007913;:e=tRNA
2	243471932	243472004	+	Zm00001d007939;:e=tRNA
2	243768825	243768894	+	Zm00001d007946;:e=tRNA
3	6132165	6132237	+	Zm00001d039508;:e=tRNA
3	6132838	6132910	-	Zm00001d039509;:e=tRNA
3	12602777	12602848	+	Zm00001d039704;:e=tRNA
3	12611035	12611107	-	Zm00001d039705;:e=tRNA
3	13777475	13777547	-	Zm00001d039751;:e=tRNA
3	16006652	16006723	+	Zm00001d039829;:e=tRNA
3	21182716	21182788	+	Zm00001d039972;:e=tRNA
3	21798617	21798690	-	Zm00001d039984;:e=tRNA
3	21807442	21807515	-	Zm00001d039986;:e=tRNA
3	23289179	23289251	+	Zm00001d040021;:e=tRNA
3	23289915	23289987	-	Zm00001d040022;:e=tRNA
3	24879096	24879174	+	Zm00001d040053;:e=tRNA
3	26965874	26965947	-	Zm00001d040086;:e=tRNA
3	30153606	30153677	-	Zm00001d040167;:e=tRNA
3	31639978	31640049	-	Zm00001d040194;:e=tRNA
3	31711131	31711211	-	Zm00001d040200;:e=tRNA
3	33394894	33394967	+	Zm00001d040241;:e=tRNA
3	35591904	35591970	-	Zm00001d040280;:e=tRNA
3	38314953	38315024	-	Zm00001d040328;:e=tRNA
3	38316290	38316361	-	Zm00001d040329;:e=tRNA
3	41241504	41241574	+	Zm00001d040395;:e=tRNA
3	46973376	46973814	+	ENSRNA049470931:SSU_rRNA_eukarya
3	46973828	46973961	+	ENSRNA049470888:SSU_rRNA_eukarya
3	48424996	48425067	+	Zm00001d040529;:e=tRNA
3	48425321	48425394	-	Zm00001d040530;:e=tRNA
3	48427521	48427592	+	Zm00001d040531;:e=tRNA
3	48427846	48427919	-	Zm00001d040532;:e=tRNA
3	48430285	48430358	-	Zm00001d040533;:e=tRNA
3	53020735	53020806	+	Zm00001d040605;:e=tRNA
3	58020902	58020973	+	Zm00001d040683;:e=tRNA
3	62236115	62236188	-	Zm00001d040746;:e=tRNA
3	62236331	62236404	-	Zm00001d040747;:e=tRNA
3	64059995	64060068	+	Zm00001d040761;:e=tRNA
3	67482118	67482189	+	Zm00001d040811;:e=tRNA
3	75475294	75475365	+	Zm00001d040885;:e=tRNA
3	81480789	81480875	+	Zm00001d040942;:e=tRNA
3	81488677	81488751	-	Zm00001d040943;:e=tRNA
3	81490802	81490873	+	Zm00001d040944;:e=tRNA
3	81493714	81493787	-	Zm00001d040945;:e=tRNA
3	81494514	81494587	+	Zm00001d040946;:e=tRNA
3	85662922	85662994	-	Zm00001d040969;:e=tRNA
3	96363706	96363786	+	Zm00001d041085;:e=tRNA
3	98311515	98311584	-	Zm00001d041115;:e=tRNA
3	107765515	107765587	+	Zm00001d041241;:e=tRNA
3	107766576	107766655	-	Zm00001d041242;:e=tRNA
3	115652833	115652906	-	Zm00001d041391;:e=tRNA
3	116796293	116796366	-	Zm00001d041401;:e=tRNA
3	117753574	117753644	-	Zm00001d041412;:e=tRNA
3	117754562	117754632	-	Zm00001d041413;:e=tRNA
3	120514659	120514731	+	Zm00001d041447;:e=tRNA
3	122111019	122111092	+	Zm00001d041469;:e=tRNA
3	123806729	123806802	-	Zm00001d041492;:e=tRNA
3	124743109	124743181	+	Zm00001d041507;:e=tRNA
3	126364494	126364566	+	Zm00001d041540;:e=tRNA
3	135589668	135589740	-	Zm00001d041739;:e=tRNA
3	141908103	141908176	-	Zm00001d041875;:e=tRNA
3	142512460	142512533	+	Zm00001d041894;:e=tRNA
3	142524514	142524587	+	Zm00001d041896;:e=tRNA
3	142526410	142526483	+	Zm00001d041897;:e=tRNA
3	142558742	142558815	+	Zm00001d041898;:e=tRNA
3	144379628	144379701	-	Zm00001d041936;:e=tRNA
3	145925161	145925232	+	Zm00001d041966;:e=tRNA
3	147290368	147290438	+	Zm00001d042012;:e=tRNA
3	169466904	169466984	+	Zm00001d042496;:e=tRNA
3	170521599	170521685	+	Zm00001d042521;:e=tRNA
3	171735291	171735364	-	Zm00001d042559;:e=tRNA
3	180157511	180157583	+	Zm00001d042797;:e=tRNA
3	180158327	180158399	-	Zm00001d042798;:e=tRNA
3	180463827	180463899	+	Zm00001d042805;:e=tRNA
3	180464719	180464791	-	Zm00001d042806;:e=tRNA
3	182259666	182259738	+	Zm00001d042859;:e=tRNA
3	182269271	182269343	-	Zm00001d042860;:e=tRNA
3	183183637	183183709	+	Zm00001d042893;:e=tRNA
3	183184480	183184552	-	Zm00001d042894;:e=tRNA
3	183210718	183210790	-	Zm00001d042897;:e=tRNA
3	184720014	184720090	+	Zm00001d042951;:e=tRNA
3	186041878	186041949	-	Zm00001d042990;:e=tRNA
3	187059971	187060051	+	Zm00001d043032;:e=tRNA
3	187601903	187601974	+	Zm00001d043053;:e=tRNA
3	189716741	189716812	-	Zm00001d043120;:e=tRNA
3	189952124	189952192	+	Zm00001d043132;:e=tRNA
3	189952625	189952697	-	Zm00001d043133;:e=tRNA
3	190387629	190387698	+	Zm00001d043162;:e=tRNA
3	190388513	190388582	-	Zm00001d043163;:e=tRNA
3	190539468	190539539	-	Zm00001d043172;:e=tRNA
3	196845441	196845512	-	Zm00001d043331;:e=tRNA
3	196938375	196938446	-	Zm00001d043334;:e=tRNA
3	201352795	201352867	+	Zm00001d043475;:e=tRNA
3	201362786	201362858	-	Zm00001d043476;:e=tRNA
3	203279322	203279394	+	Zm00001d043537;:e=tRNA
3	210770656	210770728	+	Zm00001d043810;:e=tRNA
3	210771432	210771504	-	Zm00001d043811;:e=tRNA
3	211038313	211038386	-	Zm00001d043828;:e=tRNA
3	211911262	211911333	+	Zm00001d043846;:e=tRNA
3	212495003	212495075	+	Zm00001d043866;:e=tRNA
3	212495739	212495811	-	Zm00001d043867;:e=tRNA
3	213332001	213332074	+	Zm00001d043901;:e=tRNA
3	215655349	215655420	-	Zm00001d043987;:e=tRNA
3	216145629	216145702	+	Zm00001d043999;:e=tRNA
3	216146645	216146716	-	Zm00001d044000;:e=tRNA
3	218251268	218251340	+	Zm00001d044064;:e=tRNA
3	218297061	218297132	-	Zm00001d044070;:e=tRNA
3	219061402	219061474	+	Zm00001d044097;:e=tRNA
3	219062369	219062441	-	Zm00001d044098;:e=tRNA
3	220669297	220669369	+	Zm00001d044155;:e=tRNA
3	222605456	222605522	-	Zm00001d044234;:e=tRNA
3	228395709	228395781	-	Zm00001d044454;:e=tRNA
3	231853671	231853744	-	Zm00001d044568;:e=tRNA
3	232119601	232119670	+	Zm00001d044574;:e=tRNA
4	136262	136334	+	Zm00001d048580;:e=tRNA
4	136773	136845	-	Zm00001d048581;:e=tRNA
4	3045291	3045362	-	Zm00001d048668;:e=tRNA
4	5783770	5783848	-	Zm00001d048803;:e=tRNA
4	6770898	6770984	-	Zm00001d048869;:e=tRNA
4	13416883	13416955	+	Zm00001d049037;:e=tRNA
4	15738514	15738586	+	Zm00001d049089;:e=tRNA
4	15739467	15739539	-	Zm00001d049090;:e=tRNA
4	16794304	16794376	+	Zm00001d049123;:e=tRNA
4	16795364	16795436	-	Zm00001d049124;:e=tRNA
4	17028838	17028909	+	Zm00001d049130;:e=tRNA
4	17029520	17029592	-	Zm00001d049131;:e=tRNA
4	20590096	20590168	+	Zm00001d049205;:e=tRNA
4	25104298	25104370	+	Zm00001d049298;:e=tRNA
4	25574235	25574308	+	Zm00001d049307;:e=tRNA
4	32895761	32895833	+	Zm00001d049512;:e=tRNA
4	32896845	32896917	-	Zm00001d049513;:e=tRNA
4	33164004	33164076	+	Zm00001d049523;:e=tRNA
4	33164974	33165046	-	Zm00001d049524;:e=tRNA
4	35782086	35782159	-	Zm00001d049575;:e=tRNA
4	38955534	38955614	-	Zm00001d049658;:e=tRNA
4	44103706	44103778	+	Zm00001d049772;:e=tRNA
4	44104385	44104457	-	Zm00001d049773;:e=tRNA
4	49010832	49010918	-	Zm00001d049864;:e=tRNA
4	49668566	49668637	+	Zm00001d049868;:e=tRNA
4	49668891	49668965	-	Zm00001d049869;:e=tRNA
4	56278681	56278753	+	Zm00001d049967;:e=tRNA
4	56279826	56279898	+	Zm00001d049968;:e=tRNA
4	56280901	56280973	-	Zm00001d049969;:e=tRNA
4	59591592	59591664	+	Zm00001d050013;:e=tRNA
4	59592267	59592339	-	Zm00001d050014;:e=tRNA
4	67739325	67739397	-	Zm00001d050126;:e=tRNA
4	75467915	75467987	+	Zm00001d050239;:e=tRNA
4	75468581	75468653	-	Zm00001d050240;:e=tRNA
4	78277808	78277879	-	Zm00001d050278;:e=tRNA
4	81474299	81474377	-	Zm00001d050325;:e=tRNA
4	83056887	83056957	-	Zm00001d050354;:e=tRNA
4	85450085	85450157	+	Zm00001d050390;:e=tRNA
4	85451162	85451234	-	Zm00001d050391;:e=tRNA
4	102612916	102612997	+	Zm00001d050587;:e=tRNA
4	105024542	105024614	+	Zm00001d050619;:e=tRNA
4	105337830	105337903	-	Zm00001d050622;:e=tRNA
4	112074059	112074130	+	Zm00001d050652;:e=tRNA
4	112075504	112075575	+	Zm00001d050653;:e=tRNA
4	112876484	112876557	-	Zm00001d050659;:e=tRNA
4	113430122	113430255	-	ENSRNA049467046:SSU_rRNA_eukarya
4	115259036	115259110	-	Zm00001d050681;:e=tRNA
4	115346344	115346417	+	Zm00001d050686;:e=tRNA
4	120124813	120124886	+	Zm00001d050738;:e=tRNA
4	120373569	120373640	-	Zm00001d050740;:e=tRNA
4	121126381	121126459	+	Zm00001d050760;:e=tRNA
4	121188350	121188422	-	Zm00001d050761;:e=tRNA
4	125465469	125465550	+	Zm00001d050835;:e=tRNA
4	129172903	129172975	+	Zm00001d050901;:e=tRNA
4	129173572	129173644	-	Zm00001d050902;:e=tRNA
4	132090074	132090146	-	Zm00001d050930;:e=tRNA
4	133005673	133005749	-	Zm00001d050945;:e=tRNA
4	135785787	135785858	-	Zm00001d050991;:e=tRNA
4	138109617	138109695	+	Zm00001d051038;:e=tRNA
4	138206089	138206170	+	Zm00001d051040;:e=tRNA
4	140137097	140137169	-	Zm00001d051066;:e=tRNA
4	143105165	143105238	-	Zm00001d051108;:e=tRNA
4	149175176	149175248	+	Zm00001d051226;:e=tRNA
4	150063935	150064006	+	Zm00001d051243;:e=tRNA
4	151039302	151039382	+	Zm00001d051263;:e=tRNA
4	151573350	151573421	+	Zm00001d051282;:e=tRNA
4	151573744	151573815	+	Zm00001d051283;:e=tRNA
4	151574140	151574211	+	Zm00001d051284;:e=tRNA
4	151574547	151574618	+	Zm00001d051285;:e=tRNA
4	155293569	155293645	+	Zm00001d051346;:e=tRNA
4	155884401	155884481	+	Zm00001d051357;:e=tRNA
4	156464062	156464133	+	Zm00001d051378;:e=tRNA
4	156466299	156466370	+	Zm00001d051379;:e=tRNA
4	158819989	158820061	+	Zm00001d051443;:e=tRNA
4	158821798	158821870	-	Zm00001d051444;:e=tRNA
4	160303711	160303784	+	Zm00001d051489;:e=tRNA
4	164146574	164146645	-	Zm00001d051603;:e=tRNA
4	168572851	168572922	-	Zm00001d051738;:e=tRNA
4	171125040	171125111	+	Zm00001d051825;:e=tRNA
4	172535377	172535448	+	Zm00001d051862;:e=tRNA
4	175776843	175776915	+	Zm00001d051979;:e=tRNA
4	176212400	176212473	+	Zm00001d052000;:e=tRNA
4	179034637	179034711	+	Zm00001d052084;:e=tRNA
4	179035606	179035678	-	Zm00001d052085;:e=tRNA
4	185960667	185960739	+	Zm00001d052283;:e=tRNA
4	186096514	186096587	-	Zm00001d052290;:e=tRNA
4	189198091	189198163	-	Zm00001d052406;:e=tRNA
4	189764602	189764673	-	Zm00001d052427;:e=tRNA
4	189766062	189766135	-	Zm00001d052428;:e=tRNA
4	190144697	190144768	-	Zm00001d052446;:e=tRNA
4	192858114	192858200	-	Zm00001d052548;:e=tRNA
4	196885816	196885888	+	Zm00001d052671;:e=tRNA
4	196886050	196886118	-	Zm00001d052672;:e=tRNA
4	204559044	204559116	+	Zm00001d052913;:e=tRNA
4	204559723	204559795	-	Zm00001d052914;:e=tRNA
4	209946031	209946122	-	Zm00001d053029;:e=tRNA
4	210211938	210212011	-	Zm00001d053039;:e=tRNA
4	211194967	211195038	+	Zm00001d053057;:e=tRNA
4	224517980	224518051	+	Zm00001d053291;:e=tRNA
4	224556098	224556169	+	Zm00001d053292;:e=tRNA
4	230484237	230484310	+	Zm00001d053405;:e=tRNA
4	230829447	230829518	+	Zm00001d053417;:e=tRNA
4	230840419	230840490	+	Zm00001d053418;:e=tRNA
4	230847625	230847696	+	Zm00001d053419;:e=tRNA
4	230848564	230848635	+	Zm00001d053420;:e=tRNA
4	230850821	230850892	+	Zm00001d053421;:e=tRNA
4	230851761	230851832	+	Zm00001d053422;:e=tRNA
4	232442512	232442584	-	Zm00001d053457;:e=tRNA
4	232442879	232442951	-	Zm00001d053458;:e=tRNA
4	232443252	232443324	-	Zm00001d053459;:e=tRNA
4	232443625	232443697	-	Zm00001d053460;:e=tRNA
4	232444001	232444073	-	Zm00001d053461;:e=tRNA
4	232444741	232444813	-	Zm00001d053462;:e=tRNA
4	232445113	232445185	-	Zm00001d053463;:e=tRNA
4	232445486	232445558	-	Zm00001d053464;:e=tRNA
4	232445852	232445924	-	Zm00001d053465;:e=tRNA
4	232446597	232446669	-	Zm00001d053466;:e=tRNA
4	232446967	232447039	-	Zm00001d053467;:e=tRNA
4	232447340	232447412	-	Zm00001d053468;:e=tRNA
4	232474331	232474403	+	Zm00001d053469;:e=tRNA
4	232474704	232474776	+	Zm00001d053470;:e=tRNA
4	232475076	232475148	+	Zm00001d053471;:e=tRNA
4	232484962	232485034	-	Zm00001d053472;:e=tRNA
4	232485335	232485407	-	Zm00001d053473;:e=tRNA
4	232485690	232485762	-	Zm00001d053474;:e=tRNA
4	232486027	232486099	-	Zm00001d053475;:e=tRNA
4	232486404	232486476	-	Zm00001d053476;:e=tRNA
4	232486778	232486850	-	Zm00001d053477;:e=tRNA
4	232487123	232487195	-	Zm00001d053478;:e=tRNA
4	232487495	232487567	-	Zm00001d053479;:e=tRNA
4	232487868	232487940	-	Zm00001d053480;:e=tRNA
4	232488241	232488313	-	Zm00001d053481;:e=tRNA
4	232488613	232488685	-	Zm00001d053482;:e=tRNA
4	232488986	232489058	-	Zm00001d053483;:e=tRNA
4	232489358	232489430	-	Zm00001d053484;:e=tRNA
4	232489705	232489777	-	Zm00001d053485;:e=tRNA
4	232490077	232490149	-	Zm00001d053486;:e=tRNA
4	232490450	232490522	-	Zm00001d053487;:e=tRNA
4	232490823	232490895	-	Zm00001d053488;:e=tRNA
4	232491195	232491267	-	Zm00001d053489;:e=tRNA
4	232491573	232491645	-	Zm00001d053490;:e=tRNA
4	232491945	232492017	-	Zm00001d053491;:e=tRNA
4	232492317	232492389	-	Zm00001d053492;:e=tRNA
4	232492690	232492762	-	Zm00001d053493;:e=tRNA
4	232493061	232493133	-	Zm00001d053494;:e=tRNA
4	232493433	232493505	-	Zm00001d053495;:e=tRNA
4	232493805	232493877	-	Zm00001d053496;:e=tRNA
4	232494176	232494248	-	Zm00001d053497;:e=tRNA
4	232494548	232494620	-	Zm00001d053498;:e=tRNA
4	232494920	232494996	-	Zm00001d053499;:e=tRNA
4	232513326	232513398	-	Zm00001d053501;:e=tRNA
4	232513705	232513777	-	Zm00001d053502;:e=tRNA
4	232514078	232514150	-	Zm00001d053503;:e=tRNA
4	232514449	232514521	-	Zm00001d053504;:e=tRNA
4	232514818	232514890	-	Zm00001d053505;:e=tRNA
4	232515190	232515262	-	Zm00001d053506;:e=tRNA
4	232515562	232515634	-	Zm00001d053507;:e=tRNA
4	232515935	232516007	-	Zm00001d053508;:e=tRNA
4	232516308	232516380	-	Zm00001d053509;:e=tRNA
4	232516674	232516746	-	Zm00001d053510;:e=tRNA
4	232517046	232517118	-	Zm00001d053511;:e=tRNA
4	232517414	232517486	-	Zm00001d053512;:e=tRNA
4	232815872	232815944	-	Zm00001d053517;:e=tRNA
4	234705412	234705485	+	Zm00001d053567;:e=tRNA
4	235588429	235588502	-	Zm00001d053590;:e=tRNA
4	235694734	235694806	-	Zm00001d053592;:e=tRNA
4	239658989	239659062	-	Zm00001d053708;:e=tRNA
4	240869388	240869460	-	Zm00001d053777;:e=tRNA
4	241603079	241603152	-	Zm00001d053814;:e=tRNA
4	244699944	244700104	-	ENSRNA049466686:SSU_rRNA_eukarya
4	244767767	244767853	+	Zm00001d053990;:e=tRNA
4	245295197	245295269	-	Zm00001d054020;:e=tRNA
4	245295966	245296038	-	Zm00001d054021;:e=tRNA
4	245296705	245296777	-	Zm00001d054022;:e=tRNA
4	245297435	245297507	-	Zm00001d054023;:e=tRNA
4	245298204	245298276	-	Zm00001d054024;:e=tRNA
4	245298970	245299042	-	Zm00001d054025;:e=tRNA
4	245299737	245299809	-	Zm00001d054026;:e=tRNA
4	245300507	245300579	-	Zm00001d054027;:e=tRNA
5	1508136	1508209	+	Zm00001d012876;:e=tRNA
5	1898351	1898422	+	Zm00001d012914;:e=tRNA
5	7470676	7470748	-	Zm00001d013266;:e=tRNA
5	7727602	7727674	+	Zm00001d013279;:e=tRNA
5	7728265	7728337	-	Zm00001d013280;:e=tRNA
5	9442720	9442800	+	Zm00001d013356;:e=tRNA
5	14864580	14864652	+	Zm00001d013584;:e=tRNA
5	15183308	15183380	+	Zm00001d013604;:e=tRNA
5	15184003	15184075	-	Zm00001d013605;:e=tRNA
5	18989185	18989257	+	Zm00001d013739;:e=tRNA
5	18990124	18990196	-	Zm00001d013740;:e=tRNA
5	19206835	19206907	-	Zm00001d013748;:e=tRNA
5	19207446	19207518	+	Zm00001d013749;:e=tRNA
5	24856199	24856271	+	Zm00001d013921;:e=tRNA
5	24857153	24857225	-	Zm00001d013922;:e=tRNA
5	25099634	25099706	+	Zm00001d013929;:e=tRNA
5	26707609	26707681	+	Zm00001d013970;:e=tRNA
5	28483711	28483783	+	Zm00001d014008;:e=tRNA
5	28484493	28484565	-	Zm00001d014009;:e=tRNA
5	37101900	37101972	-	Zm00001d014227;:e=tRNA
5	37757856	37757927	+	Zm00001d014242;:e=tRNA
5	44321575	44321647	+	Zm00001d014387;:e=tRNA
5	44322157	44322229	-	Zm00001d014388;:e=tRNA
5	44980068	44980140	+	Zm00001d014408;:e=tRNA
5	44980293	44980365	-	Zm00001d014409;:e=tRNA
5	48008026	48008099	-	Zm00001d014452;:e=tRNA
5	48008446	48008529	-	Zm00001d014453;:e=tRNA
5	48009187	48009258	-	Zm00001d014454;:e=tRNA
5	53093548	53093620	+	Zm00001d014558;:e=tRNA
5	53228501	53228574	+	Zm00001d014560;:e=tRNA
5	53229558	53229630	-	Zm00001d014561;:e=tRNA
5	53758812	53758883	-	Zm00001d014570;:e=tRNA
5	56790955	56791026	-	Zm00001d014635;:e=tRNA
5	56791380	56791463	+	Zm00001d014636;:e=tRNA
5	58605905	58605975	-	Zm00001d014675;:e=tRNA
5	64972792	64972865	+	Zm00001d014837;:e=tRNA
5	64976006	64976079	+	Zm00001d014838;:e=tRNA
5	66874789	66874860	-	Zm00001d014881;:e=tRNA
5	74816318	74816392	+	Zm00001d015083;:e=tRNA
5	76835768	76835840	+	Zm00001d015136;:e=tRNA
5	76837037	76837123	-	Zm00001d015137;:e=tRNA
5	77346808	77346880	+	Zm00001d015157;:e=tRNA
5	77347952	77348024	-	Zm00001d015158;:e=tRNA
5	80609690	80609762	-	Zm00001d015240;:e=tRNA
5	83124163	83124235	+	Zm00001d015295;:e=tRNA
5	83124840	83124912	-	Zm00001d015296;:e=tRNA
5	85751880	85751951	+	Zm00001d015350;:e=tRNA
5	85922933	85923005	+	Zm00001d015352;:e=tRNA
5	85923945	85924017	-	Zm00001d015353;:e=tRNA
5	87950491	87950563	+	Zm00001d015391;:e=tRNA
5	87951170	87951243	-	Zm00001d015392;:e=tRNA
5	90530875	90530948	+	Zm00001d015447;:e=tRNA
5	91857741	91857812	-	Zm00001d015465;:e=tRNA
5	91999214	91999285	-	Zm00001d015472;:e=tRNA
5	92676122	92676194	-	Zm00001d015478;:e=tRNA
5	92700704	92700776	-	Zm00001d015480;:e=tRNA
5	96281276	96281347	+	Zm00001d015537;:e=tRNA
5	96373656	96373728	+	Zm00001d015541;:e=tRNA
5	96374529	96374601	-	Zm00001d015542;:e=tRNA
5	98072916	98072988	+	Zm00001d015563;:e=tRNA
5	98074229	98074300	-	Zm00001d015564;:e=tRNA
5	109169538	109170003	+	ENSRNA049459267:LSU_rRNA_eukarya
5	109170006	109171419	+	ENSRNA049459300:LSU_rRNA_eukarya
5	116617493	116617564	+	Zm00001d015755;:e=tRNA
5	117183507	117183580	+	Zm00001d015760;:e=tRNA
5	120516298	120516378	-	Zm00001d015792;:e=tRNA
5	125008764	125008835	-	Zm00001d015840;:e=tRNA
5	132829348	132829420	+	Zm00001d015937;:e=tRNA
5	132830023	132830095	-	Zm00001d015938;:e=tRNA
5	136230053	136230125	+	Zm00001d015978;:e=tRNA
5	136231044	136231116	-	Zm00001d015979;:e=tRNA
5	141222741	141222818	+	Zm00001d016042;:e=tRNA
5	141223539	141223609	-	Zm00001d016043;:e=tRNA
5	145474713	145474872	-	ENSRNA049455955:LSU_rRNA_eukarya
5	145713400	145713471	+	Zm00001d016123;:e=tRNA
5	145714499	145714570	+	Zm00001d016124;:e=tRNA
5	145716134	145716205	+	Zm00001d016125;:e=tRNA
5	145717792	145717863	+	Zm00001d016126;:e=tRNA
5	145725979	145726050	+	Zm00001d016127;:e=tRNA
5	149065332	149065414	+	Zm00001d016186;:e=tRNA
5	154991420	154991492	-	Zm00001d016270;:e=tRNA
5	157440680	157440751	+	Zm00001d016328;:e=tRNA
5	157441005	157441078	-	Zm00001d016329;:e=tRNA
5	157443752	157444682	-	ENSRNA049460422:LSU_rRNA_eukarya
5	158072488	158072560	+	Zm00001d016336;:e=tRNA
5	158073238	158073310	-	Zm00001d016337;:e=tRNA
5	164734726	164734798	+	Zm00001d016494;:e=tRNA
5	167514672	167514745	-	Zm00001d016560;:e=tRNA
5	167685166	167685238	+	Zm00001d016562;:e=tRNA
5	167686139	167686211	-	Zm00001d016563;:e=tRNA
5	170046562	170046633	+	Zm00001d016609;:e=tRNA
5	170046887	170046960	-	Zm00001d016610;:e=tRNA
5	171995554	171995625	-	Zm00001d016668;:e=tRNA
5	172139610	172139682	+	Zm00001d016672;:e=tRNA
5	172140358	172140429	-	Zm00001d016673;:e=tRNA
5	173471100	173471172	+	Zm00001d016713;:e=tRNA
5	174856269	174856342	+	Zm00001d016747;:e=tRNA
5	181265202	181265311	+	Zm00001d016958;:e=tRNA
5	182985139	182985212	+	Zm00001d017023;:e=tRNA
5	185510188	185510259	+	Zm00001d017105;:e=tRNA
5	187209882	187209963	+	Zm00001d017159;:e=tRNA
5	191526696	191526768	+	Zm00001d017277;:e=tRNA
5	191527372	191527450	-	Zm00001d017278;:e=tRNA
5	193487456	193487528	+	Zm00001d017349;:e=tRNA
5	195071259	195071337	+	Zm00001d017408;:e=tRNA
5	195468135	195468208	+	Zm00001d017421;:e=tRNA
5	204104020	204104091	+	Zm00001d017679;:e=tRNA
5	204107824	204107896	+	Zm00001d017680;:e=tRNA
5	204108797	204108869	-	Zm00001d017681;:e=tRNA
5	205199621	205199693	+	Zm00001d017722;:e=tRNA
5	205200298	205200370	-	Zm00001d017723;:e=tRNA
5	209998574	209998645	-	Zm00001d017910;:e=tRNA
5	210455043	210455123	-	Zm00001d017940;:e=tRNA
5	211037257	211037329	-	Zm00001d017972;:e=tRNA
5	211904182	211904254	+	Zm00001d018007;:e=tRNA
5	211905026	211905098	-	Zm00001d018008;:e=tRNA
5	212364417	212364487	+	Zm00001d018026;:e=tRNA
5	214090058	214090130	+	Zm00001d018094;:e=tRNA
5	214091026	214091098	-	Zm00001d018095;:e=tRNA
5	214480485	214480569	+	Zm00001d018108;:e=tRNA
5	215771943	215772016	+	Zm00001d018164;:e=tRNA
5	215772153	215772226	+	Zm00001d018165;:e=tRNA
5	215840133	215840206	+	Zm00001d018166;:e=tRNA
5	215840460	215840531	-	Zm00001d018167;:e=tRNA
5	215847604	215847691	-	Zm00001d018168;:e=tRNA
5	215848444	215848514	+	Zm00001d018169;:e=tRNA
5	215848997	215849070	-	Zm00001d018170;:e=tRNA
5	215851807	215851878	+	Zm00001d018171;:e=tRNA
5	215851874	215851945	+	Zm00001d018172;:e=tRNA
5	215852403	215852475	+	Zm00001d018173;:e=tRNA
5	215852537	215852620	+	Zm00001d018174;:e=tRNA
5	215852968	215853041	+	Zm00001d018175;:e=tRNA
5	216740064	216740136	+	Zm00001d018215;:e=tRNA
5	220500998	220501069	+	Zm00001d018424;:e=tRNA
5	220515646	220515719	+	Zm00001d018425;:e=tRNA
5	222411295	222411368	+	Zm00001d018519;:e=tRNA
5	222415603	222415676	-	Zm00001d018520;:e=tRNA
5	223271585	223271658	+	Zm00001d018563;:e=tRNA
5	223284540	223284612	-	Zm00001d018564;:e=tRNA
6	6136705	6136778	+	Zm00001d035120;:e=tRNA
6	6230740	6230820	+	Zm00001d035121;:e=tRNA
6	6233627	6233707	+	Zm00001d035122;:e=tRNA
6	12748054	12748209	-	ENSRNA049478343:5_8S_rRNA
6	12748431	12750238	-	ENSRNA049478126:SSU_rRNA_eukarya
6	12757262	12757422	-	ENSRNA049478241:SSU_rRNA_eukarya
6	12757485	12757587	-	ENSRNA049478387:SSU_rRNA_eukarya
6	12776937	12777222	-	ENSRNA049478234:SSU_rRNA_eukarya
6	12777300	12777807	-	ENSRNA049478212:SSU_rRNA_eukarya
6	12810200	12811109	-	ENSRNA049478203:SSU_rRNA_eukarya
6	12818119	12818274	-	ENSRNA049478275:5_8S_rRNA
6	12818491	12820302	-	ENSRNA049478144:SSU_rRNA_eukarya
6	12823641	12824642	-	ENSRNA049478180:LSU_rRNA_eukarya
6	12824696	12824911	-	ENSRNA049478221:LSU_rRNA_eukarya
6	13473592	13474021	-	ENSRNA049478207:LSU_rRNA_eukarya
6	13474026	13474303	-	ENSRNA049478227:LSU_rRNA_eukarya
6	13475196	13475351	-	ENSRNA049478313:5_8S_rRNA
6	13475571	13477381	-	ENSRNA049478113:SSU_rRNA_eukarya
6	13507487	13507764	-	ENSRNA049478226:LSU_rRNA_eukarya
6	13508651	13508805	-	ENSRNA049478267:5_8S_rRNA
6	13509024	13510834	-	ENSRNA049478122:SSU_rRNA_eukarya
6	13517632	13517787	-	ENSRNA049478333:5_8S_rRNA
6	13518004	13519813	-	ENSRNA049478109:SSU_rRNA_eukarya
6	13550189	13550344	-	ENSRNA049478282:5_8S_rRNA
6	13550565	13552374	-	ENSRNA049478138:SSU_rRNA_eukarya
6	13565634	13565789	-	ENSRNA049478287:5_8S_rRNA
6	13566012	13567822	-	ENSRNA049478119:SSU_rRNA_eukarya
6	13586174	13586329	-	ENSRNA049478292:5_8S_rRNA
6	13586548	13588358	-	ENSRNA049478106:SSU_rRNA_eukarya
6	13595145	13595300	-	ENSRNA049478301:5_8S_rRNA
6	13609016	13609176	-	ENSRNA049478247:SSU_rRNA_eukarya
6	13609239	13609341	-	ENSRNA049478381:SSU_rRNA_eukarya
6	13620935	13621245	-	ENSRNA049478230:SSU_rRNA_eukarya
6	13621312	13622420	-	ENSRNA049478167:SSU_rRNA_eukarya
6	13670463	13670618	-	ENSRNA049478272:5_8S_rRNA
6	13670846	13672623	-	ENSRNA049478153:SSU_rRNA_eukarya
6	14252208	14252357	-	ENSRNA049478350:5_8S_rRNA
6	14252588	14254398	-	ENSRNA049478140:SSU_rRNA_eukarya
6	14265452	14265607	-	ENSRNA049478307:5_8S_rRNA
6	14265828	14267638	-	ENSRNA049478131:SSU_rRNA_eukarya
6	14270867	14271868	-	ENSRNA049478183:LSU_rRNA_eukarya
6	14271927	14272115	-	ENSRNA049478239:LSU_rRNA_eukarya
6	14282732	14282887	-	ENSRNA049478252:5_8S_rRNA
6	14283113	14283803	-	ENSRNA049478188:SSU_rRNA_eukarya
6	14283808	14283935	-	ENSRNA049478355:SSU_rRNA_eukarya
6	14283946	14284047	-	ENSRNA049478368:SSU_rRNA_eukarya
6	14289084	14290039	-	ENSRNA049478201:SSU_rRNA_eukarya
6	14295240	14295633	-	ENSRNA049478218:SSU_rRNA_eukarya
6	14302900	14303055	-	ENSRNA049478260:5_8S_rRNA
6	14318674	14319897	-	ENSRNA049478177:SSU_rRNA_eukarya
6	14326931	14327086	-	ENSRNA049478320:5_8S_rRNA
6	14327311	14328001	-	ENSRNA049478193:SSU_rRNA_eukarya
6	14328002	14328498	-	ENSRNA049478205:SSU_rRNA_eukarya
6	14328511	14328628	-	ENSRNA049478362:SSU_rRNA_eukarya
6	14328720	14328794	-	ENSRNA049478375:SSU_rRNA_eukarya
6	14389305	14389460	-	ENSRNA049478262:5_8S_rRNA
6	14389679	14391490	-	ENSRNA049478136:SSU_rRNA_eukarya
6	14398724	14398879	-	ENSRNA049478328:5_8S_rRNA
6	14399110	14400439	-	ENSRNA049478162:SSU_rRNA_eukarya
6	14459501	14459656	-	ENSRNA049478336:5_8S_rRNA
6	14459874	14461684	-	ENSRNA049478147:SSU_rRNA_eukarya
6	14464912	14466400	-	ENSRNA049478156:LSU_rRNA_eukarya
6	14508553	14508688	-	ENSRNA049478392:LSU_rRNA_eukarya
6	20852363	20852446	+	Zm00001d035315;:e=tRNA
6	21753622	21753693	-	Zm00001d035334;:e=tRNA
6	24808273	24808344	+	Zm00001d035421;:e=tRNA
6	25408419	25408495	-	ENSRNA049477439:SSU_rRNA_eukarya
6	25408608	25409716	-	ENSRNA049477408:SSU_rRNA_eukarya
6	25428508	25428663	-	ENSRNA049477412:5_8S_rRNA
6	25428881	25430691	-	ENSRNA049477401:SSU_rRNA_eukarya
6	25441938	25442093	-	ENSRNA049477415:5_8S_rRNA
6	25442311	25444120	-	ENSRNA049477405:SSU_rRNA_eukarya
6	25451359	25451514	-	ENSRNA049477418:5_8S_rRNA
6	25466383	25466485	-	ENSRNA049477429:SSU_rRNA_eukarya
6	29577958	29578030	+	Zm00001d035499;:e=tRNA
6	29667526	29667599	-	Zm00001d035504;:e=tRNA
6	34463368	34463440	+	Zm00001d035576;:e=tRNA
6	34465386	34465458	-	Zm00001d035577;:e=tRNA
6	34698255	34698328	-	Zm00001d035580;:e=tRNA
6	42481265	42481337	-	Zm00001d035716;:e=tRNA
6	43846364	43846435	+	Zm00001d035732;:e=tRNA
6	43847391	43847470	+	Zm00001d035733;:e=tRNA
6	44768589	44768661	-	Zm00001d035746;:e=tRNA
6	54018920	54018992	+	Zm00001d035832;:e=tRNA
6	60144508	60144579	+	Zm00001d035917;:e=tRNA
6	61325235	61325306	-	Zm00001d035938;:e=tRNA
6	61526035	61526106	+	Zm00001d035943;:e=tRNA
6	61557008	61557079	+	Zm00001d035944;:e=tRNA
6	63573152	63573224	-	Zm00001d035970;:e=tRNA
6	70690902	70690975	-	Zm00001d036074;:e=tRNA
6	70691118	70691191	-	Zm00001d036075;:e=tRNA
6	71117387	71117458	-	Zm00001d036083;:e=tRNA
6	74749514	74749584	+	Zm00001d036153;:e=tRNA
6	74783894	74783964	+	Zm00001d036154;:e=tRNA
6	77845548	77845619	-	Zm00001d036223;:e=tRNA
6	85021282	85021353	+	Zm00001d036344;:e=tRNA
6	85262863	85262934	-	Zm00001d036352;:e=tRNA
6	89526782	89526854	+	Zm00001d036473;:e=tRNA
6	89527605	89527677	-	Zm00001d036474;:e=tRNA
6	91251480	91251551	+	Zm00001d036528;:e=tRNA
6	93652212	93652286	+	Zm00001d036580;:e=tRNA
6	94216102	94216174	-	Zm00001d036603;:e=tRNA
6	94216259	94216331	-	Zm00001d036604;:e=tRNA
6	94220603	94220675	-	Zm00001d036607;:e=tRNA
6	94956968	94957040	+	Zm00001d036618;:e=tRNA
6	94957625	94957697	-	Zm00001d036619;:e=tRNA
6	97586569	97586641	+	Zm00001d036686;:e=tRNA
6	106930806	106930877	+	Zm00001d036943;:e=tRNA
6	112276988	112277059	+	Zm00001d037101;:e=tRNA
6	112286399	112286472	+	Zm00001d037102;:e=tRNA
6	115551475	115551546	+	Zm00001d037201;:e=tRNA
6	118884664	118884736	+	Zm00001d037269;:e=tRNA
6	123474859	123474932	-	Zm00001d037374;:e=tRNA
6	128075808	128075876	+	Zm00001d037523;:e=tRNA
6	128076828	128076900	-	Zm00001d037524;:e=tRNA
6	130529505	130529577	+	Zm00001d037583;:e=tRNA
6	130529834	130529902	-	Zm00001d037584;:e=tRNA
6	130745190	130745262	+	Zm00001d037591;:e=tRNA
6	130745833	130745905	-	Zm00001d037592;:e=tRNA
6	133565085	133565157	+	Zm00001d037670;:e=tRNA
6	133566256	133566328	-	Zm00001d037671;:e=tRNA
6	133788014	133788086	+	Zm00001d037678;:e=tRNA
6	133788685	133788757	-	Zm00001d037679;:e=tRNA
6	134341113	134341184	+	Zm00001d037697;:e=tRNA
6	141421821	141421893	+	Zm00001d037896;:e=tRNA
6	141662449	141662520	-	Zm00001d037908;:e=tRNA
6	152169898	152169979	-	Zm00001d038237;:e=tRNA
6	152238488	152238571	+	Zm00001d038245;:e=tRNA
6	152255176	152255259	+	Zm00001d038246;:e=tRNA
6	152291517	152291600	+	Zm00001d038247;:e=tRNA
6	152674368	152674440	-	Zm00001d038264;:e=tRNA
6	154437494	154437565	+	Zm00001d038323;:e=tRNA
6	154438211	154438283	-	Zm00001d038324;:e=tRNA
6	155077539	155077611	+	Zm00001d038353;:e=tRNA
6	155078421	155078493	-	Zm00001d038354;:e=tRNA
6	156065339	156065410	+	Zm00001d038385;:e=tRNA
6	156066629	156066701	-	Zm00001d038386;:e=tRNA
6	160948365	160948437	-	Zm00001d038615;:e=tRNA
6	164608651	164608723	+	Zm00001d038798;:e=tRNA
6	166769418	166769490	+	Zm00001d038906;:e=tRNA
6	167335041	167335112	+	Zm00001d038939;:e=tRNA
6	168619608	168619681	-	Zm00001d039003;:e=tRNA
6	168841264	168841334	+	Zm00001d039023;:e=tRNA
6	168883268	168883340	-	Zm00001d039027;:e=tRNA
6	168885388	168885466	-	Zm00001d039028;:e=tRNA
6	170776692	170776764	+	Zm00001d039134;:e=tRNA
7	9634818	9634890	-	Zm00001d018932;:e=tRNA
7	14156833	14156903	+	Zm00001d019051;:e=tRNA
7	21585496	21585568	+	Zm00001d019201;:e=tRNA
7	21585923	21585994	-	Zm00001d019202;:e=tRNA
7	21947666	21947749	+	Zm00001d019209;:e=tRNA
7	26386466	26386538	+	Zm00001d019295;:e=tRNA
7	30204627	30204699	+	Zm00001d019367;:e=tRNA
7	30205141	30205213	-	Zm00001d019368;:e=tRNA
7	33314995	33315076	+	Zm00001d019428;:e=tRNA
7	36807383	36807464	+	Zm00001d019491;:e=tRNA
7	40666605	40666677	+	Zm00001d019532;:e=tRNA
7	40667536	40667608	-	Zm00001d019533;:e=tRNA
7	40700420	40700491	+	Zm00001d019535;:e=tRNA
7	46247502	46247573	+	Zm00001d019602;:e=tRNA
7	46255868	46255948	-	Zm00001d019603;:e=tRNA
7	46262142	46262213	+	Zm00001d019604;:e=tRNA
7	46276126	46276205	+	Zm00001d019608;:e=tRNA
7	46286812	46286883	+	Zm00001d019609;:e=tRNA
7	46287137	46287210	-	Zm00001d019610;:e=tRNA
7	47368205	47368277	-	Zm00001d019633;:e=tRNA
7	65860044	65860117	+	Zm00001d019823;:e=tRNA
7	72712973	72713045	+	Zm00001d019880;:e=tRNA
7	77960552	77960624	-	Zm00001d019938;:e=tRNA
7	80656265	80656336	-	Zm00001d019963;:e=tRNA
7	81078392	81078464	+	Zm00001d019969;:e=tRNA
7	81079700	81079772	-	Zm00001d019970;:e=tRNA
7	81503975	81504046	+	Zm00001d019979;:e=tRNA
7	88515536	88515608	+	Zm00001d020044;:e=tRNA
7	88516433	88516504	-	Zm00001d020045;:e=tRNA
7	96524846	96524918	+	Zm00001d020161;:e=tRNA
7	96525779	96525851	-	Zm00001d020162;:e=tRNA
7	96959701	96959779	-	Zm00001d020169;:e=tRNA
7	97827031	97827103	+	Zm00001d020181;:e=tRNA
7	104853281	104853359	+	Zm00001d020302;:e=tRNA
7	105023717	105023789	+	Zm00001d020304;:e=tRNA
7	105024616	105024688	-	Zm00001d020305;:e=tRNA
7	107935717	107936211	+	ENSRNA049477611:SSU_rRNA_eukarya
7	111139144	111139214	-	Zm00001d020394;:e=tRNA
7	114375170	114375243	-	Zm00001d020439;:e=tRNA
7	115795449	115795521	-	Zm00001d020458;:e=tRNA
7	119811504	119811576	+	Zm00001d020513;:e=tRNA
7	119811951	119812024	-	Zm00001d020514;:e=tRNA
7	121871018	121871090	+	Zm00001d020547;:e=tRNA
7	121871979	121872053	-	Zm00001d020548;:e=tRNA
7	122089673	122089743	-	Zm00001d020553;:e=tRNA
7	133883308	133883393	-	Zm00001d020818;:e=tRNA
7	134122667	134122738	-	Zm00001d020830;:e=tRNA
7	134146558	134146630	+	Zm00001d020831;:e=tRNA
7	134147437	134147509	-	Zm00001d020832;:e=tRNA
7	139712878	139712950	+	Zm00001d020992;:e=tRNA
7	139713959	139714032	-	Zm00001d020993;:e=tRNA
7	141961502	141961588	+	Zm00001d021066;:e=tRNA
7	142570656	142570728	+	Zm00001d021091;:e=tRNA
7	142571325	142571397	-	Zm00001d021092;:e=tRNA
7	147560382	147560468	-	Zm00001d021275;:e=tRNA
7	149740460	149740532	-	Zm00001d021355;:e=tRNA
7	150473486	150473558	+	Zm00001d021381;:e=tRNA
7	151868073	151868141	+	Zm00001d021427;:e=tRNA
7	153185376	153185448	+	Zm00001d021474;:e=tRNA
7	153186053	153186125	-	Zm00001d021475;:e=tRNA
7	153197028	153197101	+	Zm00001d021476;:e=tRNA
7	155597094	155597166	-	Zm00001d021548;:e=tRNA
7	155598541	155598621	+	Zm00001d021549;:e=tRNA
7	155640654	155640740	-	Zm00001d021550;:e=tRNA
7	156003513	156003584	+	Zm00001d021559;:e=tRNA
7	156004398	156004470	-	Zm00001d021560;:e=tRNA
7	156675048	156675118	+	Zm00001d021578;:e=tRNA
7	157332896	157332965	-	Zm00001d021589;:e=tRNA
7	157530381	157530450	+	Zm00001d021593;:e=tRNA
7	161343132	161343210	-	Zm00001d021717;:e=tRNA
7	164398545	164398616	-	Zm00001d021847;:e=tRNA
7	169779560	169779631	-	Zm00001d022086;:e=tRNA
7	170471809	170471880	-	Zm00001d022105;:e=tRNA
7	170989533	170989606	-	Zm00001d022136;:e=tRNA
7	176603551	176603621	+	Zm00001d022389;:e=tRNA
7	178013886	178013967	-	Zm00001d022452;:e=tRNA
7	179077743	179077815	+	Zm00001d022507;:e=tRNA
7	179078421	179078493	-	Zm00001d022508;:e=tRNA
7	179726307	179726380	+	Zm00001d022539;:e=tRNA
7	179726523	179726596	+	Zm00001d022540;:e=tRNA
7	179754361	179754433	+	Zm00001d022543;:e=tRNA
7	181898582	181898652	+	Zm00001d022632;:e=tRNA
8	2956391	2956463	+	Zm00001d008252;:e=tRNA
8	2957520	2957592	-	Zm00001d008253;:e=tRNA
8	2988927	2988999	+	Zm00001d008254;:e=tRNA
8	8318194	8318266	-	Zm00001d008423;:e=tRNA
8	8652545	8652616	+	Zm00001d008438;:e=tRNA
8	12608624	12608695	+	Zm00001d008547;:e=tRNA
8	13356981	13357052	+	Zm00001d008576;:e=tRNA
8	16887452	16887522	-	Zm00001d008675;:e=tRNA
8	16912445	16912510	-	Zm00001d008678;:e=tRNA
8	19659817	19659890	-	Zm00001d008778;:e=tRNA
8	21977814	21977884	+	Zm00001d008831;:e=tRNA
8	23560611	23560682	+	Zm00001d008876;:e=tRNA
8	25294834	25294906	+	Zm00001d008920;:e=tRNA
8	27728162	27728235	+	Zm00001d008967;:e=tRNA
8	34806240	34806313	+	Zm00001d009076;:e=tRNA
8	39222465	39222543	-	Zm00001d009143;:e=tRNA
8	47206224	47206297	+	Zm00001d009251;:e=tRNA
8	47206440	47206513	+	Zm00001d009252;:e=tRNA
8	49666718	49666789	+	Zm00001d009269;:e=tRNA
8	60371217	60371303	+	Zm00001d009370;:e=tRNA
8	64730049	64730117	-	Zm00001d009441;:e=tRNA
8	64730906	64730977	+	Zm00001d009442;:e=tRNA
8	64733652	64733720	-	Zm00001d009443;:e=tRNA
8	64734509	64734580	+	Zm00001d009444;:e=tRNA
8	65757753	65757825	+	Zm00001d009467;:e=tRNA
8	67488186	67488257	+	Zm00001d009499;:e=tRNA
8	73145588	73145660	+	Zm00001d009614;:e=tRNA
8	73146551	73146623	-	Zm00001d009615;:e=tRNA
8	73659564	73659634	+	Zm00001d009623;:e=tRNA
8	75511484	75511556	+	Zm00001d009678;:e=tRNA
8	80108617	80108733	-	ENSRNA049475771:5S_rRNA
8	91348535	91348606	+	Zm00001d009942;:e=tRNA
8	92375530	92375602	-	Zm00001d009959;:e=tRNA
8	93167228	93167300	+	Zm00001d009976;:e=tRNA
8	93167362	93167445	+	Zm00001d009977;:e=tRNA
8	93525304	93525374	+	Zm00001d009986;:e=tRNA
8	95491555	95491629	-	Zm00001d010022;:e=tRNA
8	104656524	104656596	-	Zm00001d010224;:e=tRNA
8	107061026	107061098	+	Zm00001d010276;:e=tRNA
8	107081721	107081793	+	Zm00001d010277;:e=tRNA
8	112079129	112079200	+	Zm00001d010379;:e=tRNA
8	113176199	113176272	+	Zm00001d010405;:e=tRNA
8	114877315	114877385	+	Zm00001d010433;:e=tRNA
8	115105170	115105242	+	Zm00001d010437;:e=tRNA
8	115106129	115106201	-	Zm00001d010438;:e=tRNA
8	120361102	120361174	+	Zm00001d010563;:e=tRNA
8	120838679	120838751	+	Zm00001d010581;:e=tRNA
8	120839451	120839523	-	Zm00001d010582;:e=tRNA
8	121406173	121406244	-	Zm00001d010595;:e=tRNA
8	129186160	129186233	+	Zm00001d010829;:e=tRNA
8	140545536	140545614	-	Zm00001d011146;:e=tRNA
8	142721026	142721097	+	Zm00001d011196;:e=tRNA
8	143231178	143231250	+	Zm00001d011215;:e=tRNA
8	143231863	143231935	-	Zm00001d011216;:e=tRNA
8	145578178	145578264	+	Zm00001d011280;:e=tRNA
8	148432074	148432145	+	Zm00001d011361;:e=tRNA
8	148838757	148838829	-	Zm00001d011372;:e=tRNA
8	148921873	148921945	+	Zm00001d011374;:e=tRNA
8	148922950	148923022	-	Zm00001d011375;:e=tRNA
8	149120839	149120912	+	Zm00001d011381;:e=tRNA
8	149218006	149218079	+	Zm00001d011385;:e=tRNA
8	150443802	150443874	-	Zm00001d011437;:e=tRNA
8	152703569	152703640	+	Zm00001d011505;:e=tRNA
8	155867586	155867657	-	Zm00001d011612;:e=tRNA
8	158583199	158583271	+	Zm00001d011682;:e=tRNA
8	168309531	168309603	+	Zm00001d012104;:e=tRNA
8	168309735	168309803	+	Zm00001d012105;:e=tRNA
8	170088068	170088149	+	Zm00001d012209;:e=tRNA
8	170524069	170524141	+	Zm00001d012230;:e=tRNA
8	173935778	173935841	+	Zm00001d012405;:e=tRNA
8	173936804	173936876	-	Zm00001d012406;:e=tRNA
8	174236954	174237026	-	Zm00001d012422;:e=tRNA
8	174792592	174792664	+	Zm00001d012453;:e=tRNA
8	174793650	174793722	-	Zm00001d012454;:e=tRNA
8	175422416	175422496	+	Zm00001d012490;:e=tRNA
8	176876494	176876566	+	Zm00001d012582;:e=tRNA
8	176877172	176877244	-	Zm00001d012583;:e=tRNA
8	177282458	177282529	+	Zm00001d012617;:e=tRNA
8	178062987	178063058	-	Zm00001d012657;:e=tRNA
8	178461024	178461103	-	Zm00001d012678;:e=tRNA
8	180219555	180219627	+	Zm00001d012762;:e=tRNA
9	3526278	3526649	-	ENSRNA049462348:LSU_rRNA_eukarya
9	3526652	3527117	-	ENSRNA049462250:LSU_rRNA_eukarya
9	3527218	3527382	-	ENSRNA049462318:LSU_rRNA_eukarya
9	4763181	4763254	+	Zm00001d044840;:e=tRNA
9	5508222	5508307	+	Zm00001d044856;:e=tRNA
9	6532736	6532810	-	Zm00001d044885;:e=tRNA
9	6548996	6549070	-	Zm00001d044890;:e=tRNA
9	6551122	6551193	+	Zm00001d044891;:e=tRNA
9	6554034	6554107	-	Zm00001d044892;:e=tRNA
9	6554835	6554908	+	Zm00001d044893;:e=tRNA
9	6555536	6555607	-	Zm00001d044894;:e=tRNA
9	6739124	6739196	+	Zm00001d044900;:e=tRNA
9	6740238	6740310	-	Zm00001d044901;:e=tRNA
9	13100620	13100691	+	Zm00001d045110;:e=tRNA
9	22242913	22242985	+	Zm00001d045440;:e=tRNA
9	22243985	22244057	-	Zm00001d045441;:e=tRNA
9	22804281	22804367	-	Zm00001d045453;:e=tRNA
9	25862699	25862770	-	Zm00001d045542;:e=tRNA
9	33451858	33451930	+	Zm00001d045689;:e=tRNA
9	34856568	34856640	-	Zm00001d045714;:e=tRNA
9	36910195	36910268	+	Zm00001d045749;:e=tRNA
9	47372375	47372455	-	Zm00001d045922;:e=tRNA
9	47564079	47564151	+	Zm00001d045929;:e=tRNA
9	47565853	47565925	-	Zm00001d045930;:e=tRNA
9	53143788	53143860	-	Zm00001d046003;:e=tRNA
9	61923875	61923947	-	Zm00001d046079;:e=tRNA
9	61948635	61948717	-	Zm00001d046080;:e=tRNA
9	61961011	61961082	+	Zm00001d046085;:e=tRNA
9	61963896	61963969	-	Zm00001d046086;:e=tRNA
9	61964695	61964768	+	Zm00001d046087;:e=tRNA
9	61965395	61965466	-	Zm00001d046088;:e=tRNA
9	64032708	64032786	+	Zm00001d046115;:e=tRNA
9	68683771	68683843	+	Zm00001d046165;:e=tRNA
9	69458001	69458074	-	Zm00001d046176;:e=tRNA
9	72301859	72301925	-	Zm00001d046213;:e=tRNA
9	80369790	80369862	+	Zm00001d046324;:e=tRNA
9	80392605	80392676	-	Zm00001d046325;:e=tRNA
9	88592774	88592847	-	Zm00001d046421;:e=tRNA
9	89617862	89617934	+	Zm00001d046433;:e=tRNA
9	90543113	90543344	+	ENSRNA049459418:LSU_rRNA_eukarya
9	90543370	90543534	+	ENSRNA049459435:LSU_rRNA_eukarya
9	90544516	90544589	+	Zm00001d046452;:e=tRNA
9	90865806	90865884	-	Zm00001d046459;:e=tRNA
9	90937848	90937920	+	Zm00001d046462;:e=tRNA
9	90941065	90941137	-	Zm00001d046463;:e=tRNA
9	92375905	92375976	-	Zm00001d046495;:e=tRNA
9	92964758	92964829	-	Zm00001d046507;:e=tRNA
9	93564909	93564981	+	Zm00001d046522;:e=tRNA
9	93565582	93565654	-	Zm00001d046523;:e=tRNA
9	93919377	93919450	+	Zm00001d046525;:e=tRNA
9	95052868	95052940	+	Zm00001d046543;:e=tRNA
9	97435933	97436004	-	Zm00001d046588;:e=tRNA
9	99018251	99018321	+	Zm00001d046619;:e=tRNA
9	102350854	102350934	-	Zm00001d046685;:e=tRNA
9	103144375	103144455	-	Zm00001d046715;:e=tRNA
9	104965230	104965301	-	Zm00001d046768;:e=tRNA
9	105390271	105390343	+	Zm00001d046776;:e=tRNA
9	106514232	106514313	+	Zm00001d046804;:e=tRNA
9	107382817	107382889	+	Zm00001d046825;:e=tRNA
9	107383953	107384027	-	Zm00001d046826;:e=tRNA
9	110031239	110031311	+	Zm00001d046907;:e=tRNA
9	110031899	110031971	-	Zm00001d046908;:e=tRNA
9	110610388	110610460	+	Zm00001d046917;:e=tRNA
9	110611066	110611138	-	Zm00001d046918;:e=tRNA
9	116368372	116368444	+	Zm00001d047040;:e=tRNA
9	116369042	116369114	-	Zm00001d047041;:e=tRNA
9	118586659	118586739	-	Zm00001d047101;:e=tRNA
9	120175454	120175526	+	Zm00001d047152;:e=tRNA
9	120946294	120946366	-	Zm00001d047171;:e=tRNA
9	121652562	121652634	+	Zm00001d047196;:e=tRNA
9	121653524	121653596	-	Zm00001d047197;:e=tRNA
9	123416066	123416138	+	Zm00001d047229;:e=tRNA
9	123417020	123417092	-	Zm00001d047230;:e=tRNA
9	129430125	129430195	-	Zm00001d047413;:e=tRNA
9	130549334	130549405	+	Zm00001d047450;:e=tRNA
9	133089273	133089343	+	Zm00001d047510;:e=tRNA
9	135707642	135707714	+	Zm00001d047564;:e=tRNA
9	136180551	136180628	+	Zm00001d047575;:e=tRNA
9	136438992	136439064	+	Zm00001d047588;:e=tRNA
9	140115727	140115799	+	Zm00001d047730;:e=tRNA
9	140116684	140116756	-	Zm00001d047731;:e=tRNA
9	143977834	143977913	-	Zm00001d047874;:e=tRNA
9	148560446	148560518	+	Zm00001d048037;:e=tRNA
9	148561584	148561656	-	Zm00001d048038;:e=tRNA
9	149323183	149323254	-	Zm00001d048067;:e=tRNA
9	149326181	149326261	-	Zm00001d048068;:e=tRNA
9	149328023	149328103	-	Zm00001d048069;:e=tRNA
9	153047855	153047927	+	Zm00001d048240;:e=tRNA
9	153048524	153048596	-	Zm00001d048241;:e=tRNA
9	156977084	156977155	+	Zm00001d048475;:e=tRNA
9	157821550	157821621	-	Zm00001d048528;:e=tRNA
9	157921534	157921607	+	Zm00001d048530;:e=tRNA
10	1367896	1367973	-	Zm00001d023244;:e=tRNA
10	1689570	1689643	-	Zm00001d023268;:e=tRNA
10	2006392	2006477	-	Zm00001d023276;:e=tRNA
10	4063326	4063404	+	Zm00001d023359;:e=tRNA
10	4679460	4679532	-	Zm00001d023397;:e=tRNA
10	9794413	9794485	-	Zm00001d023550;:e=tRNA
10	10837097	10837168	-	Zm00001d023584;:e=tRNA
10	10880182	10880255	-	Zm00001d023589;:e=tRNA
10	11399237	11399308	-	Zm00001d023598;:e=tRNA
10	13357001	13357073	+	Zm00001d023642;:e=tRNA
10	13357641	13357713	-	Zm00001d023643;:e=tRNA
10	14538694	14538768	+	Zm00001d023667;:e=tRNA
10	16508120	16508191	-	Zm00001d023709;:e=tRNA
10	19253762	19253833	+	Zm00001d023764;:e=tRNA
10	20177089	20177160	+	Zm00001d023786;:e=tRNA
10	20178368	20178439	-	Zm00001d023787;:e=tRNA
10	22715893	22715966	+	Zm00001d023809;:e=tRNA
10	24620112	24620184	+	Zm00001d023848;:e=tRNA
10	24621028	24621100	-	Zm00001d023849;:e=tRNA
10	25327212	25327282	-	Zm00001d023862;:e=tRNA
10	32649346	32649418	+	Zm00001d023970;:e=tRNA
10	32664067	32664139	-	Zm00001d023971;:e=tRNA
10	35063469	35065279	+	ENSRNA049479540:SSU_rRNA_eukarya
10	35065498	35065653	+	ENSRNA049479549:5_8S_rRNA
10	35072674	35073762	+	ENSRNA049479546:SSU_rRNA_eukarya
10	35345887	35345960	-	Zm00001d023996;:e=tRNA
10	37637229	37637300	+	Zm00001d024024;:e=tRNA
10	37650092	37650162	-	Zm00001d024025;:e=tRNA
10	42443887	42444020	+	ENSRNA049475344:SSU_rRNA_eukarya
10	48832174	48832245	-	Zm00001d024136;:e=tRNA
10	48838434	48838514	+	Zm00001d024137;:e=tRNA
10	48840160	48840256	+	ENSRNA049475331:SSU_rRNA_eukarya
10	48840320	48840453	+	ENSRNA049475340:SSU_rRNA_eukarya
10	48844911	48845007	+	ENSRNA049475348:SSU_rRNA_eukarya
10	48845021	48845140	+	ENSRNA049475359:SSU_rRNA_eukarya
10	48845211	48845522	+	ENSRNA049475322:SSU_rRNA_eukarya
10	51055710	51056249	+	ENSRNA049475645:SSU_rRNA_eukarya
10	62018116	62018188	+	Zm00001d024287;:e=tRNA
10	62019442	62019514	-	Zm00001d024288;:e=tRNA
10	62655665	62655735	+	Zm00001d024297;:e=tRNA
10	66581794	66581865	+	Zm00001d024358;:e=tRNA
10	67744629	67744696	+	Zm00001d024374;:e=tRNA
10	67788432	67788504	-	Zm00001d024375;:e=tRNA
10	72536758	72536830	+	Zm00001d024472;:e=tRNA
10	72537433	72537505	-	Zm00001d024473;:e=tRNA
10	81560360	81560430	+	Zm00001d024641;:e=tRNA
10	83684583	83684655	+	Zm00001d024688;:e=tRNA
10	83684830	83684902	+	Zm00001d024689;:e=tRNA
10	83684959	83685031	-	Zm00001d024690;:e=tRNA
10	83720704	83720775	-	Zm00001d024692;:e=tRNA
10	89571046	89571119	+	Zm00001d024820;:e=tRNA
10	92113077	92113149	+	Zm00001d024881;:e=tRNA
10	92114132	92114204	-	Zm00001d024882;:e=tRNA
10	93656216	93656294	+	Zm00001d024899;:e=tRNA
10	100533599	100533671	-	Zm00001d025029;:e=tRNA
10	101423233	101423304	+	Zm00001d025046;:e=tRNA
10	102430363	102430435	-	Zm00001d025069;:e=tRNA
10	105208353	105208423	-	Zm00001d025119;:e=tRNA
10	106271624	106271696	+	Zm00001d025137;:e=tRNA
10	106272505	106272577	-	Zm00001d025138;:e=tRNA
10	107282601	107282673	+	Zm00001d025168;:e=tRNA
10	107283673	107283745	-	Zm00001d025169;:e=tRNA
10	107624584	107624655	-	Zm00001d025172;:e=tRNA
10	110851702	110851773	+	Zm00001d025245;:e=tRNA
10	112932404	112932475	+	Zm00001d025293;:e=tRNA
10	120316978	120317058	+	Zm00001d025486;:e=tRNA
10	120355248	120355328	+	Zm00001d025488;:e=tRNA
10	124629771	124629843	+	Zm00001d025630;:e=tRNA
10	124630351	124630423	-	Zm00001d025631;:e=tRNA
10	124653437	124653509	+	Zm00001d025634;:e=tRNA
10	124654019	124654091	-	Zm00001d025635;:e=tRNA
10	129704194	129704267	+	Zm00001d025790;:e=tRNA
10	129706292	129706365	-	Zm00001d025791;:e=tRNA
10	133410372	133410444	+	Zm00001d025902;:e=tRNA
10	134358551	134358622	+	Zm00001d025945;:e=tRNA
10	135014550	135014624	-	Zm00001d025972;:e=tRNA
10	135862216	135862288	-	Zm00001d026007;:e=tRNA
10	137978864	137978936	-	Zm00001d026082;:e=tRNA
10	142262616	142262877	-	ENSRNA049474903:SSU_rRNA_eukarya
10	142356307	142356380	+	Zm00001d026264;:e=tRNA
10	143390088	143390161	-	Zm00001d026314;:e=tRNA
10	143564921	143564994	-	Zm00001d026320;:e=tRNA
10	144510622	144510694	+	Zm00001d026372;:e=tRNA
10	144511300	144511372	-	Zm00001d026373;:e=tRNA
10	145308528	145308599	-	Zm00001d026403;:e=tRNA
10	147159192	147159264	+	Zm00001d026496;:e=tRNA
10	147159862	147159934	-	Zm00001d026497;:e=tRNA
10	148160167	148160239	-	Zm00001d026565;:e=tRNA

## Sheet: rRNA_tRNA_Dm
Chr	start	end	strand	genename
2L	1938089	1938159	-	FBtr0077872:tRNA:G3:22BCa-RA
2L	1965426	1965498	+	FBtr0077812:tRNA:CR31942-RA
2L	2009155	2009226	+	FBtr0077818:tRNA:CR31943-RA
2L	2009538	2009609	+	FBtr0077819:tRNA:CR31944-RA
2L	2010646	2010717	-	FBtr0077862:tRNA:CR31939-RA
2L	2010869	2010940	-	FBtr0077861:tRNA:CR31940-RA
2L	2013179	2013250	-	FBtr0077860:tRNA:CR31669-RA
2L	2031692	2031762	+	FBtr0077821:tRNA:G3:22BCb-RA
2L	2187007	2187079	+	FBtr0077834:tRNA:CR31946-RA
2L	2459924	2460044	-	FBtr0089299:tRNA:Y1:22Fb-RA
2L	2462593	2462686	+	FBtr0089298:tRNA:Y1:22Fa-RA
2L	3169582	3169663	+	FBtr0077577:tRNA:S7:23Eb-RA
2L	3173003	3173084	-	FBtr0077613:tRNA:S7:23Ea-RA
2L	4418977	4419048	-	FBtr0077458:tRNA:CR31963-RA
2L	5240766	5240837	+	FBtr0079064:tRNA:CR31971-RA
2L	5241106	5241177	-	FBtr0079090:tRNA:CR31914-RA
2L	6799744	6799816	+	FBtr0079338:tRNA:CR31631-RA
2L	7711476	7711661	+	FBtr0089297:tRNA:Y1:28C-RA
2L	7872849	7872919	+	FBtr0079528:tRNA:G3:28D-RA
2L	8290727	8290799	+	FBtr0079596:tRNA:K5:29A-RA
2L	8481777	8481848	+	FBtr0079677:tRNA:CR31896-RA
2L	8482084	8482155	-	FBtr0079702:tRNA:CR31892-RA
2L	8541552	8541623	-	FBtr0079694:tRNA:CR31604-RA
2L	8541761	8541832	+	FBtr0079690:tRNA:CR31603-RA
2L	8570888	8570960	+	FBtr0079692:tRNA:CR31895-RA
2L	8620028	8620099	+	FBtr0079693:tRNA:CR31602-RA
2L	8679116	8679187	+	FBtr0079728:tRNA:CR31889-RA
2L	8683451	8683522	+	FBtr0079729:tRNA:CR31890-RA
2L	8683806	8683877	-	FBtr0079752:tRNA:CR31888-RA
2L	9236521	9236594	-	FBtr0079820:tRNA:CR31885-RA
2L	14010565	14010636	-	FBtr0080609:tRNA:Q:34E-RA
2L	14495878	14495949	+	FBtr0080644:tRNA:P:35Bd-RA
2L	14518091	14518161	+	FBtr0089613:tRNA:G3:35Ba-RA
2L	14518307	14518377	-	FBtr0080666:tRNA:G3:35Bb-RA
2L	14518621	14518691	-	FBtr0080665:tRNA:G3:35Bc-RA
2L	14530546	14530616	-	FBtr0080664:tRNA:G3:35Bd-RA
2L	14530854	14530924	-	FBtr0080663:tRNA:G3:35Be-RA
2L	14598859	14598930	+	FBtr0080646:tRNA:P:35Ba-RA
2L	14599396	14599467	-	FBtr0080660:tRNA:P:35Bb-RA
2L	14599674	14599745	+	FBtr0080647:tRNA:P:35Bc-RA
2L	15132306	15132389	-	FBtr0080717:tRNA:L:35C-RA
2R	2029670	2029742	+	FBtr0085979:tRNA:R2:42Ad-RA
2R	2029877	2029949	-	FBtr0086017:tRNA:K2:42Ae-RA
2R	2040108	2040181	-	FBtr0086016:tRNA:N5:42Ah-RA
2R	2040691	2040764	+	FBtr0100015:tRNA:N5:42Ag-RA
2R	2041011	2041084	-	FBtr0100016:tRNA:N5:42Af-RA
2R	2049040	2049112	+	FBtr0085980:tRNA:R2:42Ac-RA
2R	2049528	2049601	-	FBtr0086015:tRNA:N5:42Ac-RA
2R	2049702	2049775	+	FBtr0085981:tRNA:N5:42Ab-RA
2R	2050024	2050097	+	FBtr0085982:tRNA:N5:42Aa-RA
2R	2050186	2050258	-	FBtr0086014:tRNA:K2:42Ac-RA
2R	2052381	2052453	-	FBtr0086013:tRNA:K2:42Ab-RA
2R	2053489	2053561	+	FBtr0085983:tRNA:K2:42Aa-RA
2R	2053656	2053729	+	FBtr0085984:tRNA:I:42A-RA
2R	2057112	2057184	+	FBtr0085985:tRNA:R2:42Ab-RA
2R	2059001	2059073	-	FBtr0086007:tRNA:K2:42Ad-RA
2R	2059192	2059264	+	FBtr0085986:tRNA:CR30316-RA
2R	2066089	2066161	-	FBtr0086006:tRNA:R2:42Aa-RA
2R	2077634	2077707	-	FBtr0086004:tRNA:N5:42Ae-RA
2R	2077877	2077950	+	FBtr0085989:tRNA:N5:42Ad-RA
2R	2834313	2834385	-	FBtr0086190:tRNA:K2:42Ea-RA
2R	2835243	2835315	-	FBtr0086189:tRNA:K2:42Eb-RA
2R	2835789	2835861	-	FBtr0086188:tRNA:K2:42Ec-RA
2R	2836638	2836710	-	FBtr0086187:tRNA:K2:42Ed-RA
2R	2957475	2957548	-	FBtr0089059:tRNA:CR30298-RA
2R	2958265	2958338	-	FBtr0089058:tRNA:CR30299-RA
2R	4045960	4046033	+	FBtr0088787:tRNA:CR30297-RA
2R	4570720	4570802	+	FBtr0088703:tRNA:L2:44EF-RA
2R	5548730	5548801	+	FBtr0088465:tRNA:M3:46A-RA
2R	7245069	7245155	-	FBtr0088156:tRNA:SeC-RA
2R	7281858	7281929	+	FBtr0088131:tRNA:CR30257-RA
2R	7287275	7287346	-	FBtr0088145:tRNA:CR30506-RA
2R	7292204	7292275	+	FBtr0344696:tRNA:CR45106-RA
2R	7292737	7292808	-	FBtr0344697:tRNA:CR45107-RA
2R	7539872	7539944	-	FBtr0088087:tRNA:CR30254-RA
2R	7540154	7540226	+	FBtr0088071:tRNA:M2:48Ba-RA
2R	7548068	7548140	-	FBtr0088086:tRNA:M2:48Bb-RA
2R	8221431	8221502	-	FBtr0087963:tRNA:CR30249-RA
2R	8221739	8221810	-	FBtr0087962:tRNA:CR30250-RA
2R	8222500	8222571	-	FBtr0087961:tRNA:CR30251-RA
2R	8223923	8223994	+	FBtr0087900:tRNA:H:48F-RA
2R	9317787	9317860	-	FBtr0087713:tRNA:I:49Fa-RA
2R	9318200	9318320	-	FBtr0089303:tRNA:L3:49Fa-RA
2R	9318489	9318562	+	FBtr0087658:tRNA:I:49Fb-RA
2R	9318790	9318863	+	FBtr0087659:tRNA:I:49Fc-RA
2R	9319282	9319355	+	FBtr0087660:tRNA:I:49Fd-RA
2R	9319598	9319671	+	FBtr0087661:tRNA:I:49Fe-RA
2R	9320173	9320299	+	FBtr0089302:tRNA:L3:49Fb-RA
2R	9325371	9325444	+	FBtr0087665:tRNA:CR30509-RA
2R	9423550	9423622	-	FBtr0087688:tRNA:K2:50C-RA
2R	10871832	10871913	-	FBtr0087425:tRNA:CR30241-RA
2R	12095140	12095211	-	FBtr0087198:tRNA:CR30237-RA
2R	12106879	12106950	-	FBtr0087197:tRNA:CR30238-RA
2R	12107143	12107214	+	FBtr0087128:tRNA:CR30239-RA
2R	12107557	12107628	+	FBtr0087129:tRNA:CR30240-RA
2R	12855513	12855583	+	FBtr0087055:tRNA:G3:53E-RA
2R	13031470	13031551	-	FBtr0087001:tRNA:CR30234-RA
2R	13032805	13032886	+	FBtr0086988:tRNA:CR30235-RA
2R	13279279	13279350	-	FBtr0086965:tRNA:CR30232-RA
2R	13279720	13279791	+	FBtr0086908:tRNA:CR30233-RA
2R	13492040	13492112	-	FBtr0086898:tRNA:CR30333-RA
2R	13492276	13492348	+	FBtr0086835:tRNA:CR30231-RA
2R	14527062	14527133	+	FBtr0086603:tRNA:CR30227-RA
2R	14527231	14527301	-	FBtr0086659:tRNA:G3:55E-RA
2R	14657636	14657717	+	FBtr0086611:tRNA:CR30229-RA
2R	15302103	15302184	+	FBtr0086526:tRNA:S4:56D-RA
2R	15302350	15302422	+	FBtr0086527:tRNA:CR30225-RA
2R	15302776	15302848	+	FBtr0086528:tRNA:CR30326-RA
2R	15393844	15393915	-	FBtr0086498:tRNA:H:56E-RA
2R	15452378	15452449	-	FBtr0100843:tRNA:CR33535-RA
2R	15603070	15603143	+	FBtr0086330:tRNA:CR30215-RA
2R	15613125	15613196	-	FBtr0086449:tRNA:CR30452-RA
2R	15613410	15613481	+	FBtr0086331:tRNA:CR30218-RA
2R	15613647	15613718	-	FBtr0086448:tRNA:E4:56Fc-RA
2R	15614965	15615036	-	FBtr0086447:tRNA:E4:56Fb-RA
2R	15615486	15615557	-	FBtr0086446:tRNA:E4:56Fa-RA
2R	15615693	15615764	-	FBtr0086445:tRNA:CR30454-RA
2R	15616392	15616463	+	FBtr0086332:tRNA:CR30220-RA
2R	15616787	15616858	+	FBtr0086333:tRNA:CR30449-RA
2R	15690096	15690168	+	FBtr0086334:tRNA:K2:56EF-RA
2R	15887801	15887873	-	FBtr0086326:tRNA:CR30212-RA
2R	15888324	15888396	+	FBtr0100846:tRNA:CR33538-RA
2R	16116986	16117056	+	FBtr0086312:tRNA:G3:56EFa-RA
2R	16120302	16120372	+	FBtr0086314:tRNA:G3:56EFb-RA
2R	16545396	16545467	+	FBtr0086234:tRNA:CR30155-RA
2R	16545609	16545680	-	FBtr0086247:tRNA:CR30211-RA
2R	17048568	17048639	-	FBtr0071631:tRNA:CR30206-RA
2R	17048861	17048931	-	FBtr0071630:tRNA:G3:57BCa-RA
2R	17049031	17049102	+	FBtr0071574:tRNA:CR30208-RA
2R	17068789	17068860	+	FBtr0100847:tRNA:CR33539-RA
2R	17070183	17070254	-	FBtr0071626:tRNA:CR30209-RA
2R	17070361	17070431	+	FBtr0071581:tRNA:G3:57BCb-RA
2R	17730602	17730673	-	FBtr0071737:tRNA:CR30407-RA
2R	17735912	17735983	-	FBtr0071736:tRNA:CR30406-RA
2R	18959542	18959623	-	FBtr0071983:tRNA:CR30201-RA
2R	18960104	18960185	+	FBtr0071962:tRNA:CR30202-RA
2R	20261586	20261659	+	FBtr0100849:tRNA:N5:60C-RA
2R	20963528	20963599	+	FBtr0072445:tRNA:CR30198-RA
2R	20964288	20964359	+	FBtr0072446:tRNA:CR30199-RA
2R	20964571	20964642	+	FBtr0072447:tRNA:CR30200-RA
3L	743723	743794	-	FBtr0072600:tRNA:M-i:61D-RA
3L	769503	769600	+	FBtr0072579:tRNA:CR32480-RA
3L	770363	770462	+	FBtr0072580:tRNA:CR32481-RA
3L	1379934	1380005	+	FBtr0072682:tRNA:CR32330-RA
3L	1380238	1380309	+	FBtr0072683:tRNA:CR32328-RA
3L	1380529	1380600	+	FBtr0072684:tRNA:CR32329-RA
3L	1397695	1397766	+	FBtr0072685:tRNA:E4:62Aa-RA
3L	1397932	1398003	+	FBtr0072686:tRNA:E4:62Ab-RA
3L	1398169	1398240	+	FBtr0072687:tRNA:E4:62Ac-RA
3L	1398406	1398477	+	FBtr0072688:tRNA:CR32324-RA
3L	1401440	1401511	+	FBtr0072690:tRNA:E4:62Ad-RA
3L	1401781	1401852	+	FBtr0072691:tRNA:E4:62Ae-RA
3L	1925641	1925712	+	FBtr0072840:tRNA:CR32312-RA
3L	2273744	2273815	+	FBtr0072882:tRNA:CR32303-RA
3L	3095737	3095808	+	FBtr0073018:tRNA:CR32288-RA
3L	3095991	3096062	+	FBtr0073019:tRNA:CR32289-RA
3L	3096369	3096440	+	FBtr0073020:tRNA:CR32287-RA
3L	3096604	3096676	+	FBtr0073021:tRNA:CR32285-RA
3L	3096891	3096963	-	FBtr0073125:tRNA:CR32272-RA
3L	3097519	3097590	+	FBtr0073022:tRNA:CR32286-RA
3L	3121942	3122014	-	FBtr0073121:tRNA:CR32273-RA
3L	5335184	5335265	+	FBtr0077142:tRNA:S7:64D-RA
3L	5349443	5349515	+	FBtr0077143:tRNA:CR32420-RA
3L	5349762	5349834	-	FBtr0077158:tRNA:CR32421-RA
3L	8021646	8021718	-	FBtr0076762:tRNA:CR32370-RA
3L	8053314	8053396	-	FBtr0076744:tRNA:CR32358-RA
3L	8053551	8053633	-	FBtr0076743:tRNA:CR32359-RA
3L	8053774	8053856	-	FBtr0076742:tRNA:CR32360-RA
3L	8058743	8058825	-	FBtr0076741:tRNA:CR32361-RA
3L	8059094	8059176	-	FBtr0076740:tRNA:CR32362-RA
3L	8061308	8061390	-	FBtr0076739:tRNA:CR32363-RA
3L	8896449	8896522	+	FBtr0076505:tRNA:T:Psi-RA
3L	11794571	11794642	-	FBtr0076083:tRNA:CR32093-RA
3L	13204314	13204385	+	FBtr0075828:tRNA:CR32129-RA
3L	13204651	13204722	+	FBtr0075829:tRNA:CR32128-RA
3L	13205465	13205536	+	FBtr0075830:tRNA:CR32126-RA
3L	13207209	13207333	+	FBtr0075831:tRNA:CR32127-RA
3L	13242647	13242718	+	FBtr0075834:tRNA:D2:69F-RA
3L	13426148	13426220	+	FBtr0075847:tRNA:V4:70BCb-RA
3L	13426746	13426818	-	FBtr0075856:tRNA:V4:70BCa-RA
3L	14667042	14667113	-	FBtr0075713:tRNA:M3:70Fa-RA
3L	14667444	14667515	+	FBtr0075681:tRNA:M3:70Fb-RA
3L	16215131	16215203	+	FBtr0075456:tRNA:CR32153-RA
3L	16343017	16343089	+	FBtr0075380:tRNA:CR32357-RA
3L	17333009	17333080	-	FBtr0075244:tRNA:CR32173-RA
3L	18611490	18611561	+	FBtr0075107:tRNA:CR32200-RA
3L	21847194	21847265	-	FBtr0078490:tRNA:CR32449-RA
3L	22836364	22836446	+	FBtr0078547:tRNA:CR32456-RA
3L	22840825	22840896	-	FBtr0078580:tRNA:CR32460-RA
3R	1213950	1214022	+	FBtr0078790:tRNA:R:83AB-RA
3R	2321761	2321833	-	FBtr0081706:tRNA:M2:83F-RA
3R	2645616	2645688	+	FBtr0081622:tRNA:K5:84ABd-RA
3R	2646790	2646862	-	FBtr0081661:tRNA:K5:84ABc-RA
3R	2647511	2647583	+	FBtr0081623:tRNA:K5:84ABb-RA
3R	2648685	2648757	-	FBtr0081660:tRNA:K5:84ABa-RA
3R	2955586	2955657	+	FBtr0081565:tRNA:CR31494-RA
3R	2956669	2956740	-	FBtr0081610:tRNA:CR31491-RA
3R	3277019	3277091	+	FBtr0081535:tRNA:V3b:84Db-RA
3R	3277782	3277854	+	FBtr0081536:tRNA:V3b:84Da-RA
3R	3297782	3297854	-	FBtr0081561:tRNA:V3b:84Dc-RA
3R	3301625	3301697	-	FBtr0081558:tRNA:V3b:84Dd-RA
3R	3965255	3965328	-	FBtr0081814:tRNA:N5:84F-RA
3R	3965673	3965745	-	FBtr0081813:tRNA:R2:84Fe-RA
3R	3965945	3966017	-	FBtr0081812:tRNA:R2:84Fd-RA
3R	3966198	3966270	-	FBtr0081811:tRNA:R2:84Fc-RA
3R	3966449	3966521	-	FBtr0081810:tRNA:R2:84Fb-RA
3R	3966692	3966764	-	FBtr0081809:tRNA:R2:84Fa-RA
3R	4468055	4468147	-	FBtr0081895:tRNA:Y1:85Ae-RA
3R	4468423	4468515	-	FBtr0081894:tRNA:Y1:85Ad-RA
3R	4493838	4493930	-	FBtr0081886:tRNA:Y1:85Ac-RA
3R	4494334	4494427	-	FBtr0081885:tRNA:Y1:85Ab-RA
3R	4494803	4494896	-	FBtr0081884:tRNA:Y1:85Aa-RA
3R	4687602	4687674	+	FBtr0081923:tRNA:R:85Ca-RA
3R	4688655	4688727	+	FBtr0091521:tRNA:R:85Cb-RA
3R	6103776	6103857	-	FBtr0082241:tRNA:S2b:86A-RA
3R	7957078	7957149	+	FBtr0082544:tRNA:K5:87BC-RA
3R	8032297	8032368	+	FBtr0082558:tRNA:CR31356-RA
3R	8148285	8148356	-	FBtr0082616:tRNA:CR31432-RA
3R	9623675	9623747	+	FBtr0082834:tRNA:CR31588-RA
3R	9623920	9623992	-	FBtr0082836:tRNA:CR31331-RA
3R	9870247	9870328	-	FBtr0082919:tRNA:S2b:88A-RA
3R	12147125	12147197	+	FBtr0083267:tRNA:F2:89BC-RA
3R	12147412	12147484	+	FBtr0083268:tRNA:V4:89BC-RA
3R	12250709	12250782	-	FBtr0083317:tRNA:CR31497-RA
3R	12257662	12257735	+	FBtr0083285:tRNA:CR31282-RA
3R	13443483	13443555	+	FBtr0083466:tRNA:V3b:90BC-RA
3R	13443832	13443903	-	FBtr0083501:tRNA:P:90Ca-RA
3R	13445460	13445532	+	FBtr0083468:tRNA:CR31570-RA
3R	13445683	13445754	+	FBtr0083469:tRNA:P:90Cb-RA
3R	13445866	13445938	-	FBtr0083499:tRNA:A:90C-RA
3R	13448268	13448340	+	FBtr0100842:tRNA:CR33534-RA
3R	13450287	13450360	-	FBtr0083497:tRNA:T:90Ca-RA
3R	13450528	13450601	-	FBtr0083496:tRNA:T:90Cb-RA
3R	13454808	13454880	-	FBtr0083495:tRNA:V4:90C-RA
3R	13456764	13456836	-	FBtr0083494:tRNA:CR31569-RA
3R	13457401	13457472	+	FBtr0083472:tRNA:CR31573-RA
3R	13471029	13471101	-	FBtr0083493:tRNA:CR31568-RA
3R	13471332	13471403	+	FBtr0083473:tRNA:CR31578-RA
3R	13472090	13472162	+	FBtr0083474:tRNA:CR31579-RA
3R	13472405	13472477	-	FBtr0083492:tRNA:CR31580-RA
3R	13482867	13482939	+	FBtr0083475:tRNA:CR31577-RA
3R	13484103	13484175	-	FBtr0083491:tRNA:CR31575-RA
3R	13493909	13493981	+	FBtr0083477:tRNA:CR31576-RA
3R	13934359	13934430	+	FBtr0083544:tRNA:CR31242-RA
3R	13934715	13934786	+	FBtr0083545:tRNA:CR31518-RA
3R	14454189	14454260	-	FBtr0083693:tRNA:CR31228-RA
3R	15497999	15498071	-	FBtr0083799:tRNA:V3b:92Ba-RA
3R	15615844	15615916	+	FBtr0083792:tRNA:V3b:92Bb-RA
3R	15616694	15616766	+	FBtr0083793:tRNA:CR31215-RA
3R	15628412	15628485	+	FBtr0083794:tRNA:CR31471-RA
3R	16430471	16430554	-	FBtr0083943:tRNA:CR31506-RA
3R	16716420	16716491	+	FBtr0083975:tRNA:CR31480-RA
3R	16716844	16716915	+	FBtr0083976:tRNA:CR31334-RA
3R	16717380	16717451	+	FBtr0083977:tRNA:CR31333-RA
3R	18222250	18222331	+	FBtr0084222:tRNA:CR31165-RA
3R	18222521	18222602	-	FBtr0084233:tRNA:CR31162-RA
3R	18222902	18222983	-	FBtr0084232:tRNA:CR31167-RA
3R	18223294	18223375	+	FBtr0084223:tRNA:CR31166-RA
3R	19427055	19427177	-	FBtr0084482:tRNA:CR31143-RA
3R	19938686	19938769	+	FBtr0100845:tRNA:CR33536-RA
3R	20090981	20091064	+	FBtr0084597:tRNA:CR31130-RA
3R	20381024	20381095	+	FBtr0084649:tRNA:D:96A-RA
3R	20740556	20740627	+	FBtr0084714:tRNA:CR31382-RA
3R	20740782	20740853	-	FBtr0084721:tRNA:CR31416-RA
3R	22772985	22773056	-	FBtr0085087:tRNA:CR31071-RA
3R	22773234	22773305	-	FBtr0085086:tRNA:CR31070-RA
3R	26073686	26073765	-	FBtr0085637:tRNA:CR31383-RA
3R	26074338	26074417	-	FBtr0085636:tRNA:CR31023-RA
dmel_mitochondrion_genome	1	65	+	FBtr0100854:mt:tRNA:I-RA
dmel_mitochondrion_genome	97	165	-	FBtr0100855:mt:tRNA:Q-RA
dmel_mitochondrion_genome	171	239	+	FBtr0100856:mt:tRNA:M-RA
dmel_mitochondrion_genome	1264	1329	+	FBtr0100858:mt:tRNA:W-RA
dmel_mitochondrion_genome	1322	1383	-	FBtr0100859:mt:tRNA:C-RA
dmel_mitochondrion_genome	1403	1468	-	FBtr0100860:mt:tRNA:Y-RA
dmel_mitochondrion_genome	3012	3077	+	FBtr0100862:mt:tRNA:L:UUR-RA
dmel_mitochondrion_genome	3768	3838	+	FBtr0100864:mt:tRNA:K-RA
dmel_mitochondrion_genome	3840	3906	+	FBtr0100865:mt:tRNA:D-RA
dmel_mitochondrion_genome	5543	5607	+	FBtr0100869:mt:tRNA:G-RA
dmel_mitochondrion_genome	5981	6045	+	FBtr0100871:mt:tRNA:A-RA
dmel_mitochondrion_genome	6055	6118	+	FBtr0100872:mt:tRNA:R-RA
dmel_mitochondrion_genome	6119	6183	+	FBtr0100873:mt:tRNA:N-RA
dmel_mitochondrion_genome	6184	6251	+	FBtr0100874:mt:tRNA:S:AGY-RA
dmel_mitochondrion_genome	6252	6318	+	FBtr0100875:mt:tRNA:E-RA
dmel_mitochondrion_genome	6337	6401	-	FBtr0100876:mt:tRNA:F-RA
dmel_mitochondrion_genome	8140	8205	-	FBtr0100878:mt:tRNA:H-RA
dmel_mitochondrion_genome	9837	9902	+	FBtr0100881:mt:tRNA:T-RA
dmel_mitochondrion_genome	9903	9963	-	FBtr0100882:mt:tRNA:P-RA
dmel_mitochondrion_genome	11637	11702	+	FBtr0100885:mt:tRNA:S:UCN-RA
dmel_mitochondrion_genome	12669	12733	-	FBtr0100887:mt:tRNA:L:CUN-RA
dmel_mitochondrion_genome	14058	14130	-	FBtr0100889:mt:tRNA:V-RA
X	3321485	3321556	-	FBtr0070533:tRNA:CR32493-RA
X	3713732	3713803	+	FBtr0070603:tRNA:CR32785-RA
X	3721655	3721726	+	FBtr0070604:tRNA:P:3E-RA
X	6411007	6411079	+	FBtr0070911:tRNA:CR32748-RA
X	6638504	6638576	-	FBtr0070979:tRNA:CR32740-RA
X	13908847	13908919	+	FBtr0073857:tRNA:R:12Ee-RA
X	13909078	13909159	+	FBtr0073858:tRNA:S4:12Ea-RA
X	13909478	13909559	+	FBtr0073859:tRNA:S4:12Eb-RA
X	13910236	13910308	+	FBtr0073860:tRNA:R:12Ea-RA
X	13910841	13910913	+	FBtr0073861:tRNA:R:12Eb-RA
X	13911043	13911115	+	FBtr0073862:tRNA:R:12Ec-RA
X	13911245	13911317	+	FBtr0073863:tRNA:R:12Ed-RA
X	13919142	13919223	-	FBtr0073886:tRNA:S774:12Ec-RA
X	13919599	13919680	-	FBtr0073885:tRNA:S7:12Ed-RA
X	13964674	13964755	+	FBtr0073865:tRNA:S474:12Eh-RA
X	13997396	13997477	-	FBtr0073872:tRNA:S4:12Ee-RA
X	13997752	13997824	-	FBtr0073871:tRNA:R:12Ef-RA
X	13998682	13998763	+	FBtr0073866:tRNA:S774:12Ef-RA
X	14011762	14011843	-	FBtr0073870:tRNA:S7:12Eg-RA
X	18459797	18459868	+	FBtr0074600:tRNA:CR32546-RA
X	19919132	19919203	+	FBtr0070001:tRNA:CR32826-RA
X	21103118	21103190	+	FBtr0077184:tRNA:R:19F-RA
X	21175468	21175562	-	FBtr0089301:tRNA:CR32520-RA
X	21175740	21175847	+	FBtr0089300:tRNA:CR32525-RA
2R	15617067	15617201	-	FBtr0086444:5SrRNA:CR33452-RA
2R	15617426	15617560	-	FBtr0086443:5SrRNA:CR33451-RA
2R	15617809	15617943	-	FBtr0086442:5SrRNA:CR33450-RA
2R	15618175	15618309	-	FBtr0086441:5SrRNA:CR33449-RA
2R	15618548	15618682	-	FBtr0086440:5SrRNA:CR33448-RA
2R	15618914	15619048	-	FBtr0086439:5SrRNA:CR33447-RA
2R	15619273	15619407	-	FBtr0086438:5SrRNA:CR33446-RA
2R	15619675	15619809	-	FBtr0086437:5SrRNA:CR33445-RA
2R	15620055	15620189	-	FBtr0086436:5SrRNA:CR33444-RA
2R	15620431	15620565	-	FBtr0086435:5SrRNA:CR33443-RA
2R	15620793	15620927	-	FBtr0086434:5SrRNA:CR33442-RA
2R	15621176	15621310	-	FBtr0086433:5SrRNA:CR33441-RA
2R	15621542	15621676	-	FBtr0086432:5SrRNA:CR33440-RA
2R	15621901	15622035	-	FBtr0086431:5SrRNA:CR33439-RA
2R	15622277	15622411	-	FBtr0086430:5SrRNA:CR33438-RA
2R	15622646	15622780	-	FBtr0086429:5SrRNA:CR33437-RA
2R	15623015	15623149	-	FBtr0086428:5SrRNA:CR33436-RA
2R	15623384	15623518	-	FBtr0086427:5SrRNA:CR33435-RA
2R	15623753	15623887	-	FBtr0086426:5SrRNA:CR33434-RA
2R	15624122	15624256	-	FBtr0086425:5SrRNA:CR33433-RA
2R	15624491	15624625	-	FBtr0086424:5SrRNA:CR33432-RA
2R	15624860	15624994	-	FBtr0086423:5SrRNA:CR33431-RA
2R	15625229	15625363	-	FBtr0086422:5SrRNA:CR33430-RA
2R	15625591	15625725	-	FBtr0086421:5SrRNA:CR33429-RA
2R	15625957	15626091	-	FBtr0086420:5SrRNA:CR33428-RA
2R	15626323	15626457	-	FBtr0086419:5SrRNA:CR33427-RA
2R	15626699	15626833	-	FBtr0086418:5SrRNA:CR33426-RA
2R	15627075	15627209	-	FBtr0086417:5SrRNA:CR33425-RA
2R	15627441	15627575	-	FBtr0086416:5SrRNA:CR33424-RA
2R	15627810	15627944	-	FBtr0086415:5SrRNA:CR33423-RA
2R	15628169	15628303	-	FBtr0086414:5SrRNA:CR33422-RA
2R	15628545	15628679	-	FBtr0086413:5SrRNA:CR33421-RA
2R	15628911	15629045	-	FBtr0086412:5SrRNA:CR33420-RA
2R	15629273	15629407	-	FBtr0086411:5SrRNA:CR33419-RA
2R	15629642	15629776	-	FBtr0086410:5SrRNA:CR33418-RA
2R	15630008	15630142	-	FBtr0086409:5SrRNA:CR33417-RA
2R	15630758	15630892	-	FBtr0086407:5SrRNA:CR33415-RA
2R	15631134	15631268	-	FBtr0086406:5SrRNA:CR33414-RA
2R	15631500	15631634	-	FBtr0086405:5SrRNA:CR33413-RA
2R	15631866	15632000	-	FBtr0086404:5SrRNA:CR33412-RA
2R	15632225	15632359	-	FBtr0086403:5SrRNA:CR33411-RA
2R	15632601	15632735	-	FBtr0086402:5SrRNA:CR33410-RA
2R	15632967	15633101	-	FBtr0086401:5SrRNA:CR33409-RA
2R	15633333	15633467	-	FBtr0086400:5SrRNA:CR33408-RA
2R	15633706	15633840	-	FBtr0086399:5SrRNA:CR33407-RA
2R	15634079	15634213	-	FBtr0086398:5SrRNA:CR33406-RA
2R	15634448	15634581	-	FBtr0086397:5SrRNA:CR33405-RA
2R	15634823	15634957	-	FBtr0086396:5SrRNA:CR33404-RA
2R	15635182	15635316	-	FBtr0086395:5SrRNA:CR33403-RA
2R	15635548	15635682	-	FBtr0086394:5SrRNA:CR33402-RA
2R	15635910	15636044	-	FBtr0086393:5SrRNA:CR33401-RA
2R	15636279	15636413	-	FBtr0086392:5SrRNA:CR33400-RA
2R	15636648	15636782	-	FBtr0086391:5SrRNA:CR33399-RA
2R	15637017	15637151	-	FBtr0086390:5SrRNA:CR33398-RA
2R	15637383	15637517	-	FBtr0086389:5SrRNA:CR33397-RA
2R	15637756	15637890	-	FBtr0086388:5SrRNA:CR33396-RA
2R	15638125	15638259	-	FBtr0086387:5SrRNA:CR33395-RA
2R	15638494	15638628	-	FBtr0086386:5SrRNA:CR33394-RA
2R	15638863	15638997	-	FBtr0086385:5SrRNA:CR33393-RA
2R	15639232	15639366	-	FBtr0086384:5SrRNA:CR33392-RA
2R	15639601	15639734	-	FBtr0086383:5SrRNA:CR33391-RA
2R	15639962	15640096	-	FBtr0086382:5SrRNA:CR33390-RA
2R	15640321	15640455	-	FBtr0086381:5SrRNA:CR33389-RA
2R	15640694	15640828	-	FBtr0086380:5SrRNA:CR33388-RA
2R	15641063	15641197	-	FBtr0086379:5SrRNA:CR33387-RA
2R	15641432	15641566	-	FBtr0086378:5SrRNA:CR33386-RA
2R	15641801	15641935	-	FBtr0086377:5SrRNA:CR33385-RA
2R	15642170	15642304	-	FBtr0086376:5SrRNA:CR33384-RA
2R	15642539	15642673	-	FBtr0086375:5SrRNA:CR33383-RA
2R	15642908	15643042	-	FBtr0086374:5SrRNA:CR33382-RA
2R	15643277	15643411	-	FBtr0086373:5SrRNA:CR33381-RA
2R	15643646	15643780	-	FBtr0086372:5SrRNA:CR33380-RA
2R	15644015	15644149	-	FBtr0086371:5SrRNA:CR33379-RA
2R	15644384	15644518	-	FBtr0086370:5SrRNA:CR33378-RA
2R	15644760	15644894	-	FBtr0086369:5SrRNA:CR33377-RA
2R	15645129	15645263	-	FBtr0086368:5SrRNA:CR33376-RA
2R	15645498	15645632	-	FBtr0086367:5SrRNA:CR33375-RA
2R	15645867	15646001	-	FBtr0086366:5SrRNA:CR33374-RA
2R	15646240	15646374	-	FBtr0086365:5SrRNA:CR33373-RA
2R	15646606	15646740	-	FBtr0086364:5SrRNA:CR33372-RA
2R	15647347	15647481	-	FBtr0086362:5SrRNA:CR33370-RA
2R	15647720	15647854	-	FBtr0086361:5SrRNA:CR33369-RA
2R	15648096	15648230	-	FBtr0086360:5SrRNA:CR33368-RA
2R	15648472	15648606	-	FBtr0086359:5SrRNA:CR33367-RA
2R	15648848	15648982	-	FBtr0086358:5SrRNA:CR33366-RA
2R	15649207	15649341	-	FBtr0086357:5SrRNA:CR33365-RA
2R	15649573	15649707	-	FBtr0086356:5SrRNA:CR33364-RA
2R	15650307	15650441	-	FBtr0086354:5SrRNA:CR33362-RA
2R	15650680	15650814	-	FBtr0086353:5SrRNA:CR33361-RA
2R	15651049	15651183	-	FBtr0086352:5SrRNA:CR33360-RA
2R	15651418	15651552	-	FBtr0086351:5SrRNA:CR33359-RA
2R	15651794	15651928	-	FBtr0086350:5SrRNA:CR33358-RA
2R	15652153	15652287	-	FBtr0086349:5SrRNA:CR33357-RA
2R	15652914	15653048	-	FBtr0086347:5SrRNA:CR33355-RA
2R	15653280	15653414	-	FBtr0086346:5SrRNA:CR33354-RA
2R	15653649	15653783	-	FBtr0086345:5SrRNA:CR33353-RA
2R	20026152	20026650	+	FBtr0343433:CR44826-RA
dmel_mitochondrion_genome	12734	14058	-	FBtr0100888:mt:lrRNA-RA
dmel_mitochondrion_genome	14131	14916	-	FBtr0100890:mt:srRNA-RA
U	2950223	2951682	-	FBtr0114273:CR41605-RA
U	3556916	3559306	-	FBtr0114193:CR40560-RA
U	3652280	3652487	+	FBtr0114229:CR40962-RA
U	3653041	3653240	+	FBtr0114230:CR40963-RA
U	3653469	3653591	-	FBtr0114184:5.8SrRNA:CR40454-RA
U	3657238	3657582	-	FBtr0114231:CR40976-RA
U	4085793	4086544	-	FBtr0114286:CR42195-RA
U	4100680	4102778	+	FBtr0114274:CR41606-RA
U	4305171	4306436	+	FBtr0114275:CR41607-RA
U	4447508	4448419	+	FBtr0114276:CR41608-RA
U	4570872	4571822	+	FBtr0114277:CR41609-RA
U	5726964	5728907	+	FBtr0114192:CR40546-RA
U	5913471	5914235	+	FBtr0114228:CR40959-RA
U	6961350	6963324	-	FBtr0114259:CR41583-RA
U	7398712	7400705	+	FBtr0114261:CR41590-RA
U	7444700	7445787	-	FBtr0114205:CR40611-RA
U	7775525	7777466	-	FBtr0114262:CR41591-RA
U	7864258	7865954	-	FBtr0114194:CR40561-RA
U	8006044	8006602	+	FBtr0114210:CR40641-RA
U	8365094	8366060	+	FBtr0114196:CR40571-RA
U	8446032	8446855	-	FBtr0114201:CR40582-RA
U	8517667	8519128	+	FBtr0114188:CR40503-RA
U	8595904	8596741	+	FBtr0114223:CR40766-RA
U	8735178	8736349	+	FBtr0114197:CR40572-RA
U	8836245	8836509	+	FBtr0114202:CR40594-RA
U	8839005	8840283	-	FBtr0114251:CR41540-RA
U	8843141	8844418	-	FBtr0114200:CR40581-RA
U	8853389	8854056	+	FBtr0114249:CR41535-RA
U	8863772	8864332	+	FBtr0114221:CR40741-RA
U	8908833	8909294	+	FBtr0114285:CR41621-RA
U	9063480	9064690	-	FBtr0114224:CR40779-RA
U	9112426	9113000	-	FBtr0114280:CR41613-RA
U	9115749	9116778	-	FBtr0114257:CR41550-RA
U	9411518	9412651	+	FBtr0114207:CR40621-RA
U	9455772	9456320	+	FBtr0114208:CR40639-RA
U	9460669	9461792	-	FBtr0114217:CR40685-RA
U	9469614	9470353	+	FBtr0114214:CR40668-RA
U	9503347	9503912	+	FBtr0114211:CR40642-RA
U	9528815	9529924	+	FBtr0114198:CR40573-RA
U	9540906	9542013	+	FBtr0114204:CR40597-RA
U	9556589	9557422	-	FBtr0114206:CR40613-RA
U	9578233	9578772	+	FBtr0114253:CR41544-RA
U	9602157	9603248	+	FBtr0114190:CR40508-RA
U	9660271	9660839	+	FBtr0114209:CR40640-RA
U	9672056	9673132	+	FBtr0114189:CR40507-RA
U	9757371	9757988	+	FBtr0114250:CR41539-RA
U	9795507	9796558	+	FBtr0114256:CR41548-RA
U	9807015	9808063	-	FBtr0114195:CR40565-RA
U	9824409	9824915	+	FBtr0114281:CR41617-RA
U	9835705	9836749	+	FBtr0114199:CR40574-RA
U	9836850	9837382	-	FBtr0114220:CR40734-RA
U	9844213	9844736	-	FBtr0114284:CR41620-RA
U	9881945	9882389	+	FBtr0114187:CR40502-RA
U	9893840	9894872	+	FBtr0114191:CR40528-RA
U	9901769	9902800	-	FBtr0114219:CR40728-RA
U	9909687	9910701	+	FBtr0114282:CR41618-RA
U	9999365	10000376	+	FBtr0114216:CR40679-RA
U	10003811	10004340	+	FBtr0114222:CR40743-RA
U	10029292	10030296	+	FBtr0114283:CR41619-RA
U	10046936	10047936	+	FBtr0114203:CR40596-RA
XHet	184014	184944	+	FBtr0114215:CR40677-RA
XHet	190010	196035	+	FBtr0114268:CR41602-RA
