# Supplementary material for: Transposable elements employ distinct integration strategies with respect to transcriptional landscapes in eukaryotic genomes
Source: Nucleic Acids Res. 2020 May 22;48(12):6685–98. doi: 10.1093/nar/gkaa370 (PMC7337890; doi:10.1093/nar/gkaa370)
Supplement: gkaa370_Supplemental_Files [file gkaa370_supplemental_files.zip › Table S8.xlsx]

## Sheet: Sheet1
Sequence Name	5' Modification	Sequence	3' Modification
adapter1L	None	GTAATACGACTCACTATAGGGCACGCGTGGTCGACGGCCCGGGCTGCT	None	adaptor_oligo
adapter1S	/5PHOS/	GCAGCCCGGG	/3AmMO/	adaptor_oligo
AP1-out-long	None	GTAATACGACTCACTATAGGGCACGCGTGGTC	None	amplicon_PCR
AP1-nest	None	TGGTCGACGGCCCGGGCTGC	None	amplicon_PCR
Museq1st	None	TCTGCGTCTCCARAWCAKAGAAGCCAACG	None	amplicon_PCR
Museq2nd	None	CGCCATGGCCTCCATTTCGTCGAATCCC	None	amplicon_PCR
05587F	None	CGGTGATCCCTGTCTGTTTCTGT	None	Zm00001d005587_RT_PCR
05587R	None	CCCGGCCATCATCCACAGTGAG	None	Zm00001d005587_RT_PCR
06610F	None	GCATAAGGAGGAGGGTGCCAAG	None	Zm00001d006610_RT_PCR
06610R	None	CATACACCGACATGGGCAGGAC	None	Zm00001d006610_RT_PCR
06768F	None	GCTTCTCGCTTATTGATGGATGTCG	None	Zm00001d006768_RT_PCR
06768R	None	TCGCTTCCTGTTCTTGGCGAC	None	Zm00001d006768_RT_PCR
08642_F	None	GCGCAGGCTAATCAGAGGAAGAAC	None	Zm00001d008642_RT_PCR
08642_R	None	CGCAGCCAGGTCTCCTCCTTCA	None	Zm00001d008642_RT_PCR
12812F	None	AGCGGAACGTCGTATCCTGGAAC	None	Zm00001d012812_RT_PCR
12812R	None	TGGCAACCTCCTCACCAAGCTCG	None	Zm00001d012812_RT_PCR
17424_F	None	AATTCTAATTCCGGCGGAGCA	None	Zm00001d017424_RT_PCR
17424_R	None	AACCACACGGTCAAATCTCCCA	None	Zm00001d017424_RT_PCR
18461_F	None	TGCCAACCCAAATAATCGCACG	None	Zm00001d018461_RT_PCR
18461_R	None	TGCTCACCCACAACTGCAACAAC	None	Zm00001d018461_RT_PCR
20901_F	None	TGATGATGGGCAACCGGAAGC	None	Zm00001d020901_RT_PCR
20901_R	None	AGCTGTTATATGGAGGACTTGGAC	None	Zm00001d020901_RT_PCR
23962_F	None	ATCAAGCCTTGGCCCTCTTGC	None	Zm00001d023962_RT_PCR
23962_R	None	TGGAGCAAGGTTTGGATTCGAC	None	Zm00001d023962_RT_PCR
27950_F	None	CAGGGATGGAAGGCTGCTGGAA	None	Zm00001d027950_RT_PCR
27950_R	None	GACACTGCGGACGGCTACCAAC	None	Zm00001d027950_RT_PCR
28784F	None	CTCCGCTTCTGGCAGTACAT	None	Zm00001d028784_RT_PCR
28784R	None	GCTGCGTCTTCACAACATCG	None	Zm00001d028784_RT_PCR
39683_F	None	CTCAGGCAGGAGCAGAGCGTCA	None	Zm00001d039683_RT_PCR
39683_R	None	TGTACTTGTGTCTGTATCTGGCCTC	None	Zm00001d039683_RT_PCR
39733_F	None	TCTTCAGACACGCACAACATG	None	Zm00001d039733_RT_PCR
39733_R	None	TGCTCCGCGACAACATCCAG	None	Zm00001d039733_RT_PCR
44446_F	None	CAAGAGAGGAAGGTCAGCCAGC	None	Zm00001d044446_RT_PCR
44446_R	None	GTGCCAGTACACCCAAGGTCATG	None	Zm00001d044446_RT_PCR
49619F	None	CTGCTCGTGTTGGTCTGGTTGC	None	Zm00001d049619_RT_PCR
49619R	None	CTTGATCTTGTCGGCGTGTGGGTAC	None	Zm00001d049619_RT_PCR
50163F	None	GAGGTCGGCACAACTAGACACG	None	Zm00001d050163_RT_PCR
50163R	None	AGCAAAGAAGGAGAGGCTGTAC	None	Zm00001d050163_RT_PCR
