# Supplementary material for: Transposable elements employ distinct integration strategies with respect to transcriptional landscapes in eukaryotic genomes
Source: Nucleic Acids Res. 2020 May 22;48(12):6685–98. doi: 10.1093/nar/gkaa370 (PMC7337890; doi:10.1093/nar/gkaa370)
Supplement: gkaa370_Supplemental_Files [file gkaa370_supplemental_files.zip › Table_S4.xlsx]

## Sheet: Randomly selected loci
Chr	Coordinate	Chr	Coordinate	Chr	Coordinate	Chr	Coordinate	Chr	Coordinate	Chr	Coordinate	Chr	Coordinate	Chr	Coordinate	Chr	Coordinate	Chr	Coordinate
1	614	2	427	3	236	4	215	5	79	6	172	7	300	8	28	9	198	10	43
1	747	2	497	3	376	4	383	5	426	6	1036	7	1539	8	1235	9	895	10	488
1	844	2	660	3	699	4	568	5	906	6	1076	7	1780	8	1638	9	1035	10	971
1	1110	2	1927	3	758	4	596	5	1535	6	1795	7	1826	8	2242	9	1657	10	1227
1	1144	2	1973	3	808	4	742	5	1745	6	3869	7	3041	8	2795	9	1687	10	1349
1	2234	2	2668	3	1220	4	828	5	1793	6	3967	7	3280	8	2884	9	1720	10	2225
1	2402	2	3149	3	1310	4	2129	5	2580	6	4037	7	3740	8	3684	9	2299	10	3664
1	2422	2	3241	3	1550	4	2278	5	2911	6	5069	7	3785	8	3748	9	2696	10	4280
1	3013	2	3460	3	1967	4	2313	5	3025	6	5280	7	4260	8	3899	9	3123	10	4549
1	6201	2	4021	3	2052	4	2569	5	3126	6	5322	7	4520	8	4199	9	3403	10	4713
1	6316	2	4499	3	2093	4	2642	5	3553	6	5469	7	5176	8	4234	9	4910	10	4882
1	6622	2	4848	3	2300	4	3022	5	4125	6	6062	7	5866	8	4258	9	5257	10	5205
1	7465	2	4896	3	2949	4	3202	5	4348	6	6187	7	5888	8	4292	9	5445	10	5222
1	8693	2	5006	3	3971	4	3487	5	5144	6	6226	7	6072	8	4419	9	5926	10	5290
1	9426	2	5065	3	3999	4	3529	5	5911	6	7487	7	6765	8	4767	9	5976	10	5382
1	9564	2	5794	3	4047	4	4100	5	6464	6	7495	7	6987	8	4937	9	6105	10	5716
1	9976	2	6827	3	5008	4	4228	5	6869	6	7770	7	7159	8	4947	9	6287	10	5735
1	10116	2	7319	3	5807	4	4306	5	7579	6	7770	7	7275	8	5256	9	7798	10	6345
1	10831	2	7332	3	6512	4	4719	5	7941	6	7830	7	7609	8	5515	9	7825	10	6814
1	11519	2	7335	3	6645	4	4886	5	8577	6	8570	7	7665	8	5829	9	7961	10	6912
1	12951	2	7581	3	6966	4	4960	5	8987	6	8601	7	9168	8	6992	9	8190	10	7039
1	13227	2	8581	3	7179	4	5285	5	9168	6	8676	7	9208	8	7314	9	8226	10	7965
1	13793	2	10028	3	7194	4	5584	5	9240	6	9600	7	9334	8	7582	9	9292	10	8964
1	13878	2	10078	3	7209	4	5727	5	9588	6	10242	7	9429	8	8124	9	9608	10	9058
1	14617	2	10198	3	7862	4	5928	5	10302	6	10344	7	9460	8	9236	9	11549	10	9386
1	15441	2	10639	3	7875	4	6396	5	10460	6	10381	7	10871	8	9660	9	12260	10	9401
1	15756	2	11122	3	8148	4	7418	5	10503	6	10932	7	11317	8	9983	9	12280	10	10185
1	15766	2	11196	3	10337	4	7461	5	10504	6	10967	7	11975	8	11254	9	12355	10	10496
1	15795	2	11235	3	10478	4	7630	5	10731	6	11192	7	12918	8	11409	9	12651	10	10915
1	15817	2	11555	3	10563	4	7731	5	10807	6	11561	7	12962	8	11635	9	12709	10	11217
1	16279	2	11586	3	10623	4	7981	5	11908	6	11820	7	13630	8	12002	9	12787	10	11317
1	16927	2	11721	3	10859	4	8388	5	12117	6	11848	7	13738	8	12165	9	13391	10	12613
1	18202	2	11780	3	11206	4	8438	5	12501	6	12121	7	14129	8	12571	9	13640	10	13539
1	18475	2	12086	3	11543	4	9003	5	12872	6	12246	7	14425	8	12577	9	13816	10	13577
1	18868	2	12108	3	11735	4	9395	5	13045	6	12292	7	14872	8	12825	9	13906	10	13931
1	19269	2	12221	3	12705	4	9751	5	13682	6	12966	7	15445	8	13106	9	14155	10	14973
1	19702	2	12344	3	13945	4	9918	5	13709	6	13096	7	15600	8	13450	9	14217	10	15615
1	21096	2	13018	3	14656	4	10791	5	13720	6	13969	7	15838	8	14468	9	14292	10	15700
1	21622	2	13041	3	15368	4	10810	5	14329	6	14211	7	16132	8	14526	9	14412	10	15732
1	22762	2	13697	3	15477	4	11365	5	14435	6	14824	7	16135	8	14775	9	15055	10	15835
1	23515	2	13965	3	15638	4	11673	5	15218	6	15010	7	16271	8	15342	9	15260	10	15915
1	24052	2	14012	3	16084	4	11878	5	15272	6	15072	7	17344	8	15978	9	15261	10	16406
1	24562	2	14092	3	16298	4	12548	5	15334	6	15415	7	17903	8	16760	9	15715	10	16495
1	24645	2	14275	3	16571	4	12629	5	15842	6	15791	7	18011	8	17070	9	15970	10	17613
1	24646	2	14377	3	16629	4	13178	5	16137	6	15811	7	18305	8	18034	9	16003	10	17634
1	24967	2	14717	3	16662	4	13269	5	16454	6	16029	7	18822	8	18232	9	16108	10	17840
1	25343	2	14821	3	16715	4	13392	5	17825	6	16103	7	19224	8	18466	9	16220	10	18310
1	25503	2	14992	3	16876	4	13798	5	17941	6	17681	7	21145	8	19552	9	16431	10	18808
1	25666	2	15076	3	16882	4	13972	5	18237	6	18099	7	21378	8	19677	9	16652	10	19586
1	26352	2	15223	3	16968	4	14241	5	19251	6	18169	7	21390	8	20088	9	17637	10	20317
1	26437	2	15331	3	16970	4	14631	5	19346	6	18748	7	21916	8	20167	9	17786	10	22502
1	27043	2	16172	3	17292	4	15266	5	19366	6	20398	7	21977	8	20352	9	17799	10	22860
1	27157	2	16452	3	18029	4	17088	5	19558	6	21193	7	22674	8	20469	9	18506	10	22944
1	27884	2	16746	3	18132	4	17894	5	21207	6	21245	7	23038	8	20784	9	18683	10	22987
1	27896	2	17196	3	18608	4	18757	5	21244	6	22543	7	24385	8	21014	9	18690	10	23283
1	27956	2	17241	3	18748	4	18931	5	22051	6	23349	7	24491	8	22663	9	19501	10	23709
1	28201	2	17258	3	18853	4	19799	5	22313	6	23412	7	24837	8	22920	9	19573	10	23936
1	28741	2	17399	3	19544	4	20277	5	22627	6	23449	7	26300	8	23561	9	19589	10	23978
1	29409	2	17704	3	19945	4	20685	5	22878	6	23719	7	26317	8	25208	9	19615	10	24165
1	29445	2	18019	3	21094	4	20726	5	23273	6	23895	7	26690	8	25589	9	19769	10	25062
1	29658	2	19897	3	21219	4	20962	5	23913	6	24155	7	26738	8	25920	9	20116	10	25284
1	29731	2	20049	3	21290	4	21385	5	23915	6	24965	7	28395	8	26552	9	20510	10	25529
1	30089	2	20409	3	22187	4	21394	5	24761	6	25483	7	28403	8	26779	9	20727	10	26172
1	30411	2	20468	3	22783	4	21464	5	24820	6	25588	7	28429	8	27144	9	20783	10	26345
1	30470	2	21054	3	23093	4	21488	5	24882	6	26136	7	28715	8	27456	9	21580	10	26600
1	30557	2	21170	3	23319	4	22150	5	24897	6	26165	7	29051	8	27776	9	21664	10	27297
1	30962	2	21247	3	23848	4	22681	5	26094	6	26531	7	30201	8	27961	9	23175	10	27477
1	31104	2	21251	3	24502	4	23228	5	26645	6	26650	7	30744	8	28044	9	23317	10	27720
1	31570	2	21415	3	25017	4	23486	5	27449	6	26968	7	31112	8	28128	9	23533	10	28064
1	31707	2	21568	3	25311	4	23493	5	27488	6	27520	7	32074	8	28846	9	23651	10	28458
1	32236	2	21640	3	25414	4	23637	5	27590	6	27535	7	32229	8	29185	9	24845	10	28616
1	33399	2	21683	3	26017	4	24030	5	27841	6	27920	7	32253	8	30144	9	24880	10	28989
1	33573	2	21940	3	26458	4	24221	5	29166	6	27936	7	33151	8	30738	9	25075	10	29165
1	34716	2	22214	3	26477	4	24363	5	29290	6	28273	7	34216	8	32536	9	25113	10	29368
1	34812	2	22400	3	26561	4	25278	5	29881	6	28450	7	34505	8	32572	9	25131	10	29562
1	35080	2	22664	3	26587	4	26000	5	30839	6	28653	7	34902	8	32671	9	25254	10	29572
1	35189	2	22683	3	26743	4	26638	5	31092	6	29334	7	35069	8	32683	9	25611	10	29661
1	35216	2	22799	3	27280	4	27333	5	31648	6	29419	7	35335	8	32784	9	25792	10	30302
1	37031	2	22988	3	27868	4	27462	5	31656	6	29979	7	35368	8	32851	9	25810	10	30371
1	37381	2	23695	3	28518	4	27559	5	32189	6	31219	7	35653	8	33127	9	25879	10	30714
1	37816	2	24276	3	28683	4	28158	5	33415	6	31694	7	35751	8	33488	9	26174	10	31331
1	37857	2	25168	3	29401	4	28178	5	33525	6	31885	7	36095	8	33679	9	26189	10	32465
1	38165	2	26386	3	29452	4	28311	5	33859	6	32308	7	36348	8	35406	9	26237	10	35157
1	38391	2	26942	3	29456	4	31374	5	34212	6	33499	7	36622	8	35521	9	26699	10	35199
1	38583	2	27393	3	29716	4	31779	5	35120	6	33595	7	36757	8	35804	9	28103	10	35545
1	40212	2	27444	3	30018	4	31910	5	35440	6	34025	7	37466	8	36305	9	28394	10	35639
1	40353	2	28099	3	31151	4	32002	5	35588	6	35300	7	38249	8	36430	9	28503	10	35729
1	41076	2	28268	3	31373	4	33230	5	36136	6	35395	7	39133	8	36792	9	28706	10	36265
1	42045	2	28665	3	31431	4	33778	5	37764	6	35720	7	40009	8	37155	9	28767	10	37471
1	42448	2	28683	3	31472	4	34269	5	38570	6	36141	7	40022	8	37168	9	29653	10	37923
1	42585	2	28732	3	31522	4	34539	5	40639	6	36460	7	40891	8	37226	9	30897	10	37957
1	42629	2	29988	3	32292	4	34563	5	41010	6	36865	7	41067	8	37394	9	33654	10	38038
1	43416	2	30084	3	32334	4	34893	5	41403	6	37332	7	42286	8	38417	9	34890	10	38466
1	44096	2	30164	3	32622	4	35436	5	41726	6	37375	7	42452	8	38686	9	35144	10	38651
1	44206	2	30233	3	32699	4	35913	5	41818	6	37500	7	42876	8	38695	9	35500	10	38665
1	45071	2	30871	3	33282	4	36099	5	41959	6	37651	7	42958	8	39183	9	35621	10	40511
1	45182	2	30909	3	33747	4	36544	5	42129	6	37680	7	43219	8	39253	9	36807	10	40891
1	45635	2	31222	3	34303	4	36733	5	42190	6	38792	7	44451	8	40386	9	37086	10	40915
1	46016	2	32567	3	34344	4	37631	5	42254	6	39273	7	44583	8	41632	9	37228	10	41063
1	46507	2	33352	3	34697	4	37729	5	42742	6	39962	7	44980	8	42303	9	37428	10	42424
1	47077	2	33964	3	35702	4	38146	5	43028	6	40005	7	45157	8	42313	9	38318	10	42657
1	47086	2	34222	3	35729	4	38162	5	43365	6	40216	7	45994	8	43812	9	40330	10	42695
1	47149	2	35212	3	36271	4	38611	5	43379	6	40393	7	46009	8	43996	9	40573	10	42765
1	48362	2	35267	3	36274	4	39076	5	43975	6	40422	7	46126	8	44313	9	41262	10	42975
1	48394	2	35290	3	36687	4	39227	5	44233	6	41238	7	46184	8	44746	9	41982	10	42996
1	48550	2	35775	3	38176	4	39323	5	44411	6	41277	7	46829	8	44808	9	42256	10	43782
1	48551	2	35833	3	38376	4	39371	5	44417	6	41306	7	47239	8	45489	9	42276	10	44018
1	49384	2	35880	3	38489	4	39630	5	44991	6	41558	7	47494	8	46166	9	42293	10	44614
1	49856	2	36228	3	38824	4	41002	5	45038	6	41862	7	47554	8	46418	9	42385	10	45928
1	49914	2	36307	3	39035	4	41320	5	45081	6	42519	7	47700	8	46800	9	42521	10	46341
1	50704	2	36680	3	39428	4	41630	5	45306	6	42672	7	48112	8	47404	9	43346	10	47169
1	50730	2	36974	3	39557	4	41696	5	45571	6	42782	7	48336	8	47889	9	43692	10	47230
1	51410	2	37286	3	40602	4	41754	5	45590	6	43290	7	48482	8	47957	9	44095	10	47231
1	51566	2	37493	3	40915	4	41876	5	45837	6	43577	7	49066	8	48390	9	44202	10	47741
1	51774	2	38032	3	41107	4	41914	5	46532	6	43629	7	50929	8	48665	9	44844	10	49323
1	51820	2	38086	3	41414	4	42689	5	47915	6	44255	7	52366	8	49546	9	44912	10	49345
1	52306	2	39084	3	41595	4	42715	5	48711	6	44385	7	52716	8	49920	9	44933	10	49727
1	52555	2	39776	3	41771	4	43051	5	49128	6	45007	7	52824	8	49960	9	45387	10	51935
1	52665	2	39894	3	41833	4	43104	5	49272	6	45195	7	52835	8	50135	9	46986	10	52296
1	53984	2	40237	3	42000	4	43329	5	49502	6	45337	7	53023	8	50534	9	47359	10	53491
1	54312	2	40375	3	42584	4	43688	5	50106	6	45432	7	53761	8	50983	9	47667	10	54159
1	54563	2	40524	3	43053	4	43953	5	50867	6	45458	7	53929	8	51545	9	48024	10	54798
1	54756	2	40564	3	43233	4	44663	5	51206	6	45737	7	54410	8	52447	9	48151	10	55537
1	55574	2	41879	3	44454	4	44948	5	51456	6	45874	7	54820	8	52647	9	48600	10	55652
1	55896	2	41991	3	44935	4	44996	5	51519	6	46015	7	56309	8	52668	9	49734	10	56204
1	56103	2	42012	3	45648	4	45134	5	51866	6	47175	7	56511	8	52880	9	49838	10	56581
1	56488	2	43072	3	46051	4	45683	5	52189	6	47725	7	56867	8	52975	9	50118	10	57025
1	56580	2	43696	3	46061	4	45725	5	52707	6	47866	7	56876	8	53021	9	50975	10	57060
1	56766	2	43936	3	46234	4	46027	5	53290	6	48620	7	58230	8	53313	9	51731	10	57185
1	56919	2	44337	3	46263	4	46579	5	53591	6	49304	7	58247	8	54063	9	52542	10	57792
1	57162	2	45105	3	46474	4	46884	5	53698	6	49500	7	58443	8	54373	9	52628	10	58268
1	57899	2	45447	3	46500	4	47862	5	53708	6	49756	7	58810	8	54377	9	52652	10	58283
1	58940	2	45553	3	46745	4	47867	5	53929	6	49886	7	59264	8	54463	9	52947	10	58795
1	59157	2	46290	3	47697	4	47892	5	54614	6	50210	7	59325	8	54560	9	52956	10	59559
1	59596	2	46515	3	47811	4	48302	5	55599	6	50727	7	59772	8	55091	9	53901	10	59765
1	60887	2	46885	3	48116	4	48609	5	56198	6	52068	7	60435	8	55103	9	54000	10	60046
1	61591	2	48345	3	48483	4	49363	5	56293	6	52337	7	60879	8	56290	9	54066	10	60840
1	62026	2	48465	3	49464	4	49571	5	56389	6	53140	7	60988	8	56296	9	54446	10	61005
1	62040	2	48749	3	50018	4	49652	5	57153	6	53874	7	61291	8	56399	9	54496	10	61050
1	62508	2	49286	3	50325	4	49862	5	57959	6	54344	7	62075	8	56775	9	54657	10	61071
1	62527	2	49423	3	50379	4	49904	5	58002	6	55374	7	63141	8	57662	9	54910	10	61335
1	62841	2	49489	3	50627	4	49917	5	58716	6	55429	7	63244	8	57887	9	55081	10	61500
1	63363	2	49659	3	50885	4	50193	5	58962	6	55925	7	64390	8	57898	9	55618	10	61551
1	63588	2	49758	3	51367	4	50538	5	59404	6	55952	7	64685	8	58434	9	56252	10	61867
1	63610	2	49984	3	52143	4	51330	5	59419	6	56131	7	65360	8	58774	9	56592	10	62212
1	63807	2	50408	3	52292	4	51953	5	59452	6	56619	7	65436	8	58776	9	56867	10	62728
1	64433	2	51416	3	52496	4	52736	5	60951	6	56698	7	65500	8	58794	9	57013	10	62787
1	64630	2	51587	3	52674	4	53057	5	62627	6	57130	7	65595	8	58836	9	58615	10	62916
1	64699	2	52098	3	52689	4	53227	5	63483	6	57478	7	65687	8	58847	9	58690	10	63104
1	65038	2	52220	3	52728	4	53458	5	64037	6	57859	7	66510	8	59082	9	59952	10	63596
1	65487	2	52221	3	53145	4	53511	5	64162	6	58088	7	66847	8	59120	9	60592	10	64042
1	65495	2	53132	3	53155	4	53721	5	64386	6	58095	7	67190	8	59440	9	60738	10	64042
1	66636	2	53224	3	53550	4	54032	5	64503	6	59059	7	67559	8	59872	9	60810	10	64902
1	67104	2	53227	3	54068	4	54731	5	64968	6	59153	7	67589	8	60948	9	60870	10	65659
1	67388	2	53263	3	54286	4	55550	5	65428	6	59758	7	68811	8	61156	9	60875	10	65909
1	67690	2	53761	3	54342	4	55871	5	65441	6	59830	7	68899	8	61423	9	61238	10	66163
1	67733	2	54284	3	55322	4	57518	5	66134	6	60188	7	69604	8	61931	9	61400	10	66184
1	67987	2	54429	3	55618	4	57559	5	66296	6	60533	7	69783	8	62143	9	61604	10	67145
1	68990	2	54473	3	55869	4	57758	5	66431	6	61020	7	69931	8	62270	9	62704	10	67160
1	69051	2	54881	3	57065	4	58457	5	67167	6	61168	7	70421	8	62464	9	62710	10	67680
1	69052	2	55038	3	57879	4	58620	5	67253	6	61375	7	70427	8	62627	9	62848	10	68183
1	69196	2	55329	3	57984	4	60310	5	67321	6	61407	7	70521	8	63570	9	63435	10	69021
1	70152	2	55342	3	58002	4	60438	5	68228	6	61553	7	70533	8	63677	9	63847	10	69060
1	70864	2	56614	3	58839	4	60530	5	68274	6	62752	7	70676	8	63976	9	64094	10	69371
1	71346	2	56702	3	59056	4	60639	5	68327	6	62830	7	70918	8	64071	9	64665	10	70053
1	71353	2	57098	3	59577	4	60904	5	68364	6	63401	7	71062	8	64697	9	65081	10	70062
1	72226	2	57223	3	59741	4	60975	5	68935	6	63948	7	71921	8	64745	9	65543	10	70362
1	73293	2	57668	3	61039	4	61080	5	69033	6	64715	7	71939	8	65798	9	66150	10	70558
1	73534	2	58589	3	61524	4	61139	5	70675	6	64752	7	72009	8	66035	9	66812	10	70669
1	73682	2	58613	3	61673	4	61577	5	71253	6	64766	7	72800	8	66057	9	67115	10	71667
1	73901	2	58827	3	61817	4	62311	5	71724	6	65570	7	73174	8	66078	9	67173	10	72000
1	74149	2	59011	3	62928	4	62414	5	71780	6	66200	7	73441	8	66286	9	67295	10	72377
1	74477	2	59018	3	63383	4	62886	5	71913	6	66829	7	73659	8	67220	9	68285	10	73420
1	75586	2	59112	3	63690	4	63169	5	71997	6	67225	7	73880	8	68174	9	68637	10	74305
1	76042	2	59205	3	64330	4	63436	5	72193	6	67573	7	73974	8	68669	9	69067	10	75118
1	76057	2	60437	3	64816	4	63530	5	72416	6	67803	7	74776	8	69055	9	69321	10	75327
1	76335	2	60537	3	64845	4	64417	5	73019	6	67817	7	75690	8	69490	9	69602	10	75926
1	76849	2	61297	3	64899	4	64484	5	73612	6	67825	7	75930	8	69491	9	69638	10	76365
1	77314	2	61832	3	65458	4	65525	5	74451	6	68640	7	76785	8	70927	9	69655	10	77183
1	77648	2	62142	3	65507	4	65739	5	74853	6	69219	7	78551	8	71114	9	69782	10	77823
1	78027	2	62840	3	66086	4	65838	5	75390	6	70518	7	78765	8	71726	9	70522	10	78096
1	78417	2	63047	3	66621	4	66139	5	75566	6	70846	7	79756	8	72301	9	70571	10	78235
1	78773	2	63115	3	66727	4	66988	5	75820	6	70923	7	80831	8	73120	9	70759	10	78785
1	79208	2	63299	3	66860	4	67346	5	76145	6	71238	7	80995	8	73144	9	71437	10	79301
1	79322	2	63327	3	67299	4	67909	5	76557	6	71604	7	81902	8	73230	9	71843	10	79534
1	81041	2	63339	3	67493	4	68101	5	77706	6	71968	7	83340	8	73479	9	72422	10	80144
1	81634	2	63594	3	67576	4	68894	5	77890	6	72080	7	83393	8	74186	9	73968	10	80346
1	81675	2	63723	3	68398	4	69131	5	77979	6	72556	7	83670	8	74513	9	74856	10	80435
1	81806	2	63796	3	69555	4	69645	5	78749	6	72807	7	83731	8	74605	9	74917	10	80539
1	83132	2	63995	3	69601	4	69970	5	78821	6	73020	7	84017	8	75143	9	75786	10	80924
1	83394	2	64185	3	69829	4	71150	5	79904	6	73139	7	84367	8	75345	9	76405	10	80949
1	84516	2	64440	3	70285	4	71179	5	79961	6	74090	7	85054	8	75624	9	77104	10	82687
1	85161	2	65035	3	70308	4	72421	5	80419	6	74166	7	85240	8	75861	9	77408	10	83424
1	85246	2	65064	3	70517	4	72995	5	80712	6	74454	7	85312	8	76076	9	77453	10	84006
1	85901	2	66294	3	71202	4	73070	5	81179	6	74612	7	85348	8	76103	9	78008	10	84531
1	86038	2	67070	3	72029	4	73659	5	84507	6	75358	7	85760	8	76449	9	78223	10	84627
1	86314	2	67267	3	72088	4	74019	5	84786	6	76108	7	85918	8	78469	9	78605	10	85013
1	86726	2	68310	3	72295	4	74042	5	85017	6	76844	7	86707	8	78776	9	78888	10	85623
1	87362	2	68517	3	72315	4	74796	5	85100	6	77250	7	86997	8	79072	9	79761	10	85928
1	87941	2	68915	3	72407	4	74803	5	85185	6	77390	7	87307	8	79812	9	79941	10	85986
1	88007	2	69490	3	72442	4	75069	5	85933	6	77782	7	87552	8	79856	9	80105	10	86229
1	88125	2	70164	3	72913	4	75259	5	86872	6	77797	7	88433	8	80349	9	80531	10	88435
1	88452	2	70306	3	73108	4	75481	5	87077	6	78170	7	89357	8	80412	9	81341	10	89020
1	88523	2	70783	3	75023	4	75682	5	87301	6	78420	7	89459	8	80901	9	81921	10	89424
1	88568	2	71858	3	75674	4	76328	5	87981	6	79220	7	89591	8	81011	9	81932	10	89579
1	89432	2	71983	3	75928	4	77388	5	88154	6	79928	7	90020	8	81085	9	82294	10	89616
1	89667	2	72669	3	76462	4	77852	5	88665	6	79964	7	90034	8	81569	9	82626	10	89659
1	89840	2	72833	3	76935	4	78189	5	88700	6	80032	7	90073	8	81648	9	82727	10	90085
1	90043	2	73084	3	77269	4	78298	5	89630	6	80575	7	90662	8	82412	9	82966	10	90627
1	90063	2	74510	3	77534	4	78320	5	90306	6	81018	7	91086	8	82509	9	83820	10	91641
1	90187	2	74859	3	77867	4	78625	5	90418	6	81280	7	91927	8	82605	9	84202	10	92379
1	91538	2	75659	3	77950	4	78708	5	91117	6	81649	7	92856	8	83209	9	85181	10	92813
1	92295	2	76065	3	78171	4	79115	5	91284	6	82243	7	92997	8	83748	9	85220	10	94260
1	93606	2	77273	3	79347	4	79499	5	91592	6	82743	7	93202	8	84168	9	85768	10	94908
1	94322	2	77444	3	79486	4	79537	5	92348	6	83193	7	93446	8	84657	9	85883	10	95053
1	95410	2	77598	3	79774	4	79854	5	93106	6	83297	7	94085	8	84900	9	86418	10	95067
1	95910	2	77719	3	79874	4	79915	5	93779	6	83644	7	94431	8	88335	9	86562	10	95180
1	96794	2	78228	3	80184	4	80386	5	95960	6	84248	7	94677	8	88446	9	86678	10	96041
1	96881	2	78246	3	81205	4	80450	5	95998	6	84495	7	95194	8	88663	9	86942	10	96233
1	97472	2	78621	3	81525	4	80805	5	96325	6	84559	7	95207	8	89082	9	87222	10	96735
1	97517	2	78627	3	81743	4	81314	5	96406	6	84906	7	95645	8	89353	9	87463	10	97158
1	97713	2	78638	3	81956	4	81401	5	96601	6	84958	7	96167	8	89500	9	88690	10	97652
1	97839	2	78718	3	82255	4	81927	5	97096	6	85567	7	96287	8	89519	9	88752	10	98306
1	98197	2	79012	3	82297	4	82524	5	97362	6	85926	7	96393	8	89564	9	89124	10	98454
1	98507	2	79225	3	83138	4	82770	5	97843	6	86505	7	96723	8	89860	9	89693	10	98973
1	98754	2	79280	3	83882	4	84345	5	97880	6	86902	7	97231	8	90091	9	90428	10	99204
1	98903	2	79299	3	83981	4	84450	5	98157	6	86983	7	97301	8	90534	9	90822	10	99764
1	99752	2	79504	3	84236	4	85451	5	98226	6	87122	7	97512	8	91332	9	91536	10	100803
1	100844	2	79524	3	85322	4	86411	5	98490	6	87143	7	97841	8	91583	9	91919	10	101407
1	100941	2	80318	3	85403	4	86754	5	98593	6	87291	7	98178	8	91817	9	92209	10	101564
1	101331	2	80624	3	85556	4	87324	5	98682	6	87767	7	98471	8	91823	9	92294	10	101701
1	102568	2	80818	3	85777	4	88520	5	98719	6	88010	7	99015	8	93166	9	92505	10	102167
1	104396	2	80890	3	86504	4	88610	5	98885	6	88147	7	99284	8	93257	9	93241	10	104025
1	104454	2	81398	3	86856	4	88812	5	98960	6	88668	7	99284	8	93716	9	93752	10	104306
1	104514	2	82116	3	88032	4	89000	5	99469	6	89353	7	99496	8	93946	9	94100	10	104562
1	104702	2	82722	3	88107	4	89223	5	99810	6	89517	7	99979	8	94933	9	94217	10	105533
1	105280	2	82815	3	89190	4	89313	5	99861	6	89830	7	100088	8	95075	9	94399	10	106181
1	106026	2	83329	3	89213	4	89489	5	100568	6	91452	7	100303	8	96476	9	94495	10	106515
1	106350	2	83676	3	89350	4	90341	5	100578	6	91636	7	101055	8	97785	9	94622	10	106669
1	106504	2	84551	3	89837	4	90345	5	100803	6	91888	7	101459	8	98362	9	94911	10	107163
1	106682	2	85280	3	90056	4	90545	5	100895	6	91914	7	101774	8	98546	9	95525	10	107312
1	106774	2	85600	3	90365	4	90620	5	101034	6	92173	7	102510	8	98664	9	95707	10	107670
1	106969	2	87539	3	90651	4	90671	5	101980	6	92567	7	102793	8	98838	9	96145	10	108016
1	107583	2	89102	3	90833	4	90684	5	102326	6	92598	7	102800	8	99108	9	96254	10	108241
1	107636	2	90387	3	92266	4	90777	5	102952	6	92791	7	103128	8	99326	9	96821	10	108244
1	108601	2	90928	3	92299	4	91618	5	103071	6	93786	7	103359	8	99922	9	96876	10	108353
1	109186	2	91181	3	92301	4	92712	5	103461	6	94222	7	103718	8	99926	9	97230	10	108569
1	109591	2	91439	3	93687	4	92856	5	103814	6	94496	7	103853	8	100773	9	97393	10	108950
1	109911	2	91754	3	93744	4	94297	5	103956	6	95009	7	104126	8	100965	9	97442	10	109066
1	110748	2	91847	3	93752	4	94785	5	104694	6	95474	7	104321	8	101460	9	98007	10	109411
1	110779	2	91913	3	93998	4	95221	5	104815	6	96393	7	105051	8	101523	9	98114	10	110430
1	110781	2	92746	3	94648	4	95366	5	105950	6	96736	7	105198	8	102608	9	98249	10	112042
1	111312	2	93200	3	94779	4	95673	5	107277	6	97131	7	105690	8	102726	9	98730	10	112049
1	111411	2	94130	3	95572	4	95707	5	107318	6	97298	7	105904	8	103043	9	98761	10	112369
1	112044	2	94778	3	95654	4	95909	5	107614	6	97428	7	105955	8	103232	9	99317	10	112790
1	112827	2	95090	3	95693	4	96748	5	108143	6	100284	7	106248	8	103993	9	100053	10	113357
1	113171	2	95301	3	96733	4	97660	5	108418	6	100445	7	107087	8	104395	9	100148	10	113936
1	113460	2	95718	3	96805	4	97802	5	109374	6	100943	7	107331	8	104637	9	100312	10	114066
1	113544	2	95783	3	96967	4	98016	5	110945	6	101714	7	107633	8	104719	9	101662	10	114251
1	113898	2	96043	3	97662	4	98189	5	111290	6	101836	7	107715	8	104883	9	101704	10	114984
1	114093	2	96230	3	98444	4	98931	5	113674	6	102672	7	109333	8	105184	9	102337	10	115019
1	114170	2	96754	3	98761	4	99427	5	113776	6	103413	7	109739	8	105226	9	103337	10	115288
1	114652	2	96840	3	99057	4	99728	5	113883	6	103899	7	109745	8	105446	9	103739	10	115563
1	114870	2	97984	3	99383	4	100827	5	115473	6	104047	7	109994	8	105836	9	103825	10	116222
1	114903	2	98559	3	99461	4	100879	5	115494	6	104183	7	110096	8	106762	9	104142	10	116375
1	115032	2	99315	3	99549	4	101003	5	115821	6	104603	7	110591	8	107480	9	104594	10	116522
1	115226	2	99592	3	99671	4	101315	5	116678	6	105402	7	111259	8	107865	9	104934	10	116599
1	115403	2	100188	3	100032	4	101415	5	116839	6	105827	7	112188	8	108211	9	105163	10	117590
1	116121	2	100406	3	100488	4	101656	5	116901	6	105855	7	112550	8	108736	9	106122	10	117675
1	116493	2	100423	3	100504	4	101988	5	117256	6	107172	7	113248	8	108941	9	106294	10	117930
1	116734	2	101021	3	101500	4	102054	5	117979	6	107438	7	113333	8	109145	9	106653	10	118328
1	116932	2	101425	3	101601	4	102175	5	118035	6	108887	7	113368	8	110033	9	107536	10	118331
1	117209	2	101613	3	102326	4	102335	5	119053	6	108961	7	115869	8	110039	9	108569	10	118558
1	117815	2	102898	3	102932	4	102501	5	119069	6	109058	7	116274	8	110286	9	108643	10	118796
1	118256	2	103336	3	102946	4	102536	5	120114	6	109323	7	116545	8	110340	9	109413	10	119098
1	119164	2	103655	3	102985	4	102733	5	120422	6	109427	7	116735	8	111719	9	109950	10	119407
1	119225	2	103793	3	103308	4	104616	5	120584	6	109626	7	116953	8	112375	9	111229	10	121801
1	119304	2	104978	3	104436	4	104681	5	120920	6	109690	7	118181	8	115114	9	111234	10	123463
1	119416	2	105083	3	104486	4	104754	5	120978	6	109709	7	118266	8	115486	9	111877	10	123609
1	119806	2	105310	3	104679	4	105169	5	121897	6	109834	7	118531	8	116259	9	112723	10	123950
1	119815	2	105354	3	105483	4	105556	5	122241	6	110149	7	118838	8	116557	9	112925	10	124145
1	120106	2	105780	3	105658	4	105570	5	122532	6	110452	7	118943	8	116574	9	113169	10	124273
1	120827	2	106826	3	105837	4	106020	5	122904	6	110555	7	119073	8	117086	9	113382	10	124464
1	120929	2	106927	3	106462	4	106338	5	122931	6	110610	7	119576	8	117192	9	113439	10	124792
1	121897	2	107838	3	107078	4	106347	5	122998	6	110654	7	119714	8	117301	9	114300	10	124854
1	121944	2	109630	3	108087	4	106626	5	123448	6	110750	7	120671	8	117888	9	114424	10	125255
1	122238	2	109699	3	108531	4	107333	5	123683	6	110908	7	120823	8	118166	9	114496	10	125435
1	123646	2	110606	3	108793	4	107902	5	124332	6	112108	7	120856	8	119796	9	114549	10	125549
1	123809	2	110633	3	110080	4	108856	5	124862	6	112138	7	121286	8	119796	9	114857	10	125624
1	124199	2	110992	3	110515	4	108860	5	125280	6	112722	7	121326	8	120508	9	114864	10	126508
1	124527	2	111326	3	110638	4	109101	5	126266	6	112786	7	121356	8	120711	9	115340	10	127001
1	124546	2	112145	3	110866	4	109784	5	126277	6	113234	7	121637	8	121726	9	115364	10	127418
1	124678	2	112199	3	111796	4	109972	5	126418	6	113427	7	121830	8	121873	9	115662	10	127511
1	124752	2	112212	3	112246	4	110799	5	126717	6	113544	7	121987	8	121921	9	116375	10	128016
1	125649	2	112427	3	112368	4	111115	5	126948	6	113665	7	122838	8	122157	9	116605	10	128098
1	125842	2	112724	3	113393	4	111620	5	127146	6	114278	7	122860	8	122832	9	116688	10	128693
1	126016	2	112758	3	114495	4	111762	5	127566	6	114411	7	123344	8	122848	9	117173	10	129299
1	126056	2	113145	3	114609	4	111767	5	127811	6	114681	7	123499	8	123000	9	117289	10	129393
1	126323	2	113194	3	114902	4	111888	5	128967	6	114911	7	123953	8	123416	9	117327	10	129953
1	126711	2	113325	3	115455	4	112090	5	129077	6	115138	7	124384	8	123795	9	117425	10	130381
1	126897	2	115589	3	115667	4	112345	5	129541	6	115283	7	125083	8	123999	9	117433	10	130635
1	128678	2	115816	3	115936	4	112802	5	129567	6	115506	7	125187	8	124430	9	117884	10	131563
1	128787	2	116171	3	116000	4	112866	5	129602	6	115963	7	125978	8	124614	9	118264	10	132077
1	129215	2	116227	3	116395	4	112888	5	130360	6	116352	7	126395	8	124736	9	118355	10	132400
1	129352	2	116331	3	116513	4	112906	5	131330	6	116865	7	126886	8	125458	9	118518	10	132465
1	130263	2	116816	3	117090	4	113018	5	131507	6	117173	7	126887	8	125857	9	118672	10	132872
1	130357	2	117752	3	117157	4	113185	5	131817	6	117471	7	127466	8	126218	9	118736	10	132900
1	130390	2	118466	3	117458	4	113535	5	132186	6	117822	7	128337	8	126342	9	119485	10	132923
1	130951	2	118604	3	117689	4	114783	5	132760	6	118725	7	128454	8	126370	9	119816	10	133526
1	131105	2	119514	3	118714	4	114811	5	132888	6	119222	7	128526	8	126603	9	119908	10	134997
1	131223	2	119756	3	118750	4	115067	5	133866	6	119753	7	128711	8	126742	9	120349	10	135252
1	131610	2	119902	3	119295	4	115394	5	134128	6	119928	7	128763	8	126846	9	120360	10	135583
1	131947	2	120359	3	119550	4	116061	5	134739	6	119981	7	128841	8	127068	9	121915	10	136004
1	132046	2	120496	3	119574	4	117838	5	134760	6	120275	7	129347	8	127325	9	122262	10	136570
1	132297	2	120907	3	119612	4	119290	5	135628	6	120303	7	129546	8	127621	9	122322	10	137575
1	132708	2	121155	3	121011	4	119327	5	136034	6	120572	7	129627	8	127780	9	123114	10	138321
1	133894	2	121293	3	121234	4	119392	5	136164	6	121200	7	129819	8	128352	9	123379	10	138915
1	134438	2	121572	3	121406	4	119508	5	136573	6	121529	7	130116	8	128768	9	123583	10	139022
1	135379	2	122121	3	121687	4	120185	5	137506	6	121758	7	130214	8	128901	9	123859	10	139119
1	135702	2	122348	3	121930	4	120390	5	137770	6	121938	7	130518	8	129019	9	124132	10	139336
1	136389	2	122710	3	122138	4	120421	5	138338	6	122137	7	131100	8	129148	9	124521	10	139393
1	136632	2	122865	3	122374	4	121276	5	138418	6	124377	7	131535	8	129892	9	124971	10	139581
1	137472	2	122911	3	122820	4	121423	5	138757	6	124706	7	131976	8	130161	9	125957	10	139646
1	138145	2	123610	3	122822	4	122748	5	139623	6	124840	7	132216	8	130327	9	126815	10	139764
1	138579	2	123738	3	123106	4	123194	5	140281	6	124853	7	132235	8	131060	9	127394	10	140026
1	138911	2	123752	3	123151	4	124306	5	140764	6	124971	7	132301	8	131788	9	127476	10	140362
1	139233	2	125374	3	123318	4	125046	5	140790	6	125577	7	132425	8	131840	9	127704	10	140490
1	139603	2	125559	3	123502	4	125253	5	140798	6	126756	7	132508	8	132121	9	128344	10	140608
1	139727	2	125590	3	124451	4	125269	5	140989	6	127216	7	133364	8	132155	9	128350	10	140777
1	139765	2	125710	3	124869	4	125727	5	141224	6	127547	7	134041	8	132851	9	128466	10	140894
1	141398	2	125948	3	125614	4	126019	5	141563	6	127554	7	134727	8	133032	9	128618	10	141903
1	141485	2	126426	3	125657	4	126328	5	142174	6	127634	7	134917	8	133350	9	128676	10	142033
1	142431	2	126471	3	126143	4	126495	5	142339	6	128589	7	135117	8	134278	9	128721	10	142092
1	143968	2	127107	3	126220	4	126508	5	143269	6	129300	7	135331	8	134422	9	128809	10	142285
1	144024	2	127203	3	126769	4	128021	5	143965	6	129310	7	135437	8	134672	9	129642	10	142753
1	144244	2	128334	3	127192	4	128360	5	144253	6	129612	7	136025	8	134861	9	129815	10	142829
1	144341	2	128493	3	127856	4	129063	5	144614	6	129773	7	136165	8	134956	9	130210	10	142874
1	144364	2	128718	3	127911	4	129264	5	144644	6	129777	7	136817	8	135182	9	130364	10	142967
1	145330	2	128747	3	127943	4	129314	5	144715	6	129855	7	137185	8	135952	9	130714	10	143013
1	145826	2	129386	3	128580	4	129410	5	145164	6	130534	7	137337	8	136139	9	130867	10	143083
1	146088	2	129889	3	128748	4	129774	5	145449	6	130570	7	137452	8	136170	9	131207	10	143118
1	146682	2	130130	3	129072	4	129846	5	145648	6	130962	7	138407	8	136282	9	131256	10	143254
1	146793	2	130510	3	129093	4	130928	5	146019	6	131145	7	139283	8	136303	9	131569	10	143467
1	146828	2	131054	3	129413	4	131306	5	146417	6	131279	7	139876	8	137192	9	131580	10	143582
1	146933	2	131478	3	129836	4	131804	5	146534	6	132490	7	140093	8	137279	9	131661	10	143778
1	147203	2	132112	3	129890	4	132128	5	147222	6	132901	7	140888	8	137380	9	131919	10	144267
1	147645	2	132338	3	130223	4	132516	5	147662	6	133333	7	141439	8	137385	9	132154	10	144559
1	147710	2	132752	3	131312	4	132588	5	148075	6	134123	7	141524	8	138090	9	132185	10	144619
1	147729	2	134642	3	131341	4	132761	5	148210	6	135959	7	141687	8	138862	9	132386	10	144659
1	147755	2	134769	3	131380	4	133087	5	148521	6	136262	7	142812	8	139159	9	132761	10	144809
1	147894	2	134786	3	131790	4	134522	5	148983	6	137593	7	142851	8	139449	9	133036	10	145166
1	148250	2	135588	3	132019	4	134730	5	150783	6	138187	7	142873	8	139521	9	133338	10	145174
1	149807	2	135654	3	132158	4	135085	5	150854	6	138195	7	143436	8	140302	9	133977	10	145250
1	149818	2	135675	3	132483	4	135391	5	151124	6	138448	7	143484	8	141577	9	134198	10	145748
1	149933	2	136526	3	132651	4	135466	5	152130	6	138582	7	144035	8	142034	9	135474	10	146020
1	150395	2	136573	3	132702	4	135896	5	152658	6	138733	7	144175	8	142058	9	135492	10	146539
1	150885	2	137298	3	133858	4	136112	5	152908	6	139206	7	144581	8	142152	9	135560	10	146775
1	151094	2	137564	3	134116	4	136262	5	153109	6	139738	7	146205	8	142550	9	136341	10	146963
1	151250	2	137809	3	134784	4	137071	5	153439	6	139894	7	146734	8	143099	9	137116	10	147090
1	151745	2	138040	3	135252	4	137292	5	153498	6	140873	7	146949	8	143284	9	137121	10	147582
1	152049	2	138346	3	135857	4	137949	5	153706	6	141652	7	147074	8	143391	9	137314	10	147888
1	152308	2	138360	3	136332	4	138382	5	154039	6	142527	7	147192	8	143401	9	137489	10	148579
1	152559	2	138709	3	136959	4	138397	5	154105	6	142697	7	147647	8	144784	9	137555	10	149124
1	152696	2	139058	3	137076	4	138504	5	155374	6	142753	7	148053	8	144822	9	137798	10	149647
1	152812	2	139446	3	137666	4	138702	5	156394	6	143441	7	148105	8	145038	9	138182	10	149753
1	152844	2	139872	3	137712	4	140499	5	159115	6	143691	7	149055	8	145136	9	138191	10	150505
1	154899	2	140002	3	138455	4	141245	5	159454	6	143765	7	149521	8	145174	9	138617	10	150691
1	155161	2	140148	3	138910	4	142246	5	159547	6	144278	7	149733	8	145267	9	138694	10	150801
1	155329	2	140265	3	139420	4	142614	5	160358	6	144312	7	149849	8	145533	9	138821	10	151232
1	155642	2	141239	3	140287	4	142877	5	161022	6	144440	7	151291	8	145623	9	138830	10	153133
1	155947	2	141471	3	140577	4	143016	5	161684	6	144621	7	151428	8	146037	9	138842	10	153723
1	156715	2	141548	3	140750	4	143208	5	162188	6	146381	7	151546	8	146976	9	138870	10	153837
1	156764	2	141712	3	140970	4	143342	5	162899	6	146480	7	152338	8	147318	9	139272	10	153983
1	156784	2	142474	3	141100	4	143529	5	163065	6	146724	7	152563	8	148069	9	139554	10	154354
1	157068	2	142924	3	142093	4	143754	5	163067	6	146798	7	153173	8	148168	9	141210	10	154511
1	157124	2	143158	3	143264	4	143987	5	163480	6	146892	7	153696	8	148259	9	141417	10	155248
1	158219	2	143840	3	143427	4	144039	5	163879	6	146918	7	154025	8	149093	9	142102	10	157500
1	158618	2	144068	3	143503	4	144857	5	163919	6	147068	7	154040	8	149349	9	142177	10	157993
1	158922	2	144159	3	143618	4	145468	5	165082	6	147130	7	154162	8	150299	9	142429	10	158156
1	159196	2	144180	3	143738	4	146283	5	165155	6	148365	7	154407	8	150373	9	143095	10	158324
1	161186	2	144228	3	143931	4	146307	5	165634	6	148372	7	154913	8	151176	9	143299	10	158329
1	161283	2	144265	3	144250	4	146990	5	165793	6	148640	7	154948	8	151827	9	144701	10	159577
1	161468	2	144439	3	144500	4	147215	5	166793	6	148813	7	155265	8	152031	9	144813	10	160169
1	162435	2	144495	3	144526	4	147579	5	167206	6	148900	7	155373	8	152515	9	145225	10	160534
1	163863	2	144667	3	144560	4	148123	5	167634	6	148905	7	155373	8	152730	9	145493	10	161098
1	163868	2	144903	3	144850	4	148568	5	167882	6	149269	7	155627	8	153351	9	146468	10	161379
1	164643	2	147065	3	145096	4	149114	5	168021	6	149499	7	155866	8	153586	9	146912	10	161884
1	164667	2	147290	3	145595	4	149160	5	168062	6	149534	7	155897	8	156595	9	146989	10	162493
1	164821	2	147736	3	146149	4	149650	5	168328	6	149537	7	156620	8	157244	9	148447	10	163796
1	165173	2	147780	3	147970	4	149912	5	168983	6	149932	7	157489	8	157541	9	148580	10	163947
1	165354	2	148253	3	148711	4	150907	5	170654	6	150133	7	157736	8	158638	9	148903	10	164398
1	166122	2	148536	3	148791	4	151067	5	171016	6	152104	7	158227	8	158911	9	149202	10	164732
1	166798	2	149994	3	149264	4	151075	5	171468	6	152194	7	158554	8	160152	9	150862	10	164850
1	167121	2	150360	3	149599	4	151726	5	172744	6	152215	7	158743	8	160275	9	150974	10	165348
1	167204	2	151109	3	149606	4	151901	5	173865	6	152606	7	159358	8	160632	9	151704	10	165468
1	167436	2	151114	3	150397	4	152467	5	173910	6	153234	7	159763	8	160966	9	152277	10	165791
1	168425	2	151117	3	150886	4	153256	5	174976	6	153629	7	159863	8	161165	9	152779	10	166206
1	168440	2	152670	3	150892	4	153777	5	175227	6	153967	7	159910	8	161289	9	153001	10	166487
1	168713	2	154740	3	151017	4	153992	5	175398	6	154044	7	159946	8	162526	9	153471	10	166749
1	170089	2	154957	3	151060	4	154816	5	175710	6	154306	7	161473	8	162547	9	154353	10	167022
1	170397	2	155116	3	151518	4	154954	5	175778	6	154403	7	161605	8	162651	9	154530	10	168040
1	170914	2	155434	3	151661	4	155188	5	176314	6	154520	7	161613	8	163115	9	154633	10	168071
1	171263	2	155439	3	152738	4	155953	5	176377	6	154530	7	161730	8	163279	9	155063	10	168106
1	171624	2	155495	3	152995	4	156100	5	176490	6	154675	7	161732	8	164538	9	156047	10	168753
1	171768	2	156132	3	154384	4	156306	5	176709	6	154885	7	162115	8	164647	9	156554	10	168804
1	171777	2	156220	3	155037	4	156627	5	176838	6	155011	7	162419	8	164930	9	158170	10	168912
1	173404	2	156544	3	155165	4	157140	5	177247	6	155093	7	163268	8	165078	9	158456	10	169424
1	173761	2	156596	3	155237	4	157403	5	178677	6	155751	7	163699	8	166264	9	158642	10	170042
1	174391	2	156805	3	156519	4	157871	5	179014	6	156330	7	164063	8	166758	9	158849	10	170216
1	174813	2	157170	3	156950	4	157877	5	179017	6	156687	7	164214	8	166895	9	159238	10	170557
1	174904	2	157245	3	157343	4	157918	5	179981	6	156695	7	164746	8	168312	9	159835	10	170768
1	175075	2	157366	3	157627	4	158226	5	180641	6	156716	7	164926	8	168734	9	160104	10	171593
1	175485	2	157440	3	158030	4	158444	5	180969	6	156784	7	166012	8	169474	9	160432	10	171838
1	175784	2	157550	3	158169	4	159982	5	180993	6	157325	7	166052	8	169584	9	160937	10	171993
1	175821	2	157768	3	158272	4	160367	5	181160	6	158030	7	166556	8	169679	9	161367	10	172744
1	176361	2	157810	3	158365	4	160719	5	181187	6	159292	7	166631	8	169828	9	161776	10	172811
1	176968	2	158073	3	158385	4	162184	5	181327	6	159296	7	166666	8	170048	9	162982	10	172951
1	177015	2	158092	3	158586	4	162256	5	181341	6	159931	7	166700	8	170423	9	163391	10	173071
1	177408	2	158223	3	158911	4	163347	5	181523	6	160749	7	166973	8	170764	9	163428	10	174181
1	177523	2	158557	3	160563	4	164688	5	182028	6	161019	7	167777	8	170895	9	164191	10	175202
1	177713	2	158618	3	160715	4	164697	5	182560	6	161650	7	168028	8	171486	9	165945	10	175426
1	177799	2	158733	3	161357	4	164814	5	183051	6	161913	7	168421	8	172404	9	166195	10	175750
1	177962	2	159459	3	161658	4	165675	5	183163	6	162300	7	168589	8	173809	9	166206	10	175785
1	178367	2	159970	3	162099	4	166508	5	183980	6	162935	7	168912	8	174170	9	166982	10	176258
1	179103	2	161259	3	162246	4	166970	5	185606	6	163400	7	169693	8	174649	9	167140	10	176825
1	179424	2	162338	3	162593	4	167133	5	185959	6	163866	7	170621	8	175966	9	167566	10	176992
1	180435	2	162625	3	163281	4	167385	5	186492	6	166009	7	170988	8	176808	9	167760	10	177009
1	180648	2	163658	3	163652	4	167485	5	186529	6	166500	7	171086	8	176810	9	167826	10	177244
1	182884	2	163858	3	164029	4	168153	5	186547	6	166558	7	171181	8	176931	9	167983	10	177427
1	183646	2	164138	3	164092	4	168932	5	188264	6	166762	7	171204	8	177702	9	168927	10	178226
1	183708	2	164826	3	164178	4	169149	5	188661	6	167271	7	171972	8	178341	9	169047	10	178235
1	183835	2	164899	3	164884	4	169978	5	188901	6	167467	7	173118	8	178714	9	169542	10	178276
1	184075	2	165685	3	165099	4	170295	5	189458	6	168376	7	173446	8	179189	9	169653	10	178355
1	184606	2	166443	3	165645	4	170519	5	189864	6	168929	7	173698	8	182360	9	170185	10	178660
1	184667	2	167137	3	165868	4	170541	5	190242	6	169089	7	173757	8	182794	9	170415	10	179010
1	184806	2	167199	3	166571	4	170550	5	190851	6	169141	7	174152	8	184433	9	170460	10	179055
1	184829	2	167403	3	166650	4	171281	5	190978	6	169305	7	174251	8	184651	9	170841	10	179409
1	185187	2	168061	3	166725	4	171438	5	191134	6	169350	7	174492	8	185626	9	172321	10	179442
1	185223	2	168603	3	167959	4	172042	5	191287	6	169781	7	174552	8	185818	9	172361	10	179777
1	185255	2	168898	3	169487	4	172058	5	191288	6	170006	7	174587	8	187078	9	173915	10	180031
1	185582	2	169074	3	170423	4	172912	5	193192	6	171249	7	174687	8	187574	9	174567	10	180089
1	185828	2	169395	3	170642	4	174856	5	193434	6	171918	7	175922	8	187929	9	174670	10	180294
1	186119	2	169476	3	170910	4	175046	5	193645	6	172206	7	176046	8	188635	9	175097	10	180508
1	188108	2	169734	3	171156	4	175655	5	194412	6	172342	7	176171	8	188656	9	177133	10	182404
1	189033	2	170516	3	171183	4	176141	5	195006	6	172379	7	176281	8	188933	9	177622	10	182780
1	189379	2	171047	3	171326	4	176446	5	195113	6	173350	7	176645	8	189056	9	177872	10	183190
1	189396	2	171110	3	171360	4	176706	5	195150	6	173609	7	177030	8	189224	9	177891	10	183466
1	189771	2	172193	3	172025	4	176967	5	195293	6	173889	7	177392	8	189263	9	178530	10	183804
1	189992	2	172942	3	172080	4	177689	5	196180	6	173966	7	178103	8	189483	9	178864	10	184137
1	190068	2	173079	3	173330	4	177956	5	197012	6	174333	7	179337	8	189995	9	180099	10	184473
1	190137	2	173113	3	173811	4	178198	5	197256	6	174870	7	179337	8	190439	9	180770	10	185142
1	190910	2	173183	3	174695	4	178287	5	197404	6	174994	7	179964	8	190548	9	180953	10	185177
1	191524	2	173871	3	175276	4	178926	5	197702	6	175108	7	180896	8	190731	9	181080	10	185592
1	191735	2	173981	3	175418	4	179459	5	198177	6	175382	7	181012	8	191797	9	181352	10	185959
1	191779	2	174146	3	175535	4	179700	5	198522	6	175775	7	181366	8	191900	9	181989	10	186988
1	192432	2	176954	3	175768	4	180137	5	198570	6	176032	7	181508	8	192230	9	182617	10	187166
1	192770	2	177270	3	175851	4	180835	5	198969	6	176106	7	182045	8	192578	9	182886	10	187419
1	192782	2	177283	3	176373	4	181824	5	199254	6	176511	7	182380	8	193020	9	183495	10	188365
1	193038	2	177824	3	176597	4	182323	5	199445	6	176558	7	182912	8	193109	9	183641	10	188648
1	193108	2	178033	3	176818	4	182420	5	200714	6	176649	7	183011	8	193269	9	184485	10	189225
1	194686	2	178081	3	176964	4	182439	5	200715	6	176929	7	184202	8	193611	9	184806	10	189403
1	195765	2	178436	3	177263	4	182594	5	201465	6	176967	7	184529	8	193676	9	185177	10	189519
1	196065	2	178819	3	177265	4	183176	5	201991	6	177321	7	184737	8	193886	9	185198	10	190142
1	196723	2	179574	3	178240	4	183246	5	202642	6	177801	7	186747	8	193906	9	186274	10	190641
1	196977	2	179939	3	178342	4	184297	5	202777	6	178158	7	187636	8	194229	9	186605	10	190768
1	196994	2	180071	3	178372	4	184852	5	202917	6	178204	7	187718	8	194729	9	187018	10	191158
1	199813	2	180395	3	178775	4	185311	5	202939	6	178334	7	187961	8	195417	9	187065	10	191306
1	200611	2	180682	3	179903	4	185818	5	203277	6	178505	7	188057	8	195518	9	187411	10	191508
1	200914	2	180983	3	180558	4	186227	5	204051	6	178770	7	188227	8	195954	9	187448	10	192473
1	201082	2	181491	3	180637	4	186537	5	204857	6	179473	7	189278	8	196090	9	187593	10	192580
1	201826	2	182163	3	181622	4	186619	5	204880	6	179883	7	189662	8	196412	9	187870	10	193351
1	202790	2	182283	3	181698	4	186714	5	205995	6	180257	7	190274	8	196481	9	188263	10	193580
1	202905	2	182716	3	181701	4	187708	5	206226	6	180721	7	191304	8	196662	9	188742	10	194159
1	203261	2	183420	3	181791	4	187835	5	206441	6	181813	7	192113	8	197194	9	189267	10	194167
1	203923	2	184098	3	181837	4	187982	5	206491	6	182125	7	192290	8	198142	9	190049	10	195287
1	204057	2	185055	3	181921	4	188475	5	206618	6	182456	7	192464	8	199034	9	190207	10	196212
1	204197	2	185235	3	182170	4	188508	5	207442	6	182507	7	193088	8	199350	9	190633	10	196253
1	205308	2	185730	3	182446	4	188609	5	207662	6	182670	7	193861	8	199860	9	190726	10	196683
1	205750	2	185842	3	183047	4	189024	5	207883	6	182681	7	195563	8	199955	9	190949	10	196807
1	206004	2	185894	3	183241	4	189043	5	208102	6	182911	7	195821	8	200246	9	190988	10	196940
1	206299	2	186542	3	183309	4	189979	5	209394	6	183054	7	196026	8	200677	9	191197	10	197407
1	206519	2	187064	3	183404	4	191019	5	209676	6	183102	7	196827	8	200791	9	191203	10	198311
1	206699	2	187693	3	184400	4	191593	5	209792	6	183208	7	196834	8	200957	9	191588	10	198826
1	206775	2	187832	3	184440	4	192178	5	209974	6	183296	7	198034	8	201166	9	191677	10	198932
1	207714	2	187915	3	184801	4	192727	5	211475	6	183413	7	198460	8	201824	9	192714	10	199108
1	208045	2	189176	3	185265	4	193535	5	211604	6	184495	7	198911	8	202592	9	192788	10	199472
1	208258	2	189513	3	185450	4	193771	5	212701	6	184729	7	198932	8	202735	9	192920	10	199538
1	208312	2	189613	3	185999	4	193950	5	213046	6	185083	7	199116	8	202980	9	193110	10	199549
1	208585	2	191232	3	186012	4	194167	5	213106	6	185165	7	199183	8	203761	9	193440	10	199622
1	208685	2	191460	3	186534	4	194684	5	214222	6	185446	7	200511	8	203802	9	193456	10	199711
1	209903	2	191547	3	186718	4	195356	5	214284	6	185529	7	201021	8	204015	9	193557	10	200838
1	210612	2	191728	3	187588	4	195441	5	214340	6	185583	7	201692	8	204642	9	193720	10	201587
1	210734	2	191903	3	188035	4	195458	5	214529	6	185751	7	201753	8	206938	9	194371	10	202221
1	211174	2	192088	3	188231	4	196181	5	215361	6	185813	7	202095	8	207137	9	194430	10	202333
1	211440	2	192270	3	188480	4	196659	5	216145	6	186309	7	202734	8	207223	9	195395	10	203370
1	211555	2	193075	3	188855	4	196860	5	216561	6	187464	7	203065	8	207231	9	195934	10	203387
1	212886	2	193172	3	189170	4	196895	5	217262	6	187765	7	203100	8	209925	9	196061	10	203736
1	213278	2	193211	3	189410	4	197332	5	217293	6	187865	7	203165	8	210231	9	196193	10	205888
1	213347	2	193774	3	189569	4	197699	5	217388	6	188377	7	204058	8	210654	9	196326	10	205916
1	213860	2	193843	3	190834	4	198135	5	217458	6	188481	7	204428	8	210697	9	196363	10	206208
1	214814	2	194208	3	191196	4	198435	5	217546	6	188782	7	204896	8	211139	9	196531	10	206346
1	215325	2	194356	3	191307	4	198529	5	218476	6	188823	7	205115	8	211808	9	197428	10	206647
1	215525	2	194538	3	191313	4	198855	5	218908	6	188881	7	205882	8	212072	9	197582	10	206917
1	215978	2	195166	3	191576	4	199355	5	219371	6	189711	7	206528	8	212547	9	197815	10	206920
1	216054	2	195315	3	192413	4	199397	5	219528	6	190219	7	206601	8	212779	9	198131	10	207325
1	216374	2	195558	3	192662	4	199838	5	220020	6	190893	7	207483	8	213064	9	199007	10	208189
1	216524	2	195642	3	193023	4	199909	5	220023	6	191400	7	208729	8	213098	9	199436	10	208446
1	217085	2	197882	3	193170	4	199979	5	220851	6	191436	7	209242	8	213462	9	200161	10	208494
1	217128	2	198071	3	193229	4	200425	5	220880	6	191451	7	209380	8	213587	9	200251	10	209366
1	217402	2	198105	3	193549	4	200479	5	220917	6	191677	7	210250	8	213591	9	200441	10	209505
1	217525	2	198328	3	193834	4	200665	5	221401	6	192112	7	210680	8	215524	9	201067	10	209942
1	217876	2	199007	3	193991	4	200893	5	221524	6	192131	7	211015	8	215638	9	201145	10	210048
1	218537	2	199846	3	194957	4	201299	5	221859	6	192361	7	211263	8	215665	9	201479	10	210928
1	218876	2	200106	3	195054	4	201472	5	222182	6	192563	7	211307	8	215914	9	201485	10	211628
1	219020	2	202350	3	195222	4	202016	5	222648	6	193094	7	211781	8	216307	9	201594	10	211830
1	219087	2	202854	3	195282	4	202956	5	223599	6	193211	7	211803	8	216902	9	201665	10	212292
1	219939	2	202964	3	195402	4	202967	5	223627	6	193219	7	211910	8	217869	9	201798	10	212637
1	220327	2	203232	3	195598	4	203405	5	223699	6	194629	7	212039	8	218542	9	201892	10	213011
1	220377	2	203346	3	196217	4	203489	5	224343	6	194742	7	212379	8	219075	9	201991	10	213057
1	220527	2	204240	3	196784	4	203930	5	226582	6	195749	7	212634	8	219575	9	202071	10	213886
1	220665	2	204499	3	196875	4	204057	5	226931	6	195923	7	213895	8	221816	9	202170	10	214026
1	221425	2	204611	3	197577	4	204393	5	226991	6	196014	7	214528	8	221942	9	202194	10	214534
1	222288	2	205244	3	198113	4	204966	5	227026	6	196066	7	214528	8	222044	9	202203	10	215046
1	222407	2	205748	3	199441	4	204976	5	228083	6	196080	7	214879	8	222339	9	202277	10	215728
1	222909	2	206427	3	199626	4	205228	5	228300	6	196464	7	215491	8	222784	9	203489	10	216057
1	223178	2	206486	3	200374	4	205851	5	228657	6	196863	7	215643	8	223416	9	204192	10	217998
1	223187	2	206512	3	200464	4	206201	5	228812	6	197059	7	215991	8	223548	9	205728	10	218366
1	223475	2	207612	3	200897	4	206302	5	228852	6	197086	7	216679	8	224096	9	205899	10	218683
1	223842	2	207789	3	201052	4	206353	5	229184	6	197253	7	217390	8	225474	9	206105	10	218773
1	223871	2	208234	3	201228	4	206870	5	229719	6	198063	7	218339	8	225675	9	206417	10	218835
1	225179	2	208543	3	201764	4	207389	5	229891	6	198894	7	218667	8	226525	9	206603	10	219026
1	225304	2	208795	3	201984	4	207571	5	230016	6	199093	7	218856	8	226950	9	206957	10	219121
1	226052	2	209573	3	202151	4	207617	5	230524	6	199320	7	218983	8	227040	9	207012	10	219202
1	226997	2	209846	3	202954	4	207762	5	230602	6	199355	7	219607	8	227590	9	207301	10	219497
1	227167	2	210377	3	203124	4	208160	5	230852	6	199422	7	220093	8	228154	9	207757	10	220029
1	227486	2	210425	3	203388	4	208324	5	232307	6	199756	7	220382	8	228243	9	208214	10	220371
1	227506	2	210646	3	203567	4	208492	5	232612	6	200509	7	220546	8	228740	9	209324	10	220467
1	227758	2	211505	3	203903	4	208728	5	232956	6	201155	7	220640	8	229037	9	209458	10	221349
1	228347	2	213063	3	204099	4	208932	5	233221	6	202060	7	220749	8	229144	9	209999	10	221730
1	228421	2	213080	3	204101	4	209349	5	233560	6	202200	7	221717	8	230391	9	210112	10	221913
1	229309	2	213082	3	204692	4	209765	5	233889	6	203126	7	221993	8	230412	9	210313	10	222286
1	229708	2	213949	3	204890	4	209983	5	234439	6	203277	7	222122	8	230724	9	210689	10	222642
1	230047	2	214178	3	205368	4	210347	5	234967	6	203507	7	223017	8	231474	9	211143	10	224380
1	230901	2	214259	3	205615	4	210356	5	235268	6	204068	7	223363	8	232092	9	212575	10	224805
1	231033	2	214283	3	205717	4	211422	5	236564	6	204344	7	223494	8	232272	9	213097	10	224958
1	231157	2	214305	3	205945	4	211473	5	236570	6	204554	7	224329	8	233077	9	214343	10	225056
1	231406	2	214318	3	207613	4	211520	5	236700	6	205280	7	224493	8	233135	9	214388	10	225224
1	231810	2	214523	3	207628	4	211595	5	236917	6	206098	7	224743	8	234504	9	214600	10	225461
1	231949	2	214527	3	207850	4	212436	5	237072	6	206469	7	224834	8	234752	9	214627	10	225863
1	231977	2	215084	3	207957	4	212779	5	237782	6	207002	7	225276	8	235381	9	214768	10	226281
1	232446	2	215322	3	207959	4	213245	5	237811	6	207677	7	225527	8	235796	9	214852	10	226583
1	233121	2	215352	3	208417	4	213256	5	238200	6	207723	7	225554	8	236109	9	216490	10	226760
1	233410	2	215627	3	209420	4	213487	5	238248	6	207943	7	225663	8	236588	9	216814	10	226818
1	233752	2	216216	3	209606	4	213816	5	239533	6	208151	7	225813	8	237498	9	217091	10	226855
1	234269	2	216240	3	210917	4	213857	5	239826	6	208590	7	225833	8	237583	9	217146	10	226855
1	234313	2	216329	3	210930	4	214605	5	240370	6	208877	7	227493	8	238998	9	217164	10	228482
1	234494	2	218064	3	211239	4	214636	5	240489	6	208995	7	227993	8	240091	9	217937	10	228783
1	234711	2	218814	3	211776	4	214752	5	240528	6	209733	7	228190	8	240153	9	218381	10	229343
1	235524	2	218948	3	211853	4	216563	5	240574	6	210134	7	228310	8	240338	9	218497	10	230333
1	235894	2	219480	3	211917	4	216742	5	240581	6	210234	7	228735	8	241814	9	218568	10	231746
1	236010	2	219722	3	213055	4	216778	5	240640	6	210284	7	229020	8	242238	9	219251	10	232099
1	236092	2	219907	3	213185	4	217707	5	240827	6	211989	7	229104	8	242650	9	219469	10	232522
1	236349	2	220363	3	215141	4	217744	5	241283	6	213548	7	229436	8	242688	9	220064	10	232658
1	238432	2	220629	3	215266	4	217877	5	242097	6	213941	7	229481	8	243344	9	220432	10	232687
1	238947	2	221023	3	215276	4	218346	5	242725	6	214183	7	229939	8	243433	9	221032	10	233019
1	239439	2	221166	3	215559	4	218563	5	243522	6	214236	7	231080	8	243641	9	221139	10	233077
1	240191	2	221234	3	215600	4	218648	5	243609	6	215203	7	231108	8	244283	9	221347	10	233259
1	240707	2	221470	3	215828	4	218675	5	244146	6	216795	7	231373	8	244738	9	221594	10	233859
1	240744	2	221840	3	216490	4	219282	5	244801	6	217270	7	231416	8	245369	9	222545	10	234299
1	241088	2	221845	3	216892	4	220105	5	245272	6	217825	7	232062	8	246272	9	223183	10	234884
1	241324	2	222050	3	217328	4	220123	5	245788	6	217917	7	232162	8	246969	9	223655	10	235468
1	241424	2	222193	3	217369	4	220487	5	245941	6	218301	7	233201	8	246970	9	223700	10	237677
1	241677	2	223476	3	217454	4	220528	5	246028	6	219092	7	233696	8	247961	9	224006	10	238157
1	242153	2	224216	3	218133	4	220737	5	246149	6	219958	7	233773	8	248294	9	224177	10	238201
1	242264	2	224329	3	218681	4	220765	5	246520	6	221876	7	234382	8	250487	9	224836	10	239208
1	242722	2	224916	3	219588	4	221016	5	246799	6	222160	7	234500	8	250523	9	224836	10	239760
1	243318	2	224970	3	220113	4	221034	5	246865	6	222207	7	234567	8	251109	9	224850	10	239801
1	244703	2	225593	3	220152	4	221139	5	247744	6	223049	7	235083	8	251488	9	225240	10	240044
1	244899	2	226007	3	220481	4	221261	5	248448	6	223054	7	237262	8	251772	9	225862	10	240213
1	246073	2	226191	3	220745	4	221438	5	248701	6	223231	7	237672	8	251799	9	225965	10	240687
1	246391	2	226682	3	220779	4	222190	5	248768	6	223910	7	237843	8	253844	9	226400	10	241742
1	246743	2	227107	3	221331	4	222233	5	248921	6	224055	7	238161	8	254006	9	226510	10	242180
1	246776	2	227191	3	222885	4	222733	5	249253	6	224820	7	238698	8	254031	9	227184	10	242268
1	246908	2	227386	3	223089	4	222932	5	250322	6	224930	7	238888	8	254303	9	227585	10	242329
1	247327	2	227646	3	223393	4	224131	5	250596	6	225677	7	240098	8	254388	9	227602	10	242826
1	247921	2	227771	3	223708	4	226336	5	250796	6	225754	7	240494	8	254677	9	228002	10	243561
1	248525	2	227856	3	223802	4	226574	5	251884	6	226683	7	240619	8	255049	9	228877	10	243943
1	248607	2	227981	3	223823	4	226697	5	252015	6	226810	7	240646	8	256181	9	228913	10	244098
1	248793	2	228048	3	223981	4	227655	5	252144	6	227002	7	241192	8	256524	9	229082	10	244182
1	249198	2	228260	3	224251	4	227764	5	252513	6	227211	7	241217	8	256731	9	229521	10	244322
1	249214	2	228344	3	224319	4	228176	5	252834	6	227384	7	241279	8	256794	9	229782	10	244390
1	249230	2	228355	3	224445	4	228533	5	252889	6	227671	7	241344	8	257239	9	230164	10	245893
1	249319	2	230628	3	225692	4	228842	5	253452	6	228139	7	241353	8	257285	9	231513	10	246218
1	249456	2	231734	3	225874	4	229003	5	253476	6	228713	7	242834	8	258792	9	231838	10	246539
1	249645	2	231738	3	225992	4	229526	5	253566	6	229166	7	242956	8	258955	9	232208	10	248563
1	249651	2	232586	3	226649	4	229605	5	254593	6	229166	7	243686	8	259587	9	232278	10	248655
1	250012	2	232754	3	227056	4	230008	5	255197	6	229470	7	243969	8	259654	9	235349	10	248971
1	250302	2	233470	3	227658	4	230146	5	255412	6	229658	7	244031	8	260027	9	235390	10	249030
1	250659	2	233644	3	227889	4	230765	5	255498	6	229726	7	244130	8	260174	9	235416	10	249129
1	250803	2	234210	3	228085	4	231134	5	255706	6	230086	7	244440	8	261092	9	236024	10	249903
1	251262	2	234936	3	228161	4	231449	5	256273	6	230121	7	245090	8	261665	9	236357	10	250860
1	251267	2	235555	3	228245	4	231533	5	256356	6	230398	7	245115	8	262071	9	237311	10	251100
1	251278	2	235753	3	228436	4	231646	5	256356	6	230569	7	245575	8	262179	9	237336	10	251189
1	251343	2	236756	3	228543	4	231915	5	257784	6	232334	7	245665	8	262771	9	238835	10	251911
1	251748	2	236765	3	228859	4	232017	5	258045	6	232402	7	245666	8	262830	9	239144	10	252136
1	252231	2	236771	3	229338	4	234395	5	258268	6	232665	7	246839	8	262862	9	239158	10	253074
1	252553	2	237633	3	229714	4	234469	5	258402	6	233013	7	247132	8	263236	9	239559	10	253784
1	252979	2	238094	3	229958	4	234679	5	258757	6	234025	7	247448	8	263257	9	240326	10	253934
1	254777	2	238204	3	230068	4	234824	5	260201	6	234907	7	247491	8	263707	9	240679	10	255804
1	254827	2	238379	3	230396	4	235012	5	260692	6	235211	7	248193	8	264208	9	241008	10	255947
1	255015	2	238615	3	231517	4	235469	5	261038	6	235446	7	248450	8	265209	9	241031	10	256273
1	255443	2	238997	3	231770	4	235576	5	261625	6	236458	7	248456	8	265541	9	241305	10	256321
1	256179	2	239042	3	232018	4	236006	5	262104	6	236678	7	248843	8	265590	9	241796	10	256387
1	257000	2	240451	3	232092	4	236065	5	262140	6	236718	7	248864	8	266479	9	242010	10	256415
1	257145	2	240705	3	232472	4	236117	5	262677	6	237968	7	250627	8	267708	9	242019	10	256698
1	257257	2	241319	3	232990	4	236473	5	262721	6	238101	7	250774	8	267882	9	242473	10	256719
1	257268	2	243458	3	234172	4	236643	5	263256	6	238475	7	250823	8	268269	9	242537	10	256869
1	257580	2	244172	3	234202	4	236832	5	264190	6	238755	7	250895	8	268570	9	243291	10	257652
1	258001	2	244239	3	234566	4	237559	5	265135	6	239087	7	250917	8	268901	9	243974	10	257681
1	258118	2	246250	3	235160	4	237586	5	266719	6	239110	7	251576	8	269337	9	244042	10	257842
1	258222	2	246272	3	235244	4	237938	5	266834	6	239144	7	251708	8	269359	9	244392	10	257941
1	258257	2	247345	3	235389	4	238234	5	266943	6	239650	7	252905	8	269367	9	244541	10	257945
1	258473	2	247377	3	235445	4	238644	5	267088	6	239694	7	253306	8	269693	9	245569	10	258207
1	258585	2	247750	3	235660	4	239336	5	267538	6	239736	7	254221	8	270372	9	245711	10	258303
1	258837	2	249233	3	236354	4	239452	5	267864	6	240210	7	255122	8	271085	9	246110	10	258592
1	259428	2	249407	3	236653	4	239620	5	268219	6	241025	7	255444	8	271520	9	246540	10	258897
1	259489	2	250334	3	236896	4	240220	5	268242	6	241049	7	256158	8	271532	9	247048	10	258912
1	259509	2	250687	3	237054	4	240439	5	268252	6	241703	7	256514	8	271879	9	247324	10	259275
1	259974	2	250709	3	237236	4	242942	5	269267	6	241957	7	256626	8	271884	9	247532	10	259918
1	260339	2	252365	3	237252	4	243519	5	269501	6	244075	7	256941	8	272030	9	248188	10	260032
1	260589	2	253408	3	237688	4	244388	5	269992	6	244311	7	257016	8	272400	9	249143	10	260102
1	260667	2	254273	3	237962	4	244425	5	269997	6	244314	7	258345	8	272425	9	249507	10	260266
1	261232	2	255562	3	238448	4	245815	5	270006	6	244552	7	258622	8	272528	9	249588	10	260581
1	261941	2	255702	3	238799	4	245849	5	270063	6	244633	7	258671	8	272862	9	249946	10	261002
1	262128	2	256173	3	239118	4	246109	5	272826	6	245800	7	258849	8	275987	9	250031	10	261268
1	262639	2	256230	3	239288	4	246530	5	273382	6	245943	7	259334	8	276389	9	251431	10	261276
1	263780	2	256397	3	239383	4	246739	5	274073	6	246827	7	259361	8	276448	9	251460	10	261958
1	264031	2	256407	3	239388	4	246835	5	274226	6	246836	7	259674	8	276453	9	251897	10	263512
1	264285	2	256932	3	239504	4	247086	5	274355	6	247008	7	259873	8	276918	9	252578	10	263893
1	264480	2	257562	3	240377	4	247512	5	274593	6	247202	7	260070	8	277284	9	252692	10	263917
1	264509	2	257971	3	240817	4	247806	5	275094	6	247691	7	260515	8	277537	9	252847	10	264052
1	265026	2	258104	3	240934	4	247833	5	275230	6	247773	7	261070	8	277879	9	253075	10	264644
1	266542	2	259201	3	240939	4	248731	5	275381	6	247834	7	261109	8	278050	9	253642	10	264896
1	266854	2	259305	3	241364	4	248993	5	276346	6	247914	7	261369	8	278823	9	253726	10	265694
1	266916	2	259980	3	242246	4	249773	5	276817	6	247925	7	261465	8	278993	9	254276	10	265795
1	267348	2	260670	3	242441	4	250425	5	276845	6	247961	7	261810	8	279889	9	254500	10	265824
1	268411	2	261061	3	242990	4	250995	5	277837	6	248116	7	262450	8	280527	9	255351	10	265900
1	268700	2	261152	3	243598	4	252121	5	277926	6	248349	7	262533	8	280697	9	255359	10	265910
1	268896	2	261743	3	243845	4	252231	5	278069	6	249090	7	262534	8	280750	9	256493	10	268535
1	270599	2	262498	3	243970	4	252604	5	279370	6	249550	7	262868	8	280954	9	257819	10	268972
1	271336	2	262681	3	244193	4	253714	5	279501	6	249672	7	262921	8	281149	9	257953	10	269002
1	271728	2	262904	3	244439	4	254274	5	280187	6	250713	7	262936	8	281190	9	259521	10	269018
1	272072	2	262907	3	244690	4	254417	5	280196	6	250788	7	263029	8	281437	9	259524	10	269956
1	272134	2	264449	3	244982	4	254716	5	280370	6	250899	7	264606	8	281574	9	259730	10	270063
1	272269	2	264454	3	245327	4	254728	5	280457	6	251708	7	266119	8	281706	9	259753	10	270218
1	272678	2	264583	3	245676	4	254786	5	280859	6	252250	7	266454	8	281733	9	260623	10	270485
1	273795	2	264700	3	248015	4	254920	5	281192	6	252548	7	266509	8	282278	9	260639	10	270866
1	274292	2	265311	3	248503	4	255133	5	281445	6	252556	7	266684	8	282336	9	261313	10	270957
1	274619	2	265638	3	249036	4	255423	5	281540	6	253289	7	267129	8	283032	9	262145	10	271227
1	274902	2	265817	3	249592	4	255798	5	281900	6	254229	7	267331	8	283180	9	262319	10	271934
1	274921	2	265864	3	249595	4	256894	5	282032	6	254471	7	267428	8	283404	9	262495	10	272351
1	275001	2	266528	3	249792	4	257943	5	282533	6	254506	7	267500	8	283428	9	263455	10	272653
1	275126	2	266546	3	249832	4	258011	5	283086	6	254674	7	267858	8	283718	9	263637	10	273501
1	275720	2	266573	3	250039	4	258041	5	283346	6	254948	7	267913	8	284147	9	264101	10	273535
1	275809	2	267421	3	250553	4	258306	5	283886	6	255535	7	268132	8	284621	9	264484	10	273759
1	277751	2	267693	3	251038	4	258837	5	284356	6	255762	7	268641	8	284946	9	264946	10	275401
1	278005	2	267732	3	251255	4	259544	5	284535	6	255777	7	268675	8	285044	9	265030	10	275432
1	278137	2	267911	3	251262	4	259581	5	284585	6	256745	7	268970	8	285063	9	265114	10	275771
1	278153	2	268212	3	251319	4	260359	5	284688	6	256828	7	269557	8	285237	9	265955	10	276077
1	279086	2	268389	3	251398	4	260761	5	285329	6	256942	7	269706	8	285506	9	267058	10	276520
1	279354	2	268402	3	251415	4	261984	5	285708	6	257241	7	269880	8	285553	9	268711	10	277151
1	279396	2	268495	3	252111	4	263217	5	286150	6	257613	7	269885	8	285802	9	269141	10	277202
1	279430	2	269018	3	252128	4	263958	5	286270	6	258047	7	269940	8	285953	9	269522	10	277416
1	281173	2	269118	3	252507	4	264134	5	286792	6	259082	7	269959	8	287293	9	270085	10	277421
1	281396	2	269536	3	252664	4	264543	5	286854	6	259455	7	270765	8	287393	9	270647	10	277925
1	281449	2	269615	3	252674	4	264808	5	287420	6	260444	7	270875	8	287707	9	270653	10	277951
1	281664	2	269952	3	252801	4	264939	5	287568	6	260615	7	271912	8	287930	9	270763	10	278093
1	282579	2	270183	3	253023	4	265699	5	288516	6	260970	7	272290	8	288025	9	271451	10	278368
1	283543	2	270539	3	253091	4	266031	5	288919	6	261551	7	272408	8	288055	9	271945	10	278661
1	283746	2	270711	3	253329	4	266213	5	289320	6	262622	7	272791	8	288654	9	272480	10	279830
1	284074	2	270846	3	253932	4	266278	5	289526	6	262971	7	273797	8	288676	9	272513	10	280215
1	284155	2	271168	3	254682	4	267014	5	289572	6	263018	7	274082	8	288697	9	272838	10	280226
1	284213	2	271478	3	255303	4	267024	5	290679	6	264170	7	274677	8	288894	9	273046	10	280242
1	284540	2	271697	3	255707	4	267043	5	291037	6	264177	7	275087	8	289020	9	273320	10	280774
1	284618	2	272779	3	256141	4	267079	5	291075	6	264714	7	275438	8	289731	9	273466	10	280972
1	284637	2	273680	3	256230	4	267220	5	291982	6	266240	7	275680	8	289740	9	274279	10	281060
1	284673	2	274023	3	256316	4	267559	5	292322	6	266719	7	276316	8	290109	9	274780	10	282251
1	285114	2	274027	3	256403	4	267801	5	292323	6	266740	7	276923	8	290130	9	274975	10	282914
1	285662	2	274222	3	256645	4	268166	5	294078	6	266755	7	276980	8	290190	9	275134	10	282940
1	285683	2	275074	3	256939	4	269235	5	294173	6	268392	7	277206	8	290194	9	275694	10	283103
1	286000	2	275076	3	257353	4	269452	5	294398	6	269106	7	280077	8	290392	9	275734	10	283167
1	287686	2	275871	3	257398	4	269452	5	294442	6	269121	7	280429	8	290708	9	275823	10	283190
1	287692	2	275886	3	257425	4	269671	5	294476	6	269401	7	280661	8	291491	9	276130	10	283369
1	287869	2	275928	3	257547	4	270666	5	295338	6	270260	7	280674	8	291811	9	276477	10	283505
1	288098	2	275930	3	257595	4	270732	5	295395	6	270842	7	281001	8	291851	9	277520	10	284019
1	288276	2	276160	3	257745	4	271206	5	295695	6	270883	7	281201	8	292569	9	277913	10	284113
1	288558	2	276630	3	258321	4	272467	5	296544	6	272044	7	281533	8	292727	9	278290	10	284791
1	289004	2	276821	3	258900	4	273221	5	296566	6	272108	7	282138	8	292771	9	279340	10	284791
1	289027	2	276948	3	259944	4	273281	5	296700	6	272250	7	282278	8	292946	9	279530	10	284951
1	289322	2	277084	3	260313	4	273948	5	296762	6	272349	7	282504	8	293124	9	279680	10	286122
1	289541	2	277172	3	260376	4	274059	5	296960	6	272675	7	282506	8	293606	9	279861	10	286167
1	290616	2	277402	3	260437	4	274070	5	297251	6	272813	7	282820	8	293843	9	280059	10	286279
1	290698	2	277529	3	260705	4	274128	5	298214	6	273346	7	283534	8	294319	9	280924	10	286801
1	290781	2	278059	3	260922	4	274604	5	298914	6	273790	7	283927	8	294587	9	280956	10	287530
1	290997	2	278529	3	261031	4	275475	5	299128	6	273863	7	284316	8	294770	9	280981	10	287699
1	291635	2	278744	3	261832	4	275640	5	299229	6	274218	7	284459	8	295350	9	281039	10	288231
1	292696	2	279403	3	262344	4	276473	5	299727	6	274948	7	284629	8	295787	9	281258	10	289089
1	292748	2	280252	3	264008	4	277143	5	300503	6	275241	7	285712	8	296005	9	281877	10	289133
1	294492	2	280536	3	264320	4	277849	5	301403	6	275293	7	285964	8	296560	9	282090	10	289333
1	294811	2	281014	3	264425	4	277862	5	301846	6	276119	7	286145	8	299210	9	282244	10	289754
1	295026	2	281139	3	265645	4	277946	5	301973	6	276130	7	286342	8	299873	9	282877	10	291151
1	295095	2	281195	3	265934	4	277961	5	302545	6	276271	7	286710	8	300920	9	283294	10	291890
1	295550	2	281283	3	265963	4	277986	5	303385	6	277409	7	286930	8	301622	9	283518	10	291998
1	295739	2	282077	3	267510	4	279345	5	303658	6	277417	7	287347	8	301864	9	284854	10	292160
1	297178	2	282540	3	267520	4	279440	5	303782	6	277560	7	287349	8	301928	9	285197	10	292425
1	297530	2	282676	3	268645	4	279707	5	304046	6	278235	7	287635	8	302421	9	285356	10	292896
1	297961	2	283032	3	268966	4	281093	5	304407	6	278440	7	287782	8	302640	9	285495	10	293000
1	298253	2	283409	3	269217	4	281919	5	305112	6	278642	7	288075	8	303793	9	285847	10	293011
1	298366	2	283539	3	270010	4	281948	5	305185	6	279069	7	288867	8	303992	9	285867	10	293430
1	298575	2	283669	3	270035	4	282085	5	306255	6	279735	7	288910	8	304033	9	286293	10	293732
1	298951	2	284627	3	270455	4	282522	5	306529	6	279823	7	289726	8	304505	9	286626	10	293856
1	298988	2	284880	3	271156	4	282594	5	307441	6	279831	7	289913	8	304992	9	286919	10	293988
1	299277	2	285177	3	271722	4	283109	5	307633	6	279871	7	289959	8	305228	9	286938	10	294232
1	299575	2	286375	3	272151	4	283239	5	307701	6	280942	7	290326	8	305342	9	287500	10	294870
1	300074	2	286839	3	272424	4	283553	5	307800	6	282110	7	290425	8	305368	9	287585	10	295592
1	300411	2	287130	3	273110	4	284144	5	308029	6	282191	7	290496	8	306516	9	288188	10	296209
1	300848	2	287558	3	273136	4	284207	5	308140	6	282193	7	290757	8	306597	9	288227	10	296529
1	302018	2	287881	3	273553	4	284360	5	308907	6	282537	7	290841	8	306626	9	288923	10	296785
1	302160	2	287920	3	274065	4	285497	5	308922	6	282816	7	290951	8	306959	9	289199	10	296884
1	302318	2	287941	3	274152	4	285548	5	308983	6	282846	7	293588	8	307358	9	289202	10	296914
1	302344	2	287993	3	274436	4	285637	5	309425	6	282890	7	293731	8	307667	9	289471	10	296927
1	302404	2	288193	3	275260	4	285673	5	310273	6	283279	7	293852	8	308893	9	289479	10	297244
1	302570	2	288358	3	275370	4	285777	5	310578	6	283303	7	294243	8	309096	9	289541	10	297621
1	302744	2	288437	3	275421	4	285994	5	310633	6	283393	7	294247	8	309135	9	290072	10	297650
1	302888	2	288709	3	276817	4	286337	5	310808	6	283903	7	294504	8	309371	9	290099	10	297681
1	303230	2	288889	3	276932	4	287097	5	310924	6	284167	7	294586	8	311051	9	290736	10	297961
1	304124	2	289287	3	276990	4	287378	5	311223	6	284260	7	294765	8	312606	9	291277	10	298018
1	304244	2	289401	3	277033	4	287472	5	313019	6	284266	7	294768	8	312693	9	291387	10	298055
1	304485	2	289405	3	277371	4	287575	5	313110	6	285071	7	295041	8	313099	9	291446	10	298106
1	304502	2	289663	3	277507	4	287777	5	314399	6	286183	7	296125	8	313578	9	291733	10	299041
1	304517	2	289690	3	277594	4	288595	5	314804	6	286287	7	296256	8	313664	9	292078	10	299315
1	305396	2	290096	3	277678	4	289788	5	315630	6	286602	7	296549	8	313754	9	292765	10	299500
1	305711	2	290234	3	277725	4	290493	5	315739	6	287202	7	296802	8	313906	9	292782	10	300395
1	305722	2	290518	3	278121	4	292475	5	316517	6	287252	7	297075	8	313936	9	292870	10	300461
1	306513	2	290923	3	278133	4	292659	5	317151	6	287500	7	297635	8	313969	9	292978	10	300653
1	306997	2	291046	3	280028	4	292692	5	317254	6	287725	7	298324	8	314046	9	293613	10	300950
1	308360	2	291721	3	280174	4	293272	5	317393	6	288536	7	298492	8	314882	9	293701	10	301052
1	308447	2	291978	3	280341	4	293608	5	317686	6	289467	7	298588	8	315168	9	294830	10	301182
1	308481	2	292184	3	280397	4	294669	5	318043	6	289602	7	298694	8	315694	9	294894	10	301808
1	308487	2	293001	3	281149	4	294724	5	318347	6	289978	7	298728	8	316339	9	295094	10	302158
1	308728	2	293385	3	281574	4	295189	5	318588	6	290079	7	298859	8	316423	9	295201	10	302164
1	308782	2	293536	3	281586	4	295738	5	318887	6	290464	7	298990	8	316656	9	295452	10	302331
1	309141	2	293595	3	281932	4	295837	5	319094	6	291038	7	299149	8	316697	9	295585	10	303068
1	309199	2	293707	3	282326	4	296028	5	319639	6	293195	7	299667	8	316989	9	295698	10	303172
1	309469	2	293904	3	283391	4	296462	5	319907	6	293216	7	299669	8	317006	9	295884	10	303816
1	309479	2	294029	3	284711	4	296557	5	320655	6	293656	7	299918	8	317227	9	297147	10	303830
1	310160	2	295351	3	284832	4	296720	5	321500	6	293689	7	300181	8	318044	9	300884	10	303867
1	310450	2	295388	3	284833	4	297090	5	321917	6	293726	7	301161	8	318432	9	302130	10	303974
1	310906	2	295688	3	285273	4	297821	5	322310	6	294028	7	301223	8	318803	9	302427	10	304415
1	311145	2	296058	3	285343	4	298474	5	322313	6	294427	7	301345	8	319075	9	302629	10	304470
1	311328	2	296081	3	285770	4	298993	5	322423	6	295391	7	301863	8	319133	9	302943	10	304518
1	311329	2	298723	3	285805	4	299048	5	322481	6	295449	7	302186	8	319157	9	303461	10	305844
1	311351	2	298915	3	286188	4	299234	5	322511	6	295638	7	303076	8	319415	9	304291	10	305970
1	312446	2	299318	3	286727	4	300042	5	323171	6	296810	7	303526	8	319492	9	305246	10	306128
1	312973	2	299725	3	286754	4	300521	5	324446	6	297092	7	304424	8	319670	9	305430	10	307175
1	313138	2	300045	3	287713	4	301259	5	324944	6	297173	7	304764	8	320954	9	305534	10	307488
1	313602	2	300685	3	288080	4	302227	5	325587	6	298170	7	305181	8	321667	9	305980	10	307574
1	313739	2	300814	3	288616	4	302320	5	325814	6	298172	7	305243	8	321783	9	306093	10	308367
1	313969	2	301995	3	288722	4	303446	5	325846	6	298198	7	305257	8	321886	9	306336	10	308582
1	314129	2	303005	3	290157	4	304050	5	326085	6	298745	7	305591	8	322040	9	306582	10	309551
1	314147	2	303219	3	290798	4	304336	5	326105	6	298813	7	305608	8	322572	9	306678	10	309646
1	314212	2	303277	3	290802	4	304623	5	326373	6	298912	7	305920	8	323709	9	306681	10	310294
1	314494	2	303708	3	292214	4	304686	5	327777	6	299407	7	306342	8	324251	9	306687	10	311044
1	314498	2	303870	3	292305	4	305594	5	329010	6	299510	7	307119	8	324768	9	307110	10	311335
1	314633	2	304727	3	293505	4	305618	5	329687	6	300355	7	307980	8	325069	9	307133	10	311803
1	314908	2	304728	3	294282	4	305794	5	329691	6	300482	7	308024	8	325129	9	307231	10	312396
1	315180	2	306632	3	294361	4	306478	5	329751	6	300843	7	308093	8	326005	9	307315	10	312498
1	315815	2	306639	3	294690	4	307062	5	330458	6	301713	7	308423	8	326355	9	307623	10	312686
1	316346	2	307480	3	295308	4	308492	5	331307	6	301722	7	308562	8	326613	9	307765	10	313343
1	316864	2	307894	3	296246	4	309585	5	331412	6	302188	7	308589	8	326619	9	307884	10	313399
1	317242	2	308240	3	296860	4	309985	5	331575	6	302368	7	309112	8	326781	9	309160	10	313497
1	317438	2	308588	3	297557	4	310892	5	331722	6	303263	7	309120	8	327643	9	309703	10	314060
1	317439	2	308789	3	297599	4	310990	5	332116	6	303292	7	309283	8	327911	9	309971	10	314258
1	317900	2	308866	3	297645	4	311687	5	332243	6	303351	7	309827	8	328000	9	310355	10	314327
1	317986	2	309307	3	297688	4	311786	5	332570	6	303738	7	310706	8	328879	9	312156	10	314833
1	318226	2	309382	3	297910	4	311937	5	332716	6	304046	7	311392	8	329074	9	312193	10	315626
1	318261	2	309674	3	299437	4	312602	5	333294	6	305226	7	312370	8	329091	9	312194	10	316478
1	318280	2	310035	3	300036	4	313689	5	333387	6	305906	7	312699	8	329199	9	312989	10	316533
1	318620	2	310688	3	300159	4	314180	5	333902	6	305962	7	312809	8	330196	9	313031	10	316760
1	319011	2	310691	3	300164	4	314411	5	334175	6	306165	7	313218	8	330515	9	313107	10	316932
1	319106	2	310929	3	300812	4	314891	5	334341	6	306674	7	313241	8	330533	9	313699	10	317715
1	319327	2	311025	3	300922	4	315249	5	334542	6	307355	7	313443	8	330553	9	313702	10	318202
1	320261	2	311433	3	301682	4	315664	5	334647	6	307477	7	313620	8	330668	9	314246	10	318755
1	321553	2	311502	3	303214	4	316055	5	336200	6	307686	7	314242	8	330762	9	314728	10	318903
1	322749	2	311527	3	303217	4	316126	5	336502	6	307912	7	314864	8	330814	9	315104	10	319101
1	323226	2	312132	3	304777	4	316638	5	336635	6	309577	7	314880	8	330897	9	315243	10	319439
1	323235	2	312190	3	304852	4	317080	5	336640	6	309973	7	315110	8	331081	9	316051	10	319549
1	323573	2	312611	3	305277	4	317090	5	336822	6	310819	7	316194	8	331241	9	316115	10	320454
1	323762	2	312611	3	305298	4	317892	5	337040	6	311606	7	317289	8	331832	9	317180	10	320958
1	323844	2	312618	3	305652	4	317961	5	337194	6	311610	7	317852	8	331952	9	317627	10	321471
1	324210	2	312752	3	305722	4	318484	5	337567	6	311666	7	318812	8	332627	9	317904	10	321970
1	324421	2	312862	3	305855	4	318726	5	337775	6	311803	7	319316	8	333066	9	318089	10	322310
1	324775	2	313352	3	306032	4	318726	5	338272	6	311948	7	319914	8	334211	9	318708	10	322456
1	325019	2	313396	3	306076	4	318765	5	338582	6	312257	7	321096	8	334597	9	319654	10	323125
1	325615	2	313554	3	307604	4	319085	5	339278	6	312342	7	323135	8	334921	9	319739	10	323132
1	326018	2	313682	3	308007	4	319318	5	339443	6	313128	7	323527	8	335072	9	320409	10	323392
1	326780	2	314202	3	308622	4	319662	5	341512	6	313156	7	325308	8	335297	9	320475	10	324463
1	326940	2	314590	3	308807	4	319664	5	341673	6	313636	7	325671	8	335386	9	321267	10	324936
1	326953	2	315010	3	308926	4	319865	5	342429	6	313798	7	326135	8	335443	9	322322	10	325342
1	327085	2	315073	3	308958	4	321002	5	342473	6	315094	7	326278	8	336667	9	322770	10	325550
1	328197	2	315083	3	308982	4	321287	5	343068	6	315342	7	326826	8	337828	9	322834	10	326731
1	329131	2	315591	3	309028	4	322264	5	343306	6	315517	7	327148	8	337998	9	322862	10	327372
1	329256	2	315866	3	309812	4	322312	5	343901	6	316085	7	327262	8	338401	9	323005	10	327545
1	329691	2	315866	3	309883	4	322622	5	344438	6	316095	7	328723	8	339135	9	323066	10	327560
1	330692	2	316007	3	309901	4	323197	5	345002	6	316140	7	328975	8	339258	9	323233	10	328682
1	332144	2	316154	3	310983	4	323254	5	345027	6	316736	7	329816	8	339300	9	323525	10	328899
1	332262	2	316524	3	311356	4	323293	5	345132	6	316751	7	330364	8	339314	9	323773	10	329448
1	332524	2	316599	3	311557	4	323608	5	345192	6	316900	7	331020	8	339423	9	324003	10	330073
1	332837	2	317816	3	312182	4	323679	5	345935	6	317160	7	331496	8	339494	9	324168	10	330143
1	333006	2	317899	3	312198	4	323826	5	346526	6	317299	7	331875	8	339557	9	324414	10	330346
1	333427	2	318363	3	312829	4	323905	5	346789	6	318119	7	332102	8	339869	9	324669	10	330864
1	333766	2	319072	3	313425	4	324035	5	346809	6	318149	7	332774	8	340089	9	324824	10	331491
1	334024	2	319385	3	313448	4	324917	5	346857	6	318234	7	332880	8	340981	9	325035	10	331563
1	334800	2	319746	3	314647	4	325018	5	348092	6	318320	7	333368	8	341350	9	327974	10	331700
1	335642	2	319790	3	315173	4	325143	5	348902	6	318351	7	334515	8	341748	9	328556	10	332090
1	335862	2	320132	3	316086	4	325676	5	348997	6	319687	7	334902	8	341787	9	329442	10	332411
1	336011	2	320549	3	316366	4	326183	5	349092	6	320725	7	335053	8	341910	9	329482	10	332704
1	336040	2	320973	3	317067	4	326475	5	349188	6	321297	7	335230	8	342564	9	329560	10	334017
1	336128	2	322094	3	317175	4	327310	5	349234	6	321570	7	335277	8	343179	9	329900	10	334088
1	336346	2	322103	3	317346	4	327396	5	349351	6	321918	7	335904	8	343517	9	329939	10	334310
1	336373	2	322562	3	317407	4	327727	5	349501	6	322043	7	335993	8	343575	9	330084	10	334525
1	336537	2	322747	3	317573	4	328579	5	349642	6	322062	7	336175	8	344127	9	330643	10	334608
1	336735	2	323316	3	318106	4	329106	5	349856	6	325456	7	336395	8	344423	9	330750	10	335203
1	336878	2	323594	3	318299	4	329783	5	350323	6	326133	7	337383	8	344561	9	330755	10	335278
1	336918	2	325115	3	318678	4	329887	5	350440	6	326202	7	337942	8	344701	9	331183	10	337834
1	336927	2	325547	3	319087	4	330367	5	351560	6	326258	7	337984	8	344907	9	331390	10	338937
1	337019	2	326356	3	319264	4	330591	5	351631	6	326407	7	337989	8	344954	9	331996	10	338958
1	337054	2	326711	3	319299	4	330774	5	351862	6	326466	7	338151	8	345210	9	332119	10	339140
1	338663	2	327643	3	319780	4	330810	5	352222	6	326892	7	338472	8	345925	9	332528	10	339564
1	338673	2	327933	3	320134	4	331429	5	352344	6	327352	7	338539	8	345947	9	332747	10	340081
1	339101	2	328260	3	320186	4	331567	5	352556	6	327610	7	339296	8	346200	9	332939	10	340232
1	339255	2	328829	3	321051	4	332101	5	352752	6	327756	7	339483	8	346775	9	332951	10	340263
1	339294	2	329026	3	321281	4	332452	5	352968	6	328072	7	339657	8	347137	9	334140	10	340564
1	339915	2	329133	3	321387	4	332505	5	353417	6	328156	7	340075	8	347693	9	334213	10	341430
1	339961	2	329335	3	322234	4	333151	5	353446	6	329425	7	341344	8	347738	9	335843	10	341504
1	340369	2	329614	3	322482	4	333201	5	353999	6	330432	7	341451	8	347748	9	335851	10	341810
1	342565	2	329809	3	322747	4	333434	5	354074	6	331755	7	341620	8	347964	9	336476	10	341958
1	342976	2	330081	3	323026	4	333608	5	354226	6	332141	7	341797	8	348220	9	336503	10	342500
1	343406	2	330273	3	323031	4	333653	5	354833	6	332797	7	342477	8	348288	9	336749	10	343410
1	343552	2	330323	3	323517	4	333794	5	355015	6	333172	7	342791	8	349004	9	337526	10	343917
1	343695	2	330985	3	323753	4	333883	5	355397	6	333856	7	342918	8	349118	9	338122	10	344354
1	343758	2	330987	3	323986	4	334216	5	355728	6	334078	7	343128	8	349158	9	338316	10	344446
1	343968	2	331277	3	324072	4	334624	5	356789	6	334181	7	343524	8	349802	9	338333	10	345080
1	344095	2	332012	3	324150	4	334746	5	356989	6	334775	7	343538	8	350047	9	338571	10	345249
1	344487	2	332489	3	324183	4	334947	5	357454	6	334905	7	343813	8	351124	9	339867	10	345507
1	344896	2	333144	3	324184	4	335671	5	358208	6	335311	7	344039	8	351725	9	340073	10	346209
1	344917	2	333554	3	324895	4	335996	5	358253	6	335781	7	344481	8	352125	9	341399	10	346885
1	344927	2	334508	3	325042	4	336267	5	358430	6	336142	7	344640	8	352211	9	341605	10	347043
1	344968	2	335452	3	325148	4	336809	5	358645	6	336889	7	344797	8	352280	9	342674	10	347672
1	345281	2	335620	3	325717	4	336878	5	358842	6	337450	7	344872	8	352362	9	343100	10	347760
1	346153	2	335919	3	326496	4	337211	5	358936	6	337837	7	345293	8	352466	9	343690	10	348257
1	347530	2	336987	3	326601	4	337545	5	359515	6	338320	7	345310	8	352842	9	343909	10	348953
1	348652	2	337154	3	326812	4	337697	5	359779	6	339145	7	345418	8	352931	9	344257	10	349917
1	349194	2	337639	3	327385	4	337824	5	360229	6	339486	7	345512	8	353031	9	344319	10	350329
1	349385	2	340433	3	327492	4	337972	5	360846	6	339924	7	346158	8	353282	9	345921	10	350474
1	349750	2	340483	3	327739	4	338209	5	361095	6	339989	7	346534	8	353406	9	346028	10	351010
1	349920	2	340614	3	328005	4	338548	5	361143	6	340386	7	347475	8	354288	9	346088	10	351064
1	351207	2	340794	3	329041	4	338822	5	361356	6	340603	7	347650	8	354340	9	346740	10	351074
1	351386	2	341421	3	329194	4	338853	5	361827	6	340798	7	347986	8	354823	9	346794	10	351094
1	352042	2	341553	3	329362	4	339167	5	362193	6	341137	7	348941	8	355247	9	348016	10	351385
1	352248	2	341584	3	329700	4	339364	5	362395	6	341260	7	348971	8	355495	9	348574	10	351427
1	352512	2	341820	3	330475	4	339382	5	363325	6	341838	7	349521	8	355715	9	348768	10	351556
1	353370	2	341898	3	330506	4	339440	5	363651	6	341990	7	350210	8	356662	9	349166	10	353147
1	353678	2	342618	3	330605	4	339778	5	363657	6	342493	7	351147	8	356870	9	349336	10	353295
1	353925	2	342955	3	330741	4	339784	5	364467	6	342650	7	351985	8	357677	9	350513	10	353410
1	354337	2	343074	3	332192	4	340126	5	365942	6	343087	7	352336	8	358567	9	350712	10	353423
1	354532	2	343394	3	332940	4	340413	5	367605	6	343331	7	352920	8	358610	9	351136	10	353731
1	355196	2	343674	3	333733	4	340816	5	367948	6	344540	7	353404	8	359160	9	351404	10	354244
1	356129	2	344082	3	334377	4	340893	5	368065	6	344701	7	353442	8	359648	9	351494	10	355011
1	356221	2	344114	3	334947	4	341809	5	368412	6	344807	7	354496	8	359752	9	351514	10	355418
1	356618	2	344975	3	334972	4	341952	5	369026	6	344849	7	354665	8	359877	9	352098	10	355507
1	356706	2	345580	3	335305	4	342503	5	369714	6	344886	7	356756	8	360118	9	352468	10	356886
1	356830	2	345711	3	335440	4	342538	5	369796	6	345257	7	356886	8	360536	9	352769	10	357203
1	357063	2	346386	3	335617	4	342625	5	370143	6	345668	7	357054	8	361039	9	353629	10	357654
1	357343	2	347145	3	335703	4	342899	5	370266	6	346996	7	357329	8	361099	9	353633	10	358172
1	357528	2	347313	3	336411	4	343114	5	371070	6	347685	7	357331	8	361415	9	353677	10	359910
1	357534	2	347688	3	336526	4	343172	5	371661	6	347840	7	357909	8	361493	9	353775	10	359917
1	358269	2	348733	3	336698	4	343416	5	372317	6	348634	7	358088	8	361989	9	354020	10	360108
1	358742	2	348821	3	336710	4	343669	5	372595	6	349138	7	358120	8	362114	9	354987	10	360761
1	359010	2	348873	3	336859	4	343814	5	372694	6	349803	7	358160	8	362427	9	355263	10	361971
1	359055	2	350171	3	337928	4	345077	5	372936	6	350834	7	358993	8	363910	9	356289	10	362278
1	359308	2	350656	3	338429	4	345158	5	373343	6	352030	7	359137	8	365256	9	356591	10	362793
1	359331	2	350913	3	338679	4	345403	5	374307	6	352363	7	360200	8	365910	9	356901	10	363583
1	359508	2	351387	3	338682	4	346221	5	374366	6	353818	7	360261	8	366752	9	357205	10	363774
1	359997	2	353549	3	339212	4	347006	5	375238	6	354076	7	360672	8	367633	9	358559	10	364635
1	360040	2	353840	3	339527	4	347232	5	375263	6	354321	7	361257	8	368100	9	358917	10	364806
1	360359	2	354612	3	340145	4	347430	5	375297	6	354426	7	361574	8	368397	9	359157	10	364832
1	361019	2	355022	3	340449	4	347665	5	376455	6	354524	7	361702	8	368569	9	360338	10	364843
1	361192	2	355129	3	343096	4	347865	5	376724	6	355098	7	362070	8	368598	9	360492	10	364988
1	362050	2	355275	3	344116	4	348227	5	379786	6	355131	7	362852	8	368655	9	361851	10	365856
1	362266	2	355682	3	344981	4	348503	5	380015	6	355296	7	363318	8	369110	9	362131	10	365978
1	362405	2	355972	3	346160	4	348653	5	381212	6	355539	7	363571	8	369206	9	362336	10	366833
1	362636	2	356182	3	346286	4	349282	5	381304	6	356147	7	364005	8	369420	9	362509	10	366861
1	363693	2	356188	3	346974	4	349455	5	381318	6	356163	7	364109	8	369477	9	362607	10	366979
1	364438	2	356218	3	348856	4	349665	5	382055	6	356376	7	364406	8	370736	9	362945	10	367389
1	364547	2	356392	3	349265	4	349737	5	382513	6	356929	7	365359	8	371334	9	363157	10	368492
1	364888	2	356751	3	349588	4	350623	5	383155	6	358432	7	365609	8	371377	9	363164	10	368526
1	365411	2	357117	3	349696	4	351541	5	383734	6	358933	7	365994	8	371633	9	363254	10	368713
1	366139	2	358158	3	349838	4	351643	5	384367	6	359529	7	366404	8	371677	9	363444	10	369323
1	366551	2	358502	3	350352	4	351983	5	384455	6	359987	7	366562	8	371786	9	365223	10	369852
1	366790	2	358763	3	350520	4	352040	5	384592	6	360066	7	367505	8	372127	9	365284	10	370064
1	367168	2	359465	3	351360	4	352098	5	385034	6	360183	7	367612	8	372707	9	365527	10	370098
1	367519	2	359798	3	351387	4	352460	5	385584	6	360653	7	367741	8	372808	9	365802	10	370532
1	367602	2	359961	3	352294	4	352588	5	385895	6	360928	7	368598	8	373048	9	365844	10	372444
1	367714	2	360203	3	352682	4	352839	5	386004	6	361067	7	368725	8	373465	9	367269	10	372929
1	367848	2	360960	3	352774	4	353834	5	386091	6	361554	7	368985	8	373555	9	367526	10	372966
1	368314	2	361315	3	353101	4	353959	5	386147	6	362928	7	369493	8	373579	9	367712	10	373179
1	368495	2	361589	3	353208	4	354052	5	386919	6	363466	7	369700	8	375231	9	367877	10	373533
1	368743	2	361706	3	353650	4	354725	5	387003	6	364181	7	370736	8	375254	9	367934	10	373564
1	368761	2	361842	3	354074	4	354742	5	387128	6	364268	7	370764	8	375489	9	368063	10	373881
1	370505	2	362344	3	354157	4	355618	5	387463	6	364965	7	371450	8	375758	9	368653	10	374506
1	370546	2	362628	3	354270	4	355816	5	388021	6	365054	7	371589	8	376324	9	368788	10	374994
1	370624	2	362637	3	354895	4	356049	5	388426	6	365409	7	371643	8	376747	9	369388	10	375721
1	371753	2	362759	3	355067	4	356273	5	388762	6	365864	7	372228	8	377379	9	369642	10	375724
1	371772	2	363071	3	355410	4	356516	5	388993	6	366164	7	372475	8	377423	9	370774	10	376364
1	372659	2	364180	3	355620	4	356770	5	389082	6	366675	7	373128	8	377760	9	371947	10	376820
1	372960	2	364459	3	355995	4	357121	5	389293	6	366839	7	373652	8	377842	9	372142	10	376885
1	373139	2	365688	3	356521	4	357306	5	389592	6	367015	7	373661	8	379154	9	372360	10	377215
1	374852	2	365822	3	356658	4	357984	5	390259	6	367354	7	374000	8	379414	9	372360	10	377793
1	374984	2	365865	3	357189	4	358046	5	390553	6	368036	7	374186	8	379425	9	372461	10	378033
1	375042	2	366023	3	357467	4	358259	5	390594	6	368353	7	374825	8	379501	9	372682	10	378623
1	375153	2	366942	3	357625	4	358380	5	390598	6	368437	7	375031	8	380007	9	372700	10	378795
1	375276	2	367493	3	357801	4	358584	5	390979	6	368831	7	375137	8	380793	9	372799	10	379178
1	375415	2	367583	3	357821	4	359041	5	390990	6	368838	7	375964	8	381278	9	373051	10	379483
1	375634	2	367748	3	358624	4	359988	5	391010	6	369356	7	377320	8	381573	9	373074	10	379797
1	375660	2	368401	3	358918	4	360046	5	391041	6	369651	7	377402	8	381795	9	373292	10	380385
1	376573	2	368974	3	359017	4	360048	5	391519	6	370494	7	377879	8	382077	9	373651	10	380625
1	376815	2	369128	3	359232	4	360340	5	392418	6	370643	7	378553	8	382674	9	374212	10	381198
1	378446	2	369410	3	359551	4	360432	5	392796	6	370672	7	378695	8	382917	9	374765	10	381359
1	379569	2	369946	3	359913	4	360685	5	392823	6	370690	7	379024	8	383867	9	375973	10	382105
1	379605	2	370362	3	360027	4	360702	5	393600	6	370944	7	379098	8	383913	9	376210	10	382273
1	379707	2	370370	3	360079	4	361565	5	393855	6	371331	7	379565	8	384047	9	377288	10	382326
1	379964	2	370689	3	360278	4	363112	5	394133	6	371842	7	380120	8	384223	9	378013	10	383045
1	380087	2	370720	3	360461	4	363291	5	394344	6	371863	7	380733	8	384571	9	378885	10	383624
1	380600	2	371008	3	360526	4	363299	5	394588	6	372385	7	380839	8	384793	9	378920	10	383652
1	380755	2	371117	3	361034	4	363686	5	394822	6	372732	7	381078	8	385053	9	379568	10	383663
1	380808	2	371152	3	361166	4	363801	5	395217	6	373177	7	381079	8	385296	9	379759	10	383755
1	381004	2	371428	3	361685	4	364468	5	397464	6	373305	7	381311	8	385579	9	379929	10	384105
1	381004	2	372034	3	361875	4	364623	5	397741	6	373989	7	381494	8	385896	9	380133	10	384442
1	381874	2	372282	3	362228	4	364699	5	398258	6	374841	7	382096	8	386569	9	380425	10	385116
1	382107	2	372753	3	362542	4	365410	5	398319	6	376397	7	382834	8	386639	9	380433	10	385397
1	382772	2	373459	3	363281	4	366418	5	398804	6	376530	7	384053	8	386679	9	380843	10	385573
1	385220	2	373613	3	363988	4	367153	5	401094	6	376802	7	384130	8	387474	9	380868	10	385825
1	385262	2	374525	3	363996	4	367994	5	401193	6	376897	7	384676	8	387857	9	380975	10	386440
1	385295	2	374572	3	365376	4	368065	5	401652	6	376966	7	384740	8	388314	9	381309	10	386945
1	385592	2	374590	3	365428	4	368456	5	401815	6	377901	7	384906	8	389030	9	382490	10	387307
1	385628	2	375726	3	365630	4	368707	5	402091	6	379311	7	385528	8	389510	9	383335	10	387347
1	385733	2	375729	3	365725	4	369569	5	402312	6	379381	7	387027	8	389852	9	383466	10	387502
1	386049	2	376228	3	366125	4	370721	5	402439	6	380301	7	387073	8	390088	9	383821	10	387746
1	386928	2	376617	3	366338	4	371472	5	402702	6	380536	7	388733	8	390408	9	383987	10	388159
1	387296	2	377831	3	366368	4	371477	5	402707	6	380768	7	388744	8	390713	9	384167	10	388247
1	387608	2	378017	3	366743	4	371874	5	402914	6	380921	7	389054	8	390726	9	384603	10	388264
1	387858	2	378028	3	366853	4	372870	5	404708	6	380924	7	389240	8	390992	9	384710	10	389087
1	388091	2	378692	3	366978	4	373692	5	404894	6	382155	7	390497	8	391965	9	384947	10	389279
1	388159	2	378800	3	367044	4	374290	5	405351	6	382308	7	390568	8	393833	9	385569	10	389480
1	388752	2	378863	3	367333	4	374949	5	405435	6	382520	7	390636	8	393986	9	387458	10	389774
1	389068	2	379259	3	367601	4	374968	5	405901	6	383597	7	391315	8	394617	9	387496	10	390138
1	389314	2	379401	3	368773	4	375687	5	406150	6	384688	7	391620	8	394789	9	387735	10	390147
1	389497	2	379506	3	369103	4	375801	5	406576	6	385291	7	391953	8	394845	9	387743	10	390242
1	389584	2	379515	3	369535	4	376082	5	406643	6	385526	7	393128	8	395162	9	388405	10	390452
1	389646	2	380194	3	369563	4	376084	5	406855	6	386633	7	393405	8	395263	9	388997	10	390671
1	389833	2	380477	3	370367	4	376193	5	407218	6	386749	7	393522	8	395664	9	389532	10	390945
1	390052	2	380486	3	370374	4	376265	5	407230	6	387024	7	393610	8	395727	9	390275	10	391286
1	390142	2	381056	3	370758	4	376539	5	407814	6	387027	7	394042	8	395816	9	390458	10	392912
1	390538	2	381393	3	371234	4	377953	5	408609	6	387470	7	394693	8	396154	9	390584	10	392950
1	391143	2	381543	3	372031	4	378698	5	409073	6	387781	7	395255	8	396684	9	390623	10	392983
1	391484	2	381557	3	372965	4	379027	5	409210	6	388244	7	395513	8	396712	9	390672	10	393026
1	391648	2	382194	3	374268	4	379118	5	409253	6	388306	7	395945	8	396961	9	390926	10	393062
1	392228	2	382332	3	374398	4	379694	5	409295	6	389467	7	395947	8	397125	9	391115	10	393109
1	393106	2	382864	3	375007	4	379931	5	409396	6	389964	7	396011	8	397368	9	391395	10	393698
1	393460	2	383162	3	375081	4	380090	5	409965	6	390356	7	396253	8	398630	9	391744	10	393810
1	393692	2	383531	3	375234	4	380511	5	410458	6	390544	7	396517	8	399947	9	391887	10	394001
1	393769	2	383831	3	375318	4	380775	5	411066	6	390759	7	398075	8	400105	9	391978	10	394494
1	394027	2	383984	3	375396	4	381019	5	411650	6	390851	7	398951	8	400279	9	393148	10	395174
1	394192	2	385360	3	375748	4	381512	5	412745	6	390979	7	399163	8	400363	9	394272	10	395181
1	394688	2	386200	3	375879	4	381854	5	412879	6	391505	7	399336	8	400786	9	394964	10	396170
1	394691	2	386211	3	375883	4	382545	5	412929	6	392704	7	399394	8	401024	9	395123	10	396420
1	394888	2	386988	3	375963	4	382614	5	413072	6	393128	7	399907	8	401419	9	395318	10	396455
1	395813	2	387384	3	376614	4	382747	5	413478	6	393465	7	400729	8	401663	9	395743	10	396660
1	395879	2	387760	3	377123	4	384309	5	413913	6	393562	7	400786	8	401790	9	396376	10	397661
1	395919	2	388091	3	377814	4	384546	5	414241	6	393911	7	401022	8	402079	9	396571	10	397910
1	396239	2	388160	3	378042	4	384628	5	414331	6	394065	7	401053	8	402109	9	396963	10	397947
1	396248	2	388535	3	378755	4	384807	5	415031	6	394885	7	401143	8	403181	9	396967	10	398023
1	396347	2	388722	3	379277	4	384971	5	415089	6	394895	7	401311	8	403522	9	397144	10	398975
1	396607	2	389033	3	379963	4	385198	5	416298	6	395031	7	401376	8	403786	9	397752	10	399069
1	396950	2	389058	3	379993	4	385649	5	417669	6	396023	7	401409	8	404670	9	398404	10	399584
1	397073	2	389326	3	380165	4	385671	5	418529	6	396027	7	401779	8	404778	9	398915	10	400134
1	397128	2	389468	3	380720	4	386193	5	418560	6	396175	7	401885	8	405541	9	399244	10	401277
1	397452	2	390087	3	380738	4	387265	5	419323	6	397761	7	402288	8	405546	9	399607	10	401570
1	397586	2	390508	3	381186	4	388238	5	419397	6	397973	7	402379	8	406046	9	399692	10	401570
1	397961	2	390975	3	381243	4	388399	5	419702	6	398228	7	402717	8	406208	9	401172	10	401899
1	398501	2	391208	3	381318	4	389262	5	420805	6	398332	7	403493	8	406976	9	401215	10	401995
1	399044	2	391942	3	381606	4	389655	5	420832	6	398334	7	403785	8	407347	9	401354	10	402364
1	399260	2	392051	3	382135	4	389675	5	421198	6	399203	7	404111	8	408615	9	401812	10	403286
1	399549	2	392234	3	382528	4	389746	5	421662	6	400743	7	404746	8	408637	9	402388	10	403492
1	399844	2	393098	3	382528	4	390338	5	422367	6	400861	7	405408	8	408676	9	402698	10	403566
1	400075	2	393146	3	382661	4	391050	5	422682	6	401143	7	405891	8	409047	9	403037	10	403809
1	400500	2	393176	3	382713	4	391900	5	422923	6	401208	7	405923	8	410628	9	403556	10	404042
1	400520	2	393293	3	383292	4	392336	5	423837	6	401342	7	406727	8	410739	9	403977	10	404217
1	401409	2	393637	3	383318	4	392345	5	424360	6	401602	7	406868	8	411002	9	404018	10	404243
1	401690	2	394677	3	383328	4	392715	5	424994	6	401894	7	406949	8	411490	9	404209	10	404286
1	401792	2	395469	3	383991	4	392998	5	425796	6	402264	7	406974	8	411997	9	404423	10	404346
1	402140	2	395763	3	384272	4	393319	5	426905	6	402378	7	407225	8	412073	9	405077	10	404409
1	402246	2	396032	3	384434	4	393493	5	427531	6	402450	7	407411	8	413022	9	405283	10	404538
1	403181	2	396436	3	384621	4	393971	5	427649	6	403539	7	409042	8	413287	9	405304	10	404598
1	403507	2	396666	3	384636	4	394500	5	427724	6	404593	7	409504	8	413786	9	405310	10	405185
1	403826	2	396906	3	386086	4	394584	5	427839	6	406857	7	409874	8	414065	9	405359	10	405603
1	404190	2	398081	3	386223	4	395933	5	427849	6	407428	7	410237	8	414555	9	405785	10	405766
1	404567	2	398655	3	386406	4	396116	5	428637	6	407518	7	410825	8	414698	9	407439	10	405901
1	404647	2	399466	3	386590	4	396648	5	428741	6	407827	7	411556	8	414942	9	408087	10	407009
1	404685	2	399519	3	386695	4	396798	5	429337	6	408083	7	411805	8	415644	9	408158	10	407196
1	405764	2	400767	3	387221	4	397039	5	429810	6	408108	7	411955	8	415944	9	408572	10	407576
1	406563	2	400968	3	387508	4	397062	5	429887	6	408384	7	413001	8	416166	9	408574	10	407904
1	406861	2	401008	3	387644	4	397991	5	430002	6	408717	7	413585	8	416176	9	408757	10	407971
1	407662	2	401146	3	387778	4	399498	5	430286	6	408884	7	413723	8	416795	9	409125	10	408703
1	408312	2	401439	3	388141	4	399826	5	430366	6	408975	7	414062	8	417380	9	409133	10	408796
1	408686	2	401533	3	388569	4	400043	5	430758	6	409011	7	414676	8	418232	9	409376	10	410099
1	409823	2	401724	3	388660	4	400197	5	430807	6	409133	7	416301	8	418301	9	409589	10	410753
1	410190	2	401891	3	388733	4	400642	5	431293	6	409293	7	416640	8	418444	9	409776	10	410974
1	410366	2	402487	3	389599	4	400949	5	431638	6	409314	7	417190	8	418791	9	410368	10	411062
1	410848	2	402763	3	390086	4	401710	5	432474	6	409993	7	417864	8	419038	9	411173	10	411460
1	411007	2	403168	3	390197	4	402115	5	432723	6	410265	7	418762	8	419058	9	411296	10	411668
1	411138	2	404882	3	390732	4	402418	5	432822	6	410345	7	418900	8	420321	9	412128	10	412923
1	411358	2	404907	3	391816	4	402891	5	433785	6	411359	7	418986	8	421124	9	412450	10	412974
1	412224	2	405154	3	392281	4	403383	5	434258	6	411734	7	419648	8	421567	9	412811	10	413736
1	412454	2	406050	3	392592	4	404850	5	434737	6	411918	7	420037	8	422393	9	413089	10	413997
1	413532	2	406504	3	392747	4	404860	5	434895	6	412386	7	420289	8	422415	9	413820	10	414736
1	414073	2	406665	3	392902	4	404994	5	434897	6	412912	7	420347	8	422800	9	414784	10	415173
1	414099	2	406822	3	393177	4	405394	5	435753	6	412946	7	420415	8	423370	9	415352	10	415236
1	415351	2	407398	3	393307	4	405778	5	436394	6	413175	7	421044	8	423605	9	416589	10	415319
1	415543	2	407703	3	393410	4	405888	5	436522	6	413324	7	421044	8	423864	9	417180	10	416467
1	416172	2	408427	3	393457	4	405944	5	436798	6	413659	7	421672	8	424635	9	417344	10	416640
1	416911	2	408485	3	393814	4	405951	5	437070	6	413682	7	421906	8	425248	9	417601	10	416913
1	417170	2	409157	3	393860	4	406053	5	437304	6	413749	7	422397	8	425530	9	417793	10	417001
1	417437	2	409791	3	394192	4	406142	5	437588	6	414199	7	422645	8	426182	9	418358	10	417864
1	417616	2	410078	3	395402	4	406684	5	437714	6	414345	7	423210	8	427854	9	418358	10	418046
1	417634	2	410261	3	395406	4	407053	5	438472	6	414929	7	424299	8	427947	9	418617	10	418365
1	417787	2	410398	3	395525	4	407154	5	438579	6	416369	7	424301	8	428017	9	419430	10	418472
1	418271	2	410880	3	396120	4	407743	5	438828	6	416522	7	424321	8	428025	9	419858	10	418652
1	418522	2	411203	3	396419	4	408309	5	439016	6	416738	7	424333	8	428107	9	420444	10	418740
1	418546	2	412036	3	396729	4	408323	5	439890	6	417016	7	424892	8	428312	9	421877	10	419180
1	418588	2	412688	3	396841	4	409230	5	440957	6	417130	7	425290	8	428758	9	422273	10	419363
1	419374	2	412790	3	397408	4	410144	5	441081	6	417769	7	425321	8	428823	9	423035	10	419834
1	419839	2	413269	3	397975	4	410254	5	442087	6	418052	7	425556	8	429564	9	423631	10	419936
1	420056	2	413344	3	398018	4	410300	5	442225	6	418210	7	425841	8	429737	9	423824	10	420426
1	420872	2	413773	3	398214	4	410928	5	443129	6	418227	7	426251	8	430081	9	424431	10	420595
1	421450	2	414058	3	398815	4	410974	5	443291	6	418458	7	426753	8	430587	9	424486	10	420814
1	421713	2	415286	3	399529	4	411403	5	443547	6	418672	7	427221	8	430935	9	424713	10	420832
1	422098	2	416292	3	400013	4	411421	5	443865	6	418908	7	427365	8	431237	9	425417	10	420914
1	422459	2	416469	3	400070	4	412335	5	444035	6	419701	7	427409	8	431535	9	427220	10	422578
1	423181	2	416655	3	400180	4	413418	5	444924	6	420382	7	427951	8	431803	9	429405	10	423156
1	423849	2	416971	3	400751	4	414462	5	444951	6	420472	7	428060	8	432281	9	429896	10	424453
1	423952	2	417067	3	401878	4	414787	5	445322	6	420517	7	428162	8	432334	9	430361	10	424768
1	424472	2	417221	3	402122	4	414818	5	446222	6	420605	7	428791	8	432369	9	430622	10	425082
1	425320	2	417525	3	402150	4	415722	5	446595	6	420696	7	428883	8	433312	9	430933	10	425316
1	426074	2	417815	3	402539	4	416503	5	447854	6	421201	7	428943	8	433948	9	432246	10	425501
1	426082	2	418017	3	402810	4	416644	5	447959	6	421315	7	429150	8	434405	9	432726	10	426061
1	426427	2	418571	3	403060	4	416666	5	448238	6	421341	7	429487	8	434461	9	433054	10	427264
1	426633	2	419879	3	403143	4	416672	5	448743	6	421704	7	429878	8	434566	9	433116	10	427453
1	426918	2	419983	3	403346	4	416823	5	449446	6	422303	7	430432	8	434796	9	433391	10	427836
1	427570	2	420038	3	404128	4	417692	5	449910	6	422612	7	430627	8	435796	9	433568	10	428461
1	428018	2	420143	3	404141	4	417955	5	450895	6	422676	7	431425	8	436952	9	434500	10	428770
1	428208	2	420503	3	404676	4	418766	5	451135	6	423364	7	431464	8	437037	9	435206	10	428869
1	428288	2	420613	3	404923	4	419113	5	451386	6	423383	7	431654	8	437239	9	435858	10	429575
1	428334	2	421086	3	406471	4	419768	5	453223	6	423497	7	431866	8	438594	9	436402	10	430819
1	429219	2	422159	3	406789	4	420040	5	453446	6	423829	7	432045	8	439151	9	436970	10	431815
1	429506	2	422599	3	406823	4	420248	5	454296	6	424056	7	432185	8	439201	9	437007	10	432278
1	429530	2	423094	3	407164	4	420925	5	454605	6	424408	7	432496	8	439272	9	437074	10	432558
1	429953	2	423359	3	407333	4	421402	5	454991	6	424680	7	432935	8	439643	9	437909	10	433908
1	430232	2	423946	3	408185	4	421720	5	455714	6	424684	7	433049	8	440757	9	437931	10	434368
1	430236	2	424135	3	408408	4	422194	5	455832	6	424806	7	433646	8	441155	9	438086	10	435722
1	430330	2	424479	3	408658	4	422321	5	457107	6	426168	7	434397	8	441209	9	438168	10	436179
1	430857	2	424607	3	408972	4	422695	5	457133	6	426334	7	435256	8	441666	9	438426	10	436816
1	431360	2	424615	3	409220	4	423190	5	457380	6	426695	7	435545	8	441670	9	439486	10	436847
1	431681	2	425849	3	409336	4	424471	5	457571	6	426835	7	435724	8	442218	9	439551	10	436851
1	432834	2	426694	3	409487	4	425186	5	457827	6	426980	7	436423	8	442521	9	439792	10	437095
1	433250	2	426766	3	409684	4	425239	5	458000	6	427432	7	437169	8	442604	9	439825	10	437768
1	433862	2	427226	3	409825	4	425353	5	458446	6	427675	7	437202	8	442687	9	439880	10	438402
1	433883	2	427773	3	410309	4	425458	5	458533	6	427735	7	437464	8	442985	9	440293	10	439423
1	434212	2	428045	3	410577	4	425459	5	458875	6	428502	7	437526	8	443430	9	440594	10	439950
1	434797	2	428993	3	411511	4	425723	5	459108	6	428529	7	437831	8	443928	9	440632	10	440278
1	435664	2	429685	3	411582	4	425936	5	459868	6	428827	7	437963	8	444190	9	440811	10	440782
1	436212	2	430400	3	412230	4	426203	5	460137	6	429763	7	438172	8	444298	9	441125	10	441928
1	436393	2	431265	3	412378	4	426334	5	460664	6	429885	7	438457	8	444749	9	441335	10	442848
1	436429	2	431902	3	412755	4	426525	5	460670	6	431772	7	438691	8	445338	9	441347	10	442986
1	437683	2	432350	3	413034	4	426591	5	460693	6	431778	7	438852	8	445513	9	442110	10	443110
1	438899	2	432386	3	413291	4	426592	5	461820	6	431905	7	439189	8	445521	9	442691	10	443334
1	439627	2	432596	3	413418	4	426691	5	462426	6	432222	7	439278	8	445764	9	442854	10	443431
1	440205	2	432812	3	413662	4	427409	5	462461	6	432335	7	440493	8	446249	9	443127	10	444438
1	440466	2	433112	3	413913	4	427519	5	462668	6	432496	7	440500	8	447231	9	443765	10	444581
1	440581	2	433118	3	414013	4	428809	5	462702	6	433606	7	440585	8	447242	9	444547	10	444615
1	440820	2	433352	3	414331	4	429187	5	462737	6	433664	7	440592	8	448077	9	445044	10	445008
1	440906	2	433357	3	414705	4	429583	5	462904	6	433684	7	441029	8	448405	9	445209	10	445193
1	442792	2	433644	3	414925	4	431136	5	462923	6	434253	7	441512	8	448810	9	445765	10	445297
1	442796	2	433810	3	416158	4	431471	5	464536	6	434405	7	442168	8	449041	9	445795	10	445371
1	443079	2	434115	3	416258	4	431552	5	464692	6	434497	7	442743	8	449109	9	446045	10	446408
1	443460	2	435190	3	416484	4	431722	5	464851	6	434566	7	443187	8	450140	9	446400	10	446742
1	443738	2	435835	3	416565	4	432374	5	464933	6	434570	7	443207	8	450161	9	446716	10	446950
1	443927	2	435944	3	417535	4	432664	5	465132	6	434746	7	443553	8	450351	9	447038	10	447227
1	444444	2	436170	3	417720	4	432827	5	465713	6	434902	7	444089	8	450539	9	447670	10	447784
1	445084	2	436958	3	417821	4	433055	5	466515	6	434977	7	444261	8	451120	9	447802	10	448149
1	445259	2	437685	3	418536	4	433141	5	466593	6	435865	7	444286	8	451137	9	448631	10	448366
1	445294	2	438603	3	419007	4	433993	5	466670	6	436113	7	444682	8	452522	9	450050	10	448972
1	445403	2	438919	3	419022	4	434397	5	468654	6	437153	7	444787	8	452864	9	450466	10	449071
1	446140	2	440038	3	419790	4	434581	5	469300	6	437207	7	445745	8	452999	9	451426	10	449933
1	446437	2	440732	3	420717	4	436087	5	469420	6	437495	7	445954	8	453702	9	451977	10	450021
1	446580	2	441239	3	421312	4	436093	5	469503	6	438124	7	446262	8	453835	9	452155	10	450509
1	446794	2	441434	3	421470	4	437166	5	469577	6	439556	7	446525	8	453867	9	452727	10	450678
1	447636	2	441466	3	421577	4	437358	5	470499	6	439706	7	446710	8	454117	9	452934	10	451117
1	449470	2	441717	3	421681	4	437918	5	470523	6	439740	7	447553	8	454718	9	453087	10	451229
1	450656	2	442698	3	422080	4	439098	5	470575	6	439944	7	448503	8	456039	9	453311	10	451550
1	450665	2	443734	3	422283	4	439164	5	470588	6	440259	7	448527	8	456131	9	453314	10	451688
1	450692	2	443864	3	423182	4	439424	5	471814	6	440300	7	449222	8	456202	9	453832	10	451721
1	451362	2	443928	3	424256	4	439711	5	472331	6	440417	7	449441	8	456229	9	454115	10	452835
1	452356	2	444234	3	424530	4	439824	5	472702	6	440438	7	450184	8	456419	9	454739	10	455545
1	454077	2	444625	3	425936	4	440129	5	473483	6	440823	7	451063	8	457317	9	455988	10	455923
1	454316	2	444933	3	426442	4	440437	5	473775	6	441139	7	451085	8	457516	9	456149	10	456320
1	455368	2	446292	3	426829	4	441691	5	473867	6	441207	7	451138	8	457800	9	457352	10	456359
1	455939	2	446663	3	427605	4	442162	5	473911	6	441231	7	451208	8	457947	9	457399	10	456729
1	456155	2	446692	3	428620	4	442770	5	474002	6	441401	7	452090	8	458687	9	458665	10	456877
1	456336	2	446717	3	429565	4	442779	5	474427	6	441457	7	452240	8	458759	9	458670	10	457090
1	457142	2	447114	3	430608	4	442886	5	474441	6	441744	7	452777	8	458818	9	458773	10	457381
1	457310	2	447338	3	430788	4	442984	5	474442	6	443771	7	453320	8	458974	9	458923	10	457756
1	457315	2	447482	3	431294	4	443069	5	474650	6	445175	7	453496	8	459078	9	459021	10	458359
1	457633	2	448317	3	431418	4	443225	5	474696	6	445399	7	453873	8	459273	9	459308	10	458492
1	457689	2	448418	3	431706	4	443868	5	474737	6	446241	7	454051	8	459311	9	460114	10	458762
1	458081	2	448492	3	431921	4	444687	5	475466	6	446326	7	455006	8	460642	9	460434	10	459061
1	458424	2	449979	3	432010	4	444873	5	475560	6	446427	7	455191	8	460729	9	460681	10	459212
1	458884	2	450132	3	432880	4	445158	5	475620	6	446656	7	456432	8	460747	9	461056	10	459454
1	459177	2	450447	3	433187	4	445182	5	476403	6	447353	7	456822	8	460998	9	461353	10	460342
1	459324	2	450522	3	433259	4	446167	5	476486	6	448540	7	456940	8	461865	9	461401	10	460437
1	459334	2	451540	3	433482	4	447060	5	477198	6	448994	7	457132	8	461888	9	461594	10	460840
1	460123	2	451558	3	433946	4	447400	5	477411	6	449059	7	457387	8	462011	9	462246	10	461032
1	460160	2	451754	3	434413	4	448137	5	477669	6	449966	7	457546	8	462042	9	462795	10	461653
1	460904	2	452164	3	435084	4	448737	5	477897	6	450496	7	458009	8	462259	9	462946	10	461922
1	461477	2	452987	3	436294	4	448927	5	478662	6	450733	7	458073	8	462804	9	463763	10	462200
1	461972	2	453001	3	436495	4	450114	5	479187	6	452124	7	458214	8	463060	9	464301	10	463311
1	462941	2	453115	3	436857	4	450327	5	481240	6	452406	7	458602	8	463070	9	464521	10	463996
1	463178	2	453805	3	436983	4	450360	5	481466	6	452512	7	459197	8	463165	9	465021	10	465022
1	463217	2	454061	3	437378	4	450404	5	482149	6	453007	7	459240	8	463176	9	465511	10	465798
1	463261	2	455502	3	437466	4	450522	5	482833	6	454159	7	459843	8	463628	9	466289	10	466283
1	463362	2	455517	3	437487	4	450834	5	483330	6	454347	7	460145	8	463772	9	466374	10	466873
1	464009	2	455891	3	437832	4	451318	5	483781	6	454434	7	460207	8	463922	9	466434	10	467095
1	464069	2	456176	3	438202	4	452671	5	484200	6	454523	7	461573	8	464293	9	467021	10	468413
1	464782	2	456604	3	438284	4	452923	5	485315	6	454743	7	461866	8	464363	9	467152	10	468575
1	465559	2	456963	3	438468	4	453105	5	485608	6	455111	7	462495	8	466033	9	467238	10	468601
1	465632	2	456982	3	439056	4	453417	5	485896	6	455380	7	462569	8	466581	9	468111	10	469718
1	466223	2	457203	3	439305	4	454665	5	486737	6	456111	7	462865	8	466680	9	468209	10	470060
1	467354	2	457380	3	439441	4	454679	5	486838	6	457140	7	463045	8	466922	9	468214	10	470506
1	468138	2	457643	3	440167	4	455310	5	486841	6	457345	7	463762	8	467165	9	468279	10	470512
1	468174	2	457657	3	441495	4	455358	5	487165	6	457668	7	464624	8	467175	9	468345	10	471009
1	468294	2	458414	3	442031	4	455373	5	487402	6	457999	7	464880	8	467545	9	468415	10	471284
1	468308	2	458632	3	443360	4	455721	5	488046	6	458093	7	465104	8	468757	9	468521	10	471743
1	468390	2	458745	3	443564	4	457094	5	489071	6	458220	7	465114	8	469549	9	468652	10	471872
1	468704	2	458934	3	444664	4	457499	5	489393	6	458499	7	465366	8	469796	9	468806	10	471913
1	468909	2	459301	3	444875	4	457623	5	489681	6	458662	7	465445	8	470291	9	470072	10	472130
1	469165	2	460332	3	446291	4	459361	5	490022	6	458758	7	465674	8	470422	9	470343	10	472844
1	469248	2	460499	3	446799	4	459576	5	490372	6	459278	7	467022	8	470709	9	470439	10	472976
1	469490	2	460883	3	448282	4	459637	5	490510	6	459352	7	467281	8	470723	9	470618	10	473057
1	470058	2	461611	3	449173	4	459780	5	490697	6	459732	7	467417	8	470908	9	470656	10	473528
1	470174	2	463567	3	449292	4	460136	5	490898	6	460797	7	467851	8	470989	9	471070	10	473683
1	470533	2	463765	3	449428	4	460224	5	491309	6	460801	7	468528	8	471044	9	471457	10	474200
1	470747	2	464530	3	449762	4	461560	5	491491	6	460827	7	469064	8	471187	9	471622	10	474264
1	471701	2	464589	3	451210	4	462613	5	492005	6	461106	7	469209	8	471463	9	471858	10	474294
1	472186	2	464916	3	451668	4	463334	5	493213	6	461179	7	469466	8	471597	9	473088	10	474392
1	472605	2	465211	3	452405	4	463547	5	493566	6	461212	7	469696	8	471666	9	473270	10	474471
1	472630	2	465577	3	452444	4	463728	5	495123	6	464631	7	470432	8	473583	9	473273	10	474667
1	472793	2	465616	3	453253	4	463930	5	495982	6	465104	7	470842	8	473940	9	474145	10	474829
1	473072	2	466861	3	453695	4	466901	5	496035	6	465549	7	471492	8	474271	9	474350	10	474937
1	473428	2	467419	3	453758	4	467554	5	496583	6	465828	7	471503	8	474747	9	474359	10	475952
1	474096	2	467675	3	453812	4	468200	5	497382	6	466303	7	471653	8	475052	9	474829	10	476386
1	474411	2	468332	3	454005	4	468429	5	497417	6	466369	7	471918	8	475086	9	474888	10	476514
1	475033	2	468876	3	454276	4	469181	5	497924	6	466401	7	472045	8	475165	9	475194	10	476650
1	475358	2	469546	3	455330	4	469208	5	498925	6	466852	7	472893	8	475216	9	475598	10	477040
1	475871	2	469550	3	456092	4	469290	5	499034	6	467022	7	473470	8	475329	9	475836	10	477303
1	476111	2	469573	3	456972	4	470149	5	499730	6	467210	7	473525	8	475851	9	476015	10	478338
1	476297	2	470580	3	457179	4	470445	5	500124	6	467458	7	473695	8	476057	9	476344	10	478353
1	476414	2	470633	3	458189	4	471745	5	500210	6	467635	7	474391	8	476229	9	477176	10	478501
1	476806	2	470722	3	458401	4	471758	5	500441	6	467725	7	475231	8	476590	9	477690	10	478510
1	477007	2	471571	3	458672	4	471838	5	501061	6	468425	7	475273	8	477502	9	479228	10	479104
1	477786	2	472409	3	458841	4	471882	5	501726	6	468642	7	475936	8	477928	9	479475	10	479408
1	478519	2	473953	3	458852	4	472643	5	502038	6	470247	7	476854	8	478178	9	479811	10	479884
1	479320	2	474121	3	459493	4	473485	5	502986	6	470944	7	477815	8	478496	9	479873	10	480642
1	480357	2	474576	3	459508	4	473951	5	503407	6	471334	7	478569	8	478586	9	480384	10	480737
1	480512	2	474816	3	459577	4	474295	5	504490	6	472564	7	478969	8	478599	9	480862	10	480843
1	481686	2	475269	3	460105	4	475035	5	504972	6	472688	7	479438	8	479136	9	481493	10	480958
1	481838	2	475437	3	460183	4	475433	5	505156	6	472861	7	479555	8	479562	9	481936	10	481766
1	482208	2	475520	3	460471	4	476240	5	505247	6	473073	7	479857	8	479722	9	482676	10	482551
1	482223	2	476794	3	461500	4	476756	5	505610	6	473155	7	479978	8	479852	9	482969	10	483188
1	483548	2	476795	3	461791	4	477284	5	505743	6	474350	7	480019	8	480489	9	483098	10	483214
1	483874	2	476930	3	461853	4	477317	5	506126	6	474421	7	480372	8	481374	9	483353	10	483606
1	483940	2	477007	3	462330	4	477474	5	506280	6	474583	7	480407	8	481449	9	483472	10	483777
1	483964	2	477143	3	462528	4	477717	5	506526	6	475043	7	480610	8	482139	9	484427	10	483933
1	484017	2	477278	3	462865	4	477773	5	506534	6	476062	7	481005	8	482240	9	484445	10	484409
1	484849	2	477677	3	463249	4	478342	5	507416	6	476923	7	481124	8	482311	9	485629	10	484745
1	485489	2	478848	3	463320	4	478880	5	510741	6	477089	7	481284	8	482467	9	486273	10	484767
1	485531	2	479022	3	463625	4	478976	5	510904	6	477294	7	481506	8	482620	9	486846	10	485114
1	485548	2	479464	3	463752	4	480164	5	511016	6	477496	7	481566	8	483295	9	487220	10	485278
1	485884	2	479946	3	463822	4	480280	5	511157	6	477990	7	482165	8	484248	9	487372	10	485369
1	486496	2	480179	3	464081	4	480527	5	511619	6	477999	7	483911	8	484280	9	487757	10	485568
1	486554	2	480475	3	464201	4	480843	5	512220	6	478008	7	484458	8	484290	9	488026	10	486770
1	486996	2	480679	3	464203	4	481134	5	513994	6	478203	7	485070	8	484727	9	489392	10	487412
1	487944	2	480913	3	464449	4	481230	5	514163	6	478363	7	485866	8	484800	9	489456	10	487657
1	488017	2	481395	3	464523	4	481573	5	514337	6	478753	7	486512	8	485546	9	489988	10	488024
1	488499	2	482029	3	464767	4	481644	5	514666	6	478835	7	487491	8	486182	9	490382	10	488411
1	488629	2	482991	3	464876	4	482223	5	514837	6	478859	7	487647	8	486321	9	490386	10	488500
1	488637	2	483553	3	464970	4	482760	5	515180	6	479031	7	487803	8	486592	9	491381	10	488851
1	489316	2	483622	3	465145	4	482929	5	516738	6	479176	7	487833	8	486641	9	491981	10	489204
1	489454	2	483836	3	465790	4	483142	5	517200	6	479817	7	488419	8	486832	9	491989	10	489714
1	489521	2	484626	3	465810	4	483393	5	517480	6	480008	7	488783	8	487102	9	492265	10	490155
1	490178	2	484680	3	466144	4	484585	5	517726	6	480186	7	488811	8	487371	9	492386	10	490363
1	490693	2	484949	3	466182	4	485378	5	517797	6	480376	7	489721	8	487435	9	492476	10	490424
1	491560	2	485038	3	466789	4	486199	5	517807	6	480396	7	489728	8	487443	9	492571	10	491693
1	491803	2	485389	3	466824	4	486346	5	518193	6	480662	7	489739	8	487916	9	492850	10	491779
1	492293	2	487421	3	466887	4	487311	5	518568	6	480766	7	490923	8	488073	9	493043	10	491841
1	493859	2	487980	3	468088	4	487600	5	519091	6	480876	7	491032	8	488128	9	493438	10	492214
1	494845	2	488673	3	468236	4	487826	5	519682	6	481372	7	491107	8	488944	9	493806	10	492564
1	495589	2	489041	3	469053	4	488338	5	519898	6	481481	7	491305	8	489056	9	493868	10	492840
1	497123	2	489090	3	469235	4	488493	5	520113	6	482127	7	491373	8	489265	9	494327	10	494710
1	497744	2	489100	3	469313	4	488614	5	521415	6	482275	7	492409	8	489435	9	494551	10	495343
1	498153	2	489138	3	469402	4	488866	5	521465	6	482283	7	492672	8	489657	9	494882	10	495842
1	498401	2	489973	3	470146	4	488881	5	521748	6	482412	7	492994	8	489673	9	495602	10	495962
1	498488	2	490138	3	471223	4	488976	5	521914	6	482669	7	493096	8	489975	9	495608	10	496438
1	499207	2	490416	3	471523	4	489135	5	522035	6	482753	7	493391	8	490819	9	495628	10	496490
1	499577	2	490984	3	471583	4	489327	5	522114	6	482807	7	493483	8	490832	9	496079	10	496998
1	500106	2	491390	3	471933	4	489361	5	522502	6	482840	7	493755	8	491533	9	496360	10	497074
1	500910	2	491902	3	472721	4	490261	5	522640	6	483133	7	494861	8	493635	9	496402	10	497777
1	500957	2	492018	3	473195	4	490325	5	523590	6	483134	7	495088	8	494019	9	496685	10	497927
1	502444	2	492429	3	473395	4	490588	5	524260	6	483261	7	495478	8	494520	9	496687	10	498326
1	502540	2	492645	3	473601	4	491049	5	524788	6	483350	7	496441	8	494573	9	496845	10	498865
1	502830	2	493204	3	473794	4	491082	5	524990	6	483831	7	498484	8	494718	9	497098	10	499684
1	503568	2	493525	3	473939	4	491193	5	525165	6	484596	7	499075	8	495071	9	497186	10	500453
1	503953	2	493794	3	473945	4	491784	5	525169	6	484853	7	499104	8	495244	9	497442	10	500742
1	504292	2	493883	3	474154	4	491837	5	525762	6	485001	7	499189	8	495277	9	497726	10	500770
1	504410	2	494282	3	475041	4	492754	5	526297	6	485201	7	499791	8	495301	9	498076	10	500820
1	505318	2	495839	3	475629	4	492860	5	527333	6	485319	7	500092	8	495576	9	498647	10	501568
1	505977	2	496269	3	475822	4	492899	5	527741	6	486304	7	500115	8	495705	9	500750	10	501882
1	506336	2	496915	3	476068	4	493372	5	528450	6	486839	7	500203	8	496571	9	501097	10	502633
1	506370	2	497099	3	476327	4	493642	5	529038	6	487638	7	500489	8	497246	9	501314	10	502928
1	506907	2	497297	3	476454	4	493749	5	529064	6	488430	7	500566	8	497443	9	501564	10	504074
1	507165	2	497965	3	477388	4	495297	5	529323	6	488516	7	500665	8	498076	9	501734	10	504083
1	507323	2	498368	3	477660	4	495308	5	529520	6	488981	7	500864	8	498203	9	502101	10	504492
1	507352	2	498610	3	478020	4	495880	5	530735	6	489458	7	500943	8	498264	9	502281	10	505025
1	508934	2	498784	3	478973	4	496086	5	530792	6	489556	7	500972	8	498433	9	502709	10	505116
1	509037	2	498961	3	479391	4	496128	5	531629	6	489729	7	501875	8	498516	9	503948	10	505303
1	509482	2	499021	3	479427	4	496220	5	531716	6	490400	7	501948	8	498786	9	504024	10	505372
1	509491	2	499503	3	479476	4	496327	5	532208	6	490435	7	502371	8	498846	9	504288	10	507190
1	510145	2	500094	3	479553	4	497508	5	533185	6	491115	7	502607	8	499006	9	504300	10	507229
1	510294	2	500094	3	479709	4	497574	5	533463	6	491525	7	502999	8	499049	9	505054	10	507322
1	510450	2	500214	3	480360	4	497594	5	533860	6	492441	7	503898	8	499179	9	505748	10	507374
1	510491	2	500750	3	480782	4	497999	5	534000	6	492887	7	504468	8	500183	9	506479	10	507412
1	511160	2	501010	3	480827	4	498033	5	534438	6	493182	7	504606	8	500624	9	506710	10	508319
1	511728	2	501013	3	481162	4	498114	5	534541	6	493434	7	505257	8	500680	9	506845	10	508832
1	512203	2	501678	3	481244	4	498132	5	535055	6	493473	7	505278	8	500798	9	507138	10	509536
1	512235	2	501816	3	482836	4	498167	5	535069	6	493976	7	505515	8	501431	9	507204	10	510010
1	513469	2	502080	3	482860	4	498364	5	535174	6	494143	7	505536	8	501458	9	507269	10	510879
1	513630	2	502094	3	483213	4	499110	5	535299	6	494261	7	505571	8	501651	9	507558	10	513626
1	513723	2	502286	3	483222	4	500052	5	536797	6	494493	7	505675	8	501943	9	508178	10	514504
1	513812	2	502426	3	483629	4	500358	5	537225	6	494940	7	505888	8	503179	9	508245	10	514564
1	514052	2	502947	3	484067	4	500565	5	537271	6	495350	7	506502	8	503487	9	508340	10	516145
1	515388	2	503307	3	484158	4	500873	5	537646	6	495537	7	506773	8	504668	9	508564	10	517078
1	515588	2	503616	3	484520	4	500907	5	538278	6	495735	7	506897	8	504772	9	508807	10	517146
1	515772	2	503906	3	484605	4	500987	5	538489	6	495811	7	507238	8	504944	9	508848	10	517645
1	516116	2	504127	3	484946	4	501167	5	539362	6	496071	7	507722	8	504974	9	509078	10	518678
1	516204	2	505238	3	484974	4	501525	5	540584	6	496239	7	507740	8	505055	9	509508	10	518774
1	516262	2	505486	3	486557	4	501785	5	541079	6	496696	7	508690	8	505636	9	509783	10	519124
1	516789	2	505701	3	487189	4	501884	5	541272	6	497469	7	508810	8	506061	9	510292	10	519336
1	517441	2	505741	3	487939	4	502035	5	541604	6	497496	7	509425	8	507178	9	510697	10	519390
1	517478	2	505861	3	487957	4	502061	5	541729	6	497793	7	509584	8	507359	9	511329	10	519879
1	517524	2	506606	3	488265	4	502202	5	542175	6	498412	7	510647	8	507488	9	511562	10	519944
1	518096	2	507150	3	488992	4	502555	5	542503	6	498590	7	511331	8	508054	9	512046	10	519984
1	518347	2	507249	3	489150	4	502577	5	542838	6	498838	7	511598	8	508302	9	512279	10	520023
1	518500	2	507333	3	489200	4	502987	5	543301	6	499768	7	511876	8	508313	9	513239	10	520921
1	519217	2	507610	3	489307	4	503213	5	543421	6	500011	7	512241	8	508391	9	513269	10	521314
1	520064	2	508122	3	489491	4	503823	5	544856	6	501160	7	512298	8	508605	9	513775	10	521592
1	520133	2	508670	3	489839	4	503998	5	545202	6	501738	7	512308	8	508842	9	514401	10	522207
1	520487	2	509735	3	490166	4	504625	5	545291	6	502470	7	512612	8	509241	9	515744	10	522839
1	520742	2	510076	3	490602	4	506270	5	546185	6	502608	7	512806	8	509689	9	515836	10	523017
1	520781	2	510131	3	490957	4	506532	5	546353	6	502767	7	513042	8	510548	9	516351	10	523443
1	521116	2	510365	3	491191	4	507965	5	546564	6	503441	7	513274	8	510734	9	516989	10	523495
1	521516	2	510375	3	491602	4	508406	5	546628	6	503996	7	514045	8	511146	9	517283	10	523522
1	521587	2	510481	3	491839	4	508613	5	547342	6	504276	7	514105	8	511526	9	517492	10	523994
1	521852	2	511423	3	491878	4	508816	5	547864	6	504435	7	515333	8	512298	9	517573	10	524072
1	522211	2	511539	3	491985	4	508863	5	548140	6	505447	7	515404	8	512326	9	518326	10	524430
1	522445	2	511753	3	492035	4	508981	5	548316	6	505682	7	516199	8	512823	9	519093	10	525817
1	522699	2	513117	3	492085	4	509458	5	548577	6	505784	7	516840	8	513365	9	519257	10	526603
1	522824	2	513484	3	492973	4	509479	5	548804	6	506090	7	517002	8	513975	9	519294	10	526805
1	523180	2	515015	3	493643	4	509538	5	548938	6	507124	7	518235	8	514195	9	519912	10	526870
1	523376	2	515238	3	493696	4	509601	5	548941	6	507180	7	519626	8	514416	9	521055	10	527294
1	523829	2	515387	3	493704	4	509692	5	549454	6	508216	7	519974	8	514435	9	521158	10	527524
1	524007	2	515510	3	493824	4	511025	5	549542	6	508488	7	520924	8	514809	9	521942	10	527561
1	524065	2	515567	3	494098	4	511122	5	549735	6	509080	7	521284	8	514891	9	521989	10	527627
1	524239	2	516227	3	494540	4	511368	5	549774	6	509127	7	521387	8	515096	9	522425	10	528017
1	524377	2	516252	3	494640	4	511457	5	550747	6	509806	7	521761	8	516140	9	522520	10	528309
1	525001	2	516268	3	495036	4	511500	5	550917	6	509950	7	522215	8	516228	9	522995	10	528591
1	525356	2	516729	3	495355	4	512773	5	550992	6	510142	7	522337	8	516636	9	523037	10	528702
1	525718	2	516992	3	495745	4	513499	5	551248	6	510170	7	523149	8	517527	9	523735	10	530444
1	526543	2	517273	3	496648	4	513517	5	551689	6	510244	7	523297	8	517609	9	524028	10	530448
1	527016	2	517936	3	497887	4	513546	5	551765	6	510752	7	523358	8	517910	9	524114	10	530579
1	527471	2	518022	3	497932	4	513764	5	552324	6	511237	7	523818	8	518000	9	524503	10	531328
1	528475	2	519169	3	497983	4	513944	5	552589	6	511246	7	524283	8	518129	9	524838	10	531421
1	528740	2	521601	3	498098	4	514488	5	553209	6	511440	7	524300	8	518164	9	524903	10	531446
1	528917	2	521770	3	498671	4	514591	5	553231	6	511486	7	524442	8	518518	9	524916	10	531472
1	529610	2	522549	3	498774	4	515431	5	553318	6	512897	7	524443	8	518554	9	525048	10	531548
1	529699	2	522935	3	499298	4	516110	5	553351	6	513529	7	524740	8	518886	9	525108	10	531774
1	529750	2	523213	3	499782	4	516395	5	553463	6	514391	7	525213	8	518912	9	525728	10	532065
1	530150	2	523618	3	500413	4	516799	5	553641	6	514981	7	525368	8	519455	9	525951	10	532218
1	530158	2	525258	3	501130	4	518591	5	553844	6	516067	7	525855	8	519936	9	526129	10	532339
1	530219	2	525950	3	501313	4	518591	5	554551	6	516103	7	525861	8	520225	9	526847	10	532554
1	531357	2	526215	3	501455	4	519459	5	554823	6	516188	7	526232	8	520976	9	526942	10	533020
1	532214	2	526726	3	501715	4	519601	5	555724	6	516287	7	526335	8	522158	9	527228	10	533273
1	532274	2	526742	3	502069	4	519612	5	556127	6	517724	7	527900	8	522203	9	527405	10	533313
1	532317	2	526756	3	502382	4	520666	5	556252	6	518423	7	528125	8	522608	9	527476	10	533474
1	532573	2	527052	3	503438	4	520925	5	556500	6	518471	7	528208	8	522765	9	527602	10	533639
1	532605	2	527090	3	503882	4	522270	5	556528	6	518479	7	528312	8	523596	9	528169	10	533805
1	532634	2	527287	3	504287	4	522658	5	556784	6	518641	7	528335	8	523680	9	528288	10	533950
1	533414	2	527288	3	504575	4	522740	5	556837	6	518949	7	528382	8	523714	9	528674	10	534219
1	534804	2	528085	3	504590	4	522857	5	557152	6	519934	7	528419	8	523986	9	529734	10	534426
1	534818	2	528501	3	505067	4	523155	5	557214	6	520566	7	528584	8	524032	9	530705	10	535377
1	535034	2	528900	3	505101	4	523641	5	557439	6	520926	7	529452	8	524527	9	531780	10	536284
1	535180	2	529084	3	505306	4	523716	5	557607	6	521059	7	529514	8	525021	9	532010	10	537029
1	536049	2	530108	3	505468	4	523801	5	557824	6	521387	7	530004	8	525052	9	532433	10	537149
1	536110	2	530482	3	505577	4	524627	5	557948	6	521421	7	530414	8	525254	9	533005	10	537178
1	536229	2	530624	3	506310	4	525238	5	558244	6	523004	7	530473	8	526595	9	534719	10	537636
1	537036	2	530742	3	506349	4	526254	5	558661	6	524042	7	531393	8	526920	9	534745	10	537678
1	537329	2	531050	3	506519	4	526387	5	558758	6	524456	7	531566	8	527562	9	534817	10	538695
1	537458	2	531797	3	506544	4	526751	5	559078	6	525868	7	531624	8	527564	9	534886	10	539384
1	537585	2	532021	3	506546	4	527533	5	559716	6	526030	7	531819	8	528052	9	535106	10	539496
1	538275	2	532319	3	507043	4	527680	5	559747	6	526081	7	532720	8	528376	9	535772	10	539509
1	538735	2	532632	3	507194	4	528704	5	560023	6	526193	7	532845	8	528534	9	536460	10	540555
1	538777	2	533403	3	507380	4	528799	5	560043	6	526905	7	532877	8	528908	9	536587	10	540706
1	539459	2	533542	3	507745	4	529403	5	561087	6	526995	7	533372	8	529107	9	536815	10	541113
1	539579	2	534016	3	507879	4	529928	5	561340	6	527201	7	533930	8	529154	9	537472	10	541121
1	539621	2	534302	3	508133	4	529985	5	561778	6	527241	7	534830	8	529401	9	537480	10	541805
1	539772	2	534327	3	508589	4	530285	5	562581	6	527754	7	535317	8	529509	9	538057	10	542161
1	540166	2	534359	3	508936	4	530849	5	562858	6	529190	7	535482	8	530021	9	538962	10	542627
1	540173	2	534367	3	509035	4	531269	5	563529	6	529827	7	535959	8	530123	9	539215	10	542686
1	543011	2	534421	3	509563	4	531713	5	563540	6	530082	7	536447	8	530356	9	539688	10	543382
1	543058	2	534991	3	510276	4	531973	5	564165	6	530477	7	536830	8	531345	9	539699	10	543432
1	543176	2	535104	3	511110	4	532104	5	564245	6	530961	7	537440	8	531900	9	540218	10	543841
1	543316	2	535224	3	511283	4	532134	5	564316	6	532111	7	537742	8	531919	9	540723	10	544219
1	543579	2	535338	3	511433	4	532319	5	564850	6	532169	7	538527	8	532030	9	541067	10	544544
1	543607	2	535643	3	511504	4	532520	5	564874	6	532827	7	538956	8	532700	9	541127	10	544598
1	543664	2	536920	3	512015	4	532646	5	565006	6	532830	7	539253	8	532723	9	541373	10	544683
1	544613	2	537376	3	512039	4	533173	5	565274	6	533181	7	539548	8	533011	9	541744	10	544863
1	545078	2	537831	3	513085	4	534455	5	565280	6	533212	7	539556	8	533252	9	542157	10	545386
1	545306	2	538004	3	514030	4	534494	5	565709	6	533375	7	539881	8	533357	9	543398	10	545449
1	545767	2	538009	3	514955	4	535759	5	565821	6	533392	7	540346	8	533543	9	544106	10	545974
1	545914	2	538129	3	515010	4	536338	5	566233	6	535248	7	540444	8	533639	9	545234	10	546095
1	546190	2	538384	3	515066	4	536779	5	566336	6	535643	7	541383	8	533950	9	545622	10	546782
1	546813	2	538716	3	515285	4	536881	5	566373	6	536105	7	541738	8	534319	9	545870	10	547244
1	548374	2	538976	3	515489	4	537483	5	566821	6	536773	7	542815	8	534389	9	546015	10	547258
1	548652	2	539255	3	515631	4	537928	5	567265	6	537176	7	542898	8	534651	9	546836	10	547604
1	550164	2	539627	3	515798	4	538201	5	567747	6	537242	7	543436	8	536200	9	547485	10	547683
1	551348	2	541000	3	515925	4	538419	5	568174	6	537351	7	544019	8	536417	9	547808	10	547823
1	551521	2	541609	3	516062	4	538667	5	568306	6	537399	7	544039	8	537560	9	549140	10	548332
1	551609	2	541892	3	516123	4	538924	5	568735	6	537446	7	544626	8	539553	9	549357	10	548352
1	551826	2	542125	3	516149	4	538966	5	569252	6	537652	7	544913	8	540525	9	549442	10	548728
1	552537	2	542345	3	516369	4	539034	5	569344	6	538452	7	545403	8	540836	9	549845	10	549190
1	552755	2	542355	3	517392	4	539205	5	569766	6	539830	7	545458	8	541513	9	550085	10	549776
1	553748	2	542491	3	517763	4	539819	5	569898	6	539978	7	545607	8	541810	9	550213	10	550051
1	553868	2	542497	3	517962	4	540209	5	570350	6	540279	7	545628	8	541929	9	550424	10	550152
1	554098	2	542584	3	518040	4	541041	5	571127	6	540607	7	545718	8	541945	9	551762	10	550771
1	554182	2	542643	3	518886	4	541339	5	571139	6	540875	7	545949	8	541957	9	551866	10	551887
1	554367	2	542795	3	519301	4	541504	5	571342	6	540986	7	546453	8	542172	9	552306	10	552019
1	554905	2	543286	3	520377	4	541560	5	572355	6	541230	7	547332	8	542196	9	552455	10	552036
1	556192	2	543387	3	520932	4	541919	5	573744	6	541753	7	548146	8	542458	9	552518	10	552344
1	556468	2	543754	3	521268	4	542224	5	574398	6	541777	7	549341	8	542535	9	553793	10	552902
1	558071	2	543812	3	521340	4	542689	5	575216	6	542171	7	549874	8	542591	9	553847	10	552940
1	559071	2	543958	3	521428	4	542886	5	575380	6	542220	7	550046	8	542800	9	554003	10	553103
1	559375	2	544117	3	522951	4	543019	5	575833	6	542243	7	551038	8	542885	9	554059	10	553212
1	559600	2	544459	3	523043	4	543032	5	576755	6	542388	7	554282	8	543208	9	555023	10	554304
1	559625	2	544534	3	523613	4	543525	5	576887	6	543486	7	554327	8	546248	9	555457	10	554825
1	559688	2	544614	3	524460	4	543588	5	577525	6	543552	7	554790	8	546313	9	555623	10	554928
1	559861	2	544985	3	524669	4	543620	5	577551	6	544219	7	555098	8	546480	9	555793	10	555219
1	560258	2	545305	3	525034	4	543757	5	577802	6	544745	7	555658	8	546673	9	555858	10	555690
1	560902	2	545693	3	525308	4	543856	5	577918	6	545283	7	555740	8	546842	9	555871	10	557123
1	560905	2	546797	3	525766	4	544081	5	578316	6	545972	7	556144	8	547306	9	555955	10	557452
1	561011	2	547412	3	526047	4	544148	5	578499	6	546093	7	556300	8	547455	9	555978	10	557885
1	561556	2	547448	3	526095	4	544428	5	578518	6	546452	7	556737	8	547661	9	556010	10	558455
1	562533	2	547996	3	527146	4	544651	5	578608	6	546559	7	556750	8	548075	9	556282	10	558574
1	562665	2	548885	3	527225	4	544860	5	579096	6	546948	7	557167	8	548218	9	556480	10	559066
1	563322	2	549670	3	527291	4	544910	5	579645	6	547144	7	557903	8	548392	9	556578	10	559262
1	563431	2	550206	3	527329	4	545944	5	579920	6	547843	7	558142	8	548616	9	556590	10	559730
1	563501	2	550337	3	527557	4	546258	5	580837	6	547868	7	558216	8	548747	9	556790	10	560135
1	563980	2	550376	3	527998	4	547115	5	581235	6	548267	7	558548	8	548757	9	557736	10	560426
1	564397	2	550423	3	528183	4	547159	5	581373	6	548481	7	558582	8	549136	9	557756	10	561268
1	564690	2	550770	3	528233	4	547418	5	581455	6	548517	7	558847	8	549646	9	557798	10	562294
1	564692	2	551270	3	528635	4	547451	5	581737	6	548535	7	559771	8	550061	9	558419	10	562369
1	566650	2	552224	3	528713	4	547761	5	582135	6	549728	7	560067	8	551423	9	558713	10	562611
1	567092	2	553664	3	530575	4	548968	5	582687	6	549855	7	560767	8	551694	9	558756	10	563061
1	567140	2	553684	3	531608	4	549071	5	582878	6	550346	7	560947	8	551722	9	560642	10	563734
1	567500	2	554701	3	531806	4	549376	5	583400	6	550898	7	561011	8	551730	9	560716	10	563989
1	567577	2	555235	3	532137	4	549527	5	584043	6	551077	7	561313	8	552149	9	561166	10	564207
1	567786	2	555382	3	532283	4	549674	5	585891	6	553303	7	561589	8	553129	9	561225	10	564373
1	567828	2	555697	3	532389	4	549817	5	586806	6	554090	7	561744	8	553536	9	561742	10	564440
1	568369	2	555870	3	533112	4	550078	5	586897	6	554990	7	562191	8	553951	9	561999	10	565018
1	568636	2	556176	3	533847	4	550982	5	587129	6	555321	7	563016	8	554759	9	562097	10	565414
1	569284	2	556825	3	535352	4	551296	5	587884	6	555425	7	563523	8	554785	9	562387	10	566007
1	569476	2	556860	3	535447	4	551329	5	588616	6	555591	7	563603	8	554938	9	562713	10	566079
1	569608	2	557000	3	535560	4	551510	5	589615	6	556459	7	564320	8	556462	9	562911	10	566145
1	569890	2	557160	3	536524	4	551621	5	590055	6	556721	7	564676	8	557144	9	563571	10	567130
1	570140	2	557176	3	536526	4	551975	5	590188	6	557401	7	566013	8	557326	9	563968	10	567521
1	570206	2	557890	3	536864	4	552068	5	590444	6	557401	7	566130	8	557778	9	564617	10	567796
1	570266	2	558080	3	537060	4	552098	5	590599	6	557581	7	566436	8	557987	9	564729	10	568356
1	570499	2	558277	3	537888	4	552120	5	591127	6	557621	7	566823	8	558013	9	564817	10	569009
1	570835	2	558406	3	537981	4	552510	5	591511	6	557923	7	566926	8	558031	9	564851	10	570640
1	570894	2	558654	3	540094	4	553017	5	591918	6	558098	7	567705	8	558100	9	565529	10	571329
1	571624	2	558835	3	540878	4	553286	5	592456	6	558105	7	568061	8	558219	9	565546	10	571445
1	571752	2	559618	3	541011	4	554824	5	593108	6	558713	7	568178	8	558232	9	565633	10	572371
1	572466	2	559811	3	541074	4	555187	5	593324	6	559484	7	568642	8	558255	9	565660	10	573243
1	572678	2	560664	3	541146	4	555556	5	593353	6	559915	7	568773	8	558311	9	565989	10	573265
1	572946	2	560719	3	541311	4	555614	5	593713	6	559997	7	569289	8	558890	9	566195	10	573383
1	573065	2	560983	3	541633	4	555861	5	594470	6	560167	7	569314	8	559107	9	566297	10	573607
1	573071	2	561785	3	542556	4	556622	5	594689	6	560773	7	569496	8	559315	9	566894	10	573639
1	573109	2	561787	3	542607	4	556647	5	594742	6	561231	7	570015	8	559454	9	566957	10	573888
1	573573	2	561788	3	542879	4	556719	5	594801	6	561395	7	570355	8	559701	9	567184	10	573938
1	573890	2	562235	3	543132	4	556839	5	594907	6	561517	7	570470	8	559780	9	567821	10	574206
1	573940	2	562461	3	543234	4	556888	5	594923	6	561647	7	570875	8	560104	9	568005	10	574538
1	573962	2	562757	3	543942	4	556955	5	595066	6	562765	7	571612	8	560789	9	568130	10	574609
1	574041	2	563090	3	543962	4	557062	5	595118	6	563275	7	571649	8	561536	9	569349	10	574988
1	574192	2	563820	3	543982	4	557383	5	595747	6	565091	7	572093	8	562306	9	569726	10	575674
1	574533	2	564267	3	544926	4	557619	5	596142	6	566039	7	572287	8	562535	9	570129	10	575779
1	574763	2	565039	3	545024	4	559325	5	596572	6	566264	7	573149	8	562861	9	570152	10	576151
1	575996	2	565145	3	545442	4	559389	5	597347	6	567893	7	573281	8	563624	9	570670	10	576247
1	576465	2	565435	3	545465	4	560498	5	598125	6	567950	7	573778	8	564053	9	571045	10	576668
1	577088	2	565607	3	545477	4	561203	5	598182	6	568469	7	575392	8	564299	9	571702	10	577665
1	577599	2	565741	3	546038	4	561362	5	600284	6	568610	7	575446	8	564448	9	571755	10	577847
1	577812	2	565763	3	546588	4	561816	5	600363	6	568614	7	575485	8	564636	9	571903	10	578678
1	578123	2	565955	3	546667	4	562616	5	600501	6	569304	7	575751	8	564796	9	572166	10	578717
1	578307	2	567169	3	547883	4	563044	5	601421	6	569846	7	576605	8	564993	9	572251	10	578961
1	578460	2	567535	3	548491	4	563531	5	601631	6	569980	7	576867	8	565431	9	573173	10	579684
1	578484	2	568448	3	549472	4	564014	5	601933	6	570759	7	576931	8	568113	9	574589	10	580568
1	578993	2	568844	3	549911	4	564305	5	602182	6	570796	7	576992	8	568913	9	575813	10	581172
1	579635	2	569329	3	550116	4	564685	5	602744	6	570801	7	577054	8	569781	9	576791	10	581203
1	580501	2	569375	3	551118	4	565299	5	603090	6	570966	7	577369	8	570060	9	577675	10	581211
1	581851	2	569596	3	551229	4	565307	5	603240	6	570969	7	577605	8	570515	9	577896	10	583224
1	582176	2	569888	3	552080	4	565362	5	603474	6	571157	7	578024	8	570566	9	578646	10	583795
1	583704	2	570464	3	552466	4	565735	5	604309	6	571416	7	578619	8	571835	9	578824	10	584008
1	583839	2	571224	3	553731	4	566224	5	605111	6	572424	7	579059	8	572123	9	579674	10	584133
1	583843	2	571351	3	554327	4	566227	5	605777	6	574304	7	579105	8	572473	9	579699	10	585323
1	584320	2	571663	3	554713	4	566662	5	606133	6	574461	7	580090	8	572644	9	579934	10	586268
1	584511	2	571901	3	554731	4	566816	5	606372	6	574669	7	580113	8	573639	9	580486	10	586891
1	584885	2	572483	3	554839	4	566971	5	606441	6	574852	7	580418	8	573641	9	580571	10	587850
1	585354	2	572496	3	555289	4	567597	5	606893	6	575001	7	580948	8	574109	9	580897	10	588064
1	585764	2	572680	3	555306	4	567995	5	607155	6	575114	7	581114	8	574256	9	580957	10	588077
1	585826	2	573305	3	555489	4	568417	5	608802	6	575292	7	581385	8	574667	9	581773	10	588287
1	586155	2	573390	3	556025	4	569166	5	609442	6	576988	7	581867	8	574668	9	581892	10	588635
1	586319	2	575239	3	556318	4	569530	5	609518	6	577011	7	581949	8	574994	9	582605	10	588881
1	586407	2	575512	3	557136	4	569878	5	609915	6	577457	7	582172	8	575080	9	582671	10	588882
1	587036	2	575530	3	557161	4	570277	5	610207	6	577543	7	582706	8	575159	9	583308	10	588908
1	587205	2	575800	3	557530	4	570915	5	611118	6	577548	7	582763	8	575181	9	583329	10	589310
1	587635	2	575819	3	558057	4	570974	5	611729	6	578595	7	582984	8	575763	9	583780	10	590119
1	587702	2	576795	3	558669	4	571377	5	612195	6	578650	7	583020	8	575877	9	584564	10	590488
1	587834	2	577099	3	559520	4	572143	5	613083	6	579018	7	583121	8	576008	9	585179	10	590534
1	588021	2	577697	3	559600	4	572594	5	613433	6	579798	7	584471	8	576394	9	585301	10	590606
1	588133	2	578219	3	560080	4	573894	5	613618	6	580147	7	584809	8	577423	9	586415	10	590643
1	588142	2	579304	3	560671	4	574404	5	613767	6	580873	7	585171	8	577445	9	586976	10	590664
1	588965	2	579318	3	561358	4	574502	5	613866	6	581397	7	585905	8	578180	9	587146	10	590703
1	589100	2	579640	3	561619	4	574520	5	615126	6	582184	7	586648	8	578196	9	587865	10	591451
1	590217	2	580066	3	562112	4	575181	5	615469	6	582559	7	586662	8	578953	9	588956	10	591684
1	590871	2	580560	3	562447	4	575436	5	615754	6	583607	7	586886	8	580423	9	589888	10	592089
1	591074	2	581182	3	562671	4	575792	5	616267	6	584000	7	587146	8	582853	9	590783	10	593473
1	591154	2	581332	3	563318	4	575949	5	616622	6	585620	7	587529	8	583143	9	591060	10	594547
1	591437	2	581581	3	563485	4	576749	5	618141	6	585659	7	587665	8	583713	9	591185	10	595316
1	592209	2	581702	3	565143	4	577208	5	618374	6	585792	7	587718	8	584171	9	591383	10	595868
1	592398	2	581871	3	565347	4	577313	5	618714	6	586148	7	587953	8	584703	9	591670	10	596036
1	592921	2	582071	3	565592	4	577536	5	619051	6	586214	7	588354	8	584873	9	592317	10	596526
1	593268	2	582494	3	565664	4	577786	5	619144	6	586348	7	590624	8	585244	9	592350	10	596854
1	593450	2	582848	3	565697	4	578639	5	619619	6	586386	7	590788	8	585270	9	592430	10	597757
1	593541	2	583173	3	565732	4	578780	5	620219	6	586519	7	590836	8	585986	9	592549	10	598805
1	593553	2	583582	3	568421	4	578942	5	620666	6	587293	7	590941	8	586125	9	592825	10	599390
1	593791	2	584305	3	569963	4	579144	5	621661	6	587376	7	590961	8	586744	9	593730	10	599455
1	593949	2	584559	3	570650	4	579943	5	622238	6	588132	7	591880	8	586983	9	594817	10	599584
1	594139	2	585220	3	570658	4	580375	5	622859	6	588495	7	591949	8	587687	9	595140	10	600162
1	594209	2	585354	3	571010	4	580848	5	623213	6	588667	7	592986	8	588051	9	595474	10	600464
1	594234	2	586239	3	571041	4	580860	5	625422	6	588809	7	594272	8	588094	9	595517	10	600691
1	594363	2	586928	3	571053	4	581039	5	625556	6	588970	7	594376	8	588211	9	595906	10	601094
1	594848	2	587982	3	571092	4	581433	5	625685	6	589009	7	595987	8	588266	9	595929	10	601924
1	594901	2	588384	3	571097	4	581457	5	625797	6	589642	7	596123	8	588441	9	595984	10	601927
1	594924	2	588525	3	572291	4	581783	5	625888	6	590460	7	596257	8	589014	9	596085	10	602007
1	594934	2	589660	3	572766	4	582974	5	626006	6	590678	7	596368	8	589411	9	596582	10	602589
1	594997	2	589773	3	572886	4	584038	5	626502	6	590740	7	596663	8	590103	9	596862	10	602880
1	595414	2	589897	3	573459	4	584420	5	626705	6	591815	7	596883	8	590277	9	597206	10	603102
1	595581	2	589933	3	573976	4	585753	5	626900	6	593410	7	596953	8	590366	9	597210	10	603380
1	595647	2	591462	3	574044	4	585803	5	627901	6	593418	7	597070	8	590755	9	597247	10	604397
1	596946	2	591712	3	574076	4	586827	5	628613	6	593977	7	597460	8	590945	9	597844	10	604706
1	597487	2	591735	3	574995	4	587916	5	628974	6	594583	7	597477	8	590960	9	598667	10	605130
1	598118	2	591987	3	575425	4	588036	5	629244	6	594727	7	598441	8	591061	9	599153	10	605133
1	598623	2	592100	3	575758	4	588236	5	629939	6	596023	7	598495	8	591141	9	599188	10	605443
1	598706	2	592795	3	575846	4	588242	5	630391	6	596849	7	598954	8	591711	9	599232	10	605641
1	599409	2	592822	3	576382	4	588253	5	630810	6	596888	7	599197	8	592725	9	600021	10	606196
1	599495	2	593785	3	577452	4	588272	5	630862	6	597107	7	599393	8	593184	9	600233	10	606708
1	599967	2	594005	3	578526	4	588390	5	631742	6	597993	7	599632	8	593223	9	600381	10	607274
1	600174	2	594470	3	578694	4	588929	5	631761	6	598111	7	599838	8	593579	9	600680	10	607367
1	600856	2	594544	3	579249	4	589667	5	632025	6	598115	7	599910	8	594702	9	600726	10	607432
1	601489	2	595508	3	579429	4	589735	5	632301	6	598839	7	600468	8	594742	9	600798	10	607600
1	602272	2	595608	3	579907	4	589736	5	632696	6	598897	7	600626	8	595329	9	600918	10	607819
1	602575	2	595826	3	580371	4	590162	5	632825	6	599009	7	600900	8	595338	9	601437	10	608532
1	602621	2	595893	3	580817	4	590248	5	632827	6	599019	7	601171	8	596167	9	601980	10	608614
1	603494	2	596273	3	581942	4	590649	5	634215	6	599287	7	601831	8	596470	9	602173	10	609319
1	603819	2	596662	3	582953	4	590757	5	634477	6	599312	7	601872	8	596481	9	602431	10	609522
1	604680	2	596813	3	583270	4	591108	5	635016	6	599428	7	601934	8	596626	9	602441	10	609945
1	604846	2	597557	3	583360	4	591209	5	635018	6	599924	7	602524	8	596712	9	602786	10	610105
1	605265	2	597739	3	583687	4	591317	5	635032	6	600110	7	602962	8	597025	9	603106	10	610151
1	605764	2	597946	3	584240	4	591894	5	635225	6	600153	7	603418	8	597835	9	603197	10	610671
1	606455	2	598257	3	584258	4	592667	5	635238	6	600314	7	603765	8	597880	9	603982	10	611432
1	607420	2	598350	3	584582	4	593457	5	635418	6	600524	7	603830	8	598951	9	604635	10	611923
1	607652	2	598532	3	584689	4	593531	5	635655	6	600579	7	604300	8	599336	9	604745	10	611962
1	607858	2	599040	3	584780	4	593874	5	636203	6	601072	7	605033	8	600186	9	605478	10	613110
1	607914	2	599560	3	585164	4	593973	5	636420	6	601305	7	605195	8	600310	9	605576	10	614102
1	607983	2	600537	3	585357	4	594856	5	636524	6	602237	7	606665	8	600559	9	606209	10	615394
1	608191	2	601420	3	585525	4	595102	5	637644	6	602480	7	606847	8	600806	9	606233	10	615707
1	608561	2	601787	3	585567	4	595571	5	638046	6	603162	7	607172	8	600987	9	607001	10	615989
1	608603	2	602256	3	585801	4	595788	5	638125	6	604336	7	607830	8	601000	9	607608	10	617267
1	608661	2	602677	3	585816	4	597294	5	638365	6	604424	7	607976	8	601057	9	608381	10	617978
1	609163	2	602920	3	585984	4	597332	5	638511	6	605378	7	608108	8	601502	9	609032	10	618098
1	610362	2	602992	3	587123	4	598275	5	638545	6	606107	7	609756	8	601651	9	610169	10	618750
1	610461	2	603339	3	588221	4	598451	5	638744	6	606496	7	610223	8	601929	9	610816	10	620197
1	610962	2	603394	3	588230	4	598462	5	639091	6	606619	7	611530	8	602301	9	610986	10	620292
1	611341	2	604198	3	588439	4	598608	5	639322	6	606945	7	612184	8	603101	9	611077	10	620609
1	611366	2	604964	3	588644	4	598646	5	639795	6	607142	7	612276	8	603239	9	611113	10	621599
1	611375	2	605588	3	589081	4	599272	5	639808	6	607606	7	612405	8	603245	9	611755	10	622225
1	611454	2	605987	3	589223	4	599282	5	640150	6	607980	7	612992	8	604339	9	611959	10	622793
1	612045	2	606288	3	589649	4	599502	5	640189	6	608190	7	613065	8	604656	9	612227	10	623205
1	612500	2	606397	3	591287	4	599729	5	640346	6	608256	7	613583	8	604908	9	612375	10	623379
1	613661	2	606813	3	591861	4	600287	5	640674	6	608454	7	613743	8	605432	9	612768	10	623547
1	613907	2	607132	3	592404	4	600503	5	641441	6	608636	7	613849	8	607295	9	612821	10	623643
1	614243	2	609141	3	593714	4	601520	5	642304	6	608991	7	614111	8	607521	9	614964	10	623704
1	614564	2	609391	3	594190	4	601908	5	642511	6	609085	7	614362	8	607560	9	615107	10	623759
1	615201	2	609601	3	594273	4	602616	5	642945	6	609898	7	614609	8	608031	9	616212	10	624700
1	615418	2	609640	3	594962	4	603310	5	643152	6	610056	7	614740	8	608184	9	616364	10	625099
1	615541	2	609788	3	595293	4	605224	5	643896	6	611329	7	615046	8	608337	9	617913	10	625375
1	615594	2	610297	3	597622	4	605859	5	644011	6	611962	7	615076	8	608556	9	618691	10	625640
1	615675	2	610441	3	598010	4	606116	5	644090	6	612026	7	615608	8	608898	9	618910	10	625674
1	615769	2	610805	3	598884	4	606917	5	644224	6	612426	7	615948	8	609018	9	619147	10	627144
1	615856	2	610968	3	600675	4	607007	5	644742	6	612499	7	616624	8	609553	9	619805	10	627274
1	617275	2	611107	3	600785	4	607184	5	645051	6	612764	7	617108	8	610172	9	619953	10	627958
1	617834	2	611262	3	600813	4	607358	5	645577	6	612807	7	620468	8	610175	9	620043	10	628092
1	617960	2	611344	3	601556	4	607651	5	645626	6	613106	7	620562	8	610179	9	620100	10	629092
1	618003	2	612353	3	601818	4	607873	5	645661	6	613877	7	620590	8	610437	9	620171	10	629193
1	618567	2	612534	3	602577	4	608086	5	645911	6	614994	7	621023	8	610536	9	620268	10	629216
1	618609	2	612832	3	603618	4	608505	5	646122	6	615382	7	621221	8	610822	9	620438	10	629452
1	618841	2	613063	3	603740	4	608763	5	646600	6	615650	7	622261	8	611334	9	621878	10	629510
1	619127	2	613104	3	603929	4	609063	5	647434	6	616240	7	622369	8	611843	9	622250	10	629554
1	619392	2	613168	3	604159	4	609202	5	647805	6	616571	7	622675	8	611909	9	623307	10	629654
1	619488	2	613772	3	604987	4	609255	5	647894	6	617516	7	622894	8	611912	9	623825	10	630316
1	619690	2	614476	3	607256	4	609358	5	649120	6	617619	7	624468	8	611914	9	624451	10	630392
1	620511	2	614897	3	607745	4	609397	5	650235	6	617915	7	625595	8	612114	9	624653	10	630883
1	620537	2	614956	3	607786	4	609481	5	650949	6	618143	7	625737	8	613045	9	624858	10	630906
1	621115	2	615010	3	608396	4	609892	5	651074	6	618256	7	625915	8	613483	9	624941	10	631010
1	621442	2	615409	3	609359	4	611081	5	651297	6	618570	7	626056	8	613582	9	625101	10	631100
1	622573	2	615568	3	610908	4	611312	5	651425	6	618662	7	626551	8	613583	9	625818	10	631646
1	623046	2	615896	3	611480	4	611370	5	651497	6	618754	7	626644	8	614067	9	625842	10	631813
1	623219	2	616251	3	611603	4	611800	5	651686	6	619106	7	626950	8	614514	9	626379	10	631851
1	623504	2	616368	3	611777	4	612326	5	652314	6	619712	7	627000	8	615835	9	626922	10	633071
1	624201	2	616427	3	612603	4	612682	5	652321	6	619965	7	628393	8	616533	9	627160	10	633923
1	624370	2	616916	3	612686	4	613231	5	652770	6	620135	7	628421	8	616906	9	627797	10	633973
1	624392	2	616944	3	613286	4	614123	5	653697	6	620142	7	629291	8	616951	9	628499	10	634583
1	624528	2	616972	3	613434	4	615093	5	654187	6	621921	7	629407	8	617537	9	629260	10	635717
1	625003	2	617766	3	613887	4	615298	5	654429	6	622300	7	629717	8	618265	9	629318	10	635911
1	625688	2	617989	3	614295	4	615565	5	654461	6	622590	7	630801	8	619054	9	629492	10	636222
1	626282	2	618270	3	614725	4	615924	5	654731	6	622691	7	631112	8	619202	9	630894	10	636464
1	626331	2	618835	3	614785	4	616060	5	654903	6	622964	7	631240	8	619409	9	630946	10	636489
1	626354	2	618843	3	615395	4	616174	5	655324	6	623797	7	631424	8	619656	9	631342	10	637091
1	626506	2	618967	3	615603	4	616506	5	655837	6	623850	7	631564	8	619824	9	631799	10	637229
1	626703	2	619278	3	616564	4	616652	5	656045	6	623985	7	632092	8	620554	9	631911	10	637466
1	627261	2	619637	3	616668	4	617125	5	656176	6	624137	7	632219	8	620739	9	633443	10	637755
1	627435	2	619846	3	616929	4	617211	5	656808	6	624210	7	632335	8	621274	9	633592	10	637794
1	627788	2	620660	3	616950	4	617780	5	656963	6	624452	7	632574	8	621485	9	634063	10	638058
1	628596	2	620697	3	617039	4	618296	5	657056	6	625223	7	632745	8	621918	9	634542	10	638126
1	629209	2	620952	3	617588	4	618350	5	657506	6	625907	7	632902	8	622039	9	634733	10	639289
1	629402	2	621036	3	617761	4	618399	5	657863	6	626103	7	633304	8	622622	9	634886	10	639326
1	629612	2	622232	3	617936	4	618476	5	658382	6	626120	7	633825	8	623488	9	635637	10	639713
1	629660	2	622751	3	618049	4	619087	5	658993	6	626548	7	634003	8	623910	9	637108	10	641195
1	630249	2	623660	3	618067	4	619740	5	659121	6	626741	7	634106	8	624168	9	637347	10	641240
1	630528	2	623832	3	618513	4	619831	5	659212	6	627294	7	634196	8	624241	9	637593	10	641290
1	630709	2	624222	3	618549	4	620827	5	659317	6	627714	7	634204	8	624689	9	637913	10	642461
1	630798	2	624977	3	618584	4	620950	5	659550	6	627818	7	634821	8	624820	9	638836	10	642474
1	630825	2	625613	3	618819	4	621302	5	660438	6	627928	7	634967	8	626455	9	638944	10	642774
1	630996	2	626295	3	619609	4	621353	5	660550	6	628113	7	635276	8	626687	9	639446	10	643688
1	631391	2	627076	3	620154	4	621554	5	660737	6	628788	7	635374	8	627960	9	639759	10	643759
1	631419	2	627922	3	620300	4	621586	5	661014	6	628872	7	635828	8	628017	9	639904	10	643845
1	631462	2	628088	3	620794	4	622458	5	661031	6	629388	7	635969	8	628068	9	640652	10	644057
1	631715	2	628117	3	620827	4	623040	5	662043	6	629489	7	636312	8	628081	9	641256	10	644155
1	632968	2	628373	3	621384	4	623085	5	662227	6	629835	7	636873	8	628337	9	641271	10	644285
1	633287	2	629085	3	621528	4	623387	5	662363	6	629952	7	637171	8	628340	9	642700	10	644419
1	633404	2	630896	3	621695	4	623451	5	662505	6	630044	7	637247	8	628971	9	644202	10	646176
1	633556	2	630928	3	622880	4	623491	5	662843	6	630214	7	637508	8	629006	9	644821	10	646604
1	634316	2	631102	3	623109	4	623743	5	663518	6	630599	7	637942	8	629146	9	644838	10	647417
1	634725	2	632131	3	623593	4	624173	5	663772	6	630854	7	639042	8	629481	9	645080	10	648898
1	634978	2	632508	3	623599	4	624554	5	664052	6	630930	7	639834	8	629829	9	646065	10	648986
1	635196	2	632964	3	624316	4	624934	5	665005	6	631914	7	639875	8	630050	9	646263	10	649482
1	635534	2	633072	3	625540	4	625141	5	665048	6	632283	7	640394	8	630453	9	647145	10	649621
1	635566	2	634290	3	625688	4	625174	5	665877	6	632757	7	640477	8	631050	9	647522	10	649652
1	635764	2	634764	3	625819	4	625376	5	665986	6	632879	7	640529	8	631951	9	647793	10	650029
1	636056	2	634765	3	626118	4	626676	5	666028	6	633406	7	640682	8	632016	9	648593	10	650768
1	636640	2	635213	3	626253	4	626679	5	666188	6	633421	7	640934	8	632176	9	648799	10	651182
1	636668	2	635677	3	626462	4	627227	5	666830	6	634795	7	642169	8	632315	9	649411	10	651832
1	637405	2	636414	3	626495	4	627636	5	667093	6	635602	7	642189	8	633675	9	650006	10	652703
1	637645	2	636480	3	626573	4	627642	5	668909	6	635736	7	642593	8	633908	9	650154	10	652725
1	637841	2	636565	3	626910	4	627663	5	669483	6	636335	7	642812	8	634104	9	650815	10	652753
1	637949	2	636686	3	627104	4	628060	5	669691	6	636442	7	643321	8	635194	9	650859	10	653343
1	638299	2	636707	3	627137	4	628360	5	670771	6	636527	7	644359	8	635518	9	650903	10	654244
1	639305	2	636812	3	627231	4	628574	5	671039	6	637040	7	645173	8	635769	9	651135	10	655959
1	639724	2	636875	3	627349	4	628619	5	671574	6	637447	7	645567	8	636563	9	652517	10	656231
1	640501	2	637015	3	627406	4	628623	5	671783	6	637696	7	645863	8	637000	9	652536	10	656427
1	640941	2	637813	3	627489	4	628915	5	671996	6	637734	7	645895	8	637481	9	653507	10	656523
1	641494	2	638096	3	627863	4	629347	5	672221	6	637842	7	646289	8	637922	9	653734	10	657517
1	641501	2	638263	3	628301	4	629728	5	673101	6	638155	7	646315	8	638085	9	654087	10	657773
1	641799	2	638527	3	628317	4	629743	5	674121	6	639193	7	646665	8	638303	9	654123	10	658012
1	641805	2	638553	3	629024	4	630016	5	674784	6	639345	7	646810	8	638318	9	654946	10	658247
1	642642	2	638877	3	629477	4	630777	5	675414	6	639393	7	647826	8	638330	9	655099	10	658431
1	642716	2	639431	3	630457	4	631798	5	675454	6	639929	7	648133	8	638432	9	655119	10	658514
1	642964	2	639573	3	631308	4	632471	5	675590	6	640181	7	648268	8	638592	9	655782	10	659243
1	643446	2	639761	3	631576	4	633471	5	675651	6	641506	7	648570	8	638756	9	656106	10	659674
1	643532	2	639925	3	631916	4	633507	5	676244	6	641592	7	649398	8	638930	9	656205	10	660357
1	644023	2	639998	3	632256	4	633568	5	676387	6	641605	7	649502	8	638957	9	658321	10	660674
1	644759	2	640033	3	633097	4	634007	5	677230	6	642094	7	649961	8	640852	9	658454	10	660744
1	644786	2	641118	3	634011	4	636134	5	677886	6	642360	7	650108	8	641183	9	659382	10	660996
1	644810	2	641254	3	634022	4	638528	5	678653	6	642659	7	650477	8	641266	9	660636	10	661096
1	644956	2	641554	3	634970	4	639477	5	678752	6	642814	7	650712	8	641508	9	661332	10	662023
1	645278	2	641738	3	635241	4	639778	5	678770	6	642818	7	650792	8	642089	9	661391	10	662075
1	645575	2	642107	3	636016	4	640061	5	678969	6	643644	7	650814	8	643228	9	663586	10	662094
1	646100	2	643002	3	636266	4	640495	5	679173	6	643670	7	652051	8	643381	9	663758	10	662158
1	646129	2	643048	3	636671	4	640512	5	679869	6	643792	7	652973	8	643729	9	664263	10	662199
1	646895	2	643202	3	637622	4	640660	5	680259	6	645093	7	652987	8	643909	9	665307	10	662451
1	647249	2	643644	3	638825	4	640774	5	680601	6	645109	7	653227	8	644219	9	665392	10	662696
1	647286	2	644404	3	639039	4	641086	5	681855	6	645590	7	653588	8	644448	9	665405	10	662800
1	647548	2	644584	3	639193	4	642647	5	682351	6	645692	7	653646	8	644455	9	665530	10	663888
1	647649	2	644699	3	639346	4	642751	5	682351	6	645820	7	654170	8	645381	9	665564	10	664831
1	647693	2	645102	3	639713	4	642987	5	684548	6	647296	7	654851	8	645730	9	666093	10	665754
1	648102	2	645112	3	640025	4	643339	5	684849	6	647384	7	655419	8	645980	9	666224	10	665888
1	648491	2	646072	3	640109	4	643512	5	684931	6	647687	7	655849	8	645999	9	666981	10	665961
1	648549	2	646936	3	640289	4	643812	5	685608	6	647866	7	656199	8	646151	9	667044	10	666949
1	648688	2	646991	3	640815	4	644111	5	685654	6	647938	7	656881	8	647442	9	668704	10	667820
1	648808	2	647422	3	641131	4	644457	5	685770	6	647961	7	658246	8	648216	9	668810	10	668300
1	649236	2	647883	3	642099	4	645293	5	686116	6	648138	7	658357	8	648496	9	669295	10	668438
1	649449	2	648114	3	642176	4	645500	5	686200	6	648510	7	658634	8	648971	9	669366	10	668958
1	649820	2	648478	3	642458	4	645525	5	686207	6	648571	7	658897	8	649434	9	670214	10	669091
1	650040	2	648706	3	642613	4	645903	5	686439	6	649208	7	659692	8	649492	9	670532	10	670263
1	650614	2	649841	3	642747	4	646085	5	686585	6	649335	7	659974	8	649910	9	670840	10	670792
1	651264	2	650189	3	643299	4	646102	5	687036	6	649525	7	660771	8	650569	9	670867	10	671205
1	651464	2	650455	3	643788	4	646735	5	687689	6	649719	7	660835	8	650613	9	670909	10	671211
1	651703	2	650536	3	644540	4	647058	5	688398	6	650119	7	660976	8	650643	9	671266	10	671356
1	651847	2	650704	3	645334	4	647364	5	688555	6	650836	7	661182	8	650682	9	671276	10	671423
1	651895	2	651022	3	646510	4	647560	5	688917	6	651093	7	662453	8	650923	9	671999	10	671453
1	653252	2	652050	3	646727	4	648514	5	689362	6	651277	7	663035	8	651114	9	673115	10	672249
1	654220	2	652214	3	647113	4	648821	5	690131	6	651411	7	663038	8	651213	9	673757	10	672915
1	655138	2	652489	3	647556	4	649305	5	690331	6	651768	7	663198	8	651777	9	674304	10	673038
1	655330	2	652785	3	647655	4	650835	5	690757	6	652059	7	663268	8	652211	9	674535	10	673315
1	655539	2	653315	3	649527	4	651785	5	691103	6	652393	7	663874	8	652897	9	675623	10	674122
1	655628	2	653540	3	650114	4	652064	5	691414	6	654025	7	664243	8	653244	9	675706	10	674274
1	655919	2	653838	3	650619	4	652081	5	691720	6	654036	7	664381	8	653535	9	675939	10	674311
1	656308	2	653916	3	651057	4	652156	5	691732	6	654503	7	665359	8	653723	9	676530	10	674921
1	658350	2	654835	3	652647	4	652578	5	692095	6	654579	7	666927	8	654544	9	676792	10	675044
1	658942	2	654875	3	652721	4	652804	5	692369	6	654640	7	666979	8	654753	9	676904	10	675063
1	660243	2	655632	3	652763	4	653217	5	693019	6	654896	7	666989	8	654920	9	676929	10	675109
1	660492	2	656621	3	652862	4	653691	5	693592	6	655132	7	667069	8	655046	9	677247	10	675337
1	660608	2	657131	3	653094	4	654205	5	693638	6	655141	7	667115	8	655138	9	678953	10	675524
1	660631	2	657788	3	653928	4	654861	5	694356	6	655193	7	668302	8	655488	9	679043	10	676009
1	661136	2	657947	3	654266	4	655345	5	694480	6	655557	7	669714	8	655629	9	680676	10	676423
1	661640	2	657966	3	654674	4	656308	5	694502	6	655749	7	669898	8	655699	9	680716	10	676850
1	661825	2	658633	3	654811	4	656465	5	694751	6	655954	7	670395	8	655753	9	680920	10	676963
1	662013	2	659847	3	654826	4	656565	5	694841	6	656240	7	670656	8	656183	9	681589	10	676972
1	662103	2	659897	3	655018	4	656812	5	694993	6	656697	7	672066	8	658641	9	681804	10	677103
1	662263	2	660081	3	655102	4	657465	5	695038	6	657025	7	672604	8	658826	9	681919	10	677592
1	662719	2	660407	3	655195	4	657688	5	695546	6	657165	7	672713	8	659033	9	681989	10	677695
1	663016	2	660579	3	656363	4	658274	5	695601	6	658511	7	673111	8	659468	9	682611	10	677973
1	663058	2	662898	3	656749	4	658504	5	695796	6	658822	7	673383	8	659726	9	682700	10	678451
1	663190	2	663169	3	656871	4	658724	5	696871	6	658894	7	673778	8	659880	9	682934	10	678630
1	663223	2	663590	3	657734	4	658735	5	696881	6	658988	7	674411	8	659885	9	683120	10	679024
1	663302	2	663623	3	659719	4	658928	5	697093	6	659190	7	675079	8	660157	9	683365	10	679074
1	663537	2	663754	3	660511	4	659071	5	697645	6	659458	7	675102	8	660698	9	684633	10	679404
1	663839	2	664134	3	661492	4	660016	5	698326	6	659953	7	675260	8	661236	9	685102	10	680013
1	664164	2	664534	3	662282	4	660327	5	699004	6	660088	7	675408	8	661491	9	685157	10	681175
1	664579	2	664944	3	663553	4	661890	5	699181	6	660377	7	675437	8	661494	9	685290	10	681507
1	666612	2	665482	3	664690	4	662966	5	699439	6	660606	7	675466	8	662699	9	686126	10	681706
1	666844	2	665721	3	665997	4	663051	5	700394	6	660836	7	675553	8	663887	9	686194	10	682280
1	667102	2	666052	3	666062	4	663524	5	700511	6	661067	7	675796	8	664284	9	686466	10	682506
1	668082	2	666086	3	666401	4	663880	5	701559	6	661108	7	676098	8	664285	9	687260	10	682544
1	668128	2	666139	3	666687	4	664139	5	701877	6	661311	7	676745	8	664431	9	687785	10	682560
1	668170	2	667170	3	667515	4	664372	5	702064	6	661599	7	676793	8	664559	9	688032	10	682748
1	668958	2	667208	3	669151	4	664391	5	702171	6	662102	7	677036	8	664691	9	688212	10	682976
1	669142	2	667761	3	669371	4	664720	5	702786	6	662436	7	677396	8	665115	9	689116	10	683022
1	669159	2	667782	3	669559	4	664821	5	703475	6	662552	7	681006	8	665164	9	689179	10	683859
1	669344	2	668286	3	669979	4	665741	5	704233	6	662813	7	681773	8	666405	9	689507	10	684249
1	670496	2	668596	3	670077	4	665758	5	704451	6	663618	7	681832	8	666813	9	689903	10	684331
1	671417	2	668818	3	670148	4	665949	5	704960	6	663777	7	681839	8	667177	9	690482	10	685146
1	671786	2	669362	3	670692	4	667315	5	705142	6	665953	7	682194	8	667340	9	691062	10	685472
1	672452	2	669964	3	671196	4	667833	5	705197	6	666057	7	682344	8	667580	9	691724	10	685739
1	672661	2	669971	3	671340	4	668201	5	705471	6	666164	7	682451	8	667840	9	692016	10	686437
1	673176	2	670243	3	672509	4	668352	5	707480	6	666335	7	683367	8	668053	9	692036	10	686614
1	674454	2	670372	3	673161	4	668459	5	707844	6	667505	7	683552	8	668069	9	692156	10	686752
1	674845	2	670609	3	673668	4	668492	5	707912	6	668156	7	683872	8	668392	9	692268	10	686954
1	675174	2	670899	3	673899	4	668992	5	707963	6	668179	7	684323	8	669000	9	693291	10	687017
1	675359	2	671003	3	673950	4	669151	5	708558	6	668814	7	684531	8	669037	9	693626	10	687434
1	675836	2	672616	3	674069	4	669702	5	708559	6	670071	7	685006	8	670295	9	693850	10	687473
1	675871	2	672777	3	674156	4	669849	5	708813	6	670399	7	685221	8	670798	9	694058	10	687610
1	676321	2	672987	3	674201	4	670079	5	708953	6	670599	7	686471	8	670872	9	694124	10	687694
1	676473	2	673327	3	674590	4	670359	5	709107	6	670716	7	686669	8	671236	9	694742	10	687961
1	676946	2	675275	3	677158	4	670626	5	709153	6	670762	7	686914	8	671753	9	694830	10	688250
1	677007	2	675666	3	677369	4	670672	5	709492	6	670778	7	687129	8	671755	9	694925	10	688781
1	677154	2	676020	3	677381	4	671017	5	710448	6	671124	7	687142	8	672059	9	695752	10	688806
1	677185	2	676811	3	677713	4	671031	5	710484	6	671277	7	687271	8	672178	9	696004	10	689142
1	677345	2	677001	3	677967	4	671101	5	710820	6	671319	7	687387	8	672232	9	696334	10	689156
1	677681	2	677619	3	678261	4	672189	5	711137	6	671605	7	687678	8	672321	9	696339	10	689567
1	677916	2	677850	3	678647	4	672358	5	711370	6	671938	7	688280	8	672729	9	696413	10	690265
1	678595	2	678360	3	681221	4	672857	5	712090	6	672089	7	688388	8	672759	9	697306	10	690536
1	678629	2	678876	3	681507	4	672893	5	712190	6	672095	7	688454	8	673013	9	697559	10	691052
1	678863	2	679296	3	682303	4	673104	5	712324	6	672310	7	688849	8	673060	9	698003	10	691595
1	679027	2	679611	3	682569	4	673227	5	712496	6	672465	7	688869	8	673083	9	698457	10	691659
1	679455	2	679937	3	682897	4	673336	5	712871	6	673381	7	689431	8	673161	9	698475	10	691744
1	680180	2	680143	3	682933	4	673533	5	713655	6	673652	7	689560	8	673570	9	698555	10	691877
1	680358	2	680389	3	683452	4	673722	5	714145	6	673878	7	690350	8	673582	9	698627	10	691882
1	682053	2	680938	3	683594	4	674205	5	714706	6	674861	7	690744	8	674283	9	698747	10	691944
1	682727	2	681295	3	683646	4	674217	5	714904	6	675847	7	691507	8	674973	9	698957	10	692184
1	682970	2	681312	3	683942	4	674334	5	715127	6	676262	7	691844	8	675388	9	699339	10	692318
1	683151	2	682349	3	684083	4	674342	5	715371	6	676403	7	692064	8	675604	9	699522	10	692393
1	684173	2	682418	3	684469	4	674888	5	716352	6	676549	7	693460	8	675870	9	700283	10	692815
1	684275	2	682705	3	684527	4	675445	5	716713	6	676765	7	693532	8	675972	9	701408	10	693767
1	684451	2	682831	3	684754	4	675450	5	716861	6	676946	7	693951	8	676448	9	703064	10	694037
1	684670	2	683283	3	686594	4	675539	5	718544	6	676964	7	693984	8	676495	9	703156	10	694503
1	686500	2	683464	3	686725	4	675767	5	719345	6	677183	7	694200	8	676742	9	703285	10	694580
1	687288	2	683622	3	686779	4	676044	5	719362	6	677305	7	694499	8	676752	9	703636	10	694716
1	687833	2	684346	3	687356	4	676480	5	719636	6	678459	7	694688	8	676816	9	703654	10	694974
1	687935	2	685056	3	687660	4	676793	5	719847	6	678512	7	694942	8	677064	9	704247	10	695070
1	690334	2	685538	3	687987	4	677639	5	720102	6	678559	7	695353	8	677309	9	704299	10	695086
1	692236	2	685797	3	688274	4	678013	5	720218	6	679853	7	695374	8	678160	9	704505	10	695287
1	692516	2	685848	3	688947	4	678555	5	720386	6	680271	7	695705	8	678973	9	704718	10	695439
1	692871	2	686750	3	689405	4	678610	5	720613	6	680634	7	696529	8	679974	9	705084	10	696074
1	693086	2	687669	3	690545	4	678807	5	721814	6	681125	7	696974	8	680035	9	705181	10	696799
1	693430	2	687902	3	691199	4	678816	5	721833	6	681182	7	697063	8	680044	9	705525	10	697523
1	693638	2	688542	3	691243	4	678857	5	722105	6	681216	7	697333	8	680058	9	705607	10	697890
1	694080	2	688583	3	691262	4	678997	5	722179	6	681404	7	697752	8	680330	9	705686	10	697997
1	694233	2	688889	3	692397	4	679360	5	722488	6	681595	7	698076	8	680421	9	705744	10	698197
1	698194	2	689049	3	692548	4	679387	5	722641	6	682401	7	698134	8	680586	9	706312	10	698454
1	698269	2	689525	3	692788	4	679989	5	722754	6	683556	7	699071	8	680805	9	706626	10	698524
1	698703	2	689710	3	692932	4	680044	5	722833	6	683673	7	699494	8	681139	9	706826	10	698538
1	699067	2	690125	3	693830	4	681649	5	723914	6	683922	7	700132	8	681848	9	706914	10	698772
1	699370	2	690400	3	694157	4	681727	5	724720	6	684047	7	700454	8	682499	9	707037	10	698878
1	699496	2	690679	3	694271	4	681807	5	725345	6	684791	7	700878	8	682677	9	707399	10	699065
1	699500	2	690860	3	694480	4	681889	5	725778	6	685482	7	701171	8	683519	9	708477	10	699208
1	699585	2	691262	3	694731	4	682722	5	726116	6	685497	7	701451	8	683833	9	709284	10	699566
1	699971	2	691357	3	694782	4	683198	5	726294	6	685527	7	701647	8	684743	9	709330	10	699806
1	700377	2	691440	3	694996	4	683213	5	726502	6	685986	7	702069	8	684907	9	709563	10	700501
1	702305	2	691739	3	695011	4	683492	5	726626	6	686556	7	702237	8	685116	9	709643	10	701863
1	702470	2	691780	3	695040	4	683542	5	727007	6	687159	7	702470	8	685258	9	709686	10	701907
1	702659	2	691813	3	695110	4	683662	5	727217	6	687478	7	703061	8	685831	9	710019	10	701909
1	702889	2	692331	3	695427	4	683788	5	727341	6	687680	7	703787	8	686850	9	710186	10	702362
1	702912	2	692572	3	695676	4	684121	5	727847	6	687737	7	703937	8	687143	9	710411	10	702482
1	703393	2	692976	3	695724	4	684508	5	728251	6	687788	7	704534	8	687245	9	710491	10	702741
1	704245	2	693114	3	696295	4	685208	5	728633	6	688053	7	704551	8	687342	9	710555	10	702894
1	704542	2	693198	3	696392	4	685387	5	729049	6	688105	7	704579	8	687484	9	710821	10	703165
1	704943	2	693232	3	697043	4	685406	5	729185	6	689052	7	704786	8	687917	9	711665	10	703488
1	706559	2	694126	3	697058	4	685439	5	729343	6	689298	7	706236	8	689183	9	712176	10	703644
1	708663	2	694424	3	698096	4	685612	5	729406	6	689356	7	706548	8	689315	9	712275	10	703898
1	708709	2	695427	3	698120	4	686081	5	729613	6	689697	7	707009	8	689568	9	712288	10	704012
1	708721	2	696473	3	698874	4	687987	5	730742	6	689855	7	707133	8	689759	9	712438	10	704365
1	709605	2	697088	3	699116	4	688239	5	730771	6	690493	7	707242	8	690899	9	712480	10	704386
1	710267	2	697626	3	699278	4	690026	5	730949	6	691083	7	707328	8	691309	9	712536	10	704421
1	710637	2	697829	3	699912	4	690175	5	731822	6	691479	7	707731	8	692877	9	712550	10	704504
1	712040	2	698059	3	699955	4	690429	5	732369	6	693215	7	707773	8	693286	9	712605	10	704810
1	712388	2	698836	3	700051	4	690542	5	733607	6	694201	7	707825	8	693602	9	712620	10	706464
1	712945	2	698898	3	701895	4	690910	5	734165	6	694680	7	708282	8	694728	9	712750	10	708572
1	713106	2	699007	3	702023	4	690959	5	734344	6	694728	7	708330	8	694793	9	713708	10	708671
1	713163	2	699439	3	703483	4	691316	5	734479	6	695072	7	708509	8	695169	9	713852	10	708863
1	713970	2	700651	3	703663	4	691424	5	734514	6	695491	7	708922	8	695292	9	714107	10	709092
1	714927	2	701139	3	704113	4	691462	5	734639	6	695866	7	708999	8	695326	9	714742	10	709267
1	715009	2	701620	3	705368	4	691633	5	735060	6	695912	7	709417	8	695416	9	715245	10	709412
1	715023	2	701664	3	705502	4	691671	5	735328	6	697508	7	710761	8	696027	9	716013	10	709580
1	715515	2	702687	3	706230	4	691968	5	735813	6	698013	7	711089	8	696495	9	717168	10	709739
1	715541	2	702760	3	706372	4	693014	5	735973	6	698233	7	711582	8	696753	9	717391	10	709767
1	715653	2	703618	3	706427	4	693107	5	736454	6	698634	7	712544	8	696852	9	717621	10	710061
1	716306	2	703901	3	706786	4	693572	5	736982	6	698847	7	712558	8	697141	9	718026	10	710164
1	716454	2	704536	3	706824	4	693574	5	737233	6	698856	7	712714	8	697219	9	718157	10	710608
1	717786	2	704615	3	706851	4	693944	5	737427	6	698897	7	712858	8	697897	9	718594	10	710670
1	717995	2	704646	3	707283	4	694124	5	737630	6	699125	7	712912	8	698004	9	719285	10	711042
1	718005	2	704690	3	707564	4	694343	5	737843	6	699160	7	713154	8	698146	9	719614	10	711162
1	718507	2	705871	3	707940	4	694702	5	738040	6	700223	7	713706	8	699416	9	720376	10	711453
1	718534	2	706619	3	708497	4	695264	5	738159	6	700407	7	714598	8	699478	9	720717	10	711638
1	718534	2	706777	3	708863	4	695567	5	738245	6	700429	7	715335	8	699721	9	720878	10	711704
1	718901	2	707301	3	709139	4	695578	5	738297	6	701283	7	716066	8	699739	9	721068	10	711791
1	719315	2	707550	3	709172	4	696975	5	738433	6	701584	7	716304	8	700028	9	722240	10	711922
1	719373	2	707605	3	709636	4	699299	5	738758	6	702023	7	716710	8	700433	9	722630	10	713403
1	719574	2	707779	3	709983	4	699390	5	738998	6	703142	7	716731	8	700767	9	722635	10	713887
1	719637	2	708284	3	710600	4	699396	5	739771	6	703493	7	717553	8	701129	9	722870	10	713967
1	720079	2	708646	3	711289	4	699763	5	739856	6	703823	7	718366	8	701360	9	723009	10	714245
1	720740	2	709233	3	711344	4	699833	5	740152	6	703981	7	718454	8	701413	9	723021	10	714270
1	720920	2	709249	3	712108	4	700692	5	740209	6	704070	7	718979	8	702257	9	723096	10	714321
1	721125	2	709811	3	713033	4	701018	5	740441	6	704113	7	719036	8	702377	9	723319	10	714778
1	721518	2	709895	3	713616	4	701168	5	741110	6	704314	7	719110	8	703632	9	723379	10	714960
1	721724	2	710607	3	713858	4	701874	5	741127	6	704841	7	719653	8	703640	9	723818	10	715650
1	722048	2	710791	3	714431	4	702832	5	741216	6	704934	7	720154	8	704023	9	724116	10	717041
1	722138	2	710792	3	714572	4	703740	5	741896	6	706143	7	720341	8	704799	9	724396	10	717047
1	722307	2	711334	3	714692	4	704280	5	742762	6	707119	7	722324	8	704868	9	724509	10	718345
1	722449	2	711598	3	715297	4	704388	5	743329	6	707242	7	722779	8	705981	9	724542	10	719003
1	722491	2	711880	3	715581	4	704392	5	743529	6	708087	7	722896	8	706417	9	724552	10	719041
1	722637	2	712092	3	715977	4	704579	5	743568	6	708403	7	723182	8	706613	9	724672	10	719241
1	722674	2	713829	3	717237	4	705430	5	744031	6	708799	7	724245	8	706629	9	724929	10	719483
1	722872	2	714544	3	717666	4	706338	5	744546	6	709081	7	724545	8	706669	9	725803	10	719653
1	723577	2	714744	3	717757	4	706810	5	744608	6	709204	7	724738	8	706925	9	726240	10	719654
1	724683	2	714910	3	717776	4	707528	5	744727	6	709416	7	724850	8	707893	9	726334	10	719880
1	725469	2	715522	3	717863	4	707792	5	745059	6	709607	7	724967	8	708215	9	726727	10	719916
1	725712	2	716729	3	718025	4	707841	5	745201	6	709705	7	725797	8	708286	9	727777	10	720247
1	725825	2	716806	3	718243	4	708509	5	746537	6	710395	7	725919	8	708308	9	728110	10	720252
1	726022	2	716844	3	718736	4	708522	5	746992	6	711283	7	727106	8	709253	9	728585	10	720679
1	726691	2	716986	3	720059	4	709510	5	747278	6	711413	7	727442	8	710194	9	729027	10	721311
1	726853	2	717238	3	720095	4	709656	5	747716	6	711727	7	727641	8	710611	9	729222	10	721629
1	727315	2	718034	3	720702	4	710098	5	748033	6	711894	7	727784	8	711185	9	729400	10	722931
1	727562	2	719358	3	721033	4	710713	5	748433	6	711895	7	728250	8	711194	9	729493	10	723237
1	728405	2	720026	3	721759	4	710729	5	748675	6	712027	7	728591	8	711732	9	729605	10	723237
1	728430	2	720483	3	721770	4	712467	5	748703	6	712369	7	728831	8	712381	9	729796	10	723405
1	729088	2	721114	3	722071	4	712988	5	748905	6	712482	7	729168	8	713109	9	730119	10	723788
1	729476	2	721397	3	722201	4	713646	5	749031	6	712486	7	729288	8	713320	9	730425	10	724701
1	730302	2	721442	3	722269	4	713738	5	750451	6	713875	7	729523	8	713730	9	730515	10	725423
1	730439	2	722488	3	722335	4	713910	5	750558	6	713942	7	729777	8	713747	9	730844	10	725649
1	731291	2	722590	3	722550	4	714232	5	750734	6	714051	7	729824	8	713789	9	731248	10	726594
1	731317	2	722648	3	722788	4	714599	5	751864	6	714517	7	730166	8	713834	9	734005	10	726762
1	732436	2	722735	3	723015	4	714802	5	752701	6	714543	7	730442	8	714016	9	734144	10	726976
1	732835	2	722740	3	723645	4	714855	5	752758	6	715875	7	730929	8	715071	9	734292	10	727013
1	732996	2	723342	3	723732	4	714956	5	753065	6	716006	7	731734	8	715128	9	734548	10	728158
1	733008	2	724454	3	724055	4	715334	5	754230	6	716056	7	731962	8	715349	9	735384	10	728693
1	733116	2	724892	3	724077	4	715471	5	754910	6	716847	7	732050	8	715615	9	735417	10	728772
1	734265	2	724912	3	724529	4	715565	5	755231	6	717096	7	732242	8	715660	9	736567	10	729366
1	734470	2	725131	3	724571	4	716177	5	755253	6	719877	7	732422	8	715661	9	736748	10	730543
1	734738	2	725271	3	724761	4	717078	5	755452	6	719883	7	732442	8	716064	9	737262	10	730945
1	734748	2	725301	3	726897	4	717087	5	755586	6	720765	7	732465	8	716292	9	737446	10	730999
1	735020	2	725537	3	727032	4	717582	5	755622	6	721060	7	732806	8	717161	9	738250	10	731108
1	735070	2	726138	3	727892	4	718192	5	756077	6	721074	7	734589	8	717337	9	738474	10	731383
1	735994	2	727796	3	728390	4	718438	5	756273	6	721338	7	734877	8	717428	9	738856	10	731564
1	736628	2	727819	3	728792	4	718856	5	756706	6	721416	7	734941	8	717483	9	738994	10	731888
1	736651	2	728063	3	729634	4	719291	5	756706	6	721826	7	735677	8	717554	9	739209	10	732610
1	737568	2	728755	3	730659	4	719621	5	756834	6	721989	7	735698	8	718508	9	740042	10	733276
1	737879	2	728802	3	731159	4	720289	5	757048	6	722072	7	735706	8	718588	9	740055	10	733277
1	738028	2	728803	3	731285	4	720389	5	757106	6	722378	7	736295	8	718592	9	740078	10	733991
1	738078	2	729109	3	732292	4	720425	5	757357	6	722413	7	736372	8	718601	9	740484	10	734830
1	738413	2	729181	3	733558	4	720448	5	757475	6	722516	7	736431	8	719057	9	740585	10	734954
1	738810	2	729516	3	733945	4	721073	5	758920	6	723487	7	736543	8	719182	9	740587	10	735621
1	738975	2	730000	3	734160	4	721262	5	758922	6	723862	7	736662	8	719521	9	740966	10	735708
1	739399	2	730800	3	735435	4	721425	5	760682	6	724188	7	736891	8	719602	9	741196	10	735962
1	739541	2	730929	3	735812	4	721798	5	761154	6	724323	7	737389	8	719692	9	741380	10	736152
1	739883	2	730978	3	735921	4	721907	5	761288	6	724340	7	737611	8	720904	9	741936	10	736860
1	740058	2	731422	3	736225	4	722507	5	761398	6	724397	7	737923	8	723056	9	742035	10	737045
1	741233	2	732524	3	736409	4	723447	5	761738	6	724463	7	738323	8	723251	9	742101	10	738474
1	742084	2	732733	3	736469	4	723454	5	761954	6	724573	7	738395	8	723608	9	742142	10	738480
1	742159	2	733983	3	736592	4	723776	5	762303	6	724578	7	739487	8	723746	9	742273	10	738736
1	742880	2	734200	3	737199	4	724010	5	763075	6	725080	7	739613	8	724170	9	742716	10	738774
1	744920	2	734803	3	737254	4	725270	5	763188	6	725954	7	739647	8	724746	9	742903	10	739663
1	745009	2	734996	3	737292	4	725968	5	763364	6	726447	7	739679	8	725151	9	743185	10	740355
1	745350	2	735061	3	737297	4	727031	5	763613	6	726653	7	740014	8	726118	9	746339	10	740553
1	745419	2	735088	3	737428	4	727049	5	763812	6	727750	7	740578	8	726429	9	746451	10	740611
1	745519	2	735184	3	737557	4	727065	5	764258	6	727971	7	740826	8	726512	9	747096	10	740762
1	746235	2	735447	3	737683	4	727296	5	765046	6	728849	7	741251	8	726914	9	747617	10	740977
1	746563	2	737034	3	738002	4	728071	5	765106	6	729284	7	741594	8	727576	9	748094	10	740979
1	747549	2	737273	3	738192	4	728133	5	765583	6	730099	7	741646	8	728336	9	748291	10	741587
1	748204	2	738193	3	739117	4	728688	5	766057	6	730245	7	742416	8	728603	9	748855	10	742097
1	748425	2	738325	3	739817	4	729054	5	766618	6	730468	7	742871	8	729537	9	749057	10	742289
1	748568	2	738767	3	740497	4	729286	5	766714	6	730597	7	742956	8	729733	9	749212	10	742745
1	749199	2	738864	3	740737	4	729669	5	766741	6	731900	7	743288	8	729952	9	749409	10	742898
1	749821	2	738888	3	741735	4	729846	5	766917	6	732546	7	743342	8	730499	9	749610	10	742907
1	749968	2	739212	3	741870	4	729976	5	767740	6	732978	7	743987	8	731116	9	749709	10	742916
1	750160	2	739820	3	742018	4	730092	5	769434	6	733138	7	744617	8	731799	9	750738	10	742918
1	750288	2	740094	3	742271	4	730109	5	770083	6	733270	7	744973	8	732151	9	750756	10	743082
1	750340	2	740453	3	742481	4	730231	5	770265	6	733930	7	745014	8	732639	9	751265	10	743998
1	751196	2	740823	3	742663	4	730323	5	770360	6	734429	7	745270	8	732746	9	751587	10	744034
1	751641	2	741160	3	743314	4	730838	5	770869	6	734702	7	747039	8	733109	9	751694	10	744118
1	751809	2	741385	3	743461	4	730932	5	771193	6	734718	7	747290	8	733379	9	752237	10	744144
1	751994	2	741494	3	743472	4	731126	5	771378	6	734848	7	747625	8	733855	9	752373	10	745089
1	753008	2	742239	3	745750	4	731180	5	771494	6	734942	7	747737	8	734473	9	752637	10	745206
1	753019	2	742576	3	746062	4	731888	5	771636	6	735984	7	748215	8	734622	9	752919	10	745609
1	753420	2	743241	3	746864	4	731949	5	772570	6	736108	7	748227	8	735316	9	752997	10	746690
1	753467	2	744071	3	747130	4	732517	5	772618	6	736145	7	748239	8	736204	9	753520	10	746838
1	753737	2	744495	3	747151	4	732680	5	773493	6	736330	7	748589	8	736836	9	753770	10	746908
1	754937	2	744759	3	747417	4	733086	5	773520	6	736892	7	748676	8	737266	9	753932	10	746955
1	755147	2	744783	3	747431	4	733108	5	773554	6	736948	7	748680	8	737427	9	754882	10	747473
1	756045	2	744993	3	748122	4	733313	5	774051	6	737001	7	748770	8	737628	9	755175	10	747655
1	756323	2	745548	3	748385	4	733759	5	774251	6	737635	7	748812	8	738240	9	755503	10	748020
1	756335	2	746059	3	748404	4	733828	5	775891	6	737729	7	749696	8	738255	9	755533	10	748137
1	756493	2	746441	3	748536	4	734070	5	776195	6	737755	7	750491	8	738718	9	755787	10	748546
1	756562	2	747433	3	748879	4	734752	5	776589	6	737954	7	750546	8	739043	9	756267	10	748800
1	757035	2	747784	3	749603	4	734762	5	776742	6	738525	7	751585	8	740115	9	756309	10	749365
1	757084	2	748751	3	749606	4	735350	5	777815	6	738592	7	751825	8	740503	9	756758	10	749694
1	757091	2	749794	3	750210	4	736196	5	779462	6	738711	7	751927	8	740507	9	756842	10	750285
1	757272	2	749844	3	750425	4	737363	5	779988	6	738760	7	751967	8	740714	9	757218	10	750405
1	757590	2	749871	3	750566	4	738007	5	780132	6	739473	7	752199	8	740923	9	757489	10	750425
1	757677	2	752224	3	750701	4	738991	5	780757	6	739907	7	752458	8	741036	9	758174	10	750608
1	758534	2	752409	3	751127	4	739731	5	782017	6	740126	7	752586	8	741756	9	758528	10	751035
1	758781	2	752992	3	751338	4	740692	5	782099	6	740319	7	753091	8	741759	9	758764	10	751552
1	759510	2	752997	3	751707	4	740940	5	782112	6	740409	7	753458	8	742182	9	759498	10	752989
1	759550	2	753093	3	751764	4	742084	5	782169	6	740693	7	754459	8	742361	9	759503	10	753705
1	759617	2	753278	3	752458	4	742389	5	782511	6	741227	7	754641	8	742958	9	759607	10	754260
1	759969	2	753292	3	752584	4	742569	5	782781	6	741403	7	754647	8	743892	9	759710	10	754384
1	760152	2	754258	3	752739	4	742579	5	783214	6	742497	7	754846	8	744248	9	760412	10	754571
1	760258	2	756772	3	753518	4	742696	5	783397	6	742708	7	755465	8	744294	9	760620	10	754780
1	760985	2	756799	3	753525	4	742746	5	783876	6	743024	7	756796	8	744729	9	760640	10	755034
1	761027	2	757239	3	753905	4	742793	5	784184	6	743152	7	757206	8	744775	9	760643	10	755362
1	761120	2	757901	3	754139	4	742944	5	784414	6	743966	7	757347	8	745520	9	761297	10	755388
1	761241	2	758636	3	755331	4	743388	5	784417	6	744399	7	759066	8	745590	9	761527	10	756774
1	761242	2	758857	3	755564	4	743538	5	784470	6	744512	7	759710	8	745703	9	761833	10	756995
1	761280	2	759202	3	756219	4	743726	5	784639	6	745073	7	759785	8	745753	9	761894	10	757078
1	761462	2	759314	3	757450	4	743750	5	784734	6	745507	7	760433	8	746718	9	762615	10	757495
1	761869	2	759690	3	757510	4	744161	5	784813	6	745593	7	760974	8	746807	9	762729	10	757523
1	761920	2	760000	3	757584	4	744816	5	785409	6	745770	7	761548	8	748776	9	763011	10	758785
1	762637	2	761019	3	757704	4	744992	5	785567	6	745899	7	761879	8	748975	9	763353	10	758929
1	762662	2	761076	3	758467	4	745176	5	785585	6	746143	7	761937	8	748988	9	763442	10	758990
1	763837	2	761195	3	758887	4	745560	5	785878	6	746250	7	762612	8	749419	9	763529	10	759538
1	764072	2	761433	3	759563	4	745636	5	785930	6	746812	7	763175	8	749462	9	763672	10	759632
1	764093	2	762070	3	759755	4	746191	5	786212	6	746975	7	763505	8	750668	9	763778	10	759714
1	764582	2	763539	3	759963	4	746325	5	786420	6	747831	7	763950	8	750884	9	764157	10	759920
1	765550	2	764082	3	760190	4	746517	5	786728	6	748224	7	764083	8	751123	9	764494	10	760722
1	765569	2	764239	3	760221	4	746661	5	786932	6	748844	7	764727	8	751137	9	765582	10	760910
1	765623	2	764807	3	760839	4	746710	5	787417	6	749015	7	764822	8	752840	9	765689	10	761300
1	765692	2	765262	3	761612	4	747329	5	788051	6	749777	7	765065	8	753303	9	766020	10	762269
1	765753	2	765534	3	762400	4	748207	5	789654	6	749866	7	765591	8	753946	9	766752	10	763206
1	765769	2	766178	3	763542	4	748741	5	789703	6	750260	7	765715	8	753984	9	767353	10	763425
1	766102	2	766184	3	764095	4	749214	5	789885	6	750482	7	766508	8	754258	9	767420	10	764694
1	766192	2	766646	3	764653	4	749340	5	789989	6	752624	7	766785	8	754373	9	767484	10	764867
1	766800	2	766672	3	764791	4	749355	5	790297	6	752771	7	767083	8	754490	9	767523	10	765035
1	767010	2	766753	3	765586	4	749356	5	790330	6	755471	7	768774	8	754821	9	769138	10	765408
1	767074	2	766781	3	765874	4	750326	5	790692	6	755594	7	768812	8	756059	9	770339	10	765621
1	767605	2	766994	3	766653	4	750516	5	790764	6	755710	7	768937	8	756579	9	770998	10	766020
1	767714	2	767089	3	767408	4	750720	5	791500	6	756757	7	768998	8	756581	9	771183	10	766236
1	767941	2	767235	3	767616	4	752129	5	791699	6	757645	7	770703	8	757254	9	771779	10	766381
1	768285	2	767891	3	767779	4	752499	5	791713	6	757715	7	770817	8	757339	9	772373	10	766455
1	768388	2	767901	3	768046	4	752628	5	792437	6	758201	7	771054	8	757403	9	772502	10	767609
1	768574	2	768088	3	768171	4	752728	5	792457	6	758497	7	771890	8	757443	9	772849	10	768089
1	769444	2	768730	3	768193	4	753118	5	792540	6	759155	7	771900	8	757472	9	773402	10	768389
1	769679	2	769014	3	768362	4	753950	5	793104	6	759587	7	772236	8	757592	9	774218	10	768537
1	770334	2	769075	3	770260	4	753987	5	793931	6	760027	7	772463	8	757844	9	774438	10	769283
1	771012	2	769542	3	771213	4	754621	5	794029	6	760279	7	772866	8	757955	9	775072	10	769896
1	771453	2	769583	3	771439	4	754802	5	794250	6	761070	7	772875	8	758923	9	775269	10	769929
1	771766	2	770032	3	771679	4	754813	5	794809	6	761597	7	773635	8	759240	9	775723	10	770175
1	771966	2	770692	3	771717	4	755010	5	795384	6	762671	7	774114	8	759346	9	775934	10	770324
1	772033	2	771060	3	771936	4	755222	5	796115	6	763522	7	774480	8	759413	9	776020	10	771078
1	772547	2	771541	3	771947	4	755280	5	796245	6	763750	7	774489	8	759698	9	776271	10	773096
1	772692	2	772777	3	772563	4	755799	5	797243	6	766284	7	774817	8	759758	9	776279	10	773370
1	773163	2	773187	3	772900	4	756308	5	797286	6	766912	7	775718	8	760566	9	776961	10	773433
1	774065	2	773855	3	773548	4	756451	5	797745	6	766986	7	776051	8	760834	9	777007	10	774024
1	774163	2	774465	3	774162	4	756505	5	797921	6	767064	7	776208	8	761303	9	777075	10	774056
1	774171	2	775373	3	774542	4	756521	5	798258	6	767416	7	776335	8	761417	9	777325	10	774061
1	775564	2	775529	3	774580	4	756646	5	798518	6	767763	7	776372	8	762567	9	777404	10	774221
1	775910	2	775559	3	774721	4	757089	5	798636	6	767922	7	778235	8	764357	9	777474	10	774350
1	776009	2	775733	3	775304	4	757439	5	799293	6	768253	7	778404	8	764451	9	777913	10	774524
1	776026	2	776070	3	775836	4	757709	5	799961	6	768696	7	778469	8	765060	9	777962	10	774797
1	778150	2	776515	3	776018	4	757717	5	800089	6	769014	7	778939	8	765440	9	778704	10	775738
1	778476	2	777098	3	777918	4	758112	5	800566	6	769339	7	779431	8	765703	9	778989	10	776305
1	778491	2	778446	3	778701	4	758865	5	801221	6	769716	7	779654	8	766460	9	778996	10	776307
1	779767	2	778635	3	778714	4	759001	5	801278	6	769775	7	779950	8	766494	9	779938	10	776634
1	779949	2	778962	3	779651	4	760250	5	801486	6	770013	7	780152	8	766872	9	779975	10	776722
1	780262	2	779607	3	779665	4	760417	5	801948	6	770159	7	780910	8	767203	9	780249	10	777871
1	780488	2	779737	3	779696	4	760825	5	802744	6	770271	7	781108	8	769163	9	780783	10	779320
1	781075	2	779780	3	779950	4	760890	5	802745	6	771051	7	781787	8	771053	9	780948	10	779634
1	781845	2	780447	3	779991	4	761227	5	802898	6	771491	7	782553	8	771496	9	781312	10	780978
1	782288	2	780512	3	780103	4	761270	5	803893	6	771743	7	782855	8	772536	9	782242	10	781601
1	782347	2	781091	3	780185	4	761362	5	804210	6	771746	7	782987	8	773031	9	782465	10	781916
1	782369	2	781193	3	780363	4	761758	5	804254	6	772023	7	783815	8	773096	9	783955	10	782474
1	782879	2	781829	3	780373	4	762298	5	805304	6	772322	7	784141	8	773983	9	784182	10	784196
1	783058	2	782512	3	780770	4	763187	5	805973	6	772706	7	784350	8	774256	9	785058	10	784461
1	783176	2	782727	3	780844	4	763445	5	806708	6	772965	7	784514	8	774526	9	785399	10	784737
1	783223	2	782826	3	782256	4	763818	5	807468	6	773311	7	785071	8	774647	9	785462	10	784924
1	783847	2	783159	3	782403	4	764192	5	807496	6	773400	7	785212	8	774717	9	785495	10	785176
1	784408	2	783310	3	783339	4	764792	5	807540	6	774336	7	785372	8	774837	9	785685	10	786018
1	784875	2	783350	3	783420	4	764833	5	809466	6	774471	7	786888	8	775180	9	785687	10	786519
1	784956	2	783810	3	783552	4	764875	5	810334	6	774537	7	787384	8	775556	9	786053	10	786708
1	785282	2	784094	3	783763	4	766438	5	810509	6	774926	7	787486	8	775712	9	786089	10	787379
1	785371	2	784229	3	784442	4	766750	5	810619	6	775464	7	787506	8	775855	9	786573	10	787569
1	785688	2	785372	3	784507	4	767039	5	810933	6	775709	7	787758	8	776001	9	787042	10	787645
1	786868	2	785569	3	784553	4	767057	5	811136	6	775945	7	788260	8	776048	9	787129	10	787662
1	786873	2	785613	3	785005	4	768665	5	811866	6	776098	7	788778	8	776460	9	787168	10	787723
1	787322	2	785947	3	785219	4	769878	5	811946	6	776790	7	789123	8	777331	9	787215	10	789340
1	787823	2	786139	3	785752	4	770160	5	812247	6	777408	7	789816	8	777559	9	787249	10	789537
1	788754	2	786507	3	785965	4	770469	5	812276	6	777468	7	789917	8	777571	9	787437	10	790670
1	788771	2	786654	3	786011	4	770616	5	812822	6	777610	7	790380	8	777627	9	788008	10	791151
1	788916	2	786739	3	786074	4	771051	5	812944	6	778010	7	790826	8	777937	9	788454	10	792037
1	790120	2	787572	3	786409	4	771098	5	813211	6	778165	7	791013	8	778026	9	788808	10	792219
1	790611	2	787692	3	786449	4	771343	5	813250	6	778257	7	791769	8	778202	9	789255	10	793630
1	791463	2	788064	3	787578	4	771368	5	813514	6	778302	7	791987	8	778213	9	789421	10	794376
1	791570	2	788656	3	787861	4	771391	5	813659	6	778443	7	792056	8	778300	9	790101	10	794889
1	791627	2	788792	3	788241	4	771464	5	815159	6	778772	7	793282	8	779084	9	790449	10	795247
1	792028	2	789458	3	788519	4	771497	5	815515	6	779041	7	793627	8	779490	9	790557	10	795820
1	792380	2	790045	3	788620	4	772835	5	816680	6	779570	7	793683	8	779750	9	790710	10	795837
1	792534	2	790559	3	788810	4	772994	5	816858	6	779632	7	793814	8	779910	9	790815	10	796182
1	792711	2	790739	3	788859	4	773104	5	817054	6	780342	7	793940	8	780518	9	791693	10	796364
1	792735	2	791073	3	789366	4	773175	5	817237	6	780572	7	794112	8	781357	9	791701	10	796450
1	792797	2	791528	3	789482	4	773188	5	818054	6	780589	7	794202	8	781398	9	791775	10	796488
1	792950	2	792031	3	791675	4	773438	5	818358	6	782343	7	794398	8	781419	9	791914	10	796546
1	793494	2	792917	3	791936	4	773993	5	818543	6	783025	7	794494	8	781437	9	791917	10	796617
1	793552	2	793094	3	792260	4	774827	5	818572	6	783156	7	794721	8	781448	9	792213	10	797302
[truncated: 765,605+ more rows]

## Sheet: Ds
Chr	Coordinate
11	1117
8	24666
7	46287
10	88284
1	90288
1	105780
11	124721
1	134207
6	135767
5	150094
11	157759
8	167215
5	193356
5	193356
5	193356
5	193357
1	196140
11	199233
1	205658
1	205658
6	209523
8	209757
6	209760
8	212148
11	214231
3	220189
3	220216
3	220216
5	230318
5	230318
11	245678
4	247127
5	248782
5	253470
12	296953
8	317382
11	328985
2	332442
7	352072
11	362060
3	369738
8	391125
6	396842
8	422715
12	430625
5	433854
11	435618
11	444585
11	453967
5	457170
7	471396
5	476485
2	486735
2	487575
12	501987
8	528092
8	528092
8	528097
6	540985
6	545131
1	578392
11	600952
11	642474
11	642611
11	649938
11	661631
11	674572
12	679476
7	694089
7	694094
11	703055
2	704800
2	704868
2	704868
2	704868
2	704868
11	722962
11	722962
11	722962
11	722962
11	722962
3	726368
7	727895
1	734612
11	746283
12	746392
12	746396
11	746714
2	759914
2	759914
5	763858
2	765393
10	768218
11	783561
11	783867
3	784019
3	791571
1	795386
2	818652
2	818947
2	818969
12	824696
5	833577
12	838473
11	848143
7	849265
12	863236
12	865137
12	865182
12	865209
12	865270
12	865273
12	865297
12	865388
12	865392
12	865392
12	865393
12	865393
12	865395
12	865402
12	865403
12	865403
12	865404
12	865406
12	865413
12	865413
12	865414
12	865414
12	865416
12	865418
12	865427
12	865427
12	865427
12	865427
6	894346
11	894755
2	926020
10	930363
12	947029
12	947323
7	947835
2	978236
12	988362
2	988656
2	988656
2	988656
12	999421
12	999421
3	1000736
10	1006441
10	1017498
3	1032143
12	1036017
12	1036018
6	1066379
10	1072209
3	1091581
11	1112389
4	1113347
7	1130732
2	1131568
7	1141966
3	1152421
7	1153326
5	1154431
12	1165669
3	1170229
3	1170252
3	1170350
3	1170627
8	1216466
11	1238216
11	1238216
11	1243132
7	1252448
11	1269346
7	1289214
8	1303225
12	1314093
12	1317488
12	1317634
12	1317661
11	1318441
11	1319027
3	1321964
11	1339454
11	1339456
11	1394646
11	1402948
11	1404254
5	1417227
10	1445313
1	1503027
1	1503112
1	1503208
1	1503216
3	1531518
3	1531733
10	1531960
10	1531969
3	1541334
1	1549600
8	1550131
2	1599524
2	1599524
4	1613609
10	1621826
10	1624805
2	1673852
10	1682070
11	1699814
5	1707275
6	1722518
12	1760180
1	1768423
1	1768458
1	1771336
1	1772450
1	1772546
12	1774254
10	1784870
5	1794587
5	1794724
4	1812919
11	1813416
8	1827830
7	1854751
6	1860774
3	1873619
10	1885627
12	1886774
6	1893081
12	1897470
12	1897533
1	1901462
1	1901534
1	1909698
12	1927843
12	1938289
12	1942995
3	1955888
1	1962664
1	1967194
2	1983874
7	1988720
5	2014312
11	2031585
11	2031702
11	2031745
11	2048977
11	2051357
11	2051579
11	2051636
11	2053318
11	2053580
11	2060808
7	2113913
11	2119641
2	2129186
1	2147074
1	2147317
1	2147362
1	2147363
1	2147385
11	2156548
11	2157788
11	2157816
11	2163238
1	2169565
6	2170263
6	2170783
6	2173323
1	2175987
6	2185498
3	2188890
3	2189038
6	2197876
6	2198283
6	2207173
6	2207278
3	2210965
6	2211427
5	2218865
3	2221000
6	2230123
7	2260867
7	2264797
6	2267134
12	2305788
5	2310639
2	2311126
2	2311306
2	2311847
3	2313860
2	2344489
11	2372452
12	2375482
12	2375487
12	2375502
12	2375502
6	2400225
6	2406627
6	2416945
11	2426725
5	2461600
11	2462383
11	2464902
11	2478486
3	2492935
9	2517043
12	2533007
3	2548502
3	2561094
1	2572244
3	2584723
1	2584937
12	2602154
12	2612356
3	2614246
12	2623719
12	2627483
11	2633501
3	2639241
8	2643170
3	2654528
3	2655254
11	2696080
11	2698118
6	2724407
1	2748371
2	2760510
8	2763747
8	2774825
8	2784620
1	2802777
3	2804191
3	2813804
3	2814949
3	2844018
11	2848820
1	2854857
6	2860688
6	2862333
11	2870820
5	2871941
3	2881742
6	2889634
12	2900708
6	2915722
5	2937174
6	2940852
5	2943991
5	2944005
8	2954034
8	2954112
1	2986286
3	3004775
1	3011899
1	3014267
12	3043103
12	3071817
3	3075950
6	3079644
1	3130020
6	3133429
6	3158852
6	3161899
6	3161931
6	3161936
6	3161958
8	3189898
7	3199132
3	3233548
7	3242452
1	3258079
1	3258095
1	3258107
1	3258116
1	3258122
1	3258122
11	3259145
5	3267639
6	3295748
7	3317869
3	3331703
2	3350173
5	3359100
3	3360576
5	3384135
10	3386773
10	3443967
10	3443967
2	3486762
3	3507449
3	3520210
3	3533203
8	3549308
3	3553356
8	3554119
2	3556718
2	3556718
2	3556718
6	3569211
12	3580863
12	3609480
12	3609549
12	3609631
12	3609707
12	3609786
12	3609802
12	3609802
12	3609802
12	3609802
8	3629616
7	3635952
7	3635952
3	3637009
1	3642492
4	3649584
6	3661174
6	3666875
3	3674824
6	3675433
6	3678270
2	3688839
3	3729061
3	3730257
8	3743960
8	3758759
8	3758889
8	3759402
5	3763047
6	3771944
3	3814982
3	3820190
8	3822264
2	3855453
11	3856189
11	3856263
3	3874235
1	3877978
7	3885447
7	3885814
3	3889951
3	3893746
1	3920178
3	3940028
1	3941531
12	3943868
8	3951737
8	3951773
1	3951874
1	3951910
1	3951910
12	3998779
6	4017201
7	4050657
11	4069034
3	4077648
3	4080930
6	4081937
3	4090414
1	4105048
1	4105048
1	4110649
3	4130743
3	4130828
3	4131311
3	4131416
3	4131605
3	4131605
3	4132421
11	4141585
3	4148677
3	4159293
3	4169334
9	4191121
6	4192277
3	4192810
12	4211543
3	4228643
3	4228895
1	4237507
1	4240165
3	4241116
3	4241116
3	4250137
3	4291125
3	4291125
4	4293673
6	4326613
2	4332328
12	4353552
4	4360085
9	4366684
1	4369176
6	4425461
1	4439970
6	4463059
3	4508428
8	4556774
6	4564230
6	4564230
6	4564230
6	4564234
6	4564234
6	4564234
6	4564234
6	4564234
6	4564235
12	4567331
12	4567351
12	4567441
2	4585747
7	4593804
7	4603890
3	4626343
9	4643777
4	4653298
4	4653359
7	4743777
1	4751202
10	4757260
10	4772411
5	4789471
11	4789999
5	4813445
3	4814110
3	4814224
3	4925574
3	4926638
3	4926638
3	4927206
7	4946600
1	4974631
1	4994603
1	4994610
2	5010110
7	5018530
3	5061738
3	5076453
7	5080295
6	5088425
3	5097199
3	5097588
1	5118168
1	5118185
1	5118210
1	5118308
1	5118401
1	5118600
6	5129606
7	5139390
4	5185362
3	5193202
3	5225268
3	5225586
7	5229439
7	5229881
1	5261536
2	5274475
12	5276300
1	5342546
8	5344867
1	5361184
3	5380814
1	5427616
8	5453427
8	5466465
1	5476410
1	5476595
12	5497282
1	5514363
8	5517421
6	5535565
3	5544279
1	5560642
1	5567454
4	5624331
1	5631225
2	5637850
8	5657306
8	5657518
8	5688520
6	5695477
8	5705941
4	5718109
4	5718109
5	5753927
10	5773575
6	5816233
1	5817286
1	5827274
2	5859782
11	5874405
9	5875886
3	5883012
5	5883277
1	5886329
1	5886579
1	5886649
1	5886706
1	5886706
2	5891783
6	5912141
1	5917845
1	5917845
11	5945701
1	5969528
1	5971321
2	6020417
1	6037460
3	6082933
8	6091160
1	6093019
1	6101644
1	6104537
8	6121833
8	6121865
8	6121873
8	6121874
8	6121894
8	6121952
5	6201280
3	6217099
3	6217099
3	6235868
3	6253091
8	6285549
8	6285742
6	6295516
3	6305172
1	6306259
12	6317907
1	6388620
6	6398558
11	6440347
11	6440359
7	6452415
10	6458171
3	6463329
4	6476400
3	6479244
2	6491408
3	6531879
1	6561839
6	6596288
1	6627877
3	6660589
3	6661851
2	6666864
12	6691500
1	6771466
1	6771491
1	6771637
1	6771637
1	6788595
1	6788877
3	6792271
1	6806488
6	6811416
3	6812185
3	6836381
11	6847479
11	6896656
3	6896897
7	6910204
7	6910244
7	6910301
5	6922509
6	6953766
3	6982335
3	6985396
4	6991308
4	6991308
4	6991308
3	7002453
6	7008899
6	7022186
2	7023684
4	7085877
4	7086010
4	7086010
6	7087688
2	7091537
9	7099707
1	7117055
3	7136652
4	7164676
9	7183363
9	7183363
9	7183363
9	7183363
11	7199941
10	7242203
6	7248184
6	7253936
11	7258536
4	7265087
4	7265148
4	7265160
4	7265209
4	7265223
4	7265271
4	7265280
4	7265286
4	7265310
4	7265458
4	7265472
4	7265473
4	7265474
4	7265504
4	7265506
4	7265518
4	7265520
4	7265520
4	7265521
4	7265523
4	7265525
4	7265530
4	7265542
4	7265542
4	7265542
4	7265542
4	7265542
4	7265542
4	7265542
4	7265542
4	7265542
4	7265542
4	7265542
4	7265542
4	7265542
4	7265542
4	7265542
4	7265542
4	7265542
4	7265542
4	7265542
4	7265542
4	7265542
4	7265542
4	7265542
4	7265542
4	7265542
4	7265542
4	7265542
4	7265542
4	7265542
4	7265542
4	7265542
4	7265542
4	7265542
4	7265542
4	7265542
4	7265542
4	7265542
4	7265542
4	7265542
4	7265542
4	7265542
4	7265542
2	7284855
3	7285168
3	7296148
3	7296265
1	7392683
5	7395632
2	7426129
4	7428742
3	7444843
9	7483388
3	7484689
1	7562408
10	7584725
10	7584726
10	7584860
10	7584954
10	7584954
10	7585280
10	7585771
6	7586345
3	7621996
3	7622009
3	7622015
3	7633412
3	7655999
7	7673282
3	7686015
3	7703724
2	7767897
11	7784871
3	7880105
1	7891601
1	7907531
6	7921149
7	7943824
6	7961927
3	7962833
3	7965921
2	7986925
1	7988549
3	7991827
1	8018491
12	8022289
1	8039593
3	8137442
7	8167333
11	8198993
3	8200580
1	8208854
3	8221097
3	8221185
1	8249135
8	8256516
8	8269207
5	8310475
5	8319620
3	8429303
3	8507747
3	8532929
3	8542685
3	8649808
11	8655339
1	8663627
4	8717093
6	8730785
4	8772407
3	8815860
3	8815892
3	8818504
2	8863853
8	8900204
10	8923935
1	8931949
8	8940484
8	8952035
8	9023501
8	9069692
4	9075681
2	9102062
10	9104246
3	9150044
3	9151829
1	9159702
1	9159721
1	9159721
10	9184256
3	9201543
8	9215510
8	9215510
8	9215510
4	9261408
7	9261672
3	9273272
3	9273272
3	9275771
11	9296061
1	9302329
3	9356554
3	9356745
8	9402838
8	9402838
1	9418410
1	9418873
9	9496260
9	9516822
3	9538517
8	9538773
10	9567453
3	9598269
1	9608353
1	9608634
1	9632851
1	9650000
10	9666875
8	9684010
6	9696760
3	9726847
3	9727548
10	9777331
8	9786030
3	9831295
8	9833228
3	9886887
8	9922226
2	9927999
11	9998970
3	10004231
10	10012440
10	10012547
10	10012770
10	10013249
3	10079842
9	10080064
3	10105809
3	10121288
3	10121575
10	10122336
10	10122435
10	10122494
9	10131664
7	10138577
1	10146631
2	10191050
3	10214883
3	10281495
3	10282890
3	10283378
3	10282957
10	10303567
6	10389918
10	10491712
2	10494849
3	10525390
1	10557439
1	10557250
1	10557225
3	10562167
3	10581114
3	10618894
1	10642418
10	10660016
10	10660661
1	10720482
3	10725962
3	10725962
3	10725962
3	10725876
3	10725962
3	10725962
3	10725962
3	10725962
3	10725962
3	10725962
3	10725962
3	10725962
3	10725962
3	10725966
3	10725967
3	10725968
3	10725953
3	10725963
3	10725969
3	10725965
3	10725965
3	10725965
3	10725646
3	10725966
3	10725967
3	10725962
3	10725968
3	10725968
3	10725969
3	10725962
3	10725842
3	10725960
3	10725718
3	10725649
3	10725942
3	10725937
1	10750327
1	10837835
7	10879817
8	10890610
8	10890624
3	10908024
3	10918361
3	10921162
7	10974578
3	10996512
3	10997024
3	11010542
4	11038967
3	11049886
3	11062376
3	11131958
3	11131958
3	11141681
6	11160845
6	11160795
9	11176756
3	11270639
8	11417240
11	11431563
11	11432130
3	11480676
6	11493417
6	11504108
6	11504108
11	11514566
3	11520535
3	11526616
3	11570205
3	11581394
3	11581405
3	11581433
2	11592627
7	11630729
10	11640193
10	11665774
3	11721373
1	11722725
1	11722715
1	11750676
9	11753735
3	11780876
7	11871248
3	11883371
3	11886391
3	11939449
10	11970470
10	11982867
9	12037109
3	12060722
6	12077543
9	12078341
9	12120191
11	12123247
11	12123484
11	12123484
11	12123484
11	12123484
11	12123484
11	12123484
11	12123484
11	12123484
11	12123464
9	12128301
10	12137526
9	12167512
12	12189452
2	12194435
9	12206654
3	12249037
4	12258455
3	12269621
3	12271554
3	12271554
9	12279228
9	12283562
3	12325657
3	12328860
3	12329596
4	12335145
4	12335166
8	12338100
8	12337965
9	12362731
2	12381139
2	12381594
3	12415176
3	12474303
3	12475031
3	12557367
3	12559785
3	12563559
3	12584133
3	12585895
3	12587871
1	12587882
3	12598111
11	12630719
10	12661282
3	12662887
3	12675894
3	12675707
3	12676294
5	12686048
9	12708518
3	12755356
3	12767100
3	12768859
7	12773247
10	12782335
9	12802007
3	12817295
11	12819823
3	12864854
9	12881401
9	12886264
9	12892904
9	12943655
9	12958407
2	12992723
6	13001621
3	13006701
9	13007524
2	13013988
3	13025622
3	13026828
3	13029944
3	13068801
3	13070552
10	13084181
3	13095889
3	13096231
3	13154649
10	13163011
10	13270254
1	13315339
1	13345727
1	13346533
1	13363379
6	13410759
1	13511815
1	13512399
1	13517490
1	13517298
4	13527859
1	13568470
11	13657833
11	13668564
11	13668281
6	13750823
3	13777065
11	13788942
3	13889779
3	13889660
9	13898609
4	13932905
9	13945096
3	13967739
9	13985395
9	13985395
9	13985361
9	13985073
9	13985059
9	13985394
11	13990258
9	13994705
9	13995408
9	14001812
9	14003546
9	14009172
9	14009172
9	14009610
9	14010470
9	14012115
3	14018345
9	14022525
9	14027667
9	14027667
9	14027828
9	14027642
9	14027643
9	14031454
3	14033923
1	14047740
3	14068928
3	14108635
1	14110622
8	14134968
2	14145075
12	14217563
3	14290259
2	14330250
8	14349451
1	14426871
10	14446008
3	14481985
10	14484076
1	14531255
8	14592771
10	14602481
10	14602481
3	14603921
1	14605481
1	14605359
4	14615606
3	14685405
5	14689134
12	14700540
3	14717666
8	14721158
8	14721158
8	14720816
8	14720986
8	14721032
8	14721024
8	14720992
8	14721158
8	14721158
10	14723388
10	14736778
10	14741371
3	14768124
5	14815991
5	14843202
11	14849994
10	14852329
10	14909753
10	14909668
10	14948386
10	15026414
8	14991534
10	15026417
10	15026419
9	15066952
11	15078699
11	15078715
11	15078716
11	15078717
11	15078719
11	15078721
11	15078732
11	15078732
11	15078746
11	15078749
11	15078758
11	15078699
10	15103691
3	15128000
9	15128490
9	15131732
1	15147287
5	15160377
12	15162259
10	15169605
12	15177852
8	15179442
8	15179326
3	15181312
1	15193231
10	15199981
9	15208562
10	15245235
7	15267733
9	15283002
9	15328766
8	15337873
9	15423535
9	15425728
3	15514092
11	15560795
11	15599717
10	15623200
3	15627813
10	15680250
7	15715346
7	15715519
7	15715359
7	15715423
10	15744472
10	15756531
8	15774841
8	15774912
8	15774912
8	15774914
8	15774648
8	15774912
8	15774912
8	15774914
8	15774914
8	15774610
8	15774912
8	15774875
8	15774912
11	15799133
3	15828537
12	15844213
9	15855012
10	15872372
10	15904614
10	15904528
7	15938020
4	15989356
9	16005085
3	16077119
9	16098773
8	16101650
1	16112476
3	16151093
9	16187849
9	16307823
9	16318133
5	16382213
11	16397265
9	16397900
9	16398510
3	16407772
11	16411915
11	16411927
11	16411791
11	16411697
9	16447111
4	16549853
4	16549854
3	16563169
2	16573407
10	16579627
5	16584308
9	16608366
9	16617823
8	16621060
9	16762043
9	16762106
9	16761869
7	16762644
9	16765957
9	16875769
3	16896181
11	16898247
11	16898057
11	16898126
11	16898134
11	16898242
11	16898227
11	16898242
11	16898247
11	16898247
5	16915461
5	16919101
11	17035071
11	17037747
4	17044985
11	17074932
4	17102500
4	17107912
4	17108132
4	17107929
4	17108089
11	17108561
4	17109700
4	17109913
8	17137944
8	17137944
9	17140240
9	17140035
6	17179970
7	17189172
10	17235455
9	17244612
8	17258352
4	17277767
4	17277767
4	17277372
10	17291850
2	17336009
2	17341095
2	17341101
10	17361618
11	17388548
4	17419183
2	17434287
2	17444202
7	17450874
9	17454247
8	17479160
11	17479708
11	17489793
5	17491306
8	17517761
5	17531499
5	17548235
4	17553973
3	17564016
9	17565752
9	17565752
9	17565752
10	17574960
12	17580432
3	17609115
12	17638944
4	17682161
5	17697046
9	17700393
4	17725324
8	17730854
9	17756426
9	17761317
5	17786696
5	17786696
11	17817326
9	17824433
9	17824474
4	18014065
9	18030160
3	18037982
11	18055905
9	18057759
9	18066763
12	18117745
9	18125982
9	18147564
2	18174015
11	18174555
11	18174555
11	18174397
10	18183595
2	18186723
9	18268707
4	18340898
5	18355774
8	18379691
7	18425368
5	18429627
2	18454543
2	18458024
9	18469250
5	18492745
9	18493284
3	18572575
2	18576157
2	18576157
10	18595984
10	18639120
11	18671347
11	18671295
1	18672448
3	18695671
3	18695655
3	18695629
9	18714850
1	18721261
9	18737181
9	18737336
9	18737524
9	18737336
12	18739763
7	18755602
10	18790038
11	18802549
6	18806084
6	18806106
6	18806405
6	18806114
9	18845749
9	18845645
2	18884960
2	18884918
10	18888616
10	18888366
9	18892084
2	19020396
5	19044558
8	19045976
12	19053770
10	19070095
10	19070377
1	19078882
9	19080093
10	19141128
10	19143051
2	19162228
2	19163760
8	19164727
8	19164313
8	19164442
8	19164314
9	19167050
3	19190882
7	19194280
11	19195275
2	19204904
5	19208115
2	19212032
5	19220957
5	19221171
5	19223480
2	19226541
2	19226888
4	19231477
2	19233012
4	19241664
9	19252908
9	19254675
6	19273126
5	19274689
7	19275997
7	19344518
5	19359699
10	19361531
4	19373653
4	19398950
10	19401821
9	19409532
6	19416228
9	19440056
5	19443817
6	19453193
6	19463102
6	19463089
10	19473242
2	19473706
7	19494952
7	19507731
8	19517247
3	19545658
3	19545659
3	19545659
3	19545659
3	19545659
3	19545659
3	19545659
3	19545659
3	19545659
7	19551110
9	19575142
4	19576952
8	19580449
9	19584401
9	19584401
10	19617695
10	19617688
10	19632179
10	19632747
10	19632758
2	19653611
7	19685337
5	19743225
8	19768087
8	19768153
4	19770129
5	19775111
1	19787708
5	19805521
5	19805471
2	19810750
3	19811734
2	19816795
10	19826613
2	19836686
2	19836686
2	19836698
8	19851914
10	19852839
4	19889588
10	19889869
11	19898880
9	19901990
7	19956752
7	19967025
7	19967544
5	19968390
5	19968394
5	19968314
4	19992073
7	20046147
8	20050200
8	20054544
10	20076684
10	20086666
12	20093633
5	20128027
7	20133316
10	20149056
10	20160279
9	20160204
4	20160363
10	20173531
2	20177997
3	20193362
10	20201032
4	20228457
8	20255982
8	20256267
8	20256267
2	20269741
2	20270881
4	20285452
10	20331406
8	20366363
4	20376303
10	20389125
8	20402121
10	20431277
2	20484483
2	20484572
2	20484568
10	20489936
5	20518464
1	20528095
8	20530716
12	20559264
4	20582371
2	20587735
5	20611685
10	20663398
10	20665049
4	20667690
11	20703094
4	20709723
3	20796025
10	20807528
10	20809988
10	20820045
10	20820053
10	20820054
10	20820010
10	20820692
10	20878639
10	20878643
10	20878643
10	20878484
10	20878643
10	20894394
4	20901756
4	20901756
12	20905467
10	20914801
6	20918849
10	20925480
10	20925476
10	20925465
9	20925241
7	20929340
10	20962460
2	20971745
10	20972601
10	20972601
5	20978225
3	20980458
12	20985180
2	20996247
2	20996256
8	21024729
11	21032596
10	21035278
10	21035295
7	21047738
11	21048822
10	21065653
10	21079684
3	21087738
9	21100309
9	21107169
5	21129809
10	21132244
8	21138713
11	21148603
2	21174992
1	21184025
1	21191089
1	21194932
12	21206934
12	21206941
11	21248356
10	21258777
5	21262967
11	21264669
3	21271837
11	21276125
8	21278221
2	21314770
2	21316580
4	21320450
2	21320509
10	21323979
9	21341704
2	21365080
7	21388422
8	21452053
11	21464223
11	21464221
11	21469512
9	21486246
5	21496172
5	21496368
4	21498053
11	21498111
11	21504380
10	21509344
10	21509388
10	21509425
10	21509430
5	21509855
4	21529417
2	21530156
11	21534540
11	21547449
11	21547192
8	21549985
9	21573131
4	21600584
11	21606124
9	21607215
9	21607215
9	21607215
9	21607588
9	21607215
9	21607216
11	21611349
2	21616036
4	21623229
7	21647564
8	21651949
8	21651927
8	21651934
4	21652584
2	21661731
4	21663888
11	21664575
10	21698436
3	21709411
11	21723691
11	21731141
7	21731207
4	21740583
7	21745068
11	21759095
11	21762153
5	21769843
8	21787186
11	21796277
9	21814901
10	21823811
11	21841168
2	21844596
2	21844596
8	21848166
11	21851050
11	21851552
7	21865287
2	21879902
7	21893661
9	21911140
7	21910559
7	21912927
7	21912927
7	21912927
7	21912927
8	21977498
2	21995923
11	22012064
9	22018305
11	22033561
10	22036355
2	22037658
2	22037666
10	22042335
9	22043122
9	22043132
9	22043157
10	22043794
3	22044102
3	22047678
11	22053721
10	22062779
7	22065577
7	22065479
9	22068457
11	22069291
10	22089995
3	22099318
7	22104305
9	22112864
8	22119748
8	22119946
8	22119762
8	22119785
8	22119620
9	22145711
9	22150908
9	22150908
10	22166330
10	22175298
3	22180732
10	22192968
10	22192968
11	22204402
7	22221431
9	22223179
3	22242567
10	22244233
9	22246528
10	22247037
9	22247102
2	22247262
9	22247530
9	22250508
2	22255206
2	22257115
2	22258579
2	22263013
10	22268051
10	22267490
2	22267745
2	22267880
2	22268018
3	22268560
2	22270505
2	22270970
2	22270929
2	22270959
11	22271980
2	22304276
3	22308239
2	22309889
2	22310323
2	22311068
2	22311163
2	22311211
2	22311237
2	22311990
2	22311810
2	22311916
2	22311962
2	22312155
2	22312157
2	22312203
2	22312268
2	22312655
2	22312433
2	22312065
2	22311982
2	22312699
2	22312187
2	22312502
2	22312838
2	22312904
2	22313199
2	22313199
2	22313189
9	22350417
11	22355014
8	22356628
4	22358041
5	22410594
5	22433445
8	22450998
12	22467114
4	22481244
5	22485606
10	22512893
10	22533232
1	22536389
1	22536389
10	22541884
2	22551539
9	22552469
9	22552463
9	22552463
9	22555556
2	22557727
9	22564431
11	22581566
11	22581682
7	22594836
7	22603184
5	22626327
7	22626149
9	22627446
10	22635343
4	22637959
4	22637667
4	22637656
5	22654001
2	22656199
2	22655953
2	22656179
2	22655979
10	22669194
10	22671503
5	22674387
5	22674416
5	22675522
3	22685421
5	22737098
5	22759335
7	22858846
7	22858853
11	22863159
2	22867052
8	22883800
9	22887698
11	22892562
9	22901578
9	22909180
11	22910102
11	22911697
5	22926199
1	22932861
7	22936063
7	22936063
7	22936063
2	22948458
5	22961379
5	22961379
5	22961379
5	22961374
4	22995465
4	23004883
3	23018783
11	23024900
8	23035421
8	23035523
8	23051499
11	23060498
11	23060497
11	23060498
10	23065015
11	23081026
10	23088733
1	23095593
6	23109573
11	23115205
2	23123192
2	23123179
11	23124733
4	23135341
12	23156244
7	23181327
8	23192336
11	23223986
12	23241696
1	23250227
7	23277529
1	23293662
1	23293664
4	23313543
4	23341294
4	23371897
4	23373599
2	23400054
1	23423477
11	23424545
11	23424656
11	23428273
11	23431947
7	23436529
2	23456158
12	23497691
6	23502102
6	23502280
5	23508283
11	23516421
11	23516422
11	23516371
11	23516422
11	23516422
11	23516418
11	23516421
11	23516422
7	23555089
3	23557035
8	23570104
5	23573395
5	23593059
4	23593879
12	23607394
12	23610650
5	23640236
4	23640234
5	23641139
1	23642562
8	23683744
7	23701242
6	23700981
11	23703170
1	23716983
1	23716885
6	23717324
8	23731812
7	23744329
8	23794677
1	23818138
1	23818171
1	23818506
12	23818536
12	23818548
12	23818550
12	23818555
12	23818559
12	23818562
12	23818568
7	23827126
5	23836418
5	23836155
2	23842745
11	23861008
12	23863189
7	23866849
4	23876401
7	23877553
8	23895639
7	23903758
7	23904421
8	23906261
7	23910754
1	23929597
7	23936855
7	23959064
7	23971221
2	23979854
12	23981601
5	23982214
2	23989649
7	24006568
2	24028807
4	24034403
11	24047645
1	24052724
4	24054639
4	24090032
4	24092702
8	24138851
7	24154609
4	24155317
[truncated: 5,155 more rows]

## Sheet: Spm
Chr	Coordinate
1	9988014
10	9967346
3	9951680
2	9946426
8	9922948
8	9922869
3	9917336
1	9911548
6	9907609
3	9898613
3	9882104
3	9879839
3	9879808
3	9863392
2	9854291
2	9837540
1	9815862
9	9810844
10	9802555
9	9792322
2	9780227
8	9777790
1	9774590
3	9755996
6	9724533
1	9722265
1	9722265
1	9722265
1	9722265
1	9722260
1	9722260
1	9722260
1	9722260
1	9722259
1	9722259
1	9722259
1	9722259
1	9722259
1	9722259
1	9722259
1	9722259
1	9722258
1	9722258
1	9722258
1	9722257
1	9722257
1	9722257
1	9722257
1	9722257
1	9722257
1	9722257
1	9722257
1	9722257
1	9722257
1	9722257
1	9722257
1	9722256
1	9722253
1	9722247
1	9722246
1	9722244
1	9722243
1	9722232
1	9722232
1	9722231
1	9722227
1	9722225
1	9722225
1	9722224
1	9722222
1	9722217
1	9722213
1	9722207
1	9722207
1	9722207
1	9722207
1	9722192
1	9722191
1	9722131
1	9722130
1	9722124
1	9722092
1	9722090
1	9722042
1	9722006
1	9722003
6	9721001
1	9720837
3	9719623
3	9719623
8	9707707
10	9687381
10	9687204
11	9686128
6	9677093
6	9677082
6	9677032
6	9676965
11	9667223
10	9666116
6	9654866
10	9624318
3	9616175
1	9607421
8	9602323
3	9575744
6	9567792
1	9553334
10	9551438
7	9513775
6	9498797
6	9498642
2	9467828
8	9444365
7	9421801
11	9418872
11	9412349
9	9402541
9	9391561
10	9378253
12	9375562
12	9375547
12	9375490
12	9375476
9	9362065
3	9357323
3	9354734
3	9354315
3	9354271
7	9351698
1	9345567
4	9333826
1	9330666
1	9318063
1	9318029
4	9295472
10	9284142
12	9283369
9	9245230
5	9231174
9	9229496
9	9220956
11	9201498
1	9190769
1	9189020
12	9188922
9	9105976
2	9101871
5	9101191
6	9100621
2	9100496
6	9100431
6	9100357
12	9093784
6	9088203
6	9088190
8	9065333
8	9065331
12	9062898
8	9015222
8	9015219
8	9015198
3	9014153
7	9003394
8	8968870
8	8968855
5	8960475
5	8960448
5	8958049
5	8957978
5	8957957
5	8957897
5	8957830
2	8953895
5	8947817
5	8947770
8	8939517
5	8917855
2	8906720
2	8905816
2	8896984
12	8892314
5	8866525
7	8863750
7	8863734
7	8863670
7	8863631
7	8863615
3	8863496
8	8852213
11	8850173
12	8831858
12	8831858
12	8831857
12	8831671
7	8831436
1	8816437
8	8778313
11	8777821
4	8761603
1	8748489
1	8748095
1	8748081
12	8731270
12	8731270
12	8731270
12	8731270
12	8731254
12	8731250
12	8731240
12	8731228
12	8731072
12	8730930
12	8730895
2	8715089
7	8713443
6	8703748
8	8660312
11	8652640
4	8638173
4	8638139
3	8636080
7	8607603
2	8593511
2	8593390
2	8593358
2	8593331
2	8561068
2	8560089
5	8558074
3	8508049
3	8508046
3	8462531
6	8430155
6	8430142
2	8410000
2	8409714
11	8389522
6	8383727
6	8383616
5	8377842
6	8350554
9	8346140
1	8309486
8	8289969
8	8289828
8	8289790
8	8289788
8	8289736
4	8285107
11	8273801
2	8252923
11	8248255
12	8240345
8	8225401
11	8199601
11	8199598
11	8199594
11	8199586
11	8199574
11	8199567
9	8196223
9	8196135
5	8186606
7	8172298
1	8146612
3	8138322
9	8077834
7	8074440
8	7971847
6	7965708
1	7965461
3	7962718
11	7952570
2	7952421
2	7952086
5	7946519
3	7940701
3	7940700
3	7940696
3	7940688
3	7940667
12	7931804
11	7929495
7	7873535
9	7868136
9	7854801
5	7806583
6	7791908
2	7755944
2	7751154
2	7751089
2	7751087
8	7747352
2	7746354
3	7727681
3	7727583
3	7703314
1	7686027
9	7668748
12	7650163
3	7633158
7	7611965
8	7604591
11	7593842
1	7541046
1	7537556
10	7529518
2	7525678
11	7490664
11	7490571
2	7480479
2	7480466
2	7465248
3	7440470
3	7440370
12	7416886
2	7415281
8	7409760
3	7405940
4	7394327
5	7386581
7	7366437
1	7363826
11	7361590
11	7361589
2	7352454
1	7316521
6	7283378
6	7271688
5	7236973
1	7219989
6	7202062
6	7202051
6	7202050
6	7202048
6	7202048
6	7202032
6	7202032
6	7202026
6	7202019
7	7176520
2	7164486
7	7159956
1	7153808
1	7152218
6	7145067
5	7130218
12	7129940
12	7114097
12	7112276
4	7108308
7	7100607
2	7097360
4	7088290
4	7088205
4	7084669
5	7075596
11	7071880
1	7069018
1	7068972
3	7061544
1	7057598
1	7057568
1	7057522
1	7056685
7	7037417
3	7014230
5	7007518
3	7001185
1	6996398
11	6965077
2	6962153
3	6955848
3	6955809
6	6953419
3	6949297
7	6941980
7	6941670
7	6941422
3	6934858
5	6927738
9	6920847
10	6910237
7	6906832
7	6906642
10	6901637
9	6899553
12	6894027
6	6886683
7	6870329
11	6860540
11	6860537
11	6860536
11	6860518
6	6858877
6	6852798
3	6835834
11	6834787
7	6832147
7	6827796
2	6822218
3	6801083
4	6775660
3	6767653
12	6757441
9	6749521
10	6742911
10	6742765
5	6741384
5	6741236
3	6738504
2	6734839
2	6712129
3	6711316
3	6711225
5	6696537
6	6695975
1	6674693
1	6673556
7	6671632
7	6671625
7	6671464
3	6670016
9	6661162
9	6659526
6	6659193
6	6659193
6	6659191
7	6658023
6	6650340
1	6649914
9	6634236
1	6633956
1	6626090
2	6620068
1	6617824
5	6610002
3	6608011
9	6594029
7	6582328
5	6581822
1	6581141
6	6575355
10	6574559
2	6567221
2	6567154
2	6567031
6	6566099
9	6565315
9	6565302
2	6555110
2	6540118
5	6506366
3	6502706
7	6498879
5	6489863
3	6478960
3	6478807
11	6451810
3	6440021
3	6440011
3	6440005
3	6439994
3	6439993
3	6439989
3	6439937
3	6439862
3	6439772
6	6433306
5	6410321
3	6406119
9	6401146
9	6401139
6	6383855
5	6380215
11	6378008
11	6375664
7	6373553
10	6360990
12	6354624
1	6343463
6	6333457
6	6333331
6	6333272
2	6327937
5	6327624
5	6327602
5	6327580
8	6314642
3	6311932
6	6293507
4	6293037
6	6292186
6	6291910
3	6289806
6	6285434
6	6269297
6	6268697
5	6267205
1	6264263
1	6264261
1	6264261
8	6261849
8	6261416
10	6256269
3	6255593
5	6251102
12	6239920
12	6235501
12	6235494
12	6235490
12	6235488
12	6235487
4	6234877
1	6233801
9	6232369
1	6228250
1	6228072
11	6225601
5	6221414
1	6215504
1	6214102
9	6213200
6	6210927
6	6188221
6	6187557
6	6187458
6	6187457
6	6186595
6	6186550
9	6164797
12	6163692
8	6124020
8	6123855
6	6102615
7	6101480
1	6100196
1	6100190
1	6100189
1	6100188
1	6100183
1	6100183
1	6100183
1	6100180
1	6100176
1	6100164
1	6100159
1	6100152
1	6100125
1	6100100
1	6100094
1	6100028
1	6100019
1	6100016
3	6097187
7	6093067
8	6091458
8	6090556
5	6085446
5	6069475
5	6069284
7	6045956
1	6040574
12	6035332
11	6033361
8	6020364
10	6011461
8	6008454
10	6002450
7	5995699
7	5981233
1	5979934
1	5979899
1	5979886
8	5979250
1	5968976
1	5968958
1	5968958
1	5961986
6	5953907
6	5953698
6	5953661
2	5948563
8	5922580
5	5915756
7	5912064
12	5908070
3	5904342
3	5904332
3	5904318
3	5904315
3	5904313
5	5904175
5	5900522
5	5899250
5	5899233
5	5899226
5	5899167
1	5888012
6	5885066
2	5878246
2	5878161
5	5863559
12	5856454
12	5856312
7	5831229
7	5831059
12	5829293
2	5817384
4	5813722
11	5812425
6	5795622
12	5784150
3	5755555
1	5743866
8	5741807
12	5726753
12	5726753
8	5706990
5	5703372
5	5703267
2	5702855
5	5678245
6	5677577
5	5675332
9	5674437
9	5674372
8	5670720
11	5670701
5	5657297
6	5656871
6	5656616
6	5656608
5	5653480
1	5638289
5	5634656
8	5623111
5	5620480
2	5615043
8	5608498
8	5608474
8	5608455
8	5608228
8	5605735
11	5601551
11	5601515
1	5595654
5	5594583
11	5582449
8	5567913
8	5567741
8	5566793
1	5561893
3	5542167
5	5535999
6	5531695
1	5525413
5	5500374
5	5500357
5	5500179
11	5499165
2	5494050
2	5494022
2	5494022
2	5494007
2	5493978
2	5493969
8	5493857
2	5490180
7	5476519
7	5476513
7	5476501
7	5476424
7	5476406
7	5476388
7	5476342
7	5476300
8	5475525
5	5475314
6	5460830
2	5448169
6	5433936
12	5421365
12	5421067
7	5408150
1	5402166
8	5376776
2	5365471
5	5361915
3	5361832
11	5359801
3	5338848
10	5325864
3	5316081
3	5316049
7	5312659
2	5311685
7	5308550
6	5306507
6	5306212
5	5305567
1	5270893
10	5258618
8	5254467
8	5241159
3	5228995
6	5220750
6	5220454
6	5220374
11	5216806
6	5213305
8	5208915
1	5198755
3	5193407
2	5190416
4	5185127
3	5182586
5	5177411
6	5171889
1	5161864
9	5158465
9	5158264
1	5154114
11	5139915
9	5139160
11	5138625
9	5137931
11	5122258
5	5115739
3	5107599
11	5094630
9	5089652
3	5061930
3	5050734
9	5040196
9	5040193
9	5040178
9	5040061
5	5034448
7	5026451
3	5019433
3	5019043
1	5002718
6	4997917
6	4987161
9	4982169
9	4982165
9	4982092
7	4943810
7	4943649
7	4943583
7	4943491
10	4929557
6	4923337
1	4917897
1	4917859
2	4901200
2	4901188
1	4879820
5	4874699
2	4874335
7	4858214
7	4857347
6	4856942
1	4833603
1	4830033
1	4829779
11	4818746
7	4814035
3	4806895
3	4798616
3	4798592
10	4792819
9	4776396
7	4759757
6	4758718
3	4748478
7	4748181
11	4742122
3	4735733
3	4735733
3	4735733
3	4735732
3	4735575
7	4708937
10	4706068
1	4700935
8	4668739
8	4668555
1	4666507
8	4663089
5	4651891
9	4648220
4	4638567
4	4638426
4	4637936
11	4634110
3	4625226
5	4622034
6	4601784
3	4600609
4	4589110
4	4563425
6	4561973
6	4561803
8	4558278
8	4558108
12	4556518
8	4555918
5	4550846
11	4545354
2	4543109
2	4542820
2	4542820
11	4536084
2	4474926
2	4474876
9	4454147
11	4448373
3	4424457
3	4422238
1	4411055
1	4411046
2	4394240
3	4367092
11	4359139
2	4357062
6	4337447
10	4324634
10	4323915
3	4318050
3	4317922
4	4313658
6	4300196
6	4300164
6	4300153
6	4300121
2	4288665
8	4286525
1	4269512
1	4269492
2	4247422
2	4247293
3	4229266
3	4229027
7	4228285
2	4224667
1	4220752
2	4214434
6	4212544
2	4211018
9	4199723
2	4190078
2	4164853
1	4159622
1	4156393
5	4156350
2	4154450
3	4149829
3	4149450
11	4144224
11	4144136
11	4143931
6	4126605
8	4126488
1	4099261
12	4088018
12	4087914
5	4071783
3	4062178
3	4059480
9	4059474
3	4059211
2	4057894
3	4056506
10	4046850
2	4029634
3	4018410
7	4015688
2	4012798
1	4012758
1	4012608
1	4012562
1	4007713
6	3999218
6	3999211
6	3999209
3	3983772
3	3983733
6	3976614
8	3964919
8	3964916
1	3950942
1	3932394
8	3924272
6	3915521
6	3915521
6	3915517
6	3915494
1	3897837
7	3886285
7	3886179
7	3886173
7	3886054
11	3869569
5	3869208
11	3865382
1	3857098
1	3856914
12	3843375
1	3838683
11	3824315
3	3813280
3	3813271
3	3808907
5	3805969
10	3805092
11	3761687
7	3757751
2	3756256
2	3756194
2	3756194
2	3756141
2	3756091
2	3756070
2	3756006
11	3737570
11	3721446
12	3705119
12	3705030
7	3694090
1	3686809
8	3663270
5	3649217
5	3649217
10	3646207
10	3646202
10	3646200
6	3645677
8	3645337
1	3630925
11	3606662
11	3574343
6	3561057
3	3556826
3	3556730
1	3551465
8	3551076
1	3532021
8	3530818
8	3527938
8	3527922
8	3527171
8	3494695
11	3483586
11	3481884
11	3480997
11	3477774
11	3477750
6	3475828
1	3460954
3	3458638
3	3456141
1	3381696
8	3378377
3	3368535
3	3363660
3	3363655
11	3361871
7	3349813
7	3349141
3	3332953
9	3324109
1	3320302
1	3320240
7	3319261
9	3312671
2	3289759
2	3289729
2	3289623
2	3289607
2	3289489
5	3267936
8	3266120
1	3251133
8	3239605
8	3239312
9	3232338
9	3232311
9	3232304
3	3222287
5	3176765
5	3176743
2	3174888
6	3165194
6	3165159
7	3163414
7	3138051
11	3136308
11	3131360
1	3124826
11	3116513
7	3105382
1	3098729
1	3098590
12	3086410
4	3082639
5	3068920
1	3059362
1	3059357
11	3047861
12	3034192
5	3005432
1	2999208
6	2941095
6	2936969
6	2935718
8	2909073
8	2909033
8	2908890
8	2908859
1	2901609
7	2872651
7	2872635
7	2869396
2	2862986
10	2850738
2	2834439
2	2834034
10	2801638
6	2797307
7	2762791
6	2762576
6	2762576
6	2762567
1	2759923
1	2758296
7	2740210
3	2726624
7	2720559
7	2720471
7	2720384
7	2720352
7	2720119
5	2701345
5	2701345
11	2695770
7	2671505
11	2669435
10	2661539
1	2659554
5	2658605
5	2652981
5	2647971
5	2636571
11	2632847
8	2632506
11	2582126
1	2538944
7	2529747
3	2528314
10	2521476
10	2521396
10	2521345
5	2520023
5	2519910
9	2502403
8	2502092
8	2497800
11	2488085
2	2485358
5	2482895
8	2478647
8	2478565
8	2478148
1	2477003
1	2476967
4	2464071
1	2458848
4	2453280
1	2452547
5	2450395
1	2449125
5	2447877
11	2444374
11	2444205
5	2439766
5	2437123
12	2435922
6	2427031
10	2417311
10	2417311
10	2414685
7	2414556
11	2407263
8	2400189
8	2400180
8	2400176
8	2400175
8	2400173
8	2400127
8	2400079
11	2399162
7	2376550
4	2371216
1	2343275
6	2336823
6	2335752
5	2328546
5	2328492
5	2326758
6	2309794
3	2304613
5	2304494
6	2297211
1	2285057
1	2285056
8	2274876
8	2268763
5	2261273
5	2260039
2	2252087
1	2231396
1	2230657
4	2220629
3	2215514
10	2212066
1	2209986
1	2209974
1	2209865
1	2209770
12	2206442
12	2206442
1	2204227
3	2198655
3	2198331
11	2197852
12	2191755
12	2191739
12	2190973
6	2175229
6	2167691
6	2167475
3	2165059
3	2164894
1	2164684
11	2164530
1	2163645
2	2159335
11	2153378
1	2143376
1	2143029
3	2135700
6	2131184
6	2125122
6	2123574
6	2123558
6	2123283
6	2120820
9	2085742
9	2075375
10	2069847
10	2069664
11	2069430
11	2069265
8	2063133
3	2045741
3	2045562
3	2045548
2	2042602
8	2039802
3	1988984
3	1983312
3	1983023
3	1970337
6	1961833
1	1956665
11	1951626
11	1951529
11	1951528
8	1935921
11	1929010
11	1928981
7	1920071
7	1907495
7	1882091
1	1857489
10	1838691
12	1834476
10	1833594
10	1833585
10	1833557
10	1833554
8	1826202
7	1825022
2	1819132
4	1816692
11	1811100
11	1808298
1	1800479
11	1792116
6	1772413
3	1759950
10	1757454
1	1735308
1	1735172
1	1733892
1	1733645
7	1729270
1	1725499
5	1720580
3	1714053
12	1711495
2	1706389
7	1704759
1	1695438
2	1695090
1	1686623
6	1678993
11	1674977
11	1674977
11	1674970
1	1673970
11	1666209
1	1656072
4	1654784
10	1639016
7	1633856
11	1632814
3	1631673
8	1627568
12	1615536
12	1591361
12	1590886
12	1580224
9	1578238
11	1572242
1	1555635
1	1552068
1	1549149
3	1548949
3	1548949
3	1548949
3	1548949
3	1548949
3	1548948
3	1548946
3	1548946
3	1548946
3	1548945
3	1548945
3	1548944
3	1548944
3	1548944
3	1548944
3	1548944
3	1548942
3	1548941
3	1548941
3	1548940
3	1548940
3	1548940
3	1548940
3	1548940
3	1548939
3	1548939
3	1548939
3	1548938
3	1548938
3	1548938
3	1548938
3	1548938
3	1548938
3	1548938
3	1548938
3	1548938
3	1548938
3	1548938
3	1548937
3	1548937
3	1548937
3	1548937
3	1548937
3	1548937
3	1548937
3	1548937
3	1548936
3	1548936
3	1548936
3	1548936
3	1548936
3	1548936
3	1548936
3	1548935
3	1548935
3	1548935
3	1548935
3	1548935
3	1548935
3	1548935
3	1548935
3	1548935
3	1548935
3	1548935
3	1548935
3	1548935
3	1548935
3	1548935
3	1548935
3	1548935
3	1548933
3	1548933
3	1548931
3	1548931
3	1548931
3	1548931
3	1548929
3	1548929
3	1548928
3	1548928
3	1548928
3	1548928
3	1548927
3	1548927
3	1548927
3	1548926
3	1548926
3	1548926
3	1548926
3	1548926
3	1548925
3	1548925
3	1548924
3	1548921
3	1548921
3	1548920
3	1548917
3	1548917
3	1548913
3	1548912
3	1548909
3	1548908
3	1548906
3	1548903
3	1548902
3	1548902
3	1548899
3	1548897
3	1548896
3	1548895
3	1548895
3	1548894
3	1548893
3	1548893
3	1548887
3	1548887
3	1548887
3	1548887
3	1548886
3	1548882
3	1548882
3	1548881
3	1548880
3	1548880
3	1548879
3	1548877
3	1548877
3	1548875
3	1548873
3	1548873
3	1548872
3	1548870
3	1548869
3	1548865
3	1548864
3	1548859
3	1548856
3	1548851
3	1548851
3	1548851
3	1548851
3	1548851
3	1548851
3	1548849
3	1548847
3	1548841
3	1548841
3	1548841
3	1548839
3	1548839
3	1548839
3	1548839
3	1548839
3	1548839
3	1548839
3	1548839
3	1548839
3	1548838
3	1548836
3	1548836
3	1548836
3	1548836
3	1548836
3	1548834
3	1548834
3	1548834
3	1548834
3	1548833
3	1548832
3	1548832
3	1548832
3	1548829
3	1548827
3	1548825
3	1548825
3	1548823
3	1548822
3	1548822
3	1548822
3	1548817
3	1548815
3	1548813
3	1548809
3	1548809
3	1548807
3	1548802
3	1548794
3	1548793
3	1548783
3	1548780
3	1548778
3	1548776
3	1548776
3	1548776
3	1548773
3	1548772
3	1548770
3	1548770
3	1548765
3	1548765
3	1548765
3	1548765
3	1548764
3	1548763
3	1548758
3	1548750
3	1548749
3	1548749
3	1548747
3	1548746
3	1544396
3	1544359
7	1538039
3	1534788
5	1534669
2	1516816
11	1503808
2	1497842
9	1460111
1	1448848
10	1427444
8	1396849
12	1393873
12	1393615
5	1349127
2	1337645
8	1311743
8	1311729
11	1298336
7	1291779
1	1288854
1	1288786
9	1284119
7	1266584
7	1266582
2	1249927
1	1242926
11	1241903
11	1241051
2	1235746
4	1233443
1	1211570
11	1184569
3	1170464
3	1170323
3	1170044
3	1169533
3	1167200
3	1164617
3	1156789
3	1147939
2	1147397
3	1146796
8	1131593
8	1131530
1	1121641
7	1120412
7	1120336
7	1120133
6	1108344
11	1094644
3	1092280
11	1086036
3	1085079
3	1085077
5	1078003
5	1077730
5	1077550
5	1077496
8	1069954
8	1065404
8	1065293
3	1065196
1	1064209
1	1060590
12	1056931
3	1038733
3	1038693
3	1038639
7	1034579
7	1032994
12	1029936
5	1025289
12	1023099
2	1022345
1	4900816
1	5046282
1	89929
1	89929
1	89929
1	89929
1	89929
1	89931
10	89934
6	9039031
3	10184047
12	10310388
1	12458896
12	12567126
12	12900781
11	16412737
10	16542898
8	18207685
12	18943691
9	19321227
2	20197385
7	21342336
8	2168780
1	2262752
11	24804831
11	26335680
4	282657
11	28265820
5	28282101
8	28296178
2	28317045
2	302638
2	302644
3	30290774
2	31632174
1	32108759
2	34358943
5	34711317
1	3524990
10	36837183
3	3731606
1	3928598
11	39506869
6	4085013
8	4211433
8	426654
1	426709
2	42708902
4	4347141
2	438766
1	4393739
2	458949
8	4591054
2	4644367
1	4799366
3	4851507
1	496883
2	4969804
1	50303
12	5171803
1	5203809
10	5275512
10	528604
10	528613
10	528614
10	528617
6	528630
2	5295530
5	5309467
1	534514
1	5355261
5	5368233
7	5377122
1	5436087
7	5522275
5	5626954
8	5839414
6	5893175
10	5899858
8	5918082
4	5929814
3	5938410
1	6073477
3	610390
6	6106702
12	6186504
1	619049
9	6193728
6	6280464
12	6374966
6	6493484
2	6536504
2	6555862
6	6694819
11	6882304
1	6970049
12	7151757
11	7169444
12	7200872
2	7205090
1	7269799
7	7297262
11	7501840
7	751329
6	752083
11	7524810
3	7593860
11	7602998
12	7615918
11	7815313
10	7896073
5	801171
2	8015849
12	8317641
11	834268
8	8374138
6	838746
8	8398079
6	8437576
9	8453585
6	850181
11	8513081
7	8600897
11	8642717
8	8773040
12	8852017
5	8884580
11	8965719
10	910789
1	9117054
5	9176597
7	9222353
1	9261089
3	9317283
3	932796
3	932898
3	932939
3	932962
8	933054
11	9338347
1	970665
2	9719553
3	9864587
8	10106857
12	10169152
7	10272040
1	1033167
8	10333831
6	10394674
10	10424461
10	10697323
11	10713625
12	10940513
8	11004319
7	11064806
3	11474314
3	11487769
2	1155116
7	11565745
3	11626019
3	1168745
6	1168874
6	1169602
6	1169609
11	1169854
9	11709202
10	11787705
2	12097422
10	12130688
12	12184299
3	1224668
12	1224976
9	1225182
4	12256154
11	12288700
11	1243254
11	1243254
11	1243263
11	1243264
11	1243264
11	1243290
11	1243290
11	1243290
11	1243290
11	1243290
11	1243290
11	1243290
11	1243290
11	1243290
11	1243290
11	1243290
11	1243290
11	1243290
11	1243290
11	1243290
11	1243290
11	1243290
11	1243290
11	1243290
11	1243290
11	1243290
11	1243290
11	1243290
11	1243293
11	1243298
11	1243303
2	1243307
3	12435210
7	12714558
8	1292571
1	1293739
2	1297196
12	12984231
6	13080260
1	13408516
1	1341515
7	1341523
6	13424760
10	13522471
3	13601072
3	1379553
4	13797313
11	13969415
5	14164751
2	14348911
9	1445536
10	14473004
9	1464168
7	14643926
10	14681718
9	14740579
9	14844062
8	14929358
9	14975300
7	15019209
6	15027222
6	1521246
11	1521464
1	15221075
3	15283421
3	1534568
3	1534572
3	1534575
4	1534599
7	1535674
1	15371231
3	15395633
11	15449388
3	15483439
3	1549977
3	1550104
1	1550105
5	1550189
2	15515827
3	15548233
12	15585276
4	15641831
4	15956452
11	16013278
2	1621504
7	16218296
2	1630117
1	16314993
10	1631918
10	16326256
2	16483656
9	165106
9	1658031
9	1658032
9	1658047
9	1658063
9	16584782
4	16609954
7	16679978
3	1671736
5	16718408
6	16792035
6	16822237
10	1693200
2	16943273
2	16965638
4	1700849
4	17011295
12	17037037
9	1710868
4	17117269
8	1713280
2	17139117
7	17145225
5	17146316
5	1723598
2	17247079
2	1731690
2	1731854
2	1731880
9	1732472
4	17350044
12	17463078
7	17540468
7	17653286
6	1768792
10	17695643
4	17816231
10	17869365
11	17926033
11	17978856
4	17986148
2	18072583
7	18396618
2	18425713
11	18686775
8	18990500
1	19041983
4	19051008
7	19188105
12	19374616
8	19961484
10	20069486
2	20099868
7	20144129
8	20316535
9	20450089
9	20672748
7	20695949
9	20733965
8	20838426
8	2114630
8	2114856
4	2115012
1	21150862
1	2115585
1	2115592
1	2115594
1	2115596
1	2115603
1	2115603
1	2115606
1	2115622
1	2115647
1	2115668
1	2115691
1	2115733
1	2115772
9	2115780
3	2116333
5	2116642
8	21169131
5	21233504
9	21267633
3	21321578
1	2135240
10	21379383
3	21464346
3	2163922
3	2164358
9	2164405
11	21644401
1	21658086
9	21689596
10	21699168
3	21715836
4	21741900
7	21853565
9	21871717
2	21893948
7	21902859
10	21931078
1	21940581
1	21988458
8	22008315
5	22032371
9	22053527
5	22097666
1	2210288
2	22106372
4	22116554
4	2219994
12	22200096
2	22571388
11	226271
9	22628807
6	22664979
10	22770688
2	23011222
8	23032731
2	23091047
8	23152937
4	23292166
2	23431890
6	23455861
6	2354405
6	2354413
6	2354423
6	2354425
6	2354429
6	2354447
1	2354586
4	23552114
11	23601307
1	23614629
3	23830728
1	23955441
10	23982313
12	2410736
5	24110372
5	2417141
1	2417141
5	24177959
12	24241393
1	24451539
3	24469998
4	24542186
3	2463494
2	2464162
8	24641781
12	2464503
8	24645157
8	2464552
8	2464552
8	2464552
5	2464552
5	24660638
5	24703882
6	24708574
8	24734869
8	24753726
2	24794560
2	24844278
11	24864050
3	24986708
1	25008959
1	2513449
7	2513599
7	25157125
8	25188319
8	25351708
1	25357027
12	2544586
5	25465925
8	25563700
3	25617135
2	2564573
2	25649236
6	25850854
4	25977471
7	26011801
11	26013810
2	26085136
3	26141421
4	26158127
12	26168422
4	2626352
1	26270073
11	26308994
3	2631355
8	26314193
8	2636027
8	2636048
8	2636049
8	2636050
8	2636054
8	2636140
3	2636150
11	26365043
4	26390887
7	26441254
7	26550180
1	2667935
3	26680689
3	26721174
1	26825002
1	26880198
7	26887014
[truncated: 9,783 more rows]

## Sheet: Tos17 (3'end)
Chr	Coordinate
1	16048
1	34050
1	243308
1	305157
1	305396
1	394609
1	406462
1	407045
1	407335
1	408179
1	448616
1	480501
1	527321
1	542029
1	543092
1	563155
1	564192
1	567368
1	568919
1	576913
1	724492
1	724597
1	724708
1	725343
1	725537
1	845234
1	852761
1	852765
1	853706
1	854937
1	864147
1	865441
1	921044
1	921299
1	922075
1	922258
1	922271
1	922563
1	922716
1	923186
1	923361
1	924748
1	924847
1	924910
1	924996
1	958810
1	959715
1	960026
1	985756
1	986460
1	988784
1	1001573
1	1002084
1	1002088
1	1002482
1	1002970
1	1003905
1	1005738
1	1005958
1	1008463
1	1009950
1	1010963
1	1011402
1	1012206
1	1014230
1	1047803
1	1047807
1	1048807
1	1048834
1	1049371
1	1049919
1	1050625
1	1053447
1	1059793
1	1081010
1	1097213
1	1224039
1	1227897
1	1408569
1	1766429
1	1767739
1	1768048
1	1807280
1	1808934
1	1954757
1	1983905
1	2064162
1	2064872
1	2080928
1	2081050
1	2266966
1	2267279
1	2268286
1	2269335
1	2269636
1	2270033
1	2270099
1	2270448
1	2275819
1	2276086
1	2276101
1	2276929
1	2277132
1	2277207
1	2277502
1	2279657
1	2282036
1	2282752
1	2293751
1	2298049
1	2309369
1	2311581
1	2313040
1	2313087
1	2315216
1	2346050
1	2346098
1	2346348
1	2346944
1	2347321
1	2347429
1	2347703
1	2347917
1	2349959
1	2369372
1	2370859
1	2371744
1	2372655
1	2372736
1	2373000
1	2383864
1	2385245
1	2389458
1	2572441
1	2584250
1	2585875
1	2586735
1	2586981
1	2587218
1	2587503
1	2587616
1	2587908
1	2587923
1	2589854
1	2590502
1	2593034
1	2681611
1	2681628
1	2682299
1	2683612
1	2684322
1	2690685
1	2692126
1	2699631
1	2699705
1	2699706
1	2699839
1	2700244
1	2700784
1	2701163
1	2701321
1	2702936
1	2703313
1	2710639
1	2710887
1	2712167
1	2719522
1	2721850
1	2722326
1	2725544
1	2727987
1	2728080
1	2728163
1	2728217
1	2728543
1	2729596
1	2731276
1	2736395
1	2757970
1	2758459
1	2759054
1	2759419
1	2759468
1	2760129
1	2760704
1	2760728
1	2760788
1	2760833
1	2761601
1	2761605
1	2761614
1	2761705
1	2761881
1	2761986
1	2762853
1	2762892
1	2762896
1	2802528
1	2802985
1	2803767
1	2803837
1	2806926
1	2811659
1	2812704
1	2812841
1	2813243
1	2813447
1	2813957
1	2813975
1	2813989
1	2814150
1	2814565
1	2839863
1	2841529
1	2842739
1	2843973
1	2851859
1	2852354
1	2852741
1	2852745
1	2852761
1	2852981
1	2853039
1	2853715
1	2853727
1	2853812
1	2854084
1	2854335
1	2855112
1	2863210
1	2923180
1	2923718
1	2924154
1	2927617
1	2982796
1	3055030
1	3055707
1	3056675
1	3056793
1	3058256
1	3058476
1	3058824
1	3059500
1	3079044
1	3145007
1	3145920
1	3177508
1	3177897
1	3179185
1	3184090
1	3185679
1	3190889
1	3224462
1	3345778
1	3406977
1	3474968
1	3475191
1	3476306
1	3482681
1	3483234
1	3517387
1	3554891
1	3656366
1	3668565
1	3677703
1	3678404
1	3679128
1	3684075
1	3732062
1	3838073
1	3839969
1	3877339
1	3879972
1	3881142
1	3882458
1	3883268
1	3894137
1	3899014
1	3919204
1	3919767
1	3920718
1	3925564
1	3926111
1	3946544
1	3947018
1	3948128
1	4035914
1	4039251
1	4039363
1	4039768
1	4092758
1	4167580
1	4168075
1	4168280
1	4236690
1	4237059
1	4247405
1	4330885
1	4459135
1	4580920
1	4717576
1	4717860
1	4816410
1	4820898
1	4849211
1	4850804
1	4851744
1	4880932
1	4881481
1	4881629
1	4881946
1	4883447
1	4884667
1	4885362
1	4885688
1	4888090
1	4888712
1	4889298
1	4889316
1	4912888
1	4912944
1	5119488
1	5120209
1	5121206
1	5121314
1	5123079
1	5124820
1	5300093
1	5420511
1	5560894
1	5684856
1	5722771
1	5727243
1	5728451
1	5729405
1	5729585
1	5729644
1	5729810
1	5730732
1	5731685
1	5731994
1	5732897
1	5733879
1	5734079
1	5734280
1	5744477
1	5748212
1	5769250
1	5812856
1	5815899
1	5815932
1	5816435
1	5816990
1	5817304
1	5947172
1	6136940
1	6138624
1	6139530
1	6364673
1	6379779
1	6393306
1	6399296
1	6402800
1	6404279
1	6556173
1	6658789
1	6664543
1	6665842
1	6666705
1	6666934
1	6667457
1	6667464
1	6694107
1	6696217
1	6702005
1	6718329
1	6718336
1	6718350
1	6740254
1	6740380
1	6740515
1	6744706
1	6745058
1	6745078
1	6991155
1	7025855
1	7026092
1	7041236
1	7041782
1	7096051
1	7123665
1	7161828
1	7174386
1	7178817
1	7285755
1	7368652
1	7369114
1	7369326
1	7370702
1	7371401
1	7475307
1	7881109
1	7887652
1	7892192
1	7895203
1	7899578
1	8037940
1	8067532
1	8233916
1	8252787
1	8255973
1	8256114
1	8256634
1	8257240
1	8257592
1	8257612
1	8407026
1	8560986
1	8719042
1	8720181
1	8769405
1	8823093
1	8905565
1	8915792
1	8965368
1	8967817
1	9115803
1	9297316
1	9298059
1	9305902
1	9306082
1	9614035
1	9799500
1	9821753
1	9862021
1	9862222
1	9862274
1	9892993
1	9893027
1	9894313
1	10007512
1	10010608
1	10010840
1	10161706
1	10492500
1	10802896
1	11013755
1	12335270
1	12346878
1	12487286
1	12579719
1	12628859
1	12696307
1	12917467
1	12918041
1	13571602
1	13579997
1	13584050
1	13596499
1	13795398
1	13796562
1	14340781
1	14341141
1	14529544
1	14529675
1	14578856
1	14579246
1	14579282
1	14579589
1	14579608
1	14579875
1	14580239
1	14580298
1	14587577
1	14587764
1	14588734
1	14589161
1	14589573
1	14590820
1	14591153
1	14591249
1	14612790
1	14613693
1	14614651
1	14614655
1	14623574
1	14626589
1	14757780
1	14781390
1	15446858
1	16002389
1	16662890
1	18152821
1	18153721
1	18155211
1	18181826
1	18391901
1	18391902
1	18392172
1	18396597
1	18396914
1	18398723
1	18671587
1	18673027
1	18721339
1	18722960
1	19242380
1	19242490
1	19246098
1	19247457
1	19251778
1	19267893
1	20101496
1	20284736
1	20286533
1	20286854
1	20288039
1	20288084
1	20288487
1	20288843
1	20289069
1	20289352
1	20290418
1	20297818
1	20301345
1	20301553
1	20302217
1	20302373
1	20714345
1	20950277
1	20952829
1	21043998
1	21190398
1	21193072
1	21194718
1	21353574
1	21354108
1	21356773
1	21923806
1	21939460
1	21947108
1	22129209
1	22366464
1	22367372
1	22579701
1	22636007
1	22660490
1	22746164
1	23230628
1	23336829
1	23362263
1	23363793
1	23366163
1	23411475
1	23457468
1	23625449
1	23625474
1	23626284
1	23635125
1	23785444
1	23786546
1	23786656
1	23788548
1	23788782
1	23788870
1	23788907
1	23789177
1	23789663
1	23789773
1	23790008
1	23802123
1	23848139
1	23849078
1	23849515
1	23849552
1	23849960
1	23850200
1	23850330
1	23851421
1	23851458
1	23851563
1	23851571
1	23853651
1	23853665
1	24048107
1	24048388
1	24048686
1	24049390
1	24050221
1	24050667
1	24051411
1	24052244
1	24052545
1	24052818
1	24052851
1	24053089
1	24053158
1	24053200
1	24053474
1	24053608
1	24053672
1	24054165
1	24065171
1	24065183
1	24065271
1	24065533
1	24065565
1	24065824
1	24065927
1	24066039
1	24066106
1	24067382
1	24068345
1	24068661
1	24069637
1	24069997
1	24070210
1	24070489
1	24070860
1	24489359
1	24517411
1	24569368
1	24585279
1	24601327
1	24816768
1	25041797
1	25041900
1	25056455
1	25121167
1	25292571
1	25292948
1	25440281
1	25514841
1	26657109
1	26657578
1	26793001
1	26794044
1	26795102
1	26873166
1	27087310
1	27088186
1	27155045
1	27248519
1	27248795
1	27248804
1	27249392
1	27250312
1	27250774
1	27251872
1	27252113
1	27252767
1	27253552
1	27253589
1	27375030
1	27376225
1	27376625
1	27376744
1	27376761
1	27377295
1	27381500
1	27381772
1	27382012
1	27382080
1	27382309
1	27565845
1	27731120
1	28008083
1	28055906
1	28056254
1	28057074
1	28061977
1	28062481
1	28065579
1	28072459
1	28073815
1	28163094
1	28166035
1	28183288
1	28236568
1	28285056
1	28285173
1	28286167
1	28292138
1	28325604
1	28325700
1	28326186
1	28326249
1	28326292
1	28327894
1	28338318
1	28338333
1	28340891
1	28341141
1	28350149
1	28355068
1	28566691
1	28595547
1	28605416
1	28730899
1	28741923
1	28742960
1	28747810
1	28787612
1	28787988
1	28789887
1	28789962
1	28791074
1	28791572
1	28791987
1	28792148
1	28792189
1	28792445
1	28792930
1	28871493
1	28873596
1	28975074
1	28978926
1	28984925
1	29119655
1	29121925
1	29219367
1	29242196
1	29291065
1	29291179
1	29292127
1	29293098
1	29293544
1	29298694
1	29298698
1	29298871
1	29299377
1	29315691
1	29490248
1	29565298
1	29565837
1	29569655
1	29726909
1	29742390
1	29755958
1	29763901
1	29776441
1	29776780
1	29776785
1	29777532
1	29777566
1	29778492
1	29778842
1	29779028
1	29805252
1	29805600
1	29806064
1	29809100
1	29809204
1	29842966
1	29963675
1	29989642
1	29992889
1	29993968
1	29994040
1	29998533
1	29998606
1	30002712
1	30003486
1	30003818
1	30004541
1	30004829
1	30007366
1	30009951
1	30009955
1	30010001
1	30010336
1	30011239
1	30011578
1	30011620
1	30011697
1	30011983
1	30012301
1	30013281
1	30013727
1	30020612
1	30070063
1	30093232
1	30093298
1	30182158
1	30216342
1	30251108
1	30253734
1	30530503
1	30559798
1	30560330
1	30560843
1	30562151
1	30562281
1	30564435
1	30631565
1	30632457
1	30791345
1	30793760
1	30834121
1	30834773
1	30839992
1	30841312
1	30923384
1	30924214
1	30926154
1	30950097
1	30993247
1	30995383
1	30997387
1	31411301
1	31425226
1	31553580
1	31647194
1	31689055
1	31718554
1	31750073
1	31762255
1	31861577
1	31863785
1	31887264
1	32012370
1	32015670
1	32030246
1	32149127
1	32269843
1	32315268
1	32320357
1	32390847
1	32679774
1	32736187
1	32736480
1	32736495
1	32737076
1	32737833
1	32738267
1	32738292
1	32738765
1	32740154
1	32741484
1	32746411
1	32815857
1	32849389
1	32894876
1	32899586
1	32973913
1	33099998
1	33100415
1	33100867
1	33116934
1	33119329
1	33120447
1	33120613
1	33120993
1	33121189
1	33121250
1	33121499
1	33121591
1	33121842
1	33121872
1	33121929
1	33122030
1	33122085
1	33122157
1	33122297
1	33122415
1	33122434
1	33122562
1	33122758
1	33122794
1	33122849
1	33122988
1	33122996
1	33123089
1	33123095
1	33123099
1	33123150
1	33123223
1	33123275
1	33123327
1	33123414
1	33123418
1	33123568
1	33123697
1	33123747
1	33123973
1	33137562
1	33139957
1	33141241
1	33141621
1	33142127
1	33142500
1	33142557
1	33142658
1	33142713
1	33142785
1	33142925
1	33143043
1	33143062
1	33143190
1	33143386
1	33143616
1	33143624
1	33143717
1	33143723
1	33143778
1	33143851
1	33143903
1	33143955
1	33144042
1	33144046
1	33144325
1	33144375
1	33144476
1	33144479
1	33144544
1	33144574
1	33145074
1	33145266
1	33145449
1	33146366
1	33151473
1	33175280
1	33182151
1	33188637
1	33189511
1	33189935
1	33191380
1	33221503
1	33221507
1	33222056
1	33262482
1	33485103
1	33485932
1	33489948
1	33625203
1	33625271
1	33642479
1	33675359
1	33686470
1	33686477
1	33687311
1	33818030
1	33818033
1	33818563
1	33818728
1	33818799
1	33818837
1	33819313
1	33826416
1	33828314
1	33888006
1	33901523
1	34066581
1	34147891
1	34149372
1	34150632
1	34163858
1	34165477
1	34168997
1	34297515
1	34303661
1	34304916
1	34384671
1	34385966
1	34386773
1	34387997
1	34390364
1	34423486
1	34454153
1	34456659
1	34458692
1	34459056
1	34459743
1	34460485
1	34462640
1	34462881
1	34463448
1	34518568
1	34607598
1	34608190
1	34609884
1	34732597
1	34739178
1	34768310
1	34777286
1	34853931
1	34883482
1	34891901
1	34903657
1	35160278
1	35432001
1	35435580
1	35509995
1	35656411
1	35685617
1	35687903
1	35726174
1	35787650
1	35832515
1	36224202
1	36228032
1	36228142
1	36324981
1	36327915
1	36399577
1	36400124
1	36406012
1	36487926
1	36621727
1	36621764
1	36622634
1	36646095
1	36701772
1	37077558
1	37270988
1	37270989
1	37442016
1	37510172
1	37523660
1	37628030
1	37666102
1	37666888
1	37733560
1	37740882
1	37761302
1	37768404
1	37770620
1	37771484
1	37839582
1	37841895
1	37842287
1	38000013
1	38000839
1	38001047
1	38001454
1	38017802
1	38019445
1	38212953
1	38229934
1	38230404
1	38230652
1	38230985
1	38231249
1	38231704
1	38231777
1	38231878
1	38231945
1	38232159
1	38232169
1	38234424
1	38235608
1	38236861
1	38277599
1	38278627
1	38280696
1	38281063
1	38321660
1	38454438
1	38455108
1	38455250
1	38455446
1	38456711
1	38456759
1	38456891
1	38456895
1	38457040
1	38457322
1	38457445
1	38458561
1	38458629
1	38459070
1	38459074
1	38459107
1	38459920
1	38461192
1	38468421
1	38472391
1	38474193
1	38628610
1	38629999
1	38646590
1	38687209
1	38707258
1	38707492
1	38707823
1	38714430
1	38727111
1	38731749
1	38732520
1	38732532
1	38733006
1	38733138
1	38733530
1	38733817
1	38735012
1	38738216
1	38738498
1	38738716
1	38739624
1	38740476
1	38740955
1	38741084
1	38741119
1	38741191
1	38741225
1	38742014
1	38742286
1	38743370
1	38743444
1	38743591
1	38743802
1	38745281
1	38803053
1	38803284
1	38803291
1	38803564
1	38803715
1	38808847
1	38812387
1	38814410
1	38820254
1	38820275
1	38820908
1	38821865
1	38889856
1	38934141
1	38953008
1	38953955
1	38954693
1	38957328
1	38957769
1	38961882
1	38961916
1	38962040
1	38962905
1	38962972
1	38964274
1	38964637
1	38981537
1	38982165
1	38994200
1	38995761
1	39009802
1	39049238
1	39068533
1	39075178
1	39081778
1	39101774
1	39102857
1	39139171
1	39217421
1	39217956
1	39378908
1	39386426
1	39388846
1	39397259
1	39398096
1	39416826
1	39416945
1	39564557
1	39593162
1	39593694
1	39610709
1	39612748
1	39664564
1	39665229
1	39667075
1	39669698
1	39669915
1	39670139
1	39779721
1	39780982
1	39791785
1	39818641
1	39853836
1	39853865
1	39853968
1	39854970
1	39855900
1	39863949
1	39875192
1	39881590
1	39884986
1	39904710
1	40019343
1	40019360
1	40021333
1	40021847
1	40022046
1	40022101
1	40022252
1	40022277
1	40022523
1	40099337
1	40102138
1	40103263
1	40103382
1	40103523
1	40104546
1	40104862
1	40105885
1	40106173
1	40128825
1	40128921
1	40135136
1	40137366
1	40148466
1	40148599
1	40172375
1	40176455
1	40338302
1	40338359
1	40586280
1	40667867
1	40681322
1	40761523
1	40762247
1	40766305
1	40766587
1	40767328
1	40787391
1	40808178
1	40826205
1	40859692
1	41014437
1	41067548
1	41075699
1	41080560
1	41080778
1	41081097
1	41082463
1	41083083
1	41083493
1	41084147
1	41110367
1	41111450
1	41156281
1	41226511
1	41230793
1	41234222
1	41242459
1	41242989
1	41243763
1	41243989
1	41553316
1	41553733
1	41572017
1	41680099
1	41869117
1	41872425
1	41952813
1	41956913
1	41958222
1	41966441
1	41999203
1	42004616
1	42004735
1	42079650
1	42081237
1	42164287
1	42164396
1	42169681
1	42169742
1	42169805
1	42170103
1	42171188
1	42171290
1	42171484
1	42337343
1	42338297
1	42338625
1	42348503
1	42351375
1	42351709
1	42352197
1	42352573
1	42352928
1	42353070
1	42353215
1	42353594
1	42354053
1	42360025
1	42378109
1	42378636
1	42379349
1	42414402
1	42544240
1	42581327
1	42581555
1	42582413
1	42582433
1	42626329
1	42626497
1	42626618
1	42627404
1	42627822
1	42630180
1	42659107
1	42660879
1	42843919
1	42845071
1	42845564
1	42845766
1	42845822
1	42845834
1	42845873
1	42859826
1	42951029
1	42951988
1	42984949
1	43156720
1	43191573
2	52445
2	148467
2	148849
2	148997
2	149143
2	149187
2	150486
2	150494
2	150779
2	151400
2	151595
2	173844
2	173896
2	176080
2	176272
2	176498
2	176626
2	308606
2	348375
2	565951
2	572370
2	620547
2	620982
2	621040
2	648723
2	649228
2	650101
2	730807
2	730831
2	732004
2	770016
2	790816
2	790887
2	792314
2	792467
2	792575
2	792650
2	793417
2	823629
2	892706
2	893081
2	919312
2	925397
2	947711
2	978574
2	978626
2	978638
2	978781
2	978858
2	978872
2	978906
2	978912
2	978923
2	978973
2	979220
2	979227
2	979441
2	979688
2	979836
2	979862
2	979866
2	979908
2	979927
2	979975
2	979995
2	980018
2	980117
2	980269
2	980310
2	980390
2	980680
2	980708
2	980736
2	980748
2	980786
2	980886
2	980917
2	981038
2	981048
2	981207
2	981285
2	981302
2	981306
2	981309
2	981313
2	981326
2	981464
2	981468
2	981484
2	981747
2	981828
2	981831
2	981954
2	981961
2	982330
2	982364
2	982368
2	982383
2	982412
2	982472
2	982487
2	982532
2	982536
2	982540
2	982553
2	982557
2	982620
2	982645
2	982930
2	982961
2	982973
2	982997
2	983045
2	983068
2	983174
2	983240
2	983262
2	983276
2	983277
2	983296
2	983346
2	983368
2	983415
2	983458
2	983473
2	983477
2	983479
2	983490
2	983586
2	983638
2	983643
2	983677
2	983734
2	983750
2	983780
2	983829
2	983865
2	983880
2	983890
2	983957
2	983968
2	983996
2	984038
2	984049
2	984100
2	984157
2	984210
2	984213
2	984215
2	984412
2	984538
2	984570
2	984638
2	984658
2	984659
2	984767
2	984768
2	984796
2	984860
2	984876
2	984962
2	985041
2	985062
2	985201
2	985229
2	985397
2	985401
2	985614
2	985972
2	986258
2	986282
2	986289
2	986336
2	986387
2	986580
2	986743
2	986790
2	986925
2	987188
2	987655
2	987705
2	987818
2	987823
2	987866
2	987906
2	987930
2	987955
2	988259
2	988371
2	988445
2	988518
2	988521
2	988534
2	989439
2	989443
2	989523
2	989610
2	989701
2	990220
2	990272
2	994717
2	995616
2	996666
2	998248
2	998744
2	999655
2	1000585
2	1000848
2	1000865
2	1001000
2	1001297
2	1001326
2	1001787
2	1001791
2	1001840
2	1001946
2	1002023
2	1002160
2	1002234
2	1002503
2	1002510
2	1002886
2	1002994
2	1002995
2	1003044
2	1003135
2	1003146
2	1003150
2	1003179
2	1003545
2	1004255
2	1004443
2	1004641
2	1005008
2	1005090
2	1005148
2	1005162
2	1005188
2	1005212
2	1005575
2	1005801
2	1007909
2	1007911
2	1051440
2	1052203
2	1052382
2	1052578
2	1053144
2	1053535
2	1053539
2	1053573
2	1053631
2	1054858
2	1077518
2	1125678
2	1127052
2	1127064
2	1127114
2	1127800
2	1127928
2	1127977
2	1128158
2	1128165
2	1128543
2	1129433
2	1131957
2	1210544
2	1315705
2	1317142
2	1583593
2	1596666
2	1600534
2	1623632
2	1657973
2	1658028
2	1658362
2	1660108
2	1660653
2	1660788
2	1660798
2	1660862
2	1661094
2	1661145
2	1661361
2	1661443
2	1661487
2	1661628
2	1662023
2	1662457
2	1662586
2	1662597
2	1662826
2	1662967
2	1663030
2	1663120
2	1663504
2	1663575
2	1663644
2	1663703
2	1691882
2	1736543
2	1766657
2	1766705
2	1773830
2	1779299
2	1856332
2	1931825
2	1950597
2	2003079
2	2003977
2	2007904
2	2011208
2	2011591
2	2012436
2	2013010
2	2013339
2	2013373
2	2014109
2	2015513
2	2045157
2	2055366
2	2055732
2	2073585
2	2073850
2	2073907
2	2075159
2	2076184
2	2076984
2	2077532
2	2077597
2	2077978
2	2077998
2	2078162
2	2078276
2	2078536
2	2078763
2	2079346
2	2105569
2	2106123
2	2106362
2	2106708
2	2107528
2	2107939
2	2109537
2	2110052
2	2110259
2	2110994
2	2112658
2	2112927
2	2164943
2	2165478
2	2206383
2	2213971
2	2231590
2	2232553
2	2233018
2	2233366
2	2233405
2	2233867
2	2233970
2	2234116
2	2236637
2	2237072
2	2237358
2	2238415
2	2310471
2	2310678
2	2310858
2	2311143
2	2311251
2	2311261
2	2311424
2	2311449
2	2312139
2	2313093
2	2313126
2	2313445
2	2313549
2	2314271
2	2315252
2	2315682
2	2315876
2	2315986
2	2316262
2	2327815
2	2328001
2	2394087
2	2398451
2	2399896
2	2400631
2	2401016
2	2401142
2	2401351
2	2401473
2	2401505
2	2401552
2	2401941
2	2402384
2	2402410
2	2402466
2	2403178
2	2403366
2	2403701
2	2404066
2	2404174
2	2404375
2	2404894
2	2405715
2	2407358
2	2408175
2	2408232
2	2408934
2	2409573
2	2409738
2	2641979
2	2643175
2	2726193
2	2727298
2	2733714
2	2736727
2	2783631
2	2783859
2	2785724
2	2786347
2	2786729
2	2787436
2	2787891
2	2788162
2	2788567
2	2788864
2	2789701
2	2794135
2	2873758
2	2874004
2	2929875
2	2948369
2	3029066
2	3036495
2	3039496
2	3039534
2	3040501
2	3049374
2	3050456
2	3050523
2	3050882
2	3051053
2	3051782
2	3071181
2	3071944
2	3096649
2	3097670
2	3098164
2	3103144
2	3108019
2	3109101
2	3110715
2	3125190
2	3125896
2	3147664
2	3167100
2	3167753
2	3292365
2	3325916
2	3335270
2	3350340
2	3351749
2	3388143
2	3421171
2	3457500
2	3616209
2	3691959
2	3692458
2	3692906
2	3693684
2	3744225
2	3748877
2	3750431
2	4138080
2	4222502
2	4306727
2	4331555
2	4356047
2	4454119
2	4604627
2	4661090
2	4730928
2	4802745
2	4804347
2	4844176
2	4844233
2	4844687
2	4845053
2	4845227
2	4845768
2	4846100
2	4852281
2	4852700
2	5105380
2	5257072
2	5264280
2	5272538
2	5276323
2	5443142
2	5457416
2	5457866
2	5478114
2	5512583
2	5512774
2	5513192
2	5513230
2	5513266
2	5513600
2	5515604
2	5515910
2	5534808
2	5586983
2	5587140
2	5587458
2	5587990
2	5588190
2	5589888
2	5590655
2	5590716
2	5591049
2	5591065
2	5591146
2	5591266
2	5591359
2	5591484
2	5591549
2	5591640
2	5600412
2	5800971
2	5801869
2	5802815
2	5803145
2	5836582
2	5837492
2	5837874
2	5837898
2	5837923
2	5918394
2	6070203
2	6076462
2	6427049
2	6427628
2	6490669
2	6611344
2	6618209
2	6621997
2	6622311
2	6658473
2	6794091
2	6826336
2	7173550
2	7434848
2	7435030
2	7436652
2	7621159
2	7626741
2	7627306
2	8248037
2	8312508
2	8313689
2	8452719
2	8875164
2	9021983
2	9022477
2	9025962
2	9291282
2	9338458
2	9376999
2	9765441
2	9953743
2	9958785
2	10445407
2	10446353
2	10447021
2	10447060
2	10491158
2	10491250
2	10491699
2	10491761
2	10491788
2	10491798
2	10491908
2	10492841
2	10492923
2	10505626
2	10505692
2	10536683
2	10538466
2	11059313
2	11151975
2	11153376
2	11153867
2	11155703
2	11156356
2	11270633
2	11270871
2	11271321
2	11271926
2	11274157
2	11414105
2	11553877
2	12060392
2	12162199
2	12298439
2	12655568
2	12929798
2	13763219
2	15615282
2	16092253
2	16452019
2	16452266
2	16681884
2	17079250
2	17079567
2	17081235
2	17363544
2	17363900
2	17620047
2	17620486
2	17621097
2	17621523
2	17621618
2	17621714
2	17621854
2	17621889
2	17621952
2	17622376
2	17914297
2	17949075
2	18176108
2	18336237
2	18369718
2	18539106
2	18575729
2	18578279
2	18579253
2	18785127
2	19019671
2	19037147
2	19312132
2	19512010
2	19513877
2	19514039
2	19638444
2	19942630
2	20054389
2	20167265
2	20178376
2	20271767
2	20748015
2	20784088
2	20821878
2	20845402
2	20846921
2	20858807
2	20868909
2	20869567
2	20870592
2	20916530
2	20916691
2	20917131
2	20918524
2	20975576
2	20976788
2	20991053
2	20994755
2	21002250
2	21019014
2	21062329
2	21153289
2	21176361
2	21177126
2	21177648
2	21178009
2	21178671
2	21179020
2	21179257
2	21314404
2	21316034
2	22148222
2	22178249
2	22437527
2	22439292
[truncated: 8,220 more rows]
