# Supplementary material for: Transposable elements employ distinct integration strategies with respect to transcriptional landscapes in eukaryotic genomes
Source: Nucleic Acids Res. 2020 May 22;48(12):6685–98. doi: 10.1093/nar/gkaa370 (PMC7337890; doi:10.1093/nar/gkaa370)
Supplement: gkaa370_Supplemental_Files [file gkaa370_supplemental_files.zip › Table_S7.xlsx]

## Sheet: maize
gene_id	0_DAP_POL_LEAF	0_POL_INT	10DAP_Whole_seed	12_DAP_POL_LEAF	12_POL_INT	12DAP_Endopsperm	12DAP_Whole_seed	14DAP_Endopsperm	14DAP_Whole_seed	16DAP_Embryo	16DAP_Endosperm	16DAP_Whole_seed	18_DAP_POL_LEAF	18_POL_INT	18DAP_Embryo	18DAP_Endosperm	18DAP_Pericarp	18DAP_Whole_Seed	20DAP_Embryo	20DAP_Endosperm	20DAP_Whole_Seed	22DAP_Embryo	22DAP_Endosperm	22DAP_Whole_Seed	24_DAP_POL_LEAF	24_POL_INT	24DAP_Embryo	24DAP_Endosperm	24DAP_Whole_Seed	2DAP_Whole_seed	30_DAP_POL_LEAF	30_POL_INT	4DAP_Whole_Seed	6_DAP_POL_LEAF	6_DAS_GH_Coleoptile	6_POL_INT	6DAP_Whole_seed	6DAS_GH_Primary_Root	8DAP_Whole_Seed	alb_24h	alb_48h	alb_ctrl	BraceRoot_Node6_abvgrnd_V13	cold	CortPar_3d	CrownRoot_Node4_V7	CrownRoot_Node5_V13	CrownRoot_Node5_V7	CrownRoot_Nodes_1.3__V7
Zm00001d000001	8.31321	33.0902	18.4881	7.32898	18.7803	0.39988	11.1326	0.173097	5.25741	1.28833	0.15113	4.76882	8.45746	5.74911	0.577252	2.18469	55.9422	4.03631	0.617408	0.025783	3.74324	2.00148	0.0795393	3.19633	6.00917	5.33753	5.87595	0.0238827	2.31498	92.2387	7.23392	9.13656	33.417	17.9577	157.326	5.85544	45.4733	8.21997	21.5295	26.2508	15.2046	1.52928	2436.34	10.2307	2.47148	54.8442	47.0649	113.807	37.1245
Zm00001d000002	0.289635	0.815463	18.2278	0.15031	1.97903	103.142	61.4595	97.4447	65.2759	4.19415	55.5993	79.4055	0.177586	0.888436	4.87379	66.9062	5.7355	48.529	8.22125	55.0575	44.34	11.3926	60.0633	46.9439	0.376283	1.24673	9.453	67.303	56.5745	4.63148	0.294732	1.35415	5.79783	0.0869266	1.9647	0.713247	18.0469	0.48857	34.4612	0.255586	0.234474	0.0449306	11.964	3.06853	0.27411	1.41421	2.08083	1.23983	0.839052
Zm00001d000003	0	0	0	0	0	0	0	0	0	0	0	0	0	0.0256315	0	0	0	0	0	0	0	0	0	0	0	0	0	0	0	0.0380973	0	0	0	0	0	0	0	0	0	0	0	0	0	0	0	0	0	0	0
Zm00001d000004	19.6832	18.9883	18.668	25.5341	22.977	17.852	18.8476	24.3331	26.6947	21.848	17.633	23.6454	24.2971	24.6854	21.9683	21.3594	22.3095	20.5224	22.3691	16.154	18.5343	21.0589	12.3115	16.3564	26.5056	22.7801	27.8284	12.7533	17.9833	17.7302	25.5817	26.0968	20.3445	20.0044	20.8397	17.6415	18.9906	21.5323	20.3995	26.2559	34.2174	18.607	21.9129	6.69506	12.2801	26.8585	20.4866	25.7514	27.5967
Zm00001d000005	0.108452	1.20289	8.22095	0.110294	1.71528	7.96371	7.38814	3.92266	5.38654	17.745	1.03061	3.67769	0.182731	0.824079	17.5723	2.37455	3.38607	2.18634	21.269	0.935949	1.96856	19.4273	0.95567	2.39267	0.0430158	0.93251	14.7783	0.57233	2.0879	26.0679	0.138092	0.823967	23.5201	0.149324	11.2746	1.04861	14.9549	3.8015	9.38228	0.19834	0.153452	0.115854	4.30834	2.37023	0.620977	3.05347	2.6826	3.38033	2.41075
Zm00001d000006	0.269359	0.085903	0.0225338	0.419573	0	0	0	0	0	0	0	0	1.28115	0.095878	0	0	0.0747713	0	0	0	0.0211272	0	0	0	0.6897	0.225191	0	0	0.0611831	0	1.10926	0.0682905	0	0.684921	0.44106	0.554167	0.0536197	1.26283	0.0580792	1.75722	1.00868	0.494725	0.384397	0	1.31133	251.057	19.0837	23.4657	170.054
Zm00001d000008	0	0	0	0.0282966	0	0	0	0	0	0	0	0	0.126135	0	0	0	0	0	0	0	0	0	0	0	0	0	0	0	0	0	0.256721	0	0	0.271969	0.0209915	0	0	0.0897227	0	0.788129	0.34791	0.803163	0	0	0.107765	48.1804	3.94234	3.6775	36.5416
Zm00001d000009	0.0110825	0	7.88473	0.05199	0.060917	32.0162	22.4072	26.5193	22.8522	0.327946	19.2803	28.1987	0	0	0.113135	26.9019	1.08051	23.8134	0.854415	22.109	15.9038	0.810463	23.738	17.1933	0	0	0.354173	17.1837	12.8273	0	0.0151317	0	0.0507473	0	0	0	0.31207	0	8.06235	0	0	0	0	0	0	0	0	0	0
Zm00001d000011	1.05618	2.97881	3.24393	0.542861	2.67462	1.42871	2.93768	0.819118	1.66969	0.502361	0.370459	1.11231	1.35359	2.0361	0.728073	1.2009	1.9425	0.935301	0.899679	0.707605	0.849738	2.15006	0.603668	1.19026	1.29889	1.79262	1.45057	0.372427	0.751535	3.69824	1.28463	1.52249	3.15157	0.890437	1.08946	3.18962	4.34966	0.829011	2.76916	1.82478	1.75096	1.74239	2.69903	0.420736	0.728322	3.18997	2.75342	1.65599	2.36494
Zm00001d000012	0	0.0170262	0	0.0609775	0	0.0429833	0.0910947	0.0366207	0	0.0709023	0.0858667	0.09309	0.47352	0.0395924	0	0.0433857	0.125003	0	0	0.0517684	0.0201795	0	0.0497678	0.102709	0.441818	0	0	0.0921854	0.022656	0.335394	2.27556	0.0552245	0	0.155028	0.752477	0.0318915	0	0.800086	0	0.446838	1.78011	0.322035	0.10964	0.151423	0.681646	1.85923	0.360118	0.504063	1.41852
Zm00001d000013	0	0	0	0	0	0	0	0	0	0	0	0	0	0	0	0	0	0	0	0	0	0	0	0	0	0	0	0	0	0	0	0	0	0	0	0	0	0	0	0	0	0	0	0.00590516	0	0	0	0	0
Zm00001d000016	2.73842	9.36633	0.0619077	0.207322	0.192561	0	0.431171	0	0	0	0	0.178496	0	0	0	0	0.525125	0.187184	0	0	0.113766	0	0	0.124751	1.32908	0.118628	0	0.08824	0.217863	0	0.975055	5.44278	0.135026	1.42168	0	0	0	0	0	1.26682	6.09887	0.850748	0	0.105871	0	0	0.120302	0.120165	0
Zm00001d000017	0.301984	0.009019	0	0.201314	0.312715	0	0	0	0	0	0	0	0.0991134	0.14426	0	0	0.212062	0	0	0	0	0	0	0.0189742	1.03601	0.0265196	0	0	0.0299384	0	1.32127	0.538769	0	0.174526	0.425047	0.0904605	0	0.532064	0	2.05802	3.83346	0.208194	0.159761	0.0118631	1.00206	4.28538	0.842755	0.763849	3.33738
Zm00001d000018	0.272933	0.0443675	0	0.0106553	0.584218	0	0	0	0	0	0	0	0.368844	0.276782	0	0	0.298201	0.0280754	0	0	0.0175731	0	0	0.0156959	0.386699	0.120309	0	0	0.0127818	0.411764	2.02055	0.793286	0	0.21193	1.04783	0.166816	0	1.16544	0.016186	1.61861	3.35065	0.702911	0.0954009	0.400076	2.47574	4.97925	1.07149	1.07461	5.68769
Zm00001d000019	93.4867	74.6091	105.192	200.367	92.3557	75.6754	87.6224	82.3978	81.2646	25.0225	37.1377	111.171	152.023	79.0322	46.084	57.7552	92.8461	70.551	54.212	27.3014	35.0356	53.3464	24.2026	51.9677	101.317	92.2173	51.8561	30.3275	53.6418	74.6839	135.06	102.209	89.7072	101.967	93.2891	87.2472	76.1325	113.794	99.3367	138.307	133.887	129.437	119.705	248.078	91.9926	113.739	82.9638	72.9431	91.2054
Zm00001d000020	8.12938	0	0	15.8918	0	0.024723	0	0	0	0.1139	0	0	23.5788	0.134279	0	0	0.099762	0.113026	0	0	0	0	0	0	13.2799	0	0	0.098541	0	0	8.9355	0	0	6.01115	0.30465	10.3337	0	0.264369	0	3.34739	2.73607	12.426	0.566831	7.66509	0.272267	0	0.463228	0.738343	0.254736
Zm00001d000021	32.1808	88.1778	197.253	34.3672	120.57	190.624	215.228	251.979	245.843	146.407	175.073	268.347	39.2578	78.8383	213.732	302.959	263.143	263.534	332.543	233.317	243.536	379.751	191.766	222.999	43.0169	81.2613	347.889	192.111	220.817	137.568	92.195	95.6257	163.907	36.7439	119.88	60.2851	170.848	142.791	199.328	53.334	54.4528	15.4071	183.316	17.6373	181.337	637.562	345.764	404.214	433.619
Zm00001d000023	3.90833	3.51911	4.79744	2.74479	3.40392	5.21214	5.46428	5.46482	5.43478	4.19891	2.41013	5.04845	3.19232	3.45524	5.32444	5.03451	2.85844	4.59135	6.06846	2.69394	3.48357	6.33353	2.4822	3.55072	2.36213	4.36871	5.0433	1.97141	3.09409	5.19745	3.56471	4.15764	6.02101	3.5421	4.24679	4.43719	5.01772	3.03348	5.08657	2.19462	1.76642	1.57714	2.68922	1.20508	2.47026	3.5127	2.65632	2.7698	2.81556
Zm00001d000025	0	0	0	0	0	0	0	0	0	0	0	0	0	0	0	0	0	0	0	0	0	0	0	0	0	0	0	0	0	0	0	0	0	0	0	0	0	0	0	0	0	0	0	0	0	0	0	0	0
Zm00001d000026	0	0.0281359	0.0209631	0.0624385	0	0.150877	0.0487426	0.45106	0.158318	0	0.046905	0.232179	0.0491413	0	0	0.158995	0.0635539	0.0303751	0.134166	0.171092	0.0665363	0	0.211598	0.179578	0	0.0554265	0.0397361	0.483303	0.278267	0.0252738	0	0	0.0635225	0.0410918	0.0273411	0.0399881	0.0319607	0.0264447	0.21893	0	0.00543475	0.00746673	0.0281434	0	0.0105349	0.00978807	0.00510628	0.0566658	0.0245485
Zm00001d000027	1.00957	3.89836	3.89155	1.2873	3.06686	3.53169	3.73115	3.59916	3.22238	1.70698	1.93858	3.15965	2.13475	2.81354	3.47888	3.37305	2.95678	3.36624	4.56952	2.31268	3.16827	4.9289	1.97029	2.26708	1.40054	3.75025	5.11558	1.99862	2.18372	4.00825	2.17096	3.79622	4.18819	2.16692	1.27429	5.71906	5.82077	0.626028	4.35621	1.11811	0.950925	0.939436	1.53733	0.44861	0.982087	1.64039	1.76886	1.39138	1.72645
Zm00001d000028	4.52368	7.33154	1.52166	5.58361	3.47268	0.0575328	0.914056	0.046028	0.297031	0.066317	0.136827	0.337963	5.19813	3.02303	0	0.0792378	0.81319	0.357271	0	0.0793516	0.136636	0.103236	0.0481672	0.193811	4.89865	3.55124	0.0248433	0	0.189766	1.72767	5.04197	3.3268	1.90893	4.92096	1.38214	6.90177	1.85412	4.17581	0.90982	7.89016	8.28623	7.87041	0.875979	5.15158	1.16995	3.85075	2.68038	3.43979	4.62756
Zm00001d000029	61.023	115.704	76.9245	65.9175	90.15	29.8133	60.8602	27.8722	47.7454	17.2867	17.7679	34.0386	75.0858	82.0649	29.2166	29.6981	71.3655	28.896	36.1654	23.9981	29.7701	44.5321	25.4667	30.1431	74.917	91.8359	45.7087	29.2521	34.3787	47.051	78.3769	78.8615	56.5427	79.8892	27.2224	100.91	83.2866	44.8401	62.5813	58.7269	61.3329	41.623	51.0064	32.7335	58.8406	80.0519	72.84	65.9834	71.431
Zm00001d000030	18.2341	20.9127	34.5356	20.6308	30.1135	60.8821	47.3292	58.416	54.455	42.7384	36.5588	46.4279	21.5672	30.2116	48.3376	41.2151	24.3908	36.3146	45.6665	20.1878	22.8252	41.4841	20.4285	24.0644	18.4514	35.3757	36.7184	17.9788	20.7106	32.7983	21.4803	36.6598	28.9731	18.6713	31.6095	26.4206	28.531	23.5952	37.611	17.4043	15.5272	12.0281	26.461	11.0216	16.1931	27.7771	24.8977	24.4818	27.2973
Zm00001d000032	0	0	0.409281	0	0	0.098322	0.147979	0	0	1.42989	0	0	0	0	0.94513	0	0	0	0.852632	0	0	0.810903	0	0	0	0	2.00567	0	0	0	0	0	0	0	0	0	0	0	0	0	0	0	0.0749767	0	0	0	0.605354	0.548773	0.557524
Zm00001d000034	0.0701399	0.619045	6.01917	0.108684	1.18217	11.7094	8.38873	9.81991	8.31936	4.72023	2.9283	6.17558	0.134492	1.59176	7.7135	5.51137	1.37832	4.36709	8.52023	1.23239	2.23903	8.38484	1.13685	2.59222	0.286944	1.168	7.26416	1.12183	2.98977	9.01085	0.196255	1.08456	7.48556	0.0841313	9.32089	0.369476	4.97121	5.55309	6.38084	0.0830509	0.178582	0.0084458	3.87341	1.00333	1.08977	2.72639	2.20898	2.63741	1.53696
Zm00001d000035	1.27254	2.89634	3.07078	2.29706	3.22839	4.8147	4.12236	3.88368	3.76444	1.97047	2.50237	3.54028	1.67354	4.61806	4.24656	3.80423	3.06905	3.817	4.06131	3.0295	2.9414	5.01415	3.19536	3.26908	1.8899	2.78934	4.04989	2.13475	2.51479	3.26869	1.68547	3.39781	2.53692	1.82433	2.91781	4.24369	3.60193	2.42914	3.13802	2.52106	2.88377	1.35356	3.22152	1.02313	1.76922	3.14134	3.1973	2.95825	2.4498
Zm00001d000036	0	0	0	0	0	0	0	0	0	0	0	0	0	0	0	0	0	0	0	0	0	0	0	0	0	0	0	0	0	0	0	0	0	0	0	0	0	0	0	0	0	0	0	0	0	0	0	0	0
Zm00001d000037	0	0	0	0	0	0	0	0	0	0	0.285504	0	0	0	0	0	0	0.037335	0	0	0.0275287	0	0	0	0.107478	0	0	0	0	0	0	0	0	0	0.057218	0	0	0.503665	0	0	0.319966	0	0	0.0252495	0.522297	0.885701	0.216075	0.386749	2.03584
Zm00001d000038	0.0512485	0.478063	1.85018	0	0.218506	6.59358	4.62578	1.96083	1.71791	4.29678	5.56422	2.63046	0	0.0876647	4.07398	2.65683	1.04703	5.39269	2.57784	2.11508	2.30964	2.63044	2.49374	3.00842	0.0724555	0.074961	2.26226	0.983683	1.4162	2.45609	0	0.166762	1.4578	0.0859903	2.75597	0.0645415	1.62371	1.21221	1.36779	0.475748	0.38196	0.0946248	1.7608	1.11816	0.243745	0.593114	0.623731	1.02915	0.761071
Zm00001d000039	0.31161	3.14587	17.4768	0.204717	6.15714	13.8804	15.6004	9.57439	12.5053	14.7805	5.3597	8.42242	0.129372	3.08654	11.8907	7.59602	12.5782	7.20455	11.868	4.18909	5.53947	11.2285	4.27077	5.70359	0.0476634	3.26663	9.90946	2.23658	3.48651	24.6509	0.298447	2.28612	23.6953	0.161198	9.95972	1.7091	21.7802	6.17553	15.6393	0.549713	0.458692	0.474803	8.99588	2.42625	2.52582	4.25148	4.47684	5.40822	3.89838
Zm00001d000040	5.3151	30.8987	26.2905	4.63495	24.3291	7.7359	16.9597	4.83756	11.3652	3.93	8.07705	12.0895	6.82894	21.9594	5.61767	5.40441	35.1842	9.86818	4.6968	3.44997	4.97282	5.61196	3.21427	6.8957	9.56833	18.955	5.00105	3.19319	5.26922	10.9841	7.86118	25.7233	16.0765	10.8055	5.97846	23.7352	16.0248	13.0247	14.2806	11.0355	10.2414	9.46127	13.6292	13.4949	15.2453	16.6222	20.5332	17.7553	14.7677
Zm00001d000041	5.8672	19.615	20.4661	4.4516	14.0732	5.6501	14.5413	3.31349	8.30851	2.72826	2.54953	5.13023	4.7817	7.6609	3.41103	3.51843	24.5283	4.00689	3.39335	1.72089	3.65672	3.49428	1.55138	3.24837	4.87572	10.3827	2.84647	1.26884	2.3157	9.01157	4.7461	9.02979	13.1531	6.322	5.31747	16.5961	13.8912	5.55099	14.148	4.24463	3.51429	2.65822	7.07438	3.279	7.88338	10.2908	13.081	13.9657	8.80201
Zm00001d000042	1.22861	4.92169	5.97576	1.95002	5.52625	4.73426	5.83481	3.65218	3.79378	4.09642	3.35938	4.63743	1.63941	5.32699	4.51488	3.4466	2.76804	3.6172	5.44695	1.50486	2.27852	6.44777	1.71867	2.68515	1.37152	6.06932	5.93374	1.22098	2.31828	8.04699	1.80912	5.65046	8.36095	1.83904	4.39254	6.5342	8.03114	3.63697	5.97839	1.49472	1.30367	0.781906	5.45103	3.63598	4.24245	5.32313	5.29317	3.7271	4.57039
Zm00001d000044	0	0	0	0	0	0	0	0	0	0	0	0	0	0	0.093272	0	0	0	0	0	0	0	0	0	0	0	0	0	0	0	0	0	0	0	0	0	0	0	0	0	0	0.0152304	0	0	0	0	0	0	0
Zm00001d000045	26.527	48.6922	13.5509	6.29057	21.3435	8.46347	12.3767	5.96521	7.17526	18.8365	12.4685	5.61534	7.31735	15.0719	12.6508	3.19065	25.5909	9.51373	5.92041	2.78448	2.93541	5.59624	2.85942	4.87924	9.77294	28.7824	6.1591	3.70619	5.13112	11.8097	20.0911	26.2905	9.87262	25.3161	6.89389	24.2234	14.5581	11.4128	8.36706	37.3695	29.3112	26.9074	8.84056	10.0531	5.57571	15.8769	20.1893	10.3484	19.9865
Zm00001d000046	19.2445	50.5789	31.4817	18.0836	40.3036	15.3793	28.5095	11.6705	19.4933	8.44189	13.0741	14.0687	28.5493	33.5277	12.692	10.332	45.971	12.1104	9.33261	4.6156	8.17733	10.9361	4.5655	8.26513	23.8471	39.7213	9.25422	3.82658	6.6444	25.1006	36.6013	31.4798	27.7662	28.2253	20.7605	45.3742	45.6947	24.1547	24.8974	55.0924	48.7298	15.2238	20.3367	14.6207	23.4539	20.8772	19.7281	19.0769	22.2271
Zm00001d000051	0	0	0.0358397	0	0.166057	0	0	0	0	0	0	0	0.107221	0.0810495	0	0	0	0.0416013	0.050409	0.0208926	0.0255716	0.079407	0.0562023	0.0295889	0	0	0.034158	0	0.0486373	0.043034	0.0479996	0	0.18949	0	0	0	0.19897	0	0	0	0	0	0	0.0369653	0	0	0	0.0739967	0.0144526
Zm00001d000052	2.44819	6.41478	4.84339	2.47688	4.14036	2.55966	4.33427	1.45311	1.93232	3.81106	0.930711	1.65135	2.59233	4.83413	5.65123	1.61942	3.3427	1.47429	7.88413	0.635762	1.92124	9.60322	0.537925	1.93283	2.57965	5.03932	9.24942	0.288207	1.16362	8.37484	2.71101	4.62069	6.26619	4.25949	4.16421	8.56613	7.2568	2.26624	4.16117	4.23839	3.96645	3.40233	4.75068	0.865962	2.28879	5.81958	5.53415	4.98182	5.16393
Zm00001d000053	7.39708	11.5875	11.6249	6.51093	11.5538	15.3999	13.5309	11.9203	10.6219	18.3097	14.5454	12.7307	8.20017	10.3991	12.5706	8.09876	9.82532	9.06431	13.3228	4.78278	5.53215	12.602	5.51845	7.07811	7.53735	12.3078	8.68969	4.45219	5.22543	10.3098	8.86998	11.1211	9.36243	8.28846	12.3538	10.4609	15.1436	11.386	12.0282	9.98901	8.55448	6.69356	8.62656	6.39577	9.26219	9.5072	9.66785	10.8156	11.433
Zm00001d000055	0	0.120451	0.0180029	0	0	0	0	0	0	0.0109342	0	0	0	0.0365165	0	0	0	0	0	0	0	0	0	0	0	0	0.00972053	0	0	0.287111	0	0	0.19074	0	0.270975	0.0085132	0.0923305	6.716	0.0194666	0.037046	0.0356573	0.0393855	2.7661	0.0172689	3.19125	4.9687	4.04312	5.98651	4.94212
Zm00001d000058	0	0	0	0	0	0	0	0	0	0	0	0	0	0	0	0	0	0	0	0	0	0	0	0	0	0	0	0	0	0	0	0	0	0	0	0	0	0	0	0	0	0	0	0	0	0	0	0	0
Zm00001d000060	59.9615	0.146686	0.020669	15.6169	0.0457958	0.0217088	0.0650034	0	0.135424	0.0373247	0.0574293	0.0258802	7.78435	0	0	0	0.0518903	0	0	0	0	0	0	0.0135381	5.17837	0	0	0	0	0.0239758	2.34887	0	0	36.9021	0.998759	4.93367	0.0263735	1.29957	0.0237995	35.153	39.8986	158.418	0	73.4675	0.350037	4.88081	0.116597	0.484238	4.52473
Zm00001d000061	0	0.12148	1.18296	0	0.289614	0	0	0	0	0.0438323	0.041272	0	0	0.0506955	0	0	0	0	0	0	0	0	0	0	0	0.168928	0	0	0	0.137866	0	0	0.351857	0	0	0.180605	0.559708	0	1.08475	0.0324303	0	0.0331161	0	0.0365635	0	0	0	0.0057672	0
Zm00001d000062	0	0	0	0	0	0	0	0	0	0	0	0	0	0	0	0	0	0	0	0	0	0	0	0	0	0	0	0	0	0	0	0	0	0	0.0416743	0	0	0.160106	0	0	0	0	0	0	0	0	0	0	0
Zm00001d000064	0	0.106974	0.0872797	0	0	0	0.0244929	0	0	0	0	0	0	0	0	0	0	0.0237766	0	0	0	0	0	0	0	0	0	0	0	0	0.346641	0	0	0	3.61879	0.062151	0	1.89347	0.0680895	0.0369442	0	0	0	0.0373957	0	0.0531457	0.00449058	0.0138132	0
Zm00001d000065	0.323776	0.803067	1.94848	0	0.37048	0.536583	1.55621	0.217525	0.420446	1.14365	1.03241	0	0	1.03988	1.49964	0.20359	1.60202	0.998497	1.44754	0.229066	0.344652	2.23639	0.176833	0.624072	0	0.521017	1.53698	0.10014	0.413535	3.15422	0	0.117694	1.36633	0.159526	0.437986	1.27897	3.97051	0.301431	1.61079	1.11712	0.96289	1.80064	0.242705	0.536862	0.0442827	1.30453	1.02594	0.525698	0.986375
Zm00001d000066	0	0	0	0	0	0.0229271	0.0265216	0	0	0.0341353	0	0.0293437	0	0	0.0282534	0	0	0.0273031	0	0.0191319	0	0	0	0	0	0	0	0	0	0	0	0	0	0	0.049455	0	0	0	0	0	0	0	0	0	0	0.00971443	0	0	0
Zm00001d000067	0	0	0	0	0.143655	0.0428402	0	0	0.0569657	0.104726	0.132627	0.086568	0	0	0	0	0	0	0	0	0	0.0640397	0	0	0	0	0	0	0	0	0	0	0	0	0	0	0	0.0895087	0	0	0	0	0	0.117488	0	0	0	0	0
Zm00001d000070	38.6065	143.526	0	26.7899	26.6859	0	0	0.0981817	0.122444	0	0.19664	0.0669717	43.9763	15.4007	0	0	0	0	0	0	0	0	0	0	16.4581	11.9422	0	0	0	0.0620093	22.9945	3.84377	0.199186	66.4165	0.0856687	60.9198	0.331211	0.108172	0.114393	10.2404	5.1469	9.72827	0.351796	13.4097	0	4.30093	26.1205	17.4536	1.03436
Zm00001d000071	39.6019	5.67132	2.72386	64.7143	6.2392	0.383707	2.26515	0.34213	1.1209	0.285218	0.153798	0.644652	60.8535	4.81027	0.16218	0.284122	3.1386	0.529113	0.255834	0	0.388552	0.271871	0.00957227	0.439495	53.974	5.87373	0.481294	0.0142236	0.222499	1.53816	41.2826	3.63588	1.31904	43.1562	0.123743	6.61689	2.26453	0.0996203	1.7906	36.4462	30.7554	54.619	1.03265	5.58115	0.0965572	0.791919	0.936969	0.502202	0.703182
Zm00001d000072	10.4281	11.0398	9.40505	17.0433	3.55085	0.285438	2.14258	0.283448	1.71212	0.999622	0.276205	1.08513	18.6496	2.3779	1.06627	0.817679	2.24309	0.901529	2.47532	0.0556215	0.979697	4.07784	0.0851084	1.15173	15.3654	1.78029	9.82697	0.1114	1.72737	35.4504	16.2877	1.55835	36.8563	14.6859	8.22267	5.20927	16.4376	0.445508	10.8721	18.1913	18.9606	13.507	24.969	9.46002	1.28194	2.4388	6.074	4.48125	1.68876
Zm00001d000074	1.07653	1.93569	3.12799	0.425538	1.30352	0.484369	1.28585	0.699344	1.6346	3.09443	0.250147	1.4675	1.43155	2.11702	2.23495	0.540129	1.27267	1.08463	3.32295	0.34053	0.925644	2.73533	0.492112	1.48806	0.468017	1.391	3.27069	0.357881	1.12695	3.60283	0.399374	1.85584	2.66836	1.6338	3.41758	1.90572	2.95931	1.86352	3.25764	1.22816	0.858332	0.54312	2.06725	0.534362	1.55501	2.86491	2.33036	2.19368	2.56536
Zm00001d000076	0.111872	0.175262	0.117448	0.181427	0.235229	0.276774	0.269864	0.265221	0.180557	0.150811	0.086645	0.176081	0.199884	0.276965	0.255157	0.131266	0.115642	0.131316	0.364654	0.0819233	0.100148	0.267042	0.0846668	0.165897	0.089321	0.218916	0.21669	0.0753514	0.10061	0.240865	0.163106	0.236312	0.27664	0.161084	0.230344	0.258024	0.174291	0.129466	0.178034	0.106142	0.0776961	0.08132	0.193542	0.0668539	0.102745	0.223911	0.15838	0.0839895	0.088147
Zm00001d000077	0.554117	0.778095	0.840394	0.564353	1.36664	0.967068	0.737361	0.782836	0.823068	0.556894	0.309367	0.864224	0.755953	1.55743	1.04033	0.624841	0.640688	0.469907	1.28078	0.414508	0.549409	1.12586	0.498786	0.628735	0.666597	1.2015	0.976343	0.408342	0.663412	1.11621	0.665686	1.39566	1.23712	0.610683	1.25101	1.10089	0.690309	1.5702	0.815106	0.446438	0.355223	0.352564	0.981593	0.317914	0.384747	1.06517	0.714263	0.570847	0.637692
Zm00001d000079	0	0	0	0	0	0.0398133	0.0899587	0	0.047165	0	0	0	0	0	0	0.0251146	0.0255433	0	0	0	0.0152581	0	0	0	0	0	0	0	0.0192531	0	0	0	0	0	0.0111532	0	0	0.0337623	0	0	0	0	0	0	0	0	0	0	0
Zm00001d000080	14.1657	9.94019	7.42026	18.8835	12.0973	12.2328	9.80339	12.818	10.2019	2.47902	7.64091	11.6175	17.0962	13.6176	5.44166	14.8609	6.87884	11.114	6.48241	12.4572	12.1382	8.09086	11.9281	11.0206	14.8188	12.9552	5.58701	10.4849	10.7519	8.65595	13.3413	12.4368	8.96637	10.7381	6.63994	12.0159	9.75634	7.89115	9.23574	4.57404	4.49101	3.1109	7.1366	3.82529	9.15137	9.16656	7.86868	6.94116	6.51668
Zm00001d000081	0	0.0116188	0	0.0380822	0	0	0	0	0	0	0	0.034626	0	0	0	0	0	0	0	0	0	0	0	0	0	0	0	0	0	0	0	0	0.00456137	0	0	0	0	0	0	0	0	0	0	0	0	0	0	0	0
Zm00001d000082	0	0	0	0	0	0	0	0	0	0	0	0	0	0	0	0	0	0	0	0	0	0	0	0	0	0	0	0	0.014746	0	0	0	0	0	0	0	0	0	0	0	0	0	0	0	0	0	0	0	0
Zm00001d000083	0	0	0	0	0	0	0	0	0	0	0	0	0	0	0	0	0	0	0	0	0	0	0	0	0	0	0	0	0	0	0	0	0	0	0	0	0	0	0	0	0	0	0	0	0	0	0	0	0
Zm00001d000085	1.43594	2.54088	2.88859	0.859269	1.92364	1.81489	2.70293	1.0879	1.23062	1.36686	0.465481	0.959768	0.846668	2.37206	2.10034	1.09939	2.05681	1.09946	3.14554	0.467387	0.856768	2.5129	0.480241	0.844687	1.38409	2.08264	2.64344	0.169105	0.620506	2.46476	1.71887	2.71493	2.72862	1.3261	2.89856	2.91027	3.64087	3.229	2.23725	2.09578	1.67653	1.78408	2.80299	0.812866	5.56742	2.99648	3.65488	3.62436	2.93006
Zm00001d000086	2.41512	2.85072	0.927136	2.42195	3.29609	3.05082	2.29577	3.73987	3.21281	0.24566	1.38678	2.46458	2.76229	2.77304	0.324107	1.92759	0.900234	0.947902	0.400761	0.99689	1.03729	0.530659	1.19386	1.27724	3.16837	3.55514	0.429008	0.705837	0.951132	0.627445	2.95205	4.57638	0.936103	3.09895	0.443843	4.11545	0.698749	0.633606	1.74218	2.29878	2.16318	1.55024	0.424309	0.289542	2.10617	1.02544	0.674543	1.11269	0.850047
Zm00001d000087	0.329821	0.318897	0.266795	0.185724	0.267954	0.397048	0.308722	0.419803	0.259082	0.211366	0.0903136	0.279266	0.18498	0.281341	0.341621	0.191421	0.140457	0.140885	0.436591	0.0780237	0.186455	0.521252	0.10665	0.172647	0.170455	0.304961	0.44554	0.0517419	0.141575	0.424403	0.247033	0.350181	0.386657	0.180869	0.195502	0.381418	0.2483	0.0934735	0.268067	0.152762	0.123501	0.135149	0.33628	0.0370912	0.162295	0.297773	0.279374	0.19238	0.242193
Zm00001d000089	0	0	0	0	0	0	0	0	0	0	0	0	0	0	0	0	0	0	0	0	0.00724703	0	0	0	0	0.0143929	0	0	0	0	0	0	0.0167149	0	0	0.0123803	0	0.0106159	0.0151249	0	0	0.00375237	0	0	0.0137844	0	0.00733635	0.00283156	0
Zm00001d000092	0	0	0	0	0	0	0	0	0	0	0	0	0	0	0.064092	0	0	0	0	0	0	0	0	0	0	0	0	0	0	0	0	0	0	0	0	0	0	0.107767	0	1.44655	1.404	0.259768	0.0550957	0.280731	0	0.0952283	0.649992	0.164573	0.314755
Zm00001d000093	0.113795	0.219429	0.263406	0.526516	0.445051	0.377627	0.397263	0.453473	0.258924	0.699511	0.234043	0.362823	0.329661	0.51234	0.64733	0.248568	0.196982	0.212956	0.57015	0.1021	0.161295	0.466755	0.0839047	0.167019	0.210019	0.352453	0.5736	0.0410046	0.136832	0.539305	0.329232	0.478679	0.832331	0.192995	0.407215	0.256676	0.289078	0.2867	0.406336	0.233849	0.180982	0.221427	0.376982	0.244488	0.233656	0.316102	0.228689	0.264383	0.200274
Zm00001d000094	0	0.0102936	0	0	0.022339	0	0	0	0	0	0.0587875	0	0	0.0124545	0.0128822	0.00871973	0.022403	0.0337277	0	0.0162397	0	0.0110216	0.0227064	0.0109489	0.032317	0	0	0.0284685	0	0	0.0117439	0.0174862	0	0.0222591	0	0	0	0.0135566	0.0189458	0	0.0172143	0.00555423	0	0.0031834	0.00704893	0	0.0191943	0.016508	0.00396803
Zm00001d000095	0	0.072298	0.101873	0.483196	0.30993	0	0	0	0	0	0	0	0	0.371084	0	0	0	0.14762	0	0	0	0	0	0.113018	0	0	0	0	0.0629183	0.152473	0.175828	0.206295	0.049609	0	0	0.097631	0	0	0	0.567213	1.09027	0.409313	0	0.095576	0.143971	0.209905	0.211932	0.228972	0.39153
Zm00001d000096	0	0	0	0	0	0	0	0	0	0	0	0	0	0	0	0	0	0	0	0	0	0	0	0	0	0	0	0	0	0	0	0	0	0	0	0	0	0	0	0	0	0	0	0	0	0	0	0	0
Zm00001d000097	0	0	0	0	0	0	0	0	0	0	0	0	0	0	0	0	0	0	0	0	0	0	0	0	0	0	0	0	0	0	0	0	0	0	0	0	0	0	0	0	0	0	0	0	0	0	0	0	0
Zm00001d000098	1.26188	2.48773	7.01901	1.61573	4.79381	7.56284	8.2763	6.59495	8.12039	4.30977	6.02026	7.33747	1.46806	4.07381	4.55255	6.63633	8.17276	5.15311	4.42516	4.26453	5.10877	5.13967	4.3745	5.11079	1.31299	3.36142	5.00227	3.09285	4.34757	6.0521	1.6057	2.87419	6.77509	1.36802	3.68924	2.68553	6.84765	3.08881	6.87082	0.918381	1.16284	0.448085	3.80717	2.25295	1.98804	2.82174	2.33615	2.3828	2.45576
Zm00001d000099	1.53079	6.3849	6.82281	1.81736	6.6033	13.021	9.8729	12.1499	11.318	9.41898	6.11016	10.1318	1.45105	4.78704	14.144	9.04387	5.73339	7.56273	13.6282	4.56654	4.93329	12.4874	3.56297	5.0969	1.26381	4.50662	10.4238	3.21894	4.61514	8.59905	2.28356	3.77677	7.84427	1.26371	14.3805	3.15899	6.43483	7.62201	8.02429	1.66877	1.53134	0.623418	7.54938	2.61623	5.52057	8.23334	12.096	10.4715	5.54874
Zm00001d000101	0	0	0	0	0	0	0	0	0	0	0	0	0	0	0	0	0	0	0	0	0	0	0	0	0	0	0	0	0	0	0	0	0	0	0	0	0	0	0	0	0	0	0	0	0	0	0	0	0
Zm00001d000102	7.0678	9.65579	13.7287	9.46883	12.9723	21.5861	18.1397	25.6291	22.6487	11.0876	11.2515	21.5609	8.28359	13.3641	17.8989	16.4635	9.41517	13.383	18.2026	8.07203	9.12772	14.1482	6.19984	8.50501	10.0255	13.5325	12.7514	5.03852	7.87703	12.2539	9.35792	13.6636	12.9076	9.37027	17.7485	10.961	11.5189	13.0463	15.4255	6.10032	5.86801	3.56518	12.829	3.27052	7.83722	12.9461	11.5636	12.7693	12.9309
Zm00001d000104	0	0	0.104793	0	0	0.0358463	0.12828	0	0	0	0	0.263211	0.277513	0	0	0.160915	0	0.137402	0	0	0.110732	0	0.10605	0.192783	0	0	0	0.131346	0.091844	0.194695	0	0	0	0	0.050124	0.0646695	0	0.104308	0	0	0	0	0	0	0	0	0.0276603	0	0
Zm00001d000105	0	0	0.0260262	0	0	0.100155	0.0827099	0.059576	0.0643565	0	0.101249	0.118084	0	0	0	0.202088	0	0	0	0.200979	0.0679903	0	0	0.0517969	0	0	0.0307053	0	0.0678369	0	0	0	0	0	0	0	0	0	0.0233527	0	0	0	0	0	0	0.0393593	0.0358209	0	0.0164146
Zm00001d000106	0	0	0	0	0	0	0	0	0	0	0	0	0	0	0	0	0	0	0	0	0	0	0	0	0	0	0	0	0	0	0	0	0	0	0	0	0	0	0	0	0	0	0	0	0	0	0	0	0
Zm00001d000107	0	0.17673	3.10473	0.0353358	0.0170496	0.00396743	0.0905664	0	0.0467008	0.315171	0	0.024715	0.114864	0	0.540154	0	0	0	0.950885	0	0.0236801	1.42429	0	0.0592071	0.024871	0.0773015	1.72073	0	0.102832	9.06705	0.0778935	0.0287557	10.139	0	4.42276	0.027262	18.2186	6.46	6.79075	0	0	0	45.0974	3.79255	178.575	10.3353	52.6548	64.2022	35.0632
Zm00001d000109	0	0	0	0	0.00524405	0	0	0	0	0	0	0	0	0	0	0	0	0	0	0.00393277	0.00374173	0	0	0	0	0	0.0034542	0	0	0	0	0	0	0	0.00352529	0	0	0	0	0	0	0	0	0	0	0	0	0	0
Zm00001d000110	8.94299	10.4878	13.9248	8.90844	13.0074	13.717	15.0642	16.0451	16.2614	9.07704	8.07338	13.3169	9.39954	13.4053	11.4627	12.8855	10.4882	10.861	13.3091	7.75684	9.18681	12.6608	6.01028	8.25374	7.76504	12.4728	10.8914	6.94604	8.59253	19.6243	10.7876	10.8751	20.6605	9.06888	15.4008	11.9402	18.0363	12.2274	16.5067	9.5336	8.32293	8.31782	12.1983	7.34921	13.193	14.3014	12.0991	12.4079	12.0364
Zm00001d000111	0	0.189391	0	0	0	0	0	0	0	0.341912	0	0	0	0	0.429894	0	0	0	0	0	0	0	0	0	0	0	0.0680283	0	0	0	0	0	0	0	0	0	0	0.17696	0	0	0	0	0	0.0262529	0.0533723	0	0	0	0
Zm00001d000112	52.795	85.6839	30.5383	50.1444	119.516	11.7806	21.6708	28.5255	40.7697	21.5393	45.4608	32.2357	51.8407	52.8608	23.4272	24.0311	99.9371	25.9123	7.40001	17.766	18.3732	6.53959	13.2538	15.7144	86.9488	155.915	4.44318	15.5795	17.1258	6.43685	56.4427	67.7241	10.0892	65.7886	14.4448	50.8918	15.2421	26.5538	25.5393	26.9168	49.6854	23.6544	32.8009	80.5706	34.7445	74.5249	53.981	45.8636	77.1798
Zm00001d000113	3.71986	3.35113	1.40438	2.37244	1.94411	0.822409	1.25789	1.28617	2.0633	0.88402	0.808411	1.71777	1.91509	2.85045	1.52674	1.19667	1.23526	0.983822	1.45685	0.881135	0.972311	1.72483	0.802534	0.704839	3.0352	2.57233	1.45329	0.677205	0.910263	1.28655	2.05035	2.34602	1.68444	2.68181	1.56389	4.28508	1.69167	0.999577	1.48028	1.88885	2.70182	2.32494	1.96325	2.11718	1.02639	1.34741	2.63553	1.47523	2.06614
Zm00001d000115	0	0	0	0	0	0	0	0	0	0	0	0	0	0	0	0	0	0	0	0	0	0	0	0	0	0	0	0	0	0	0	0	0	0	0	0	0	0	0	0	0	0	0	0	0	0	0	0	0
Zm00001d000116	36.2901	104.802	113.713	71.9664	93.0465	26.253	78.3689	20.8485	53.668	13.8399	11.4977	36.3395	42.4126	74.941	17.0302	20.1106	101.641	21.2029	19.9968	8.14352	15.6988	20.3215	8.72571	16.0498	86.6248	74.5976	22.6684	11.9223	16.1077	47.3385	59.4641	71.3924	58.4324	47.029	32.4653	109.178	79.38	45.011	71.4551	100.715	89.4432	80.9344	43.2869	49.7451	118.105	63.5218	72.9082	66.5777	62.991
Zm00001d000117	0.396309	9.16093	0.575374	0.020281	1.05876	0	0.376537	0	0.0950747	0	0.0317077	0.073153	0.0466696	0.0247048	0	0.0925993	2.10691	0	0	0	0.0318823	0	0	0.0821092	0.343631	0.385252	0	0	0.0372284	0.68606	0.173333	0.189656	0.391357	0.600742	12.7728	0.3429	0.543914	29.1452	0.227702	0.630839	0.409974	0.895036	12.809	4.0016	23.7462	4.08013	5.21758	9.63696	4.4352
Zm00001d000118	0	0	0	0	0	0.022067	0	0	0	0	0	0	0	0	0	0	0	0	0	0.0104625	0	0	0	0	0	0	0	0	0	0	0	0	0	0	0.0238322	0	0	0	0	0	0	0	0	0	0	0	0	0	0
Zm00001d000120	53.2071	48.3227	109.783	93.6171	66.1459	211.112	143.028	273.83	244.522	94.7091	131.451	158.199	77.525	75.5356	145.355	167.297	67.3456	142.98	109.459	83.6956	90.3179	74.9066	50.1465	67.8927	72.5734	59.8713	96.8691	48.5785	68.5753	72.7473	48.7609	56.1236	61.6926	56.6962	135.943	55.0215	55.0051	113.766	127.041	49.0093	53.6754	28.047	110.44	18.6797	32.1462	83.1884	73.802	99.8962	70.1083
Zm00001d000121	0	0	0	0	0	0	0	0	0	0	0	0	0	0.058937	0	0	0	0	0.113584	0	0	0	0	0	0	0	0	0	0	0	0	0	0	0	0	0	0	0	0	0	0	0.019747	0	0.0528037	0	0	0	0	0
Zm00001d000122	0.256802	0.435229	1.78703	0.244393	0.578304	2.85331	2.12677	1.54812	1.54875	3.01051	0.595175	1.28859	0.248318	0.371528	4.76727	0.985724	0.463803	0.900251	5.7147	0.474175	0.710972	6.0214	0.479821	0.966952	0.157237	0.542257	4.16779	0.311014	0.744391	3.90271	0.300536	0.416699	3.34598	0.233222	4.2163	0.35775	3.54273	2.17065	1.96491	0.294556	0.328558	0.38836	2.4685	0.929353	1.04071	1.34725	1.26984	1.47037	1.23798
Zm00001d000123	123.037	21.5632	15.5504	81.5224	16.6121	33.5858	25.9352	42.8016	38.3285	24.2222	38.1073	37.2918	62.9239	12.9919	26.7122	34.8957	14.4654	30.4612	28.6248	20.6255	20.9764	26.5943	16.0111	17.051	78.9484	18.1126	24.2391	18.4601	18.8706	14.9185	61.5291	14.5274	14.3617	77.7215	11.3109	23.2889	15.2807	7.17638	23.2469	73.3627	93.6604	97.7974	17.331	76.1627	6.22988	9.86461	9.79757	8.73396	9.65771
Zm00001d000124	44.1382	10.866	17.4286	40.3152	19.6163	7.87523	13.731	8.09937	15.0333	6.21988	5.06539	12.5686	37.4442	16.7902	11.1748	9.94701	24.2438	9.44369	13.0292	5.13007	8.37172	13.5997	4.77298	7.93836	39.5055	22.3842	14.5495	4.29105	7.58148	13.7152	37.5162	20.1449	16.2687	24.9371	15.3939	12.3667	13.0871	12.187	13.6029	9.79719	11.0992	4.05425	20.1568	11.1142	18.5614	18.7048	12.2406	13.0416	16.0889
Zm00001d000126	169.444	95.5046	101.819	229.139	50.2508	47.8375	76.6084	22.4829	40.9732	12.4363	19.5567	15.1942	197.475	18.1822	29.1643	20.0073	106.284	27.6106	21.1778	9.83494	17.6418	27.0102	6.59784	11.8011	207.452	49.7119	15.7785	5.97057	8.34175	43.6787	163.759	36.0926	23.7081	89.8042	25.7985	53.9425	166.253	17.9693	69.0849	28.5915	44.9624	3.10242	67.8882	11.4402	40.9906	39.9309	66.6142	67.1691	90.3286
Zm00001d000128	0	16.0776	0.24838	0.0238448	1.23628	2.92054	2.56685	26.7215	14.0664	3.61264	344.059	67.8694	0	0.441213	0.761768	56.9791	3.20468	109.297	3.57907	80.8556	63.0406	3.74233	92.8485	71.5425	0.0996175	0.090392	6.20833	185.655	135.868	0	0	0	0	0	0.0262007	4.87631	0	0.511196	5.90376	0	0	0	0.378053	0	1.23591	9.81898	31.0221	6.04702	4.45738
Zm00001d000133	83.514	75.2294	26.3088	61.0151	21.8487	12.6954	19.9938	6.46802	13.6972	64.6083	3.56236	11.0998	51.0157	15.003	93.1516	8.12658	15.3464	9.38359	106.629	3.87034	10.2701	112.141	3.96968	12.6069	51.6082	15.4217	105.894	2.62332	9.73998	6.78923	57.5263	12.196	9.35247	53.9986	7.74402	25.5369	10.0628	18.8891	16.7836	23.9472	23.4765	42.9633	46.4201	47.766	23.403	66.3915	117.026	99.8598	37.8358
Zm00001d000134	0	0	1.27934	0	0	0.934927	1.35128	0.872547	3.20172	0	0.122518	3.34232	0	0	0	0.82392	0.286032	1.17843	0.112096	0.288963	1.0487	0.0991317	0.164413	0.870907	0	0	0.162271	0.286777	0.751898	0	0	0	0	0	0	0	0	0	0.137852	0	0	0	0	0	0	0	0	0	0
Zm00001d000135	2.9027	6.93808	14.6737	2.16359	11.564	3.58835	8.31812	3.30813	4.59168	16.8693	2.71467	5.58832	3.08854	11.1779	12.6841	2.08206	10.9822	3.81623	12.2484	1.18453	2.57069	13.2723	1.19363	3.09343	3.77564	11.7158	15.7118	1.1387	3.49713	11.6567	3.3646	13.0745	12.407	3.23442	8.70746	7.60494	11.5826	6.90318	7.90346	4.0839	3.15007	1.88654	8.22401	2.4657	4.87001	6.79103	7.0919	7.90752	6.89289
Zm00001d000137	1.30433	0.736803	1.61404	1.14152	0.488016	1.86965	2.00749	1.13192	1.25425	1.01703	0.612707	0.719473	0.852745	0.771784	1.38698	0.961618	0.742672	0.760197	1.48366	0.457569	0.716344	1.67935	0.452725	0.830282	1.1885	0.475836	1.39761	0.342876	0.462072	2.02614	1.05479	0.578736	1.88896	1.02965	0.966012	0.902786	3.08586	0.718905	1.71341	0.818763	0.681114	0.682542	1.117	0.73267	0.813816	0.820228	1.00904	0.980363	0.878823
Zm00001d000139	0	0	0	0.375974	0	0	0	0	0.050151	0	0	0	0	0	0	0	0	0	0	0	0	0	0	0	0.130209	0	0	0	0	0	0	0	0	0	0.195214	0	0.104483	0	0.034037	0.043763	0.101177	0.0612406	0	0	0.121814	0	0.0479038	0.160982	0.0948847
Zm00001d000140	0	0	0	0	0	0.0118721	0	0	0.0210032	0	0.015309	0	0	0	0	0.0079328	0.0203953	0.0124888	0	0	0.00854497	0	0.0072466	0.00887413	0	0	0.0108507	0.00782697	0.0278648	0	0	0	0	0	0	0	0	0	0	0	0	0	0	0	0	0	0	0	0
Zm00001d000141	0	0.356158	0.797888	0	0	0.148525	0.441631	0.061907	0.325056	5.20054	0.249855	0.566267	0	0	1.96216	0.0502473	0	0.254274	0.904771	0	0.05376	1.8445	0	0.106584	0	0	0.405841	0	0.0725727	4.69692	0	0.236587	3.83493	0	1.7195	0	2.5414	0.488576	0.95917	0	0.0374465	0	1.19326	0.581968	0	1.35434	1.179	0.931617	1.5255
Zm00001d000142	0	0	0	0	0	0	0	0	0	0	0	0	0	0	0	0	0	0	0	0	0	0	0	0	0	0	0	0	0	0	0	0	0	0	0	0	0	0	0	0	0	0	0	0	0	0	0	0	0
Zm00001d000143	0.21815	2.08907	2.54185	0.270453	3.09735	0.814841	1.31893	0.365103	1.51501	4.67924	0.0716939	1.0424	0.307512	3.04251	8.61661	0.681764	1.50476	0.829098	8.46856	0.132701	0.787864	7.84866	0.130429	0.852702	0.506173	2.36748	6.13126	0.12743	1.04441	5.19017	0.548428	3.2437	4.71162	0.23806	2.77842	1.10559	3.63288	7.37307	2.57087	0.564162	0.550387	0.526054	3.93429	1.07026	7.98057	3.92451	5.25781	6.05039	4.82545
Zm00001d000145	0	0	0	0	0	0	0	0	0	0	0	0	0	0	0	0	0	0	0	0	0	0	0	0	0	0	0	0	0	0	0	0	0	0	0	0	0	0	0	0	0	0	0	0	0	0	0	0	0
Zm00001d000147	0	0.264108	0.501383	0.072914	0.535369	0.138418	0.236973	0.20216	0.138563	0.153742	0.5437	0.480236	0	0.460132	0.0713465	0.183572	0.140317	0.43213	0.178228	0.159342	0.347381	0.228363	0.102202	0.286503	0	0.407651	0.154988	0.237917	0.407669	4.2137	0.0225868	0.469191	2.60049	0.27117	1.07317	0.244713	1.32408	7.8993	0.676416	0.121775	0.0765862	0.179227	0.873485	0.43841	2.69768	2.6412	1.78292	2.45799	2.91523
Zm00001d000150	0.372167	0.720017	0.975902	0.371391	0.566836	0.394929	0.746736	0.400851	0.618455	0.225353	0.122854	0.498097	0.564533	0.856159	0.473746	0.303985	0.568277	0.243013	0.530411	0.174919	0.201496	0.476541	0.208275	0.267763	0.74848	0.803187	0.742926	0.128186	0.231522	0.626322	0.665528	0.957785	0.852829	0.52263	0.311363	0.909119	0.718449	0.187412	0.700147	0.336693	0.376493	0.287317	1.06704	0.129837	0.548015	0.930002	0.720922	0.704065	0.670862
Zm00001d000152	0.353243	0.457352	0.419502	0.37154	0.368517	0.631601	0.466936	0.756562	0.494307	0.347921	0.156561	0.304334	0.242141	0.776215	0.454376	0.317137	0.257663	0.403754	0.58278	0.314106	0.271663	0.546632	0.310914	0.278615	0.307009	0.39459	0.515606	0.130757	0.16835	0.43189	0.396628	0.442647	0.541978	0.331883	0.360189	0.55044	0.40882	0.23995	0.471461	0.179585	0.146198	0.195687	0.509427	0.040954	0.216094	0.438117	0.386358	0.355334	0.439443
Zm00001d000153	7.82139	10.9051	22.217	12.0657	9.98168	46.1728	33.5506	32.7701	25.8713	34.9874	12.9499	18.7073	11.0192	10.3595	42.4084	17.7534	11.6704	15.7599	42.7565	9.56142	13.1652	40.0545	7.61176	11.4332	12.5501	11.3524	28.2171	6.53442	9.32096	29.6261	11.971	12.3739	27.7374	10.3225	49.9726	11.0861	24.6673	23.3885	25.246	16.9258	13.5565	7.2858	22.7632	9.78171	10.3173	16.8466	16.2047	22.2981	14.5093
Zm00001d000154	0	0.282376	0	0	0.247051	0.105292	0.152572	0	0	0	0.171017	0	0	0.221968	0.125684	0	0.285487	0.568277	0	0	0	0	0	0	0	0	0	0.0842233	0	0	0	0	0	0	0.03998	0	0	0.445277	0	8.06899	12.1242	0.47987	0	1.21116	0	0.0932823	2.86053	0.495948	0.796967
Zm00001d000156	0	0	0	0	0	0	0.0133594	0	0	0	0.0143861	0	0	0.0110028	0	0	0	0	0.0098106	0	0	0	0	0	0	0	0	0	0	0.0134838	0	0	0	0	0	0	0	0	0	0	0	0	0	0	0	0	0	0	0.0039006
Zm00001d000157	0	0	0	0	0	0	0	0	0	0	0	0	0	0	0	0	0	0	0	0	0	0	0	0	0	0	0	0	0	0	0	0	0	0	0	0	0	0	0	0	0	0	0	0	0	0	0	0	0
Zm00001d000158	0.884354	0.0669575	0.0189294	1.4709	0.0524888	0	0	0	0.0254403	0	0	0	0.989591	0.0155207	0.00675757	0.00771	0	0	0	0	0	0.0129518	0	0.0204023	0.68941	0	0	0	0	0.640769	0.352619	0	0.255742	0.874425	0.767527	0.054315	0.106637	2.22756	0.0994279	0.669177	0.281486	1.29683	0.229195	0.90072	0.0283116	0.891428	1.0315	0.965641	0.785554
Zm00001d000159	0	0	0	0	0	0	0	0	0	0	0	0	0	0	0	0	0	0	0	0	0	0	0	0	0	0	0	0	0	0	0	0	0	0	0	0	0	0	0	0	0	0.0113942	0	0	0	0	0	0.00647013	0.0310832
Zm00001d000160	0	0	0	0.0423646	0	0.00656597	0.0496736	0	0	0	0	0	0.0352757	0	0	0.00682883	0	0	0	0	0	0	0	0	0	0	0	0	0	0.0397177	0	0	0.0544607	0	0.00833153	0.0173064	0	0	0	0.0305875	0.0145156	0.0116896	0	0.0287709	0	0	0	0.013079	0.0140349
Zm00001d000161	0.752048	0	162.328	0.285477	4.45745	125.823	253.34	39.482	199.368	1.42056	5.68037	136.669	0	0	1.48013	53.0128	28.3504	69.5295	4.90615	9.36542	37.4744	7.64608	12.7532	46.0277	0	0	4.65507	9.91655	35.9868	2.92881	0.367026	0	0.834233	0	2.09127	0	1.13134	0	26.7241	0	0	0	2.80629	0	0	0	0	0	0
Zm00001d000162	0	0.0062615	0	0	0	0	0	0.0287729	0	0	0	0	0.0328473	0	0	0	0	0.0198127	0	0	0	0	0	0	0	0	0.0122962	0	0.0125623	0	0	0	0	0	0	0	0	0.0128744	0	0	0	0	0	0.00387373	0	0	0	0	0
Zm00001d000163	0	0.0094784	0	0	0	0	0	0	0	0.141867	0	0	0	0	0.13825	0	0	0	0.569995	0	0.0228363	0.152899	0	0.0364406	0	0	0.380439	0	0.0146651	0	0	0	0	0	0.0841566	0.139994	0	1.47392	0	0	0.00462313	0	0.233671	0.0464242	4.43053	40.7496	8.7127	3.46776	41.885
Zm00001d000164	31.7146	26.314	1.36743	29.406	8.11984	0.0397958	0.432993	0	0.12241	0.0212859	0.0650627	0	24.4066	6.60008	0	0.009288	0.214663	0	0	0	0.0097099	0	0	0	14.5409	10.1435	0	0	0	1.12638	17.8679	7.42439	1.67116	38.8948	0.186847	28.1165	1.7274	0.0713406	1.06715	23.3091	15.965	51.5219	4.92301	39.0558	0	0.00886277	0.557629	0.0213984	0.0107378
Zm00001d000165	1.22421	6.41549	5.62857	0.375611	7.05179	3.15819	3.88627	1.87554	2.38445	10.9663	1.53478	2.43127	1.75721	5.81128	12.4088	0.888655	7.9535	1.57233	11.0258	0.329834	1.14746	11.4508	0.351194	1.31314	0.8847	8.52185	10.7208	0.115111	1.46483	11.1056	1.25626	7.85844	7.72387	1.53335	4.87118	14.3372	8.249	3.91071	5.29162	2.92204	3.03084	2.59644	4.53246	2.07958	2.66359	5.96306	5.06134	4.25555	4.82953
Zm00001d000166	4.61507	6.37058	9.44249	4.24409	7.15135	4.39571	7.76246	4.51043	6.48142	2.1653	1.73981	5.39886	4.68622	7.54798	3.25744	4.15353	7.87113	3.8996	3.83589	2.48474	3.00595	4.24997	2.49826	3.40396	3.76656	5.68792	4.10095	1.90237	2.95707	8.15523	5.97143	6.86575	8.93111	4.55731	4.67321	6.80788	10.5792	4.50059	8.70133	2.78959	2.71579	1.65307	4.43258	2.16007	4.18226	5.90688	5.45349	3.84883	4.40542
Zm00001d000168	0.557512	8.48231	36.5651	1.39136	4.43093	48.6732	36.4104	15.6243	20.6207	142.751	2.88086	8.73006	1.58351	5.64128	141.343	7.05107	5.06804	8.53932	136.069	1.41846	9.46483	108.94	1.68152	10.8234	0.979743	5.4057	60.1797	0.936572	6.22642	64.0941	1.6178	3.67781	40.9536	1.35105	96.3011	3.73169	30.1888	61.622	20.6013	2.65208	2.54772	1.09	19.8926	8.8664	9.87285	27.2243	25.9836	39.5321	21.7127
Zm00001d000169	5.62108	53.1977	61.8144	6.92776	66.0257	12.6559	44.2148	6.60094	29.7986	9.51815	2.6065	19.6755	8.31636	67.2337	11.4881	10.6075	62.5989	11.8378	16.2166	1.9774	10.3686	19.304	1.72797	10.6266	9.36728	62.9301	19.2312	1.73121	9.43641	48.9738	10.3529	61.161	58.3567	6.5815	25.4111	65.0974	63.7814	23.5239	50.8201	4.11709	4.50278	2.88862	46.0142	23.881	23.7721	36.9514	47.4688	41.0696	24.6293
Zm00001d000170	0.0946324	0.543308	0.361989	0.0553565	0.161372	0.575836	0.514343	0.285783	0.286093	3.28182	1.58674	0.298489	0.0640822	0.25928	0.619452	0.163484	0.223469	0.641801	0.337705	0.123692	0.097069	0.578712	0.12453	0.22001	0.466216	0.327148	0.355274	0.12254	0.100472	0.421925	0.176244	0.600656	0.176729	0.164215	0.294427	0.317354	0.58176	0.383355	0.192002	1.07167	1.03945	1.29322	0.192587	0.926016	0.284247	0.241783	0.67124	0.616556	0.639244
Zm00001d000174	0	0	0	0.14752	0	0	0	0	0	0	0	0	0	0	0	0	0	0	0	0	0	0	0	0	0.961965	0	0	0	0	0	0	0	0	0.139837	0	0	0	0	0	0	0	0	0	0.0272591	0	0	0	0	0
Zm00001d000175	35.8894	64.8478	3.43253	26.5634	85.7559	0.123014	5.09756	0.0420267	1.10398	0.174009	0.204357	1.48778	37.4676	143.167	0.0901536	0.482722	4.57752	0.472647	0.155652	0	0.630158	0.143739	0.0187006	0.558716	30.9682	144.577	0.155873	0	0.384688	1.09606	46.2473	149.738	0.850133	55.0809	0.884397	132.827	0.450562	12.3687	1.05553	14.219	11.5588	5.68666	10.0899	7.49872	27.0724	19.5207	40.6658	22.1751	15.8994
Zm00001d000176	4.61496	1.948	0.0662433	17.9285	9.00769	0.0199117	0.240757	0	0	0.147372	0.468781	0.166627	22.5837	11.6616	0	0.151209	0	0	0	0	0	0	0	0	23.5877	9.30129	0	0	0	0.48166	15.6684	5.6066	0	6.61686	0.0332747	2.75815	0	0.093239	0	12.2842	15.2374	1.72536	0.617989	18.0909	0	0	0.247841	0.207914	0.200589
Zm00001d000178	13.3814	31.8268	30.2758	16.757	28.5935	31.7796	32.3218	31.2269	32.769	7.34596	19.4769	24.8084	15.7417	23.704	9.4204	25.7792	25.4209	21.8325	11.1135	17.1692	19.6332	12.4455	13.811	16.9526	24.6629	30.5898	12.485	15.3932	18.3545	17.7505	25.4341	31.4136	19.2166	13.2591	13.9708	29.0135	25.1362	24.1108	26.7405	18.9835	25.3042	10.457	22.2101	10.8259	29.863	32.6736	31.3229	29.1139	28.885
Zm00001d000179	0	10.1299	3.89918	0.771544	15.5877	2.37739	2.77774	0.294139	1.52535	2.98697	3.93257	2.11743	0.265441	1.53123	1.04223	0.504928	28.2027	4.77301	0	0.320421	0.738095	0.242274	0.239121	0.976213	1.65901	1.68674	0.221852	0.219104	0.466087	9.85	1.12175	2.21878	7.37292	0	4.52992	0.881768	5.61207	1.96979	2.77559	4.14212	5.84037	2.40687	4.87614	8.58008	3.19137	0.922082	3.81121	3.24214	3.38073
Zm00001d000180	0	0	0.112436	0	0	0.261577	0.0973343	0.30642	0.21676	0	0.296005	0	0	0	0	0.0510243	0	0	0	0.0299894	0.046855	0	0	0	0.179763	0	0	0	0	0	0.074771	0	0	0	0.0505741	0	0	0	0.0803173	0	0	0	0	0	0	0	0	0	0
Zm00001d000181	0	0	2.23191	0	0	10.0023	7.53592	12.2411	5.59345	1.23664	17.9639	10.8546	0	0	0.0704597	5.96714	0.670224	13.6707	0.53048	6.24921	6.09171	0.473162	6.7532	11.1208	0	0	0.170945	7.29615	11.2391	0	0	0	0	0	0	0	0	0	3.34253	0	0	0	0	0	0	0	0	0	0
Zm00001d000183	106.54	18.8851	5.9939	68.9365	18.9872	0.695768	2.76271	0.298956	1.59554	0.071392	0.195248	1.2482	91.9343	26.075	0.0769353	0.865719	2.71889	0.888942	0.185666	0.743963	1.14475	0.048136	1.36911	2.34082	88.1435	29.2259	0.100593	0.93598	1.53424	1.76447	112.866	32.9025	2.74912	200.627	1.2004	29.9032	4.33387	1.8631	3.61826	87.7878	59.6091	68.3178	0.230466	23.1092	1.9789	6.19049	1.21831	0.940362	7.72402
Zm00001d000184	53.6437	24.6408	25.2817	87.1789	41.1733	8.31033	18.9234	8.69901	17.0267	13.6249	4.18127	12.8202	72.2173	35.7852	17.2962	7.11746	43.1487	7.52983	12.2047	2.45731	5.78436	13.9531	2.13482	5.3453	74.9903	56.5206	11.7894	2.17721	5.01088	16.6492	80.8904	53.9545	23.609	53.1882	12.4096	27.5508	18.1015	23.4682	18.6683	20.5607	17.7373	4.91415	13.8589	20.8193	18.388	15.6022	13.3834	11.3459	17.4729
Zm00001d000185	0	0	0	0	0	0	0	0	0	0	0	0	0	0	0	0	0	0	0	0	0	0	0	0	0	0	0	0	0	0	0	0	0	0	0	0	0	0	0	0	0	0	0	0	0	0	0	0	0
Zm00001d000186	0	0	0	0	0	0	0	0	0	0	0	0	0	0	0	0	0	0	0	0	0	0	0	0	0	0	0	0	0	0	0	0	0	0	0	0	0	0	0	0	0	0	0	0	0	0	0	0.00235883	0
Zm00001d000188	0	0	0	0	0	0	0	0	0	0	0	0	0	0	0	0	0	0	0	0	0	0	0	0	0	0	0	0	0	0	0	0	0	0	0	0	0	0	0	0	0	0	0	0	0	0	0	0	0
Zm00001d000189	0	0	0.0226981	0	0	0	0.0245871	0	0.00422957	0	0	0.00680617	0	0	0	0	0.0428347	0	0	0	0	0	0	0	0	0	0	0	0	0.0161369	0	0	0.0219792	0	0.0229149	0	0.0492712	0	0.0582537	0	0.00344006	0	0.151146	0.00256954	0.0217759	0.0579063	0.220636	0.0895035	0.194953
Zm00001d000191	10.4807	12.2042	13.7082	11.6167	14.4962	10.7961	14.4958	11.4276	12.4876	3.63203	4.03853	13.2006	12.6562	15.7846	6.89443	12.6302	9.78782	10.6227	9.85018	7.08552	9.50378	10.0706	7.35874	9.90259	9.90465	17.0012	9.81443	7.03646	9.7718	12.5485	13.0506	16.0898	13.9755	10.4867	10.1894	15.2743	12.0247	11.3461	12.5138	8.88812	8.57038	6.55759	15.2215	7.19416	11.0667	13.7995	10.0137	7.3117	9.69287
Zm00001d000193	0	2.26951	2.90613	0	0	0	1.26487	0.0917503	0.428576	0	0	0.264658	0.134515	0	0	0.0540543	0	0.12987	0	0	0	0	0	0	0	0.082482	0	0	0	0	0.333985	0	0	0.170696	0.451645	0.393663	0.401645	0.961295	0.394939	0.282492	0.165432	1.08393	2.78682	0	34.6449	5.26949	12.8625	12.066	11.8286
Zm00001d000194	0	0.292453	2.88031	0	0.1812	0	0.921705	0	0.066579	1.38258	0.203521	0.160444	0	0.0299165	0.372314	0.071941	0.324707	0.0923357	0.331589	0.0482336	0.0550935	0.119853	0.229439	0.274455	0	0.236377	0.295372	0.178715	0.262678	0.231835	0.161699	0.628045	0.122765	0	0.304264	0	0.858617	2.85377	0.784735	0	0	0	1.7736	0	38.5083	23.716	43.0825	10.8623	36.9295
Zm00001d000195	0.596561	0.0351257	0.133726	1.828	0.248284	0.0303029	0.114937	0	0.0238477	0.171647	0.036028	0	2.45359	0.248536	0.0412069	0.0100061	0	0	0.226935	0	0.0112293	0.0920276	0	0.0221069	1.43939	0	0.448439	0	0.0537978	0.171801	2.15653	0.0750705	0.292824	0.977073	2.24935	0.0088858	0.257044	0.183328	0.098157	0.881395	0.925102	0.141911	0.269362	0.0174972	0.180462	1.54833	1.37106	2.48716	1.65575
Zm00001d000196	13.9703	1.21563	0.369922	11.4985	0.473921	0.0583611	0.241642	0.0468427	0.112486	0	0	0	5.91017	0.303405	0	0	0.109693	0.0469215	0.0243484	0	0	0	0	0.0293173	10.9404	0.278569	0	0	0	0.0212159	11.6813	0.75649	0.0381922	13.001	3.74574	1.13808	0.20267	2.05958	0.274566	22.2227	19.5737	2.21918	10.2342	0.628515	2.155	8.73918	2.32028	3.28573	7.53947
Zm00001d000197	33.1904	41.2956	24.9528	19.8375	29.1719	19.0886	20.7162	18.5932	9.89515	81.4818	24.2087	15.2215	31.1153	32.367	34.9486	5.74085	16.6588	16.4712	21.9026	3.84604	4.18047	25.1092	4.04438	7.81299	34.0784	30.3279	34.1545	4.66307	7.93382	27.2342	41.7362	31.1962	22.1818	34.5965	34.1413	36.7058	24.0526	46.9844	11.2675	51.0955	44.0716	59.6725	22.1143	29.5597	51.3361	48.8175	63.8863	69.1688	62.464
Zm00001d000199	16.8467	17.0451	9.00026	20.576	19.9601	3.36043	6.46469	3.4224	7.48307	17.0753	2.03189	4.80941	25.3432	18.1781	23.8259	3.52967	9.91577	3.51733	19.6292	1.2634	3.52836	13.9174	1.19121	3.03686	19.3471	22.7297	15.5592	1.36017	3.23214	14.5697	19.6529	14.615	15.5493	15.8577	13.7382	16.3901	10.2509	11.8744	9.68093	10.9861	9.02424	6.58927	12.4931	12.2438	6.89921	12.1674	9.98533	10.8422	9.94725
Zm00001d000200	0	0	0	0	0	0	0	0	0	0	0	0	0	0	0	0	0	0	0	0	0	0	0	0	0	0	0	0	0	0	0	0	0	0	0	0	0	0	0	0	0	0	0	0	0	0	0	0	0
Zm00001d000202	0.232624	2.73209	24.3421	0.179918	5.75362	34.8448	28.6981	26.9144	28.8712	44.2385	12.7223	19.9553	0.113081	5.09022	67.5688	20.0572	15.2163	17.6146	52.4533	11.7126	17.2612	52.3704	8.77325	15.517	0.469847	4.01523	45.4373	9.70361	14.3454	54.0805	0.424162	3.36483	48.7806	0.218139	25.6044	2.82075	30.5958	14.6872	24.0507	0.0191516	0.0671555	0.0169648	6.85978	1.78384	5.81437	6.88848	6.74904	10.4464	5.17011
Zm00001d000203	0	0.592878	0.202862	0	0	0	0.063466	0	0	0.306043	0.510446	0	0	0	2.63443	0	0.138549	0	0	0	0.0341047	0.0547957	0	0	0	0	0.23048	0	0	1.24679	0.106453	0	1.39539	0	4.65269	0	2.31977	13.5958	0.270305	0	0.654096	0.0382257	1.14269	81.1671	7.69166	0.246096	5.41541	11.2788	3.81344
Zm00001d000204	9.81664	86.0066	51.0961	21.621	61.0318	46.1162	39.1899	29.0123	26.8676	343.056	123.328	98.1578	24.2476	66.462	175.276	34.4533	36.835	42.5338	182.679	22.5247	35.0544	203.259	14.4064	37.628	48.367	88.5895	187.669	11.0616	33.9741	58.9283	71.9609	65.7688	46.1917	10.9939	25.4876	39.4637	71.088	13.1465	35.6856	17.2584	30.0557	1.77257	63.0799	8.0057	5.64849	29.4494	50.3371	43.0033	61.8723
Zm00001d000205	3.39288	5.10468	5.53408	4.28458	6.11382	2.75025	5.00156	2.8892	3.864	4.08721	2.13051	3.75399	4.99007	6.14525	4.24589	2.2985	5.24371	2.49247	4.93128	1.75987	2.27274	5.10028	1.83609	2.20044	3.86455	6.91611	4.16723	1.27786	2.08178	6.04289	3.80278	5.48468	6.88258	4.18473	4.79403	5.48801	6.51876	4.70969	5.23826	3.1159	3.02089	1.81492	5.76152	1.83127	3.49231	5.29837	4.2194	4.18486	4.11251
Zm00001d000208	0	0	0	0	0	0	0	0	0	0	0	0	0	0	0	0	0	0	0	0	0	0	0	0	0	0	0	0	0	0	0	0	0	0	0.510515	0	0	0.816845	0	0	0.054669	0	0	0	0	0	0	0	0
Zm00001d000209	0	0	0.426453	0	0.0354682	0.0066962	0.137444	0	0.165049	0	0	0.111386	0	0.056172	0	0.0363753	0.155703	0	0	0	0.0158445	0	0	0.0181441	0	0.104706	0	0	0.0109637	0	0.306732	0.150458	0.102196	0.0357907	0.0366408	0	0.485662	0.0554501	0.253707	0.445367	5.33725	0	0.0490704	0.0154243	0.3071	0.132725	0.106167	0.229033	0.0639191
Zm00001d000211	0	0	0.0835763	0	0	0	0	0	0	0	0	0	0	0	0	0	0	0	0	0.0199416	0	0	0	0	0	0	0	0	0	0.0616916	0	0	0	0	0	0.0499379	0	0	0.014079	0	0.0331924	0	0	0	0	0	0.00495853	0	0
Zm00001d000213	0.806084	2.83406	5.10535	1.26916	3.64744	7.4461	5.84669	6.5009	5.61596	3.33399	3.60664	4.98674	1.46549	3.80363	4.95855	4.52227	3.79844	3.55898	5.57804	3.01892	3.10531	5.50184	2.4466	3.14018	1.42189	3.70066	4.97408	1.80853	2.51866	6.27436	1.51775	4.22727	5.68864	1.31322	5.13491	4.05323	4.25909	3.82212	5.31548	2.13988	1.91197	1.79184	4.26509	1.74082	2.37476	3.04421	3.0328	3.15016	2.61174
Zm00001d000214	0.0459398	0.0135579	0.011843	0.240289	0.0224508	0.00434917	0.0366724	0.0230926	0.0360443	0.0412886	0.211198	0.029564	0	0	0.0511468	0.0832955	0.0126068	0.104926	0.0199638	0	0.0094641	0	0.0462195	0.00881987	0.03894	0	0.0375358	0.010481	0.00629503	0.0156821	0.0648879	0.0455725	0.0685231	0.141363	0.176802	0.11393	0.0622827	0	0.0211616	2.88466	3.25555	33.7183	0.0762653	1.79422	0.0792837	0	0.0236142	0.0129623	0.0302582
Zm00001d000216	0.747217	0.255767	0	0.498397	0	0	0	0	0	0	0	0	0	0	0	0.0220588	0.0360703	0	0	0	0	0	0	0	0	0.218458	0	0	0	2.20708	0	0	2.16766	0.08687	0	0.109576	0	0	0	0	0	0	0	0.0119209	0.0918253	0	0.0410855	0.138178	0.182913
Zm00001d000217	0	0	0	0	0	0	0	0	0	0	0	0	0	0	0	0	0	0	0	0	0	0	0	0	0	0	0	0	0	0	0	0	0	0	0	0	0	0	0	0	0	0	0	0	0	0	0	0	0
Zm00001d000219	0	0	0	0	0	0	0	0	0	0	0	0	0	0	0	0	0	0	0	0	0	0	0	0	0	0	0	0	0	0	0	0	0	0	0	0	0	0	0	0	0	0	0	0	0	0	0	0	0
Zm00001d000220	0.183658	0.798443	2.12465	1.50493	2.1212	3.88331	3.24007	2.95922	2.83118	7.50507	2.14615	2.28423	1.20002	1.88017	5.8855	1.65501	1.47461	1.60969	4.62136	0.498415	0.863928	4.39508	0.460188	1.0776	1.75263	2.11739	3.75226	0.216622	0.736558	2.4754	1.03533	2.3188	2.50537	0.355652	2.01754	1.45297	1.63063	1.35594	1.84861	2.56938	2.46773	1.21524	1.2375	0.391766	1.35324	0.891774	1.32064	1.91742	1.22244
Zm00001d000221	0	0	0	0	0	0	0.0152101	0	0.0194446	0	0	0	0	0	0	0.0116118	0	0	0	0	0.0155235	0.0143583	0	0	0	0	0	0.0206963	0	0	0	0	0	0	0.277853	0	0	0.270165	0	0	0	0	0	0.00410663	0	0	0	0	0
Zm00001d000222	0.996177	31.6543	89.4612	2.41912	24.7157	2.83891	38.9371	1.9671	17.908	46.1347	1.2959	9.89111	3.84312	7.61993	42.5272	4.94315	71.912	8.89769	36.1519	0.391775	7.12136	30.6478	0.428552	7.58406	2.66893	7.06976	23.9325	0.167333	5.60158	101.96	2.78419	19.1602	79.1354	0.895536	101.183	29.824	70.4606	199.754	62.9485	10.7341	6.5513	19.9319	113.721	253.242	437.551	45.3662	137.73	149.151	37.9146
Zm00001d000223	3.18229	4.33078	3.53851	5.32079	4.81898	0.782656	2.2181	0.728907	1.89343	0.839135	0.40691	2.05388	5.80466	7.46539	1.76943	1.37585	4.31328	1.38939	1.51671	0.729752	1.15602	1.84977	0.773306	1.26679	4.94798	5.6773	1.6718	0.683149	1.12722	2.38988	5.37104	5.79812	3.60044	4.44748	2.43792	4.97315	3.41492	1.91331	3.00831	1.77916	1.27287	1.09872	1.45777	1.76378	2.72578	3.5304	2.66847	2.22577	2.50191
Zm00001d000224	14.3295	156.436	27.5184	21.1716	386.51	48.0186	44.6097	54.7293	54.3238	57.8537	109.284	44.7096	34.0536	524.075	40.4947	45.4192	61.8139	53.9566	43.4026	35.9326	34.4436	53.3344	41.8365	45.5246	70.1301	885.999	65.8747	31.879	35.0764	40.8034	58.8145	979.437	37.3765	39.9382	12.2743	272.788	42.9563	11.9346	30.9458	5.35959	12.1245	6.11524	69.4859	3.79904	5.98637	14.621	52.6129	26.7909	27.5759
Zm00001d000226	1.97354	3.34333	3.83225	2.55715	5.56276	2.38815	3.06975	2.31002	3.06075	2.91014	1.11491	2.54181	3.17407	5.89797	4.82767	2.51769	3.15782	2.11588	6.6851	1.21759	1.60644	6.69414	1.18985	1.68007	1.83801	5.56318	8.13579	1.06491	1.87631	6.63368	2.58772	4.34305	6.90886	2.08576	10.9368	3.44557	4.90231	5.95317	3.7094	1.79368	1.70619	1.26191	4.03097	2.65343	1.66658	3.51245	2.53442	2.22337	2.71364
Zm00001d000227	77.324	86.1666	132.198	85.5318	121.668	257.865	189.516	206.557	205.08	683.158	148.846	155.001	95.3847	97.6947	583.271	78.9132	125.609	97.7178	614.354	30.5472	61.277	576.819	25.4584	71.2126	104.921	99.7719	529.638	22.5242	62.1986	113.112	97.1363	106.001	101.769	91.3033	137.806	83.8615	90.9663	130.894	116.81	99.798	90.8059	63.8806	134.314	87.9375	81.1677	92.998	113.124	128.208	103.826
Zm00001d000228	29.6511	129.435	39.6371	17.4361	48.3725	18.3038	38.5074	12.1821	19.0604	9.9348	5.17943	16.1835	20.4245	51.0369	20.6535	13.0394	36.4062	14.7116	29.154	9.85178	17.1507	46.8192	12.3038	22.5166	14.2226	47.0964	39.9411	8.81272	17.2514	33.2953	19.3458	39.5541	31.1199	34.9847	5.19808	104.477	56.2224	5.79953	31.4702	21.1471	18.9768	20.8254	24.7049	11.1763	16.9586	32.6061	29.4469	25.6597	23.2597
Zm00001d000229	11.3508	40.9593	0.053106	8.97352	8.11202	0	0	0.0514223	0.0856807	0	0	0	9.86501	1.00127	0	0	0	0.0642333	0	0	0	0	0	0	15.1245	19.4335	0	0	0	0	5.33244	4.22035	0	3.17297	0.0262428	2.31421	0.122317	0.729985	0.0385667	6.31932	7.33242	11.3522	17.9989	0.489428	0.109037	0	14.9115	9.43135	20.0663
Zm00001d000230	27.3791	6.62132	2.72165	29.6073	5.99106	2.12884	2.96575	1.63994	1.911	3.73943	1.69042	1.99046	23.1024	6.76433	3.55036	1.97034	2.6728	1.75475	3.59275	1.69011	1.8614	4.90163	1.10396	1.51309	25.0872	8.8019	4.9701	1.0923	1.71168	4.69276	19.0898	5.64825	5.10127	16.9323	2.28414	6.6963	3.14283	0.61445	2.08051	17.6271	15.3767	38.7601	2.71318	32.7413	0.755618	0.754392	0.978778	1.02649	0.62139
Zm00001d000231	0	0.00320113	0.0153103	0	0.0113601	0.00269915	0.0132905	0	0.0228814	0	0.0105264	0	0	0	0	0.00615837	0.0578353	0.010268	0.0124084	0	0.0186225	0	0.00951363	0.0144328	0.0294114	0	0.0064444	0	0	0.008648	0	0.00901485	0.00260852	0.0102281	0	0.00389081	0.0193056	0.00879863	0.00592495	0	0.00178083	0	0.00334267	0.0020437	0	0	0.00700475	0.00744217	0.00246708
Zm00001d000232	0	0	0	0	0	0	0	0	0	0	0	0	0	0	0.0059008	0	0	0	0	0	0	0	0	0	0	0	0	0	0	0	0	0	0	0	0	0	0	0	0	0	0	0	0	0	0	0	0	0	0
Zm00001d000233	0	0	0	0	0	0	0	0	0	0	0	0	0	0	0.047424	0	0	0	0	0	0	0	0	0.0117193	0	0	0.0546874	0	0	0	0.0324738	0	0	0	0.00783423	0	0	0.211499	0	0.104778	0.257779	0	0.0478808	0	1.01869	1.37009	1.04438	0.542504	2.07317
Zm00001d000235	0	0	0	0	0	0	0	0	0	0	0	0	0	0	0	0	0	0	0	0	0	0	0	0	0	0	0	0	0	0	0	0	0	0	0	0	0	0	0	0	0	0	0	0.0416827	0	0	0	0	0
Zm00001d000236	0.352736	15.8376	1.60809	0.087022	6.42477	0.0133834	0.355361	0	0.207505	0	0.106462	0.115934	0.11636	13.0843	0	0.0998567	0.050009	0.107119	0	0.102811	0.0862261	0	0.0459832	0.0693658	0	4.73365	0.012592	0.0443638	0.051748	0.64644	0.0718664	3.42963	1.13545	0.350591	0.358372	11.7688	0.638486	0.0136044	1.0117	0.424891	0.120287	0.0030958	12.1083	0.0161611	0.235709	0.468886	3.62472	2.6086	0.217308
Zm00001d000237	1.96504	2.04146	0.304225	1.71259	7.08582	1.02363	0.674178	0.666693	1.31483	0.085705	1.30078	2.10314	1.90288	7.92857	0	0.77234	2.30767	1.79731	0.054233	0	0.332386	0.0997163	0.0520973	0.72829	5.21384	12.4955	0.153035	0	0.444639	0.815986	15.1893	20.8021	0.759568	3.08186	1.65239	5.6262	0.395628	0.974983	0.484427	17.2161	75.7417	2.21688	20.3038	1.58317	9.0635	2.75881	10.3678	2.87909	18.8092
Zm00001d000238	0.163933	0.774874	2.01866	0.746182	1.69012	0.189947	0.640147	0.105231	0.383882	4.62415	0.174594	0.507105	1.23715	1.90217	2.44765	0.135042	1.36287	0.135673	1.92737	0.0343335	0.166001	2.91434	0.0179249	0.296622	0.396995	1.65616	2.88841	0	0.185128	9.83777	0.646527	1.882	6.45804	0.997595	2.82691	0.903134	5.92162	0.976175	2.75939	2.67786	3.19722	0.337301	3.4404	0.432221	0.857787	0.613119	1.38202	1.44991	2.37542
Zm00001d000240	12.9044	20.6611	24.507	12.4588	26.8971	27.3621	25.9437	31.0577	31.0276	13.9816	17.9038	24.8048	14.8013	25.9639	20.5272	24.6649	28.6884	22.2715	17.8482	15.2205	17.8259	16.9884	13.1989	14.3946	16.2148	25.3476	14.0915	11.9433	14.0898	23.9908	15.6014	25.5611	24.0594	12.9605	23.1711	21.8391	26.4861	22.0501	27.8152	14.9972	15.0982	5.61345	24.3213	8.55321	14.4401	24.4251	20.1449	22.3617	19.3329
Zm00001d000241	1.83227	6.57121	11.8308	6.47056	11.141	28.9278	18.7579	22.6534	18.2223	28.5112	12.7605	15.3156	4.51678	12.5424	37.6143	15.0031	7.42523	14.2818	31.8336	7.68838	9.985	31.9633	5.20983	8.63984	4.96898	14.0153	28.8771	4.82094	7.0804	19.3218	3.39627	12.0504	14.4975	3.9543	17.1443	8.85522	14.2552	11.5053	14.1072	9.89063	9.22413	6.14982	7.28353	2.38957	4.03577	10.4581	8.28494	10.7308	11.2524
Zm00001d000242	0	1.76069	8.13847	0	2.44204	0.7392	6.30772	1.18033	5.60385	0	0.147399	1.61987	0	0.356486	0	2.0414	8.68487	1.14735	0.158591	0.259296	0.864423	0	0.247471	0.817709	0	0	0.251842	0	0.555685	7.64829	0	0.154943	6.9522	0	1.17934	0.54279	3.55544	0.130698	5.35654	0	0	0	1.32624	0.829095	0.14257	0.171743	0.264178	1.04529	0.198645
Zm00001d000243	0	0	0	0	0	0	0	0	0	0	0	0	0	0	0	0	0	0	0	0	0	0	0	0	0	0.1316	0	0	0	0	0	0	0	0	0	0	0	0	0	0	0	0.0264324	0	0	0	0	0	0.0116018	0
Zm00001d000247	2.5472	1.15887	16.0864	3.56345	2.22581	5.69771	8.32619	2.28889	6.26638	32.1452	1.38749	6.70504	3.61384	0.355422	17.2002	3.38093	8.15863	3.55808	16.7927	0.11957	2.88807	14.094	0.167778	3.1952	2.67928	0.520399	13.9367	0.122771	3.62468	40.5786	3.55694	0.366123	43.2518	3.33785	16.0357	0.720171	25.0502	0	18.0111	8.18672	6.69557	5.14785	0.0643988	12.8622	0	0	0.00496527	0.323667	0
Zm00001d000250	0	0	0	0	0	0	0	0	0	0	0	0	0	0	0	0	0	0	0	0	0	0	0	0	0	0	0	0	0	0	0	0	0	0	0	0	0	0	0	0	0	0	0	0	0	0	0	0	0
Zm00001d000254	0	0.0420264	0.0397413	0.138869	0	0	0	0	0.039685	0	0	0	0	0	0	0.0572712	0	0.0513053	0.057733	0	0	0.0926177	0	0	0.100118	0	0	0.0307913	0	0	0	0	0.0501913	0	0	0	0	0	0	0.0178434	0	0	0	0	0	0	0	0.0059784	0.0170334
Zm00001d000255	0	0.0620991	0.0253116	0.00699575	0.0468013	0.059785	0.0266359	0.0150103	0.0396682	0	0.0440633	0.03603	0	0.0345787	0	0.0105938	0	0	0.0205863	0.010603	0.0146648	0	0.0359	0.0241996	0	0	0	0.0415457	0.0247082	0	0.0282974	0	0.0396788	0	0.0065501	0.0608684	0.0930654	0.0281355	0.0252948	0.0120412	0.0444893	0.0315871	0.0298106	0.0119908	0.0368545	0.0094027	0.0128003	0.00954337	0.0138283
Zm00001d000256	0.138166	0.0381027	5.12941	0	0.159118	15.3034	12.2061	27.1277	27.0693	1.77424	29.023	32.5948	0	0	0.359199	36.4982	2.27024	30.0053	1.82901	26.9484	24.8185	1.4261	21.4714	18.5807	0	0	0.704913	17.5184	16.4698	0.286921	0	0	0.156265	0	0.14991	0.0249346	0.338628	0.0985854	8.95277	0	0	0.00299861	0.159632	0.0205588	0.0504399	0.0885125	0.11593	0.0339567	0.0659134
Zm00001d000257	13.8596	45.01	74.5958	22.5374	55.5979	51.1979	62.3232	45.6203	60.6672	32.1931	21.7414	48.0155	24.4694	50.5047	53.7204	40.2151	68.4585	35.1517	62.7791	21.9201	29.2215	62.9378	20.824	27.2904	17.7652	48.5418	64.4515	16.1126	25.5166	69.3992	21.317	52.2645	77.7356	18.2189	54.1415	53.6138	72.458	43.9856	69.9947	15.3331	14.5042	7.58709	69.8471	14.041	20.8901	46.4037	49.7678	42.8693	37.6034
Zm00001d000260	26.4876	2.53532	0.242414	40.7104	2.32515	0.205409	0.10408	0.083432	0.114651	0.283196	0.22166	0.242753	53.4945	7.82062	0.779156	0.461886	0.212961	0.173581	0.158358	1.39047	0.927505	0.0980794	0.112113	0.270289	56.6324	1.87711	0.192283	0.257695	0.123513	0.604472	19.283	0.865807	0.9796	26.0281	0.752575	3.26854	0.482433	0.0405233	0.572863	6.92162	3.46515	7.81629	0.184449	14.1662	0.0547735	0	0.0968399	0.0509198	0.0496142
Zm00001d000270	31.9537	1.36449	1.75575	38.873	2.20164	2.56025	3.28091	0.920072	1.39142	0.788027	1.73173	1.40564	41.3322	5.03988	2.63544	0.899341	0.999929	0.396053	1.72891	1.51656	1.54717	3.77337	1.02285	0.78687	39.6876	2.19157	3.21341	0.796297	0.528054	2.12595	17.8889	1.51269	1.42893	29.6899	1.90716	4.71395	1.46856	0.501025	1.67759	6.12955	5.45822	13.4794	0.791633	5.21743	0.200304	0.297593	0.24358	0.336761	0.0888776
Zm00001d000272	8.33368	0.740645	0.0816482	12.8938	0.977783	0.105306	0.161553	0.0392988	0.0757411	0.1159	0.163736	0.314479	11.6077	2.70273	1.00492	0.276371	0.0788823	0.132328	0.114536	0.809744	0.611525	0.0581688	0.182268	0.210227	13.2735	0.376645	0.0813551	0.0837617	0.139297	0.40586	3.59612	0.42198	0.336039	6.30886	0.470639	1.09776	0.284361	0.0459797	0.196091	2.01147	1.01865	2.95613	0.213752	5.78368	0	0.0323694	0.108409	0.0116867	0.0521556
Zm00001d000277	0.369455	0.0208452	0	0.327526	0	0.0156695	0	0	0	0	0	0	0.333857	0.0902039	0.0168701	0	0	0.0078133	0.00958593	0	0.013399	0.0213955	0.00503103	0.00418097	0.137105	0	0.0066283	0	0	0.0114095	0.137645	0	0.0043662	0.346463	0.0325127	0.0283776	0.0132479	0.0112123	0.00677415	0.0506754	0.0367703	0.0874197	0.0111376	0.0290954	0	0.00925807	0	0	0.00539532
Zm00001d000279	0	0	0	0	0	0	0	0	0	0	0	0	0	0	0	0	0	0	0	0	0	0	0	0	0	0	0	0	0	0	0	0	0	0	0	0.00492451	0	0	0	0	0	0.0106127	0	0	0	0	0	0	0
Zm00001d000282	0.307598	0.0276107	0	0.275553	0	0.003658	0	0	0.0131584	0	0.0191141	0	0.213219	0.0763348	0.0317088	0.0248634	0	0	0	0.0577974	0.0430473	0	0	0.00823853	0.379343	0	0	0.0276975	0.00500817	0.0190237	0.142021	0	0.0598286	0.252924	0.0839037	0.0893703	0.0260818	0	0.0506634	0.0822487	0.0634231	0.130576	0.0048565	0.0465973	0	0	0.00238834	0	0.0118882
Zm00001d000288	2.18648	5.05988	31.1005	0.217733	8.80102	7.34156	26.041	3.06985	11.8387	0.921156	3.80274	8.54849	0.478116	2.15157	1.83877	8.92875	28.1266	11.5611	1.99049	3.55485	7.41555	2.77278	2.59955	7.921	0.296019	4.73318	3.4244	1.14379	4.32466	4.34661	0.951958	6.16864	8.7171	3.00916	41.6162	3.21276	23.3237	10.4333	15.7528	1.62662	1.95394	0.773663	2.91313	8.32361	11.421	7.04114	3.20245	6.03217	16.8753
Zm00001d000291	0.329103	1.68416	1.09617	0.432943	0.835602	0.0468327	0.927565	0	0.360122	2.2606	0	0.259207	0.504341	0.324176	1.23789	0	2.25396	0.303916	0.634546	0.0423567	0.223572	0.892537	0	0.241314	0.838975	0.8852	0.838017	0	0.120741	3.31875	0.176788	0.458169	2.94917	0.579368	0.972936	1.29571	3.817	2.10485	2.42855	0.411519	0.71571	0.475707	1.20546	1.09339	2.26849	4.11331	2.66123	2.6596	3.54222
Zm00001d000293	7.45914	5.94841	1.24178	6.71563	4.16958	1.44126	1.05944	1.1336	0.910414	0.187323	0.923947	0.766059	5.44238	2.3308	0.583592	1.09464	1.75483	1.10062	0.260714	0.709992	0.853377	0.385008	0.610543	0.640002	10.1557	4.58197	0.488861	0.308531	0.529207	0.67775	10.6439	2.99763	0.517033	4.9075	0.713931	3.37313	1.03993	2.3735	0.963087	1.08122	1.80204	1.40889	0.733511	4.37766	1.06281	2.5697	2.11719	1.89772	2.28431
Zm00001d000294	5.3795	1.02733	51.6357	2.40473	1.79718	24.4179	19.7806	14.9131	20.6688	131.997	20.8789	14.6783	3.26776	0	51.012	22.9514	11.5835	51.0549	32.2201	2.4902	19.92	32.5243	2.86334	25.3839	3.89775	0.298752	38.8743	3.25343	19.7111	39.3	12.4442	0.329568	32.2169	2.49193	35.1573	1.41129	83.786	12.4754	82.3717	93.0002	119.669	1.95216	3.89591	117.899	18.1093	3.38595	9.33311	9.6327	10.7746
Zm00001d000295	23.4623	26.9321	47.7283	19.1639	28.7899	91.9317	63.8281	77.1925	64.8166	46.6759	28.0209	45.8819	17.3354	29.5142	63.074	37.3519	25.6076	31.0439	73.0868	14.4269	19.9996	69.4169	12.6999	20.901	15.1987	28.8496	61.7001	9.77257	17.173	38.2272	14.4471	31.6016	36.7527	20.4448	54.857	28.1699	32.7168	36.8134	49.2023	12.9132	11.423	5.93964	34.6269	6.02238	15.7802	27.3639	27.8998	36.2996	26.8748
Zm00001d000296	0	0	0	0	0	0	0	0	0	0	0	0	0	0	0	0	0	0	0	0	0	0	0	0	0	0	0	0	0	0	0	0	0	0	0	0	0	0	0	0	0	0	0	0	0	0	0	0	0
Zm00001d000297	0	0	0	0	0	0	0	0	0	0	0	0	0	0	0	0	0	0	0	0	0	0	0	0	0	0	0	0	0	0	0	0	0	0	0	0	0	0	0	0	0	0	0	0	0	0	0	0	0
Zm00001d000298	0.767824	0.299194	0.0742237	1.31902	0.736681	0.0404208	0	0	0	0.178827	0	0	3.99624	0.148553	0.35563	0.0159376	0.48647	0.021343	0.345814	0.0168701	0.0142684	0.0470875	0	0.0483187	2.46738	0.23245	0.0313466	0	0.022525	0.143589	5.93311	0.599433	0	3.74926	2.45938	0.622155	0.0412613	0.0368127	0.0167522	18.423	15.1616	0.078319	9.6448	0	1.50333	9.11759	1.99098	2.72628	9.78697
Zm00001d000299	2.80649	2.68245	14.9619	2.41848	4.08659	0.127641	4.79077	0.117773	3.19848	1.05278	0.0199275	1.62079	3.49085	2.20748	1.59893	0.553363	9.96382	0.827461	2.04654	0.0059107	0.779228	2.199	0.0167903	0.638747	1.49924	2.35131	4.4869	0.00796923	0.655438	22.2052	3.55886	1.73249	25.4789	3.76115	12.3045	2.51457	19.0886	16.5189	14.6656	10.1838	11.2127	18.4001	50.1651	1.50755	5.79216	34.2834	23.1938	22.1109	24.3116
Zm00001d000300	122.992	172.858	183.996	156.764	153.387	185.67	179.091	249.188	241.539	71.859	86.0671	145.937	134.505	176.137	93.1357	119.819	122.74	108.243	117.681	70.9605	75.3415	113.382	56.9443	75.6952	146.982	177.023	71.9901	50.6261	61.635	142.242	121.33	169.506	109.967	163.139	154.419	175.627	152.481	134.946	187.273	111.631	106.725	117.017	147.122	36.0374	116.134	139.122	133.406	153.25	128.533
Zm00001d000301	0.258669	1.05369	5.17026	0.0568796	1.54153	9.69685	7.48626	13.4659	11.0346	6.89349	10.2604	11.1533	0.255723	0.640864	5.76336	9.19754	3.68114	8.01008	6.43135	4.74386	5.27973	6.41555	4.26202	5.46232	0.116181	0.617814	5.30241	3.49723	4.72058	7.12972	0.175244	0.508851	6.34276	0.308122	4.31407	1.10095	5.77323	2.41467	7.2843	0.516303	0.411249	0.561873	1.96231	1.12697	0.817409	1.56359	1.75191	1.86014	1.56358
Zm00001d000302	60.3838	55.8822	47.954	134.058	83.0094	63.3712	55.7231	97.4821	91.273	48.9576	88.4574	102.82	137.285	82.8367	41.2743	86.5555	49.9802	78.7292	43.2184	56.7133	55.2853	39.1021	66.6927	61.5318	121.227	89.1499	41.2473	70.9283	69.2045	61.2685	130.534	94.3119	70.1286	65.4992	47.7217	70.4964	44.5037	38.1334	57.4672	40.7006	50.0319	20.7055	84.4289	66.0133	26.0102	59.664	54.9288	49.2712	57.4729
Zm00001d000303	0	0	0.102764	0.503894	0.213798	0.0146145	0	0	0	0.124858	0.0490897	0.104637	0.636049	0	0.0305636	0	0.196867	0	0	0	0	0.111647	0	0.0288818	0.296719	0	0	0	0.0728856	0.129652	0.743156	0.239734	0.112717	0	0	0	0.0633797	0.0555233	0	0.151374	0.505695	0	0	0.349324	0	0	0.213691	0.0135606	0.326552
Zm00001d000304	0.138412	0.224265	0.0980553	0.617095	0.11031	0.0755567	0	0	0	0	0.273467	0.209126	0.159396	0	0	0.0807413	0.0390361	0	0	0.027166	0.0498928	0	0	0.0342081	0.773447	0.09425	0	0.0503165	0.00221794	2.69518	0.503158	0.00569575	2.76044	0.0801425	0.063698	0.105546	0	0.0702719	0.0068152	0.0303595	0.0587766	0.0174637	0	0.0512628	0.596005	0.260378	0.753119	0.731973	0.716873
Zm00001d000305	7.43293	20.9022	43.7243	13.9608	28.0867	16.8357	29.7886	13.2553	24.8774	24.0199	4.82202	14.6353	12.8214	20.8759	35.3424	8.26908	49.5793	9.29832	38.3543	2.40579	7.07185	37.7063	1.95218	6.91017	16.6754	22.6191	41.846	1.62018	6.47057	34.2367	17.2984	22.9697	42.4292	8.6699	20.0727	20.4827	43.148	36.7626	39.4476	9.23832	8.91503	3.63307	40.8274	6.89548	28.1351	22.081	25.6864	31.457	23.9048
Zm00001d000306	0	0.234784	0	0	0	0	0	0	0	0	0	0	0	0	0	0	0	0	0	0	0	0	0	0	0	0	0	0	0	0	0	0.361233	0	0	5.61602	1.33549	0	3.96151	0	0.0475254	0.207094	0	0.574926	0.259422	0	0.544798	0.890995	0.221397	0.258684
Zm00001d000307	15.4706	9.71747	5.62609	20.3637	6.61555	1.22376	3.45567	0.414374	1.46708	0.368852	0.313468	1.21612	29.1943	8.27059	0.182032	0.596813	2.4601	0.931276	0.205454	0.105862	0.755567	0.752787	0.188749	1.01632	32.6677	10.5922	0.511796	0.191574	1.16112	2.45447	64.097	20.23	3.49849	21.4542	3.91004	7.11207	7.03164	17.5982	5.48025	29.6745	61.0812	7.90641	10.2069	9.76126	42.1081	22.2951	20.4065	16.9882	23.8386
Zm00001d000308	2.49427	1.55586	0.0792767	5.63113	0.928811	0.0211232	0	0	0.067355	0.725718	0	0	3.09198	1.09327	0.192714	0.0803387	0	0	0.118591	0	0.0566823	0	0	0	0.738175	0.958688	0	0.0831117	0.0415377	3.00702	2.54777	0.408537	1.92469	0.611115	1.81687	2.4768	1.47555	0.233847	0.355348	4.99676	4.43694	0.851414	1.54288	1.80815	12.981	2.43965	8.33644	5.95396	6.30218
Zm00001d000310	93.6056	84.1114	4.0346	38.6826	33.7903	2.29099	4.12588	0.62196	0.674878	20.4947	3.22722	3.16934	60.1155	15.9373	18.9151	1.24169	12.3649	2.60668	1.79117	0.203987	0.984126	1.41236	0.0439573	0.472403	71.9493	32.4646	4.89188	0.412635	0.467523	13.5834	59.3621	28.498	8.75408	91.301	26.0125	39.5187	9.09707	18.8281	2.57172	85.1776	114.534	96.3298	10.0638	211.432	7.36443	6.25115	8.92224	13.1382	11.6061
Zm00001d000311	3.54474	5.30281	4.69892	6.36764	11.3467	4.53117	4.57688	2.8213	4.34596	5.74436	1.23933	3.52747	6.06904	9.88383	9.28852	2.81984	6.05705	2.43359	9.44622	1.11885	2.31411	8.6806	0.877417	2.64845	6.19532	13.1217	8.15707	0.630439	1.94618	8.81443	6.43602	10.1773	8.51557	5.33974	5.67465	8.73705	5.8073	6.43966	5.49892	6.70505	6.3625	4.06018	5.78259	1.90152	4.50228	8.31236	6.24856	6.87943	6.33509
Zm00001d000312	5.90668	5.2886	4.50414	4.68458	3.88572	6.79327	6.64077	5.79838	3.99777	9.80954	9.10867	6.9024	2.87024	4.62053	4.75581	4.2572	3.11408	4.44485	7.03964	1.70886	2.67676	4.71272	1.67661	2.98393	2.00067	3.98409	4.11637	1.83601	2.47004	3.82184	4.40182	3.73028	4.4301	5.36448	5.04285	5.76328	5.31812	5.53538	4.53686	4.87279	4.98759	5.04906	4.88059	12.5171	3.57437	4.39671	4.46182	4.45868	5.20588
Zm00001d000313	8.16107	6.38023	7.05368	4.62491	5.69534	12.0785	10.8068	11.3336	9.78726	5.06328	5.21295	10.6334	5.69954	6.24933	8.62082	8.74081	5.28003	7.17783	10.0152	5.52059	6.29171	9.61932	5.25591	6.06324	4.77266	6.07771	7.55769	5.0852	5.58535	7.0852	4.71403	5.76274	7.48692	8.13077	8.86316	7.79572	10.2458	6.26125	8.59525	4.77681	4.33257	4.62523	8.45214	8.9195	5.3683	7.9571	6.14827	6.86951	6.89988
Zm00001d000314	5.40907	10.0568	22.5113	4.73396	16.1866	18.507	20.404	15.9726	17.3826	17.5376	13.1163	15.5496	4.75715	12.7047	15.6802	13.0973	20.7009	14.3349	14.0665	5.3074	8.60234	13.9834	6.79356	9.36833	6.93798	14.5825	15.1678	4.69675	7.23853	19.8583	6.33892	16.4187	23.0725	4.311	11.7882	11.4407	18.7787	11.9438	18.9735	4.72515	4.53712	2.05803	12.1249	3.48045	11.6594	14.6302	13.9794	12.5032	14.186
Zm00001d000315	0	0	0	0	0	0	0	0	0	0	0	0	0	0	0	0	0	0	0	0	0	0	0	0	0	0	0	0	0	0	0	0	0	0	0	0	0	0	0	0	0	0	0	0	0	0	0.0810135	0	0
Zm00001d000316	1118.03	13.76	3.34059	474.342	13.4155	4.58861	4.00329	7.21128	9.27591	5.07215	8.30328	11.6283	511.164	12.9533	8.03699	12.4348	8.72389	10.3982	7.45764	7.58076	8.16336	7.84892	4.45715	5.95086	277.374	20.3746	9.13313	4.45052	6.3305	10.8921	423.95	16.7341	8.40698	1210.32	5.47765	116.118	3.35644	2.1192	4.38849	1024.2	778.412	1408.81	1.01973	653.334	0.801061	1.90265	1.09707	1.09706	4.83184
Zm00001d000317	0	0	0	0	0	0	0	0	0	0	0	0	0	0	0	0	0	0	0	0	0	0	0	0	0	0	0	0	0	0	0	0	0	0	0	0	0	0	0	0	0	0	0	0	0	0	0	0	0
Zm00001d000318	0	0	0	0.073601	0	0	0	0	0	0	0	0	0	0	0	0	0	0	0	0	0	0	0	0	0	0	0	0	0	0	0	0	0	0	0.0752707	0	0	0	0.0168739	0	0	0	0	0.0141676	0	0	0	0	0
Zm00001d000319	0	0	0	0.0039015	0	0	0	0	0	0	0	0	0	0.008382	0	0	0.00742947	0	0	0	0	0	0	0	0	0	0	0	0	0	0	0	0	0	0	0	0	0	0	0	0	0	0	0	0.0110832	0	0	0	0
Zm00001d000320	0	0.552688	1.46093	0	0.132946	2.06358	1.28275	2.24214	1.62886	43.3018	9.65623	3.09828	0	0.163071	13.8596	1.01416	1.19478	1.93348	7.15465	0.484751	0.990603	5.91132	0.353074	0.837072	0	0.083387	7.86638	0.439892	0.927107	26.4128	0	0.079776	12.7256	0	2.58397	0.0442416	9.49523	5.49986	4.33075	0.0354121	0.0253495	0.0298004	4.35257	3.01489	2.19945	1.99962	5.39443	4.60837	3.53274
Zm00001d000321	0	0	0	0	0	0	0	0	0	0	0	0	0	0	0	0	0	0	0	0	0	0	0	0	0	0	0	0	0	0	0	0	0	0	0	0	0	0	0	0	0	0	0	0	0	0	0	0	0
Zm00001d000322	0	0	0	0	0	0	0	0	0	0	0	0	0	0	0	0	0	0	0	0	0	0	0	0	0	0	0	0	0	0	0	0	0	0	0	0	0	0	0	0	0	0	0	0	0	0	0	0	0
Zm00001d000324	0	0	0	0	0	0	0	0	0	0	0	0	0	0	0	0	0	0	0	0	0	0	0	0	0	0	0	0	0.00184327	0	0	0	0	0	0	0	0	0	0	0	0	0	0	0	0	0	0	0	0
Zm00001d000325	0	0	0	0	0	0	0	0	0	0	0	0	0	0	0	0	0	0	0	0	0	0	0	0	0	0	0	0	0	0	0	0	0	0	0	0	0	0	0	0	0	0	0	0	0	0	0	0	0
Zm00001d000326	0	0	0	0	0	0	0	0	0	0	0	0	0	0	0	0	0	0	0	0	0	0	0	0	0	0	0	0	0	0	0	0	0	0	0	0	0	0	0	0	0	0	0	0	0	0	0	0	0
Zm00001d000327	0	0	0	0	0	0	0	0	0	0	0	0	0	0	0	0	0	0	0	0	0	0	0	0	0	0	0	0	0	0	0	0	0	0	0	0	0	0	0	0	0	0	0	0	0	0	0	0	0
Zm00001d000328	3.9311	4.76356	5.13969	3.45381	4.76633	4.29738	5.26043	4.64984	4.62131	3.50014	1.97907	4.21762	3.69618	6.23986	5.76488	3.59752	3.39445	3.33046	7.41458	1.90171	2.66761	8.01404	2.08398	3.1877	3.30037	6.15182	6.46838	1.81257	2.64624	5.07145	4.20444	5.80787	4.8019	4.10823	2.66696	8.11504	5.79521	2.34792	4.59197	2.90267	2.52101	3.0342	3.93877	1.17784	2.24243	3.34593	3.18382	2.59915	2.88363
Zm00001d000329	4.87378	7.71108	5.54817	4.19069	6.65839	5.40961	5.49203	2.57031	3.08546	2.69113	1.27704	2.87314	6.85569	8.53738	5.38689	3.18499	3.68952	2.84236	6.73888	3.47504	3.79824	8.24629	4.26547	4.27205	3.78903	7.04477	7.08014	3.1921	3.61287	6.75183	5.45254	6.90336	5.99042	6.72945	3.34243	10.0234	6.70604	2.32873	5.04723	3.41257	2.72314	2.89638	3.54972	1.51227	1.14323	5.03823	3.94368	3.99409	3.97993
Zm00001d000330	0	0	0	0	0	0	0	0	0	0	0	0	0	0	0	0	0	0	0	0	0	0	0	0	0	0	0	0	0	0	0	0	0	0	0.00436567	0	0	0	0	0	0	0	0	0	0	0	0	0	0
Zm00001d000331	0	0	0	0	0	0	0	0	0	0	0	0	0	0	0	0	0	0	0	0	0	0	0	0	0	0	0	0	0	0	0	0	0	0	0	0	0	0	0	0	0	0	0	0	0	0	0	0	0
Zm00001d000332	0	0	0	0	0	0	0	0	0	0	0	0	0	0	0	0	0	0	0	0	0	0.034134	0	0	0	0	0	0	0	0	0.0168193	0.0201764	0	0	0.00679733	0.0289033	0	0	0	0	0	0	0	0.0124353	0	0	0	0	0
Zm00001d000333	0	0	0	0	0	0	0	0	0	0	0	0	0	0	0	0	0	0	0	0	0	0	0	0	0	0	0	0	0	0	0	0	0	0	0	0	0	0	0	0.0221476	0	0	0	0	0	0	0	0	0
Zm00001d000335	0	0	0	0	0	0	0	0	0	0	0	0	0	0	0	0	0	0	0	0	0	0	0	0	0	0	0	0	0	0	0	0	0	0	0	0	0	0	0	0	0	0	0	0	0	0	0	0	0
Zm00001d000337	0	0	0	0	0	0	0	0	0	0	0	0	0	0	0	0	0	0	0	0	0	0	0	0	0	0	0	0	0	0	0	0	0	0	0	0	0	0	0	0	0	0	0	0	0	0	0	0	0
Zm00001d000339	32.9096	185.526	18.9998	3.65424	96.0673	11.4293	13.5487	8.83026	7.16171	60.3844	113.04	21.1272	6.87944	13.6771	43.044	5.24856	121.591	56.1063	3.71356	6.41207	7.07575	4.2547	5.09369	9.79746	15.1197	63.568	25.3381	7.48298	13.2504	19.1786	29.3387	54.8553	11.0438	41.5268	13.7817	32.4783	10.051	70.9992	6.56988	22.6679	40.9061	5.29224	12.1351	287.546	20.4655	10.375	30.7773	28.8024	34.8384
Zm00001d000343	0	0	0	0	0	0	0	0	0	0	0	0	0	0	0	0	0	0	0	0	0	0	0	0	0	0	0	0	0	0	0	0	0	0	0	0	0	0	0	0	0	0	0	0	0	0	0	0	0
Zm00001d000344	0.0428116	0	0.0139241	0.0224201	0	0.0496019	0	0.0144605	0	0	0.0270465	0	0	0	0	0.0296517	0.014575	0	0	0.0161529	0	0.0283793	0	0	0.0592115	0	0	0	0.0238659	0.0115719	0.0886274	0	0.0722603	0	0.0529287	0	0	0.136599	0.0108454	0	0	0	0	0	0	0	0	0.00162923	0
Zm00001d000345	2.58076	20.1326	15.8481	5.93985	25.0081	22.9557	19.2508	22.8548	14.4594	55.5008	41.7788	23.0444	7.26474	24.7035	52.0728	12.853	23.8386	26.8138	26.6332	7.51003	10.1032	30.1232	6.41341	12.9925	12.4381	24.1044	51.9834	7.18227	14.7607	18.9411	11.2271	28.1112	17.7158	8.01622	25.2523	19.8113	14.1307	32.1064	15.3059	17.6881	17.2938	11.8927	35.227	17.0308	24.8854	24.6764	31.4785	32.6189	24.3391
Zm00001d000346	4.60343	16.8876	10.9748	3.5625	13.0704	1.93353	8.47482	1.06374	4.7524	3.00155	0.555321	3.47466	4.80579	14.4833	5.64475	1.70479	13.4217	2.15446	7.90048	0.46	1.86963	10.4373	0.577104	2.21505	5.31531	20.7082	7.2498	0.439358	1.75471	6.78688	7.58564	20.2417	7.93621	5.80793	3.07359	19.931	13.9894	1.82253	8.19619	2.19788	2.32882	1.61966	3.51983	0.983689	1.55557	3.57327	3.44111	2.05637	4.18529
Zm00001d000347	0	0	0	0	0	0	0	0	0	0	0	0	0	0	0	0	0	0	0	0	0	0	0	0	0	0	0	0	0	0	0	0	0	0	0	0	0	0	0	0	0	0	0	0	0	0	0	0	0
Zm00001d000349	32.068	9.50233	7.51273	48.839	9.22399	7.13622	6.63575	5.35705	6.03091	3.75428	2.78648	5.9069	47.9125	9.17969	10.7127	6.71813	5.97348	5.67572	11.7532	4.22514	5.37868	10.313	3.24313	3.48211	36.3063	9.3632	8.87654	2.39394	3.50938	14.8919	28.9691	9.94843	14.8862	23.5862	14.2479	14.033	10.7683	6.95036	9.94246	19.7842	16.0784	21.9619	9.70683	29.1824	5.67955	8.56253	6.19053	6.58898	6.94849
Zm00001d000350	49.6913	10.433	10.5481	67.8443	12.279	10.1795	8.87997	7.60596	7.59482	11.2773	5.61823	8.60827	58.0955	11.8836	13.1186	8.22921	7.56652	7.01766	13.699	3.56269	4.96943	11.7019	2.77583	5.23826	40.3952	12.3689	11.334	2.47402	3.83945	18.1211	41.5879	14.1153	16.7921	32.2512	18.9334	18.7587	11.8762	9.35986	10.7877	24.5241	20.6036	22.879	11.9857	38.9477	8.34197	8.48769	8.12515	6.1919	7.30649
Zm00001d000351	0	0	0	0	0	0	0	0	0	0	0	0	0	0	0	0	0	0	0	0	0	0	0	0	0	0	0	0	0	0	0	0	0	0	0	0	0	0	0	0	0	0	0	0	0	0	0	0	0
Zm00001d000352	0	0.068324	0	0	0	0	0	0	0	0	0	0	0	0	0	0	0	0	0	0	0	0	0	0	0	0	0	0	0	0	0	0	0	0	0.276446	0	0	0.364043	0	0	0	0	0	0	0	0	0	0	0
Zm00001d000355	0	0	0	0	0	0.0233304	0	0.0922164	0.104322	0	0.338081	0.149796	0	0	0	0.129488	0	0.0284564	0	0.0576446	0.0676875	0	0.0724541	0.0695379	0	0	0	0.0601153	0.111156	0	0	0	0.040064	0	0	0	0	0	0.0181878	0	0	0	0	0	0	0	0	0	0
Zm00001d000357	3.50544	6.67781	6.40287	5.24062	5.1683	6.76795	7.83697	9.69355	9.73255	2.07995	5.34581	9.57623	4.16852	4.70307	6.77763	10.486	8.99498	10.2808	3.86216	9.26801	8.73286	4.65021	9.54466	8.69377	6.22468	4.84363	5.22256	7.93258	8.56712	6.98729	7.20418	7.07998	8.04572	4.15883	5.33488	6.27874	7.65338	5.15707	7.46739	5.32933	6.61474	1.87119	5.24616	8.60746	5.19553	6.8715	5.52323	6.01936	5.91903
Zm00001d000358	24.2142	6.37792	14.4957	30.9753	11.379	4.62849	5.14081	3.48548	4.0765	8.49838	9.68498	7.24992	46.0506	11.0569	3.44106	2.86819	6.33745	4.6916	1.6841	1.52297	2.46367	1.70801	1.80897	2.99544	26.8015	10.5583	2.86185	2.21044	2.84369	12.9428	31.0903	8.06681	20.3016	27.0108	3.12358	8.21602	16.3092	5.94056	11.481	10.411	12.6037	7.63059	14.1883	21.3319	5.89888	12.389	10.8928	10.0894	14.066
Zm00001d000360	0.614053	0.332842	0.914276	0.454873	0.666027	3.4031	2.42704	4.07742	2.96568	1.5642	2.12717	1.96077	0.398622	0.636448	1.06558	1.51041	0.521368	1.64177	0.970263	0.366622	0.372272	0.674925	0.354925	0.690619	0.225322	0.314395	0.348273	0.177014	0.5818	1.19575	0.550823	0.344877	1.2288	0.504093	0.953218	0.535835	0.547608	0.389762	1.53155	0.512209	0.424474	0.764841	0.681185	2.20223	0.0852807	0.321795	0.263871	0.392523	0.160169
Zm00001d000361	0.477816	0.47026	1.14078	0.56449	0.571881	2.96903	2.16824	3.40935	2.90299	0.651987	1.67292	2.90891	0.528524	0.660314	0.808017	3.02479	0.612917	2.26785	1.31937	1.90325	2.17062	1.38543	2.21098	2.50379	0.439847	0.586966	1.35063	1.81661	2.41044	0.709705	0.425221	0.57653	0.930833	0.468225	0.4008	0.523205	0.992503	0.474402	1.56525	0.315458	0.339145	0.257357	0.412492	0.240433	0.35734	0.956435	0.584593	0.591187	0.725941
Zm00001d000362	0.141177	6.4e-08	3.9e-07	9.95e-07	4.36e-06	6.92e-09	0	0	4.83e-08	0	0	0	9.1e-08	0	0	6.8e-09	5.7e-08	0	4.47e-07	0	0	0	0	1.52e-09	0	0	0	0	0	0	6.6e-06	8.45e-07	1.71e-06	2.26e-06	5.4e-12	0	4.23e-09	0	2.88e-08	0	0	2.47e-10	0	1.74e-08	1.3e-08	0	3.75e-09	1.33e-12	5.03e-09
Zm00001d000363	0	0	0	0	0	0	0	0	0	0	0	0	0	0	0	0	0	0	0	0	0	0	0	0	0	0	0	0	0	0	0	0	0	0	0	0	0	0	0	0	0	0	0	0	0	0	0	0	0
Zm00001d000364	0.792824	1.21063	1.14644	0.41616	1.79183	0.256296	1.19143	0.176576	0.66063	0.331628	0.0657593	0.298453	0	0.0896815	0.552164	0.197793	1.54726	0.0935631	0.306694	0.125129	0.145975	1.0605	0.178115	0.217362	0.891624	1.2953	0.812806	0.0930617	0.219314	0.477487	0.267291	0.36476	0.588167	0.844515	0.248567	1.61686	1.04183	0.155255	0.934398	1.36022	1.47111	1.02727	1.07744	0.241463	0.621841	1.43797	0.409828	2.43612	1.2472
Zm00001d000365	0	0	0	0	0	0	0	0	0	0	0	0	0	0	0	0	0	0	0	0	0	0	0	0	0	0	0	0	0	0	0	0	0	0	0	0	0	0	0	0	0	0	0	0	0	0	0	0	0
Zm00001d000366	0	0	0	0	0	0	0	0.0135787	0	0	0.00969147	0.0215771	0	0	0	0.0111184	0	0.0267588	0	0.0054463	0	0	0	0.0111567	0	0	0	0.0408861	0.0409343	0	0	0	0	0	0	0	0	0	0	0	0	0	0	0	0	0	0	0	0
Zm00001d000367	0	0	0	0	0	0	0	0	0	0	0	0	0	0	0.207902	0	0	0	0	0	0	0	0	0	0	0	0	0	0	0.554209	0	0	0.278063	0	0	0	0.39158	0	0	0	0	0	0	0	0	0	0	0	0
Zm00001d000368	0	0	0	0	0	0	0	0	0	0	0	0	0	0	0	0	0	0.00897503	0	0	0.0129196	0.0080197	0	0	0	0	0	0	0.0180682	0	0	0	0	0	0	0	0	0	0	0.00168963	0	0	0	0	0	0	0	0	0
Zm00001d000370	1.65475	1.87606	2.3156	1.44611	2.80972	1.57248	2.01764	1.01789	1.47806	0.994887	0.341731	0.963507	1.55132	3.07043	1.46636	0.725617	1.94801	0.806982	2.23211	0.471057	0.84208	2.65228	0.456429	0.849497	1.07032	3.20186	3.55703	0.331603	0.689897	3.7206	1.7185	2.67116	3.68438	1.60801	4.85753	2.61952	1.87917	3.79905	1.93149	1.16129	1.15663	1.54384	1.5511	0.710545	0.517384	1.23435	1.35488	0.969066	0.881094
Zm00001d000371	0	0	0	0	0	0	0	0	0	0	0	0	0	0	0	0	0	0	0	0	0	0	0	0	0	0	0	0	0	0	0	0	0	0	0	0	0	0	0	0	0	0	0	0	0	0	0	0	0
Zm00001d000373	0	0.0079906	0.0171753	0	0.0257343	0	0.0771006	0	0.0761483	0	0	0	0	0	0.0413951	0.0375515	0.0167724	0	0.0221612	0.00891803	0.0137166	0	0	0.0198766	0	0	0.0172554	0	0.0074808	0.038803	0	0	0.0391663	0	0.0489245	0.0183175	0	0	0	0	0	0	0.0158101	0.00463703	0	0	0.00863075	0	0
Zm00001d000377	0.119387	0.111862	0.102008	0.0171423	0	0.0774072	0.0702569	0.0213822	0.0420198	0.034825	0.0187816	0	0.0248652	0.0233502	0.0220271	0.0407168	0.0631258	0	0.0300879	0.00634943	0.0155035	0.0452372	0	0.0371949	0.0303804	0.0693172	0.0662044	0	0	0.16233	0.172481	0	0.0917238	0.0363163	0.00466817	0.0342203	0.0731637	0	0.058662	0.0170869	0.0217546	0.0090549	0.0312435	0.0117213	0	0	0	0	0
Zm00001d000379	47.6138	65.9442	61.4977	76.1419	57.9566	59.3787	56.8108	50.8857	57.9727	29.3241	31.0502	39.475	68.5067	60.0925	35.5633	35.1713	63.1056	32.7812	33.8473	23.1796	26.663	40.3232	20.1092	25.3533	83.8397	57.77	36.3285	18.9059	25.4538	57.4278	78.7198	64.6825	67.7446	52.2537	38.2325	69.7926	71.1228	33.4134	64.0965	63.8247	71.2574	37.5674	65.2032	32.1942	22.1977	36.4999	36.975	37.7077	35.928
Zm00001d000380	0.492696	1.5396	3.01385	0.86466	1.95148	1.80286	0.639238	0.472217	0.990571	8.71662	0.98587	0.786317	0.763582	1.7983	5.19116	0.402414	1.02542	0.872889	4.32531	0.070155	0.390115	5.29331	0.270742	1.05031	0	1.54647	6.59029	0	0.727911	5.53295	0.618827	1.30559	4.57001	0.451134	5.2502	1.16683	3.79496	19.1769	2.51907	0.0611395	0.213707	0.184757	2.88695	1.55925	19.2052	7.38287	15.6329	15.053	15.2774
Zm00001d000381	0.169801	2.37394	14.626	0.238335	6.09365	18.257	16.8339	5.78692	9.8089	10.6108	4.3539	7.95598	0.0758609	1.47524	9.02434	4.38562	19.6271	4.87393	10.3202	1.86692	3.54206	10.95	2.00858	3.7525	0.271079	1.50755	9.98669	1.37431	2.75385	19.2068	0.24616	1.91045	21.6091	0.311589	21.2987	1.33758	14.8905	21.8042	11.4963	0.328244	0.552627	0.212874	10.7194	4.3158	20.7275	5.95827	7.87778	10.9186	5.78919
Zm00001d000382	0.476839	0.321082	0.478033	1.15	0.704313	1.17134	0.985713	1.46879	1.11142	0.316232	0.819556	1.44772	1.08211	1.40597	0.605056	1.92082	0.436173	1.4202	0.804353	1.66635	1.73371	0.969698	1.41141	1.41868	0.960928	0.990143	0.730018	1.30172	1.5786	0.558455	1.37557	0.975978	0.470757	0.408981	0.649354	0.596239	0.382121	0.796651	0.758505	0.549638	0.395295	0.248427	0.491618	0.258367	0.452367	0.50809	0.272823	0.260361	0.285245
Zm00001d000383	0	0	0	0	0	0	0	0	0	0	0	0	0	0	0	0	0	0	0	0	0	0	0	0	0	0	0	0	0	0	0	0	0	0	0	0	0	0	0	0	0	0	0	0	0	0	0	0	0
Zm00001d000384	0	0	0	0	0	0	0	0	0	0	0	0	0	0	0	0	0	0	0	0	0	0	0	0	0	0	0	0	0	0	0	0	0	0	0	0	0	0	0	0	0	0	0	0	0	0	0	0	0
Zm00001d000385	0	0	0	0	0	0	0	0	0	0	0	0	0	0	0	0	0	0	0	0	0	0	0	0	0	0	0	0	0	0	0	0	0	0	0	0	0	0	0	0	0	0	0	0	0	0	0	0	0
Zm00001d000387	0.0743825	0	0.044103	0	0	0.0486948	0.0958091	0.0388427	0.0193162	0.161562	0	0.1202	0	0	0.18455	0.136643	0.042057	0.160113	0.129398	0	0	0.137368	0	0.0346187	0	0	0.0400788	0	0.00923487	0	0.0545565	0	0	0.231868	0	0	0	0	0	0.309887	0.217264	0.0093367	0	0	0	0.0290096	0.0049221	0.00515193	0
Zm00001d000388	0	0	0	0	0	0	0	0	0	0	0	0	0	0	0	0	0	0	0	0	0	0	0	0	0	0	0	0	0	0	0	0	0	0	0	0	0	0	0	0	0	0	0	0	0	0	0	0	0
Zm00001d000389	0.156452	0	0	0	0.114163	0	0	0	0.0323817	0	0	0	0	0	0	0	0	0.043262	0	0	0	0	0	0	0	0	0	0	0	0	0	0	0	0	0	0	0	0	0	0	0	0	0	0	0	0	0	0	0.0129312
Zm00001d000390	0.974453	2.49491	0.804919	0	1.50946	0.497979	0.540343	0.107206	0.218304	1.22377	3.34528	0.702591	0.273292	0.967206	1.01652	0.12123	2.02431	1.73845	0	0.0936163	0.189276	0	0.145149	0.273399	1.22418	1.31681	0.155302	0.21688	0.354103	1.28176	0.499327	1.24556	1.16717	0.210343	0.544735	1.4337	0.82858	3.15116	0.183954	2.66128	3.23409	2.84559	0.635591	5.1642	1.48627	1.37045	9.86883	3.02638	6.40718
Zm00001d000391	6.34403	7.83737	6.02274	4.1412	9.89922	5.09841	5.70016	4.22911	5.39515	6.56439	4.22472	5.84856	3.70065	9.51147	5.69784	4.70385	8.52393	4.03906	4.36819	2.23575	3.34719	4.3368	2.60117	3.50336	4.71333	8.73283	3.53355	2.60505	3.03765	7.7424	4.53254	8.07795	8.63679	5.65826	5.43507	7.32013	7.45993	5.73014	5.9092	4.01887	3.3952	4.07105	6.93551	8.46013	6.66486	8.74135	7.04735	7.82213	7.10688
Zm00001d000392	0	0	0	0	0	0	0	0	0	0	0	0	0	0	0	0	0	0	0	0	0	0	0	0	0	0	0	0	0	0	0	0	0.220542	0	0	0	0.34585	0	0	0	0	0	0	0	0	0	0	0	0
Zm00001d000394	0	0	0	0	0	0	0	0	0	0	0	0	0	0	0	0	0	0	0	0	0	0	0	0	0	0	0	0	0	0	0	0	0	0	0	0	0	0	0	0	0	0	0	0	0	0	0	0	0
Zm00001d000395	0	0	0	0	0	0	0	0	0	0	0	0	0	0	0	0	0	0	0	0	0	0	0	0	0	0	0	0	0	0	0	0	0	0	0	0	0	0	0	0	0	0	0	0	0	0	0	0	0
Zm00001d000396	28.6721	40.6253	25.9723	68.9852	60.3438	9.20318	16.477	7.76506	12.6414	9.86979	9.58399	19.4099	63.8486	71.0142	12.16	10.8978	24.0648	9.2403	13.2971	7.53664	8.93921	13.5309	7.36858	9.38638	55.9186	63.2891	12.7551	7.19609	8.94848	26.0572	72.2027	55.3568	36.4653	25.7516	16.6056	44.9224	24.5512	32.4026	22.3396	20.4713	24.1654	3.31062	26.5308	15.6639	50.7714	30.4231	29.1411	28.7056	25.1474
Zm00001d000397	0	0	0	0	0	0	0	0	0	0	0	0	0	0	0	0	0	0	0	0	0	0	0	0	0	0	0	0	0	0	0	0	0	0	0	0	0	0	0	0	0	0	0	0	0	0	0	0	0
Zm00001d000398	0	0	0	0	0	0	0	0	0	0	0	0	0	0	0	0	0	0	0	0	0	0	0	0	0	0	0	0	0	0	0	0	0	0	0	0	0	0	0	0	0	0	0	0	0	0	0	0	0
Zm00001d000399	32.5434	9.20514	9.42371	88.7573	14.5917	6.6926	6.3467	16.3743	14.1922	41.6173	16.8295	21.5523	53.9331	17.3223	58.2087	20.6048	4.95545	16.0522	61.9983	8.56739	10.262	58.8852	5.40243	8.48968	44.2955	15.2282	48.2603	4.38784	7.44373	26.9279	19.0317	11.6481	27.1597	17.0418	88.9738	15.46	20.8107	1.65753	15.148	25.6318	20.0436	24.8168	17.0087	54.6038	0.936377	2.04433	4.04286	3.01578	1.86802
Zm00001d000400	0	0.272207	8.89201	0	1.00486	1.14068	4.49119	0.641009	4.9453	95.9181	0.25901	4.47894	0	0	110.466	2.32259	6.23318	3.10575	70.7183	0.208615	4.91456	77.7653	0.142735	4.95945	0	0.0223392	51.2296	0.257627	3.45104	6.85608	0.0211054	0	6.06451	0	1.61497	0	1.25306	4.69472	2.95885	0	0	0	2.88915	0.798972	2.60522	2.71913	2.85716	3.00381	2.21057
Zm00001d000401	6.87968	6.99077	7.85667	9.32237	9.09943	7.48408	7.88692	9.11999	9.03268	4.43149	5.72112	11.0597	9.27613	9.66465	6.50392	10.021	6.76848	7.6445	8.66317	7.60505	7.92236	8.15453	5.38624	6.54471	10.056	8.63372	10.6051	6.82612	8.55048	8.30934	8.92671	9.33169	8.6503	11.0721	6.02045	12.5464	6.53816	4.85806	8.27059	14.7065	13.8814	15.9982	9.24214	11.5067	8.04755	10.4078	10.9671	10.0174	8.49045
Zm00001d000402	0.468023	1.92558	30.8008	0.387931	2.91908	0.410896	5.79033	0.265289	1.34351	0.698097	0.189297	1.03287	1.46738	1.34295	0.43959	0.290471	8.3401	0.66975	1.06284	0.0584701	0.353474	1.38711	0.13067	0.562044	0.589227	1.07658	3.03983	0.106757	0.342831	32.8752	0.96807	1.65881	37.2248	1.81497	14.7738	1.61816	55.6574	21.5995	33.7898	1.07521	1.28896	1.23805	32.6705	1.81509	20.1815	8.23912	13.7557	16.7591	11.0634
Zm00001d000403	6.65234	9.03752	9.44287	8.23839	12.9679	5.63048	8.00701	4.01151	6.24008	6.46887	5.67373	7.3949	13.0912	16.0969	3.74176	4.12678	9.542	3.86465	4.43166	1.71611	2.77887	4.74207	2.01393	3.053	9.35953	11.8639	4.57335	1.70335	2.98732	7.56821	17.0024	19.3104	8.2967	15.0963	10.8544	13.1669	8.79617	9.67863	7.4734	21.0239	18.6961	13.6559	10.5237	13.2662	9.37572	13.6966	11.476	10.6569	13.678
Zm00001d000406	0	0	0	0	0	0	0	0	0	0	0	0	0	0	0	0	0	0	0	0	0	0	0	0	0	0	0	0	0	0	0	0	0	0	0	0	0	0	0	0	0	0	0	0	0	0	0	0	0
Zm00001d000407	4.72002	18.3752	0.734514	10.0857	18.1541	0.115634	0.430398	0.0666105	0.284595	0.0179194	0.0814415	0.169266	14.3853	24.8429	0.0456246	0.211415	0.435839	0.203719	0.0749966	0.208869	0.28489	0.122	0.371054	0.392047	14.3424	25.3087	0.0968297	0.26079	0.256038	4.54651	24.6298	33.6994	3.03977	9.67244	0.111787	25.0879	1.60228	0.0898505	0.873541	10.7063	12.6685	9.21382	0.419228	4.28817	0.17409	0.822188	0.644472	0.275021	0.815368
Zm00001d000408	19.7715	8.9428	19.6681	42.1375	23.6701	1.67117	9.15343	0.924196	4.05544	8.75463	0.448327	3.42874	51.8384	19.2519	8.37108	2.32961	17.1924	3.39297	11.1542	0.76879	3.03008	12.5105	0.888133	3.44034	44.3419	23.9363	13.0626	0.948219	2.85793	18.5249	51.9149	44.6971	16.981	14.4469	10.4146	13.0668	27.6388	5.54846	15.5657	15.0048	24.6515	13.6755	21.6561	16.4903	20.7338	25.2902	18.0719	17.6648	25.5716
Zm00001d000409	0	0	0	0	0	0	0	0	0	0	0	0	0	0	0	0	0	0	0	0.0212754	0	0	0	0	0	0	0	0	0	0	0	0	0	0	0	0	0	0	0	0	0.0209492	0.0333387	0	0	0	0	0	0	0
Zm00001d000410	0	0	0	0	0	0	0	0	0	0	0	0	0	0	0	0	0	0	0	0	0	0	0	0	0	0	0	0	0	0	0	0	0	0	0	0	0	0	0	0	0	0	0	0	0	0	0	0	0
Zm00001d000411	0	0.095803	0.161904	0	0	0.200098	0	0	0	0.671958	0	0	0.476675	0.174935	0.112479	0	0	0	0	0	0	0	0	0	0	0	0.469144	0	0	0.19431	0.922986	0.263904	0	0.887685	0	0.361293	0	0	0	0.178931	0.500788	0.734353	0	0	0	0.0766553	0.081066	0.140132	0
Zm00001d000412	0.114558	0.215394	0.140515	0.119934	0.572474	0.0195647	0.148641	0.00797483	0.0683309	0	0.010161	0.0102608	0.0602035	0.412691	0	0.0409878	0.0442202	0.0439257	0.0215852	0.0415214	0.0458753	0.00659503	0.0262461	0.0380503	0.142546	0.606054	0.0448822	0.00623173	0.0256864	0.0495698	0.0733512	0.650039	0.0542755	0.210243	0.0647138	0.384408	0.0967455	0.306117	0.0834133	0.105223	0.148108	0.0785362	0.0635159	0.0281033	0.0445019	0.0489841	0.0613734	0.0294547	0.042341
Zm00001d000413	0	0.00830575	0.381077	0	0.0354247	0.0331499	0.293798	0	0.149774	0.0264239	0	0.0374033	0	0	0.0468298	0.0551756	0.286271	0.0674357	0	0	0.0129167	0	0	0.061607	0	0	0	0	0.0161529	0.897755	0	0	0.493227	0	0.0712443	0	0.538338	0.33512	0.447023	0	0	0	0.0690428	0.0210318	0.0252148	0.333782	0.0970318	0.0765967	0.222037
Zm00001d000414	0.411749	0.0452323	0	3.35442	0	0	0	0	0	0	0	0	2.00447	0	0	0	0	0	0.0179303	0	0	0	0	0	1.09767	0	0	0	0	0	1.40612	0	0	0.816106	0	0.120338	0	0	0	0.553754	0.543803	0.126088	0	0.0444818	0	0.00800567	0.00648567	0.00423893	0
Zm00001d000417	1.89624	0.445836	0	2.66309	0.194781	0.0167138	0	0	0	0	0	0.0623052	3.51811	1.2292	0.0265779	0.0290149	0.0155938	0.0270348	0.0252056	0.0184932	0.012106	0.0140426	0.044027	0.0277644	4.43215	0.194881	0.0723476	0	0.0143516	0.0172055	0.798156	0.146907	0.0273222	1.45948	0.0400307	0.652006	0	0	0.0117495	2.97643	2.06651	2.77123	0.027315	0.00418363	0	0.0063795	0.0135069	0	0.0157223
Zm00001d000418	0.602472	0	121.335	0.172543	2.80501	302.429	190.172	225.576	153.376	25.2533	875.826	238.156	0	0	0.980011	173.266	20.3001	406.6	7.91608	178.536	141.656	5.88213	173.795	176.544	0	0	4.30865	180.868	151.829	6.78235	0.0535355	0	9.87381	0	0.561566	0	22.73	0	70.9314	0	0	0	0	0	0.0292672	0	0	0.0234074	0.0389913
Zm00001d000419	11.0848	9.10758	10.9872	10.1088	8.51616	6.58189	8.88845	5.94085	7.39055	6.72245	4.35248	8.15621	10.4923	8.24676	9.95492	7.24393	7.73958	7.40056	11.3592	3.92632	5.7986	13.9021	4.29133	6.97219	8.09425	9.79571	12.3325	3.12653	5.41023	11.7639	10.47	10.2144	13.3673	9.83461	8.57294	11.1341	10.8264	11.0373	10.0582	10.0204	9.40468	6.62553	9.37577	12.8097	11.6026	9.73973	9.14675	5.04336	6.11443
Zm00001d000422	0	0	0	0.37593	1.38992	0	0.615473	0	0	0	0	0	0	0	0	0	0	0	0	0	0	0	0	0	0	0	0	0	0.335243	0	0	0	0	0	0	0	0	0	0	0.931701	1.0547	0.312906	0	0.223261	0	0	0	0	0.255051
Zm00001d000424	16.804	75.5666	8.68898	18.5053	62.0026	2.29378	5.4575	2.1976	2.75146	9.14598	9.33156	4.05169	17.5478	53.1193	6.82929	2.27231	35.066	4.22143	1.79553	0.786765	1.56744	3.06756	1.30649	1.86105	31.6281	75.186	3.38514	1.32119	1.91485	7.03818	32.8433	65.1038	10.1576	24.6016	10.8409	36.3124	7.84284	35.7596	5.67893	56.8808	64.0825	38.7519	10.9408	88.046	32.3222	17.6011	32.425	21.9641	26.5656
Zm00001d000425	0	0	0	0	0	0	0	0	0	0	0	0	0	0	0	0	0	0	0	0	0	0	0	0	0	0	0	0	0	0	0	0	0	0	0	0	0	0	0	0	0	0	0	0	0	0	0	0	0
Zm00001d000428	6.87122	29.1135	80.1024	8.92253	45.4691	64.1203	72.8744	49.0737	56.9624	12.7878	27.9784	50.2056	9.71582	32.4599	17.37	41.4429	73.1534	37.5892	21.7276	21.0828	26.7497	22.2364	21.1419	27.6316	7.0974	38.7624	16.9227	15.1971	19.7164	36.8178	10.0371	39.8845	41.1076	9.03242	15.3396	39.2365	56.2717	15.817	66.5189	12.7955	8.23019	3.28859	27.4448	1.94284	23.53	34.9586	26.7854	22.4614	31.4967
Zm00001d000429	0	17.967	4.15992	0	13.7641	0.207466	0.841973	1.87389	6.13176	44.9044	19.4004	19.3487	4.12832	3.25819	18.172	2.76463	7.59308	15.1117	26.8307	1.25204	8.41372	37.9691	3.26626	34.1572	2.29399	13.7989	942.877	3.85801	87.7336	0.853917	4.87826	10.3215	1.26113	0	0	2.27266	0	0	1.72924	4.85425	13.2207	0.381061	7.63845	10.013	0.973167	3.74147	15.2473	1.88676	34.3328
Zm00001d000430	16.8899	14.9479	6.61688	14.1276	14.53	4.31434	5.92053	4.47168	5.55887	3.09581	2.05089	3.63801	16.9682	16.2729	4.14033	3.24937	7.33881	3.59719	3.65164	1.78725	2.87158	4.01568	1.48415	2.70359	14.7788	16.939	3.14152	1.58825	2.14905	4.5496	16.5737	13.1293	5.28015	17.9366	4.15803	14.3837	5.92773	5.19331	5.78688	10.3542	9.54567	8.9446	5.77516	8.36011	6.09063	7.45047	6.41106	5.99698	7.92686
Zm00001d000431	0	0	0.0620485	0	0	0.0613312	0.0654439	0.0721348	0.0328815	0	0.065989	0.158662	0	0.0205687	0	0.0841376	0.0348987	0.0448419	0.0148639	0.0127954	0.0386327	0	0.0225417	0.0559884	0.0191895	0.0264324	0	0.0241491	0.0319976	0.0382156	0.0391739	0	0.0423922	0.0525825	0.0125987	0	0.081754	0.0288175	0.0901403	0	0.0101596	0.0120535	0	0.00265939	0.0135887	0	0.00659942	0.0187571	0.0100414
Zm00001d000432	8.39885	25.926	32.622	11.6562	35.495	89.2772	61.1215	68.0635	58.4491	30.6671	26.2906	42.2368	14.5814	39.3404	56.8201	42.4131	19.928	32.8264	58.4207	23.2228	25.883	56.6105	18.6131	22.0984	9.38678	35.1214	57.5903	14.1881	18.1116	32.4753	10.7899	41.7326	32.4168	11.7969	54.6818	51.2359	23.196	29.3178	38.5062	9.0837	7.78383	5.31731	49.1986	6.97963	9.26895	36.6	29.9072	25.7544	27.1659
Zm00001d000433	0	0	0	0	0	0	0	0	0	0	0.159762	0	0	0	0	0	0	0	0	0	0	0	0	0	0	0	0	0	0	0	0	0	0	0	0	0	0	0	0	0	0	0	0	0	0	0	0	0	0
Zm00001d000434	1.30452	11.0811	1.18582	0.716572	5.60381	0.099696	1.07018	0.0243462	0.845406	0.565727	0.256815	0.543489	1.10225	9.27974	0.562264	0.221383	11.1007	0.658965	0.263503	0.0591937	0.518833	0.33106	0	0.57215	4.06072	4.42401	0.47084	0.0691467	0.791244	0.408346	8.5826	25.0262	0.057315	2.6129	2.41826	9.14697	0.359973	5.60764	0.374574	76.8401	79.5164	30.0876	3.71551	26.9275	23.9432	9.89666	6.21608	7.91647	9.84157
Zm00001d000435	6.58124	15.5957	12.3627	4.84181	14.5848	11.3031	12.2698	11.6201	10.3851	10.0702	8.58643	11.7041	5.69039	16.7523	8.46446	7.35114	9.95916	6.75269	10.5638	4.45968	5.30207	11.311	4.69439	6.05891	5.4649	15.0854	10.8337	4.87338	5.88788	14.9921	6.87458	19.3287	15.3443	7.64727	5.37997	21.3798	16.1742	4.8615	11.8094	7.97456	6.81151	8.08278	9.0914	5.8142	4.68325	12.3369	10.3924	8.50929	10.2331
Zm00001d000436	8.82018	15.9128	15.6921	9.57581	16.2064	13.2105	14.1898	9.55827	10.5645	11.3556	5.64298	9.12313	11.4698	16.6317	11.5524	7.45586	12.2276	7.1821	13.0095	4.53889	5.34357	14.026	4.49815	5.59468	9.90099	17.8786	11.7156	3.6477	5.54051	17.6538	11.4321	16.8788	17.7365	10.6308	11.4039	17.1232	15.8569	10.9589	13.7555	8.11215	8.4109	5.86717	15.5605	7.37169	13.148	19.8452	16.132	14.9619	15.9976
Zm00001d000437	0	0	0	0	0	0	0	0	0	0	0	0	0	0	0	0	0	0	0	0	0	0	0	0.0133017	0	0	0	0	0	0	0	0	0	0	0	0	0	0.0224752	0	0	0	0	0	0	0	0	0	0	0
Zm00001d000438	0	0	0	0	0	0	0	0	0	0	0	0	0	0	0	0	0	0	0	0	0	0	0	0	0	0	0	0	0	0	0	0	0	0	0	0	0	0	0	0	0	0	0	0	0	0	0	0	0
Zm00001d000439	10.6053	20.4472	28.7427	14.7681	19.3493	16.6757	24.3202	14.075	18.8342	7.97025	18.3204	29.2478	12.5607	21.0726	9.05643	21.871	22.6707	21.4781	9.06027	19.6953	22.1683	10.2769	15.7627	20.9908	20.4446	17.7898	8.73808	19.291	23.7668	28.0872	33.1084	25.9299	23.9011	9.96363	20.4522	16.7756	36.4253	30.4801	25.4395	17.6082	28.0864	15.1104	14.7781	15.1291	19.0433	40.9601	35.4898	37.0463	38.6452
Zm00001d000442	0	0	0	0	0	0	0	0	0	0	0	0	0	0	0	0	0	0	0	0	0	0	0	0	0	0	0	0	0	0	0	0	0	0	0	0	0	0	0	0	0	0	0	0	0	0	0	0	0
Zm00001d000443	0.775783	5.8766	10.2593	1.1354	7.65383	9.61518	10.6577	6.82542	8.41232	13.7522	3.22559	6.14769	1.38337	6.18583	19.1567	5.45528	9.73327	5.41345	20.6018	2.42384	3.85055	20.3834	2.65459	4.5089	1.4788	9.16399	13.2254	1.07523	2.71075	11.4608	1.90559	6.98727	9.69183	0.662849	8.20927	2.99472	12.1107	7.02523	9.78236	0.335846	0.382875	0.213933	10.7604	1.83225	11.8574	5.60862	5.98728	6.11727	3.38109
Zm00001d000444	0	0	0	0	0	0	0	0	0	0	0	0	0	0	0	0	0	0	0	0	0	0	0	0	0	0	0	0	0	0	0	0	0	0	0	0	0	0	0	0	0	0	0	0	0	0	0	0	0
Zm00001d000445	0	0	0.0287591	0	0	0	0	0	0	0	0	0	0	0	0	0	0	0	0	0	0	0	0	0	0	0	0	0	0	0	0	0	0	0	0	0	0	0	0.00778155	0	0	0	0	0	0	0	0	0	0
Zm00001d000447	0.791138	10.7538	0.0659503	0.685391	8.61978	0	0.105355	0	0.171651	0.0537623	0.117551	0	0.675026	6.74792	0.692104	0.0265193	1.03954	0.181819	0.172582	0.0223553	0.177236	0.214952	0	0.0275549	1.60019	15.81	0.109122	0	0.0754573	0.11843	1.46124	8.8283	0.122481	0.733631	0.420484	7.90961	0	0.315166	0.0768295	1.27752	0.832593	0.0189042	0.875459	0.181585	0	0.671657	0.296367	0.468175	0.596605
Zm00001d000448	0	0	0	0	0	0	0	0	0	0	0	0	0	0	0	0	0	0	0	0	0	0	0	0	0	0	0	0	0	0	0	0	0	0	0	0	0	0	0	0	0	0	0	0	0	0	0	0	0
Zm00001d000449	0	0	0.0192949	0	0	0	0.0217876	0.043926	0	0	0	0	0	0	0	0	0	0	0	0	0	0	0	0.0124242	0	0	0.0413639	0	0	0	0	0.0281692	0.00749573	0	0	0	0.0243705	0	0	0	0	0	0	0	0	0	0	0	0
Zm00001d000452	11.227	21.7566	18.3106	7.47972	15.4774	13.5808	17.6072	11.2043	13.1321	7.14427	4.33995	11.6303	10.857	18.4915	15.8927	10.3106	12.2866	9.22887	23.3938	9.75557	11.5729	28.1835	11.7885	14.136	8.29767	18.0079	25.6932	8.16644	12.1336	19.5571	10.5122	16.5556	18.8224	13.7265	9.40205	25.0257	23.6072	10.6177	16.6452	8.42171	8.03215	8.30801	11.5449	4.54949	10.1563	14.9211	12.915	10.0828	10.4633
Zm00001d000455	0	0	0	0	0	0	0	0	0	0	0	0	0	0	0	0	0	0	0	0	0	0	0	0	0	0	0	0	0	0	0	0	0	0	0	0	0	0	0	0	0	0	0	0	0	0	0	0	0
Zm00001d000458	0	0.0496711	0.232613	0	0	0	0	0	0	2.28461	0.0636603	0	0	0	1.22006	0	0.345026	0.0750833	0	0	0	0.207008	0	0.0444543	0	0	0.298229	0	0.0282496	0.377067	0	0.145549	0.062026	0	0.654523	0.20409	0	0	0	0.519862	0.303218	1.81296	0	1.16859	0	0	0.127173	0.0101463	0.128762
Zm00001d000460	0	0.0611466	0.156322	0	0.0430424	0.0297056	0.0858862	0	0.0155229	0.0113025	0	0.069943	0	0.060997	0.123745	0.00508333	0.0578094	0.0174315	0.130913	0.0043171	0	0.261389	0	0.0182879	0	0.223932	0.265101	0.00600067	0.00830193	0.120464	0.0169941	0.126155	0.173116	0	0.129074	0.0868222	0.0572113	0.420099	0.0920102	0	0	0	0	0.0374741	0	0	0	0.00669717	0
Zm00001d001763	0.79387	5.77424	7.14895	0.425279	6.66683	0.535169	3.70757	0.129102	1.72476	6.11337	2.35288	1.97561	3.58847	6.30766	2.81908	0.480622	8.79517	1.78909	1.70532	0.127209	0.629842	1.86705	0	1.22415	3.06678	8.50554	3.17029	0	1.35778	7.22395	4.03247	9.52258	7.60261	2.54039	3.18537	5.99467	3.69033	9.55595	3.61525	9.46311	10.5977	4.2218	7.16891	6.44187	9.93112	8.56644	16.0069	9.13915	13.6851
Zm00001d001765	10.67	28.5554	44.6094	14.5706	36.9796	46.6391	49.0414	53.6203	56.6982	25.8202	53.0889	64.9531	17.8757	37.8105	29.0697	64.3674	54.4239	56.9057	32.356	47.5727	46.7241	33.4393	48.3429	48.1562	16.7601	32.9438	30.9155	38.3444	41.4861	45.6749	23.7041	42.6559	51.3958	15.5199	32.8274	38.5472	48.0639	33.612	48.0301	23.1995	19.9106	10.0544	36.575	19.0765	36.6711	36.6912	32.9535	25.8922	29.3461
Zm00001d001766	40.8381	85.9812	6.80058	23.701	22.4478	5.03271	5.42547	7.10072	5.37618	5.10758	14.6744	4.6673	13.0758	3.63218	13.7278	4.12421	42.4469	9.84105	0.675132	0.92328	1.48932	1.07093	0.830068	1.45524	42.9222	8.46981	1.81863	1.32197	1.82949	4.80578	27.979	11.9405	3.14346	42.9121	14.2801	20.5439	7.6806	44.6694	4.17507	120.758	116.583	55.1362	7.12904	122.875	13.1532	8.28868	12.1099	8.29005	17.5571
Zm00001d001767	0.392551	2.57931	13.7261	0.760996	3.20723	32.9043	21.7113	37.478	30.2775	22.992	19.8362	24.3846	0.632427	3.56913	24.6337	16.6905	3.97595	15.3459	22.1026	7.77557	8.85417	18.8877	5.62736	7.97804	0.605159	3.38464	20.3732	5.23538	7.18777	14.1308	0.557003	3.0396	10.823	0.938164	12.889	2.27212	7.14889	5.53331	15.424	0.853034	0.978417	0.283724	9.05902	1.55926	1.41383	3.16836	4.63462	5.29528	3.87339
Zm00001d001769	0	1.28302	0.0537397	0.270549	0.357841	0	0	0	0	0.072967	0	0	0	0	0	0	0.778751	0.137992	0	0	0	0	0	0	0.195076	0.280963	0	0	0	0.135905	0.31986	0.205454	0.106715	0.478675	4.01263	0	0.139582	11.5597	0	2.89572	2.05153	0.191517	0	1.66529	4.50904	0.365974	1.03371	1.77725	2.20274
Zm00001d001770	0	0	0	0	0	0	0	0	0	0	0	0	0	0	0	0	0	0	0	0	0	0	0	0	0	0	0	0	0	0	0	0	0	0	0.478561	0	0	0.974797	0	0	0	0	0	0.0036855	0.00968247	0	0	0.0198867	0
Zm00001d001771	22.5507	16.4057	103.128	15.8862	11.3537	3.72533	30.0993	1.39478	7.34507	118.488	6.05402	7.66211	25.9129	5.8096	39.3772	1.4112	28.0159	7.8747	27.983	0.185721	2.24312	39.547	0.308857	3.98927	35.6046	5.92563	60.6595	0.456125	5.0351	154.271	27.7951	5.79636	125.108	19.8912	92.6463	6.24782	176.494	18.9159	66.3333	31.6086	19.698	19.2931	34.9302	36.1162	3.88582	9.03912	19.1707	24.3068	29.7676
Zm00001d001772	0	2.11278	5.80296	0	1.60825	5.05276	6.36493	5.74763	2.7219	7.64513	49.375	8.951	0	1.74462	2.85993	4.59165	3.15935	21.9011	1.81058	5.46695	5.62622	1.53715	7.25501	5.43434	0	0.754803	2.64105	5.93894	6.66019	1.28772	0.572508	0.402147	1.72977	0.667554	2.5913	1.51286	2.09042	1.29119	2.47021	0.203807	0.315116	0.956125	0.915323	2.72896	0.253044	0.898104	0.648404	1.12834	0.808389
Zm00001d001773	0.283447	1.06569	0.701758	0.180443	0.749506	1.99548	1.28736	1.11267	0.940159	1.56673	0.344321	0.57519	0.0795639	0.277891	1.42442	0.526853	1.54467	0.545445	1.58858	0.199339	0.344179	1.41509	0.233911	0.397372	0.132593	0.669594	1.28729	0.125325	0.270225	1.25137	0.207548	0.33366	1.08131	0.290168	1.06764	0.449981	0.909595	0.905686	0.835311	0.424988	0.324811	0.362243	0.565848	1.17061	0.479897	0.349138	0.334888	0.467373	0.394737
Zm00001d001774	123.175	224.6	5.89522	22.624	78.3428	6.38783	5.85681	2.01268	2.6779	10.596	8.29767	6.9133	8.42705	3.47049	35.0806	7.75412	149.69	9.3175	1.48805	0.807327	2.76925	1.11775	1.52634	2.10273	67.3895	54.1152	3.9486	0.915354	1.00636	4.67532	129.1	54.2479	5.16388	157.181	51.1458	88.1138	10.7516	138.032	3.26824	56.6715	78.1125	29.3502	8.10269	148.604	57.9525	5.75367	4.74632	5.72755	9.58621
Zm00001d001775	0	0	0	0	0	0	0	0	0	0	0	0	0	0	0	0	0	0	0	0	0	0	0	0	0	0	0	0	0	0	0	0	0	0	0	0	0	0	0	0	0	0	0	0	0	0	0	0	0
Zm00001d001776	0	1.66086	0.401853	0	0	0	0	0	0	13.7636	0	0	0	0	3.11853	0	0	0	2.58795	0.240456	0.379307	3.55434	0	0.342423	0	0	4.47503	0	0.409569	20.4871	0	0	10.6261	0	4.18915	0	3.46877	0	2.68199	0.690318	0.768263	1.70995	0	0.861733	0	0	1.32116	0.381063	0
Zm00001d001777	0	0	0	0	0	0	0	0	0.0946823	0	0	0	0	0	0	0	0	0	0	0	0	0	0	0	0	0	0	0	0	0	0	0	0	0	0	0	0	0	0	0	0	0	0	0	0	0	0	0	0
Zm00001d001779	0.58768	0.775566	2.1626	0.224422	0.104921	0.153832	0.7611	0	0.13027	0	0.616327	0.134817	1.00433	0	0.299286	0.163168	1.11744	0.514661	0.380436	0.0427793	0.221483	0	0	0.227769	0.39506	0.334064	0	0	0.0336597	1.51474	0.277989	0.865095	2.58703	0.32436	3.86717	0.496424	7.38546	53.3693	3.0719	0.422733	0.155906	4.19138	4.15232	2.57059	51.5013	17.2732	34.4491	27.4111	21.6257
Zm00001d001780	7.59206	15.1591	12.9378	6.0043	18.9035	8.64675	13.6028	2.8202	9.33997	11.8095	1.64728	7.30468	7.29221	15.9126	18.9242	6.04816	22.9014	6.3181	20.2391	2.87724	5.49244	22.1648	2.50387	5.62864	8.59296	16.3758	19.9611	1.43283	4.49098	14.726	9.75883	17.906	12.1972	9.08225	21.7999	13.5809	12.3327	25.3464	9.24464	10.7827	11.8704	6.02156	17.6315	6.79949	24.8243	16.7805	17.7964	18.6167	14.8353
Zm00001d001781	13.8062	4.56953	1.10253	21.6683	8.01363	0.329084	0.856614	0.276988	0.627208	0.028324	0.0775577	0.521284	29.8707	10.3087	0.0538543	0.153609	0.691702	0.240259	0.114524	0.0199964	0.192293	0.251266	0	0.221966	21.0556	10.168	0.384422	0	0.186046	1.66063	32.4732	9.57959	1.44336	14.548	1.33224	7.14334	0.721142	0.108408	0.73959	31.5161	24.9397	32.3711	1.46314	14.3081	0.378166	2.14934	1.11069	0.775878	2.83204
Zm00001d001784	13.3733	14.8633	1.70354	11.5722	7.94229	0.812475	1.1303	0.630187	0.779738	2.85681	0.444013	0.819865	13.9587	11.6768	2.60463	0.417366	3.42245	0.672846	2.01218	0.0410257	0.620663	2.45645	0.09719	0.723883	13.2588	10.6793	3.57296	0.0806577	1.01259	1.33974	14.9448	14.5296	1.20678	22.8563	5.34655	20.0468	1.02696	2.50728	1.30843	38.6392	30.1673	60.9405	2.77734	63.6772	7.97121	1.38075	3.0743	2.64976	1.56046
Zm00001d001785	0.315063	1.93689	47.6457	0.0785475	4.93855	53.5656	51.6409	53.7176	53.5659	48.6609	23.2212	48.3564	0.0886367	0.118083	70.4664	41.7238	24.3202	33.8134	91.0286	19.9502	26.5123	93.4893	22.3868	31.3273	0.0377125	0.285805	81.8476	14.5325	25.6314	64.6481	0.218734	0.311001	58.9692	0.140016	36.5376	0.303822	59.4223	8.55895	49.813	0.161739	0.104892	0.0256731	20.7982	4.60836	1.60176	5.22525	6.81275	9.21844	6.38548
Zm00001d001786	0.561178	2.58136	10.4102	0.531139	1.79143	1.30593	4.74629	0.472182	2.63397	12.0211	0.201589	1.71561	0.354042	1.34722	11.2083	1.33188	1.51463	1.46373	12.9028	0.100337	1.49285	14.9894	0.0896076	1.65275	0.431202	1.23819	13.4017	0.0918943	1.59894	17.3807	0.576808	0.885064	15.9312	0.599219	9.96566	1.61016	17.0014	14.5449	10.4014	0.66202	0.701544	0.420886	7.2027	5.39016	4.5385	13.2911	9.75275	11.4712	11.5214
Zm00001d001787	16.8257	25.6415	28.6445	19.8088	28.4566	37.5809	34.4993	34.1456	32.4056	29.9747	20.8155	32.302	20.2512	29.9513	38.8464	30.382	22.1721	27.689	40.9121	21.8258	23.3105	39.7842	17.7723	22.1933	19.6364	28.7756	35.626	15.7356	18.2281	36.7585	23.0336	38.2015	32.9421	21.7538	30.5616	37.8469	33.6262	19.9597	29.1262	34.7469	33.0583	20.6045	24.6199	13.3746	10.9077	37.0983	24.6741	23.9561	31.8506
Zm00001d001788	19.5721	14.8187	23.304	27.1152	25.2699	32.9667	27.8923	31.3653	34.4996	50.8107	15.1632	31.2272	26.7101	23.5416	70.7233	23.2885	22.0662	21.3022	89.3211	9.43315	17.4723	80.3541	8.21035	17.4906	26.6785	26.6904	69.9985	5.77875	14.1134	27.2319	42.7091	24.164	27.3283	19.6139	31.2947	19.9316	19.6325	22.8324	26.4728	28.8974	23.5959	24.4918	27.9958	23.7605	16.5339	23.4941	16.8314	16.0923	16.7608
Zm00001d001789	8.24202	20.4645	42.201	10.6716	18.6282	17.786	28.2867	15.5838	24.1009	13.4112	10.0924	20.6937	12.7899	13.4719	17.7937	16.3618	31.0589	15.2089	17.7744	6.54038	12.4063	18.6901	6.17066	11.0476	18.935	15.6215	21.4825	5.57878	11.3128	33.9516	19.0184	15.0543	35.8865	10.5666	77.3042	18.2049	32.9711	83.1865	36.5044	13.241	12.0173	5.34989	63.8315	13.2667	61.6041	50.8203	50.6371	66.8354	42.6656
Zm00001d001790	5.77194	11.9256	18.7267	6.35679	13.027	12.6497	16.5412	11.6524	16.3653	9.43622	6.38607	14.5874	7.64053	13.846	12.4185	10.8479	17.1355	10.7932	12.3785	6.49569	8.30573	11.6411	6.51757	8.67325	9.42469	15.4178	11.368	6.29633	8.12891	16.0389	13.2338	15.5576	16.9274	6.60501	10.8368	11.0478	17.6529	13.9266	15.8353	11.399	15.2593	7.33738	13.5124	5.72669	15.2064	17.3907	16.592	15.6371	14.3659
Zm00001d001791	0	0.684155	0.476258	0	0	0	0.28209	0	0.03808	0.0416887	0.0837487	0	0	0	0	0.0517219	0.0279577	0.0584503	0	0.0276081	0	0.0598703	0.0224123	0.127225	0	0.0743745	0	0.0928992	0.0506617	4.87512	0	0	2.24502	0	2.95729	0	1.55414	4.30477	0.608689	0	0.00687805	0	0.589564	4.86271	0.120676	1.67528	3.51084	4.05543	3.31736
Zm00001d001792	0	0.00974365	0	0.0058314	0	0	0	0	0	0	0	0.0154067	0	0	0	0.0107142	0.0102879	0.02786	0	0	0	0	0	0	0.0220281	0	0	0	0.0102255	0.0129325	0	0	0	0	0.015388	0	0.0228991	0.0506297	0	0	0	0.00696126	0.0144032	0.0198651	0.00542877	0.0048517	0.0100944	0.00122466	0.00745817
Zm00001d001793	0	0	4.54521	0	0	2.40502	3.2927	0	1.28113	0	0	3.76402	0	0	0	0.53452	0	1.32414	0	0.344173	0.93849	0	0	0.780323	0	0	0.478017	0	1.03422	0	0	0	0	0	0	0	0	0	0	0	0	0	0	0	0	0	0	0	0
Zm00001d001796	0	0.0810775	0.105619	0	0	0	0.042735	0	0	0	0	0	0	0	0.0385667	0	0	0.0467153	0.0505733	0.038087	0.0928907	0	0	0.0411353	0	0	0	0	0.085687	0.040758	0	0	0.0248487	0.0544555	0.0423003	0	0.054768	0	0	0	0	0.00719187	0.0163044	0	0	0	0	0.0118136	0
Zm00001d001797	1.94842	4.8311	10.4075	1.47098	5.20521	8.017	8.78705	7.08462	8.25077	9.49443	3.87757	5.96006	2.22082	6.32609	15.1465	6.30087	9.07879	5.03459	13.0387	2.8241	4.5295	13.6842	2.78247	4.65357	1.64422	4.91702	11.906	2.08964	3.47457	10.1559	2.25628	5.44177	8.66774	3.35141	10.4582	5.18524	11.1099	6.98095	9.84708	3.07154	3.33432	1.60509	6.8858	1.80749	2.71562	8.61268	6.84577	6.82231	6.59913
Zm00001d001798	14.2409	19.0538	28.1729	13.9571	15.623	19.9296	21.7519	16.9347	19.2834	16.0283	21.7089	19.9575	15.877	18.2035	15.4386	15.7289	17.0387	15.9625	14.5105	8.11804	11.0865	14.0035	8.73094	11.0357	14.0479	19.0519	13.4902	8.62487	10.4237	17.9371	15.7719	18.6687	16.3146	16.0431	15.0475	21.0685	25.0068	17.7715	23.9401	21.011	19.0694	11.5526	20.2292	5.36638	16.3951	23.9303	20.8463	21.8419	23.1372
Zm00001d001799	5.90922	11.0359	16.625	8.08364	12.6069	28.9368	19.4887	22.4998	21.2631	15.2653	9.38366	13.7134	9.36892	17.1169	27.0609	14.0708	11.0296	12.1842	24.0898	8.57167	9.44	18.1645	5.83534	7.84739	5.41599	13.1251	18.559	5.3111	7.00776	23.6616	7.2729	14.1039	18.6385	6.82944	21.8467	12.9262	11.2485	11.8452	17.8124	6.22885	5.80376	4.41028	13.9003	4.1448	4.50607	11.8997	11.298	11.7127	9.78775
Zm00001d001800	6.01803	18.2833	32.6655	5.11412	24.5235	4.3264	17.1524	2.64248	12.5359	13.3596	1.79875	9.32436	5.89128	20.9681	15.196	6.2458	33.8293	5.32243	15.8094	0.96622	4.92979	14.8504	0.586998	4.28704	7.99798	19.4561	13.4534	0.621583	3.76742	52.4697	11.3028	20.9934	55.933	5.97448	26.0238	16.2909	42.4043	18.0032	35.3084	13.2751	11.783	5.54854	28.4786	13.1684	7.74162	21.9967	18.6611	21.1987	16.2889
Zm00001d001802	8.26388	22.777	28.4458	7.79117	27.3586	3.70289	13.4869	2.39472	9.48847	23.548	2.3381	9.40568	5.49495	20.6104	16.176	3.71564	32.3026	5.52314	14.2012	0.311439	3.02999	12.7484	0.304676	3.73585	8.91579	27.0273	13.3598	0.268614	2.57101	45.7083	12.5544	31.2865	50.1508	7.44597	25.802	12.9781	35.1718	20.7849	24.6381	23.2532	20.7607	8.36199	30.4501	20.4437	8.82531	21.498	24.0606	16.5372	20.8649
Zm00001d001803	0.370154	8.75144	49.0196	0.439197	10.3983	57.6719	49.3535	61.0955	51.6765	17.6888	27.7885	44.3991	0.284549	7.14171	23.5289	38.8404	23.6047	33.7002	30.0486	16.4283	20.9287	29.7844	15.7186	22.3235	0.432443	6.61102	21.2925	11.0101	16.3295	88.9451	0.708187	9.33469	81.4826	0.49587	37.0703	7.13506	70.0296	22.3497	59.2708	1.68122	1.22575	0.768063	36.1298	8.59387	10.1364	18.941	19.3624	21.0297	17.0771
Zm00001d001804	0.737861	4.98996	16.7746	0.770876	4.3605	0.376835	3.72681	0.265537	2.61237	2.97094	0.304724	2.37215	0.889659	1.89634	2.56755	1.06671	8.46453	1.23219	3.64477	0.146591	0.870586	3.90792	0.15998	1.23607	1.09277	1.21583	4.4667	0.121844	1.01169	29.6023	0.710203	0.826924	49.3738	1.42562	10.257	3.44475	28.4342	5.47111	21.455	0.382313	0.511645	0.287669	10.0592	7.67695	5.36849	1.83403	4.40874	4.02643	1.89475
Zm00001d001806	14.264	3.32011	0.993665	9.43636	1.50636	0.613162	1.10673	1.42669	1.24688	0.738276	1.64345	2.42846	11.5699	1.83554	0.520167	2.23571	0.481683	1.93541	1.11796	1.67108	1.65287	1.45271	1.78999	2.046	6.98503	1.65258	2.21656	1.14891	1.47945	1.42023	9.8893	2.42085	1.67319	15.0779	2.16087	5.92597	0.497981	0.709721	1.18002	8.49773	7.6827	18.1935	3.46892	9.22888	1.01311	2.24159	1.89291	1.1475	1.89881
Zm00001d001807	5.72809	2.87663	3.67513	2.94245	3.81723	4.76138	4.06743	3.92093	5.04525	3.1914	3.1243	3.62955	4.01509	2.70761	4.2676	2.86769	3.07921	2.7556	4.24008	1.39289	1.95276	5.18388	1.30649	1.86197	2.63452	3.25057	6.03828	0.645668	1.63836	4.18693	2.81254	4.89058	3.80869	5.61109	4.44768	4.01361	3.59224	3.62806	3.61439	4.485	5.12664	3.23707	3.86524	1.9331	1.4678	4.98114	3.62237	4.37742	4.50475
Zm00001d001808	8.95326	15.975	25.8768	7.04529	17.9715	57.1928	40.1142	56.9392	45.7155	33.7516	32.1266	33.2281	8.69091	20.0098	37.0374	29.6952	17.3784	26.7944	30.525	14.6472	16.695	24.0261	12.6393	16.1632	6.62114	15.7733	22.4163	11.1786	13.5327	26.4805	7.72607	20.0455	23.1732	10.9652	30.4755	17.0451	19.8245	20.8885	29.465	11.9581	11.8355	8.00287	20.6815	5.77008	8.85285	17.0637	16.0599	16.6231	15.0923
Zm00001d001809	22.0638	42.2071	34.8374	16.2641	39.0078	33.2341	38.3413	31.4778	30.2759	14.2772	18.7059	31.7429	18.4848	43.4658	18.9632	25.9985	24.2846	23.0338	24.5271	14.5314	17.0907	25.6114	15.3537	19.3552	19.1503	44.8084	19.899	14.5423	17.3596	24.5946	22.2614	38.8882	23.9569	24.8617	23.2535	46.4961	37.0298	25.1869	30.1935	21.7891	21.8534	13.3509	20.8134	9.73207	24.6301	27.9959	25.0417	24.7256	25.3571
Zm00001d001811	14.3164	31.5077	28.1081	16.2337	45.0487	9.82842	18.829	15.2932	18.7805	6.37884	20.7147	18.6479	8.17216	43.7848	9.70557	18.8848	26.0636	20.4535	7.7584	18.3716	19.4831	7.97221	17.4827	18.5582	12.7018	48.9829	8.478	21.1141	19.6921	15.3084	10.1885	24.9928	13.6314	7.56622	10.9616	16.484	23.9961	9.45346	26.0553	5.96727	7.07925	1.80879	16.7276	4.8307	5.92481	17.7558	9.26711	9.03926	19.3493
Zm00001d001812	8.78107	13.0398	3.76673	14.6044	11.138	0.74495	1.74982	2.33456	1.95246	6.49041	15.3211	4.27001	17.877	11.323	3.08247	1.30653	7.89336	5.4936	1.45269	0.970555	1.22168	1.79574	0.847681	2.0859	30.273	18.5166	2.97346	1.51498	2.3444	8.18737	17.925	19.2556	6.21856	9.3741	6.75987	16.1843	6.9423	2.35201	2.72771	41.3261	41.3117	41.6726	3.08932	56.9143	2.60081	1.36211	3.30258	1.82254	2.87682
Zm00001d001813	12.6119	26.9463	15.5621	10.1878	29.2077	0.631954	6.79916	0.675257	4.46393	0.807953	0.379751	3.63484	12.6547	30.0935	0.974878	2.01818	14.186	2.29185	0.872529	0.258202	1.7189	1.36479	0.165274	1.7025	10.0256	27.513	1.28246	0.195971	1.47515	17.1493	14.8353	24.4641	19.7506	17.006	3.92724	23.7481	15.2122	6.74713	12.5646	12.0709	10.5455	6.66575	8.82033	19.3117	15.1029	15.5302	15.1119	11.0806	13.2177
Zm00001d001814	29.4093	40.1876	62.3928	25.8498	50.9599	97.2814	79.0778	79.4658	71.8931	75.2389	50.1258	53.0275	29.5744	48.1589	71.5631	46.0911	56.6539	48.683	70.1142	20.9092	28.0428	64.724	15.9246	26.2043	32.5555	49.1067	52.5253	13.6625	20.7726	49.3031	27.6698	44.7981	48.3853	30.9569	78.0848	36.7647	52.7687	59.2279	60.2409	31.579	30.31	17.4708	52.2936	15.2761	32.4467	59.254	43.9688	61.1622	51.0636
Zm00001d001817	0	0.216078	0.0260869	0	0	0	0.0573193	0	0	0.914482	0	0	0	0.0950235	0.42845	0	0	0	0.208301	0.018293	0	0.198432	0	0	0	0.0848435	0.554702	0	0	0.0321426	0	0	0.0101594	0	0.622527	0	0.0515973	4.78877	0.0268665	0	0.0276861	0	0.953579	0.0462636	0.466437	5.18022	4.41706	2.41359	5.283
Zm00001d001818	0.133108	0.0727805	0.0646211	0.447651	0.197698	0.0234834	0.0304933	0	0.0435579	0.0695236	0.312473	0.299958	0.344127	0.154389	0.140433	0.0529667	0.4513	0.10653	0.0526622	0.0529524	0	0.0564631	0.0150943	0.0242243	0.777424	0.0288777	0.156443	0.043616	0.0609794	0.0360053	1.02095	0.37974	0	0.552629	1.5372	0.256683	0.0472767	4.52679	0.0381196	1.45894	1.41626	0.0290492	6.43651	0.280264	3.93223	4.11114	3.78117	3.89287	3.7813
Zm00001d001819	1.26096	2.04115	5.1058	2.07256	3.02221	3.78643	4.1491	2.86244	3.41866	3.18581	1.94269	2.03067	2.12997	3.57169	3.96385	2.14195	5.70943	2.50384	4.3864	1.31688	2.2422	4.36902	0.873725	1.76062	2.02734	3.21557	3.27379	1.47103	1.75786	6.43888	2.30572	3.887	5.4277	1.05695	2.85073	3.60594	5.27009	1.57479	5.26956	1.59979	1.74609	0.693572	2.93671	0.904154	1.22827	2.10066	1.93033	2.61916	1.6139
Zm00001d001820	44.9489	289.005	50.0848	5.61029	6.07837	0.0762763	15.3856	0.356273	13.4323	4.5544	5.54956	0.312422	8.4323	9.73089	0.0525387	0.82581	1.18263	1.04573	0.12512	0	0.182553	0.366321	0	0.152315	10.6558	6.73247	0.693473	0	0.067489	151.362	29.389	15.043	56.3379	101.912	236.57	278.195	86.5329	7.34192	46.1696	10.5022	7.57109	30.7184	100.68	680.663	2.52073	0.418311	11.7604	5.64382	0.757552
Zm00001d001823	0	0	0	0	0.0575825	0	0	0	0	0	0	0	0	0	0.0183473	0	0	0	0	0	0	0	0.0334467	0	0	0	0	0	0.0129053	0	0	0	0	0	0	0	0	0	0	0	0	0	0	0	0	0	0	0.0035919	0
Zm00001d001824	5.93931	88.197	18.5997	2.87818	123.57	1.56501	17.4182	0.210052	6.19893	27.6052	4.87091	6.85319	3.92768	95.3886	16.7097	2.10498	42.1195	17.3441	10.866	0.585819	3.9875	7.67015	0.850476	6.99986	5.08857	179.07	7.58066	1.06339	5.50796	15.6983	5.15388	96.38	8.13021	5.48652	23.6645	35.9353	9.47855	21.5556	3.0733	16.3331	25.7913	19.8165	44.8439	21.5283	9.4607	84.8597	76.8817	40.9657	74.9916
Zm00001d001825	0.580639	5.23085	12.827	0.538461	4.33568	6.40812	9.31156	5.04627	7.96654	9.87884	3.19754	5.55681	0.238478	1.63132	8.23471	3.95983	11.3267	4.28431	7.76863	1.52972	2.85054	7.86899	1.83859	3.0416	0.317918	1.25886	7.0756	1.40012	2.49783	17.1914	0.212363	1.24517	17.2656	0.438102	7.83114	2.16906	18.9083	10.1907	12.9948	0.493208	0.472303	0.102407	13.5266	6.36909	9.69044	7.82574	11.3282	11.4029	6.11477
Zm00001d001826	0.858835	10.9693	1.08398	2.14247	5.50706	0.113941	1.15829	0	0.183351	0.083465	1.31518	0.280835	2.5006	8.47301	0	0.179217	4.1815	1.05513	0.100866	0.185303	0.312256	0	0.178605	0.466004	1.84891	5.05092	0.327903	0.329638	0.575445	0	1.75815	8.57025	0	1.27804	0.682363	7.93478	0.214119	6.99732	0.28117	13.7641	16.8162	21.7557	1.03641	16.8563	10.0163	8.51334	24.5339	8.6199	11.2804
Zm00001d001827	4.24972	8.933	11.2437	2.85374	9.544	7.95188	9.79766	6.86224	8.25374	6.09996	4.77739	8.0066	3.20126	10.1061	8.43144	6.04212	8.78343	5.37097	11.4693	2.95176	4.17396	12.0346	2.81986	4.59232	3.42469	9.62208	10.3909	2.18277	3.88627	11.523	4.37462	9.77051	10.2186	4.65411	7.46408	10.0808	11.0986	6.73326	9.43066	5.31827	5.33097	3.5379	7.47935	2.02696	7.13971	9.20571	8.1926	7.18041	6.86852
Zm00001d001828	0.626283	8.67465	11.717	0.78057	4.44102	7.7298	9.84625	4.46624	6.258	10.187	1.84672	5.5305	0.935639	3.34011	15.0398	4.07998	6.99038	3.9089	15.9425	1.71466	3.32084	15.5817	2.09201	3.90267	0.849941	3.62459	9.27064	1.67806	3.20453	14.2532	1.1506	3.10441	14.212	1.02744	15.1321	4.69424	13.9491	15.2195	10.577	1.15325	1.11198	0.378467	8.16662	8.38426	15.0281	8.89292	12.9056	10.6954	5.75541
Zm00001d001829	0	0.175143	1.76148	0	0	0.489962	1.59135	0.879064	0.412762	0.343306	4.82457	1.24892	0.465023	0	0.102005	0.323529	3.72504	1.66503	0	0.176927	0.38468	0.177359	0.146363	0.758403	0.473026	0.450292	0	0.150749	0.304951	0.965473	0.211602	0.910156	0	0	0.772988	0	0.671073	0.330593	1.4694	4.13255	1.35837	0.0868517	0.981008	1.58335	0.24728	0	2.0501	1.48592	1.25182
Zm00001d001830	7.31711	10.315	9.88049	3.536	8.22498	6.3293	8.73114	4.12093	5.59192	9.39895	3.29087	4.74647	4.26332	10.3709	8.1173	3.98306	10.1589	4.08968	7.512	1.45267	2.66145	7.00102	1.71121	3.17089	5.51647	9.07142	5.22436	1.56293	2.5561	9.22596	6.46244	9.85488	8.84701	6.30457	11.9035	9.56038	10.3133	10.1888	8.7542	6.2133	5.58503	5.58912	12.5514	3.70391	9.26576	11.6328	10.9073	11.0196	10.0198
Zm00001d001831	4.13368	18.5029	42.8399	8.18089	33.0586	7.48855	20.7345	3.00054	11.9662	95.9077	1.5073	8.19851	8.85594	24.8709	143.656	5.49295	38.13	7.46931	159.081	1.67815	9.69948	172.509	1.59772	12.3845	10.9977	27.9678	120.586	1.05505	9.88257	65.4272	11.632	27.8791	62.4797	6.55863	89.989	16.7011	59.3331	64.2964	39.2056	16.6739	16.1144	5.49339	57.9276	14.518	34.9842	49.1596	44.1431	58.9502	66.663
Zm00001d001832	3.1652	1.671	0	1.92932	3.72367	0	0.0890137	0	0	0.0825907	0	0.136132	1.12352	0.450641	0	0	1.12666	0.0916697	0	0	0	0	0	0.058155	11.0917	1.44635	0.076469	0	0.112979	0.293893	12.0883	6.35609	0	4.72461	4.39366	0.359378	0.362322	7.64531	0	43.6388	52.4177	0.656313	3.34552	4.84361	8.76506	3.40057	3.32637	4.93919	11.7712
Zm00001d001833	0.161745	0	0	0	0	0	0	0	0	0.0357727	0	0	0	0	0.22431	0	0	0	0	0	0	0	0	0	0.130435	0	0	0	0	0	0	0	0	0	0.0539913	0	0	0.0490677	0	0	0.0220029	0	0	0.114579	0	0	0	0	0
Zm00001d001834	6.82116	21.8922	27.1867	6.01459	23.698	18.2182	23.3383	21.7682	22.7787	5.67052	11.6174	25.2654	7.85789	20.5663	9.50303	22.0151	23.4055	17.7788	12.8695	10.6608	12.4933	13.4093	10.5668	13.1604	4.88971	19.7448	12.3812	8.21362	11.1088	22.1864	5.56334	19.7373	27.0365	7.38166	16.7005	24.7564	23.7774	16.5162	26.1032	3.52171	3.11014	1.94485	23.9998	4.82907	12.8433	17.7818	19.8121	14.8596	12.5845
Zm00001d001835	0	0.247492	0.078359	0	0	0	0	0	0	0.15478	0	0	0.167599	0	0.226811	0	0	0	0.069526	0	0	0.0587053	0	0	0	0	0	0	0	0.0590497	0	0	0.172889	0	1.09128	0	0.244192	11.7014	0	0.219382	0.123556	0.028556	0.387662	1.26077	0.0991197	3.26733	4.89542	4.19867	2.7754
Zm00001d001836	0	0	0	0	0	0	0	0	0	0	0	0	0	0	0	0	0	0	0	0	0	0	0	0	0	0	0	0	0	0	0	0	0	0	0	0	0	0	0	0	0	0	0	0	0	0	0	0	0
Zm00001d001837	22.7373	27.5799	18.8802	17.5204	23.6201	7.34327	16.5153	4.85056	9.47732	18.2006	2.80658	6.27126	23.5004	25.1193	19.4963	4.78713	20.571	4.53914	21.0669	1.47057	3.39429	22.6978	1.13469	3.51119	23.7507	25.2182	22.6136	1.26117	3.59721	17.6258	23.9993	30.4693	19.2754	28.5058	16.1388	38.0193	26.8977	20.2585	14.6238	23.8407	21.2235	32.1555	15.1259	19.3342	27.3682	19.0511	25.5256	20.2436	23.5407
Zm00001d001838	0.0358936	0.0360283	0.882313	0.0142042	0	4.64744	2.4782	5.94133	3.63291	0.06196	5.35793	5.45607	0	0	0.0441393	5.16746	0.246886	4.4359	0.312785	4.67608	3.22161	0.117841	4.10925	3.11405	0	0.0204407	0.0631977	2.80369	2.35614	0.0497576	0.0092295	0.0214676	0.0554371	0	0.015249	0.0048379	0.0922952	0	1.65642	0.00506745	0.016019	0.00504964	0	0.0186198	0.0168579	0.0134689	0	0.00411843	0
Zm00001d001839	0	6.46148	4.63335	0.208277	3.14293	0.431023	1.1516	0.12609	0.128169	1.2213	1.01348	0.104153	0.332452	0.799895	0.337261	0.177792	1.45249	1.25501	0.133991	0.159964	0.0604023	0.0864653	0	0.274464	0	3.5882	0.522298	0	0.0605803	6.39264	0.150864	1.57649	2.58184	0	4.67261	3.1231	4.51171	7.64963	1.37953	1.8216	2.03547	2.04837	4.56006	16.5753	11.4811	4.88793	29.4428	20.8172	24.6232
Zm00001d001840	0	0	0	0	0	0	0	0	0	0	0	0	0	0	0	0	0	0	0	0	0	0	0	0	0	0	0	0	0	0	0	0	0	0	0	0	0	0.181372	0	0	0	0	0	0	0.314032	0	0	0	0
Zm00001d001841	9.31688	3.70598	8.13056	7.17491	3.27329	17.5085	9.94435	10.0122	9.44213	14.1515	6.75026	8.02056	9.23731	3.92548	11.1159	6.96667	3.46082	5.65795	11.0356	3.29662	4.05029	10.9288	3.21179	4.14562	7.44015	3.42354	7.85491	1.87568	2.54784	9.60666	6.9291	2.89541	6.77178	8.69754	10.1865	3.58603	7.21522	8.60801	7.7575	12.3992	12.0732	6.97731	0.365424	6.3967	11.4321	3.59216	5.06676	6.75344	6.5733
Zm00001d001842	0.062214	0.313364	0.945842	0.750618	0.953245	1.37348	1.53574	0.720943	0.937415	2.47038	0.435979	0.60329	0.772466	0.84408	2.076	0.504739	0.270111	0.51441	2.05038	0.17844	0.194043	2.01413	0.197156	0.263732	1.06084	0.898748	1.16938	0.0895523	0.262637	1.50287	0.433395	0.713642	1.40376	0.138055	0.990727	0.410942	0.713298	0.575377	0.889833	1.04973	1.04962	0.710174	0.521769	0.567971	0.406273	0.420767	0.323815	0.707425	0.605449
Zm00001d001843	117.803	23.0925	10.2004	72.603	9.55917	11.9887	12.557	10.8807	11.6356	7.44344	7.55812	5.67421	60.1007	9.19842	11.9442	7.53463	8.78704	7.90331	7.235	3.69087	4.34921	6.67505	2.21399	3.00177	51.8593	8.6731	6.68667	3.0977	3.33247	6.13901	36.0794	8.43504	4.69329	89.2717	8.35935	22.1487	26.3613	5.88533	10.5971	60.3987	53.0734	69.1971	9.66446	72.3633	5.92401	9.89977	10.3297	9.20935	11.6131
Zm00001d001844	0.559999	4.05068	7.13519	1.0555	4.96807	6.93738	8.34664	6.67434	7.08857	3.85376	2.48449	5.70263	1.08178	4.47199	6.8095	5.18487	5.15582	4.51651	8.39694	2.85367	3.61346	8.79263	2.78046	3.85807	0.979527	4.40877	7.13348	2.47467	3.41304	8.81103	1.66474	3.96771	8.4419	0.770197	7.17535	3.77258	10.4274	3.49905	7.9203	1.45026	1.40353	0.442163	2.47927	2.21661	1.4513	3.85001	2.7527	3.41324	3.48533
Zm00001d001845	0.245794	0.421226	3.51719	0.401644	1.16219	4.98323	3.59512	4.18087	3.62755	5.3675	2.36659	3.0128	0.243373	0.64356	5.01522	3.05966	1.97266	2.29748	5.13117	1.25329	1.42715	4.99571	1.0883	1.43258	0.657151	1.67064	3.51719	0.639187	1.09523	3.52121	0.330856	1.48107	3.05377	0.258481	2.17869	0.691044	2.80122	1.46105	2.98451	0.629274	0.414634	0.251997	1.20437	0.323102	0.638143	1.18876	1.19875	1.40881	1.1581
Zm00001d001846	9.79954	19.7828	57.2142	9.66902	27.935	53.9478	48.6443	52.0109	43.8955	49.3192	31.7239	42.1383	10.8497	23.3288	46.8775	40.1349	42.1106	35.9374	53.4235	17.0033	23.3767	44.3384	16.8155	23.4994	10.6744	24.7247	31.2644	10.6427	17.2408	58.0917	12.7649	24.6478	58.9046	12.3747	54.5146	20.0062	53.7014	35.8841	55.4986	9.2761	7.80729	2.99054	35.281	5.938	16.4242	25.3099	25.2994	31.2411	24.0038
Zm00001d001847	16.9645	8.57264	7.85829	16.8268	9.06588	7.07426	7.31301	7.4283	8.38952	7.74811	4.13541	5.7562	13.6303	9.26046	8.77497	5.67316	6.98091	4.92213	10.036	2.59458	3.92086	11.8909	2.79981	4.52691	14.5082	10.243	11.032	2.09602	3.83027	9.83458	10.5532	10.1785	11.2996	11.7308	10.4485	12.4518	8.80164	4.30616	8.3115	7.51668	7.09224	8.58538	7.61414	6.11657	2.71549	5.01289	5.43084	3.28473	4.33782
Zm00001d001848	6.3526	16.2734	11.8047	6.25685	12.1629	9.01481	12.1114	7.10033	7.94518	3.72921	2.72437	7.10408	8.92272	14.0079	5.47636	5.93699	7.21909	5.3991	5.80127	3.18127	3.98833	6.82004	3.14554	4.59391	6.39064	12.8941	4.44501	2.27061	4.01398	10.4101	11.1204	16.4834	12.0903	8.16025	12.0171	17.5217	15.1261	12.6243	11.5925	8.19258	6.35726	5.86676	21.368	9.48221	15.4965	19.6954	14.9204	13.1931	14.2823
Zm00001d001849	25.5101	14.283	3.99985	39.5874	32.3458	0.431409	2.41389	0.149774	2.93606	25.3911	0.349772	2.81681	38.3305	31.9561	9.79536	0.965003	30.0239	2.25959	3.79647	0.0256001	1.14665	3.07169	0.0343693	1.05317	71.5028	39.7056	3.67241	0.0174003	1.1702	5.70898	65.9859	35.6144	3.88132	32.8775	3.59411	21.6461	5.31061	0.671536	4.65556	91.5016	85.0421	15.4695	14.1969	12.4492	6.38702	9.50727	15.2132	8.32858	14.3425
Zm00001d001850	0.227425	0.0905315	0.261207	1.52698	0.247264	0.224483	0.54692	0.209196	0.307684	0.525948	0.29028	0.66124	1.39735	0.401532	0.714639	0.240282	0.204866	0.240858	0.812278	0.111081	0.153065	0.763858	0.114679	0.167663	0.812153	0.359597	0.86914	0.167768	0.256591	0.490853	1.26991	0.265249	0.472795	0.484671	0.308275	0.11056	0.33644	0.125794	0.23039	0.304795	0.441497	0.223706	0.93883	7.31704	0.16001	0.287776	0.325805	0.204415	0.271999
Zm00001d001851	0	0	0	0	0	0	0	0	0	0	0	0	0	0	0	0	0	0	0	0	0	0	0	0	0	0	0	0	0	0	0	0	0	0	0	0	0	0	0	0	0	0	0	0	0	0	0	0	0
Zm00001d001852	0	0	28.0816	0.138226	0.710995	71.2312	38.8686	31.0113	14.4423	18.7115	216.843	39.3457	0	0	1.61346	15.4409	5.75227	90.2218	1.15961	17.0981	20.2497	0.547684	19.9757	20.7096	0.491055	0.147608	1.24511	29.519	27.1868	2.58602	0	0	1.02081	0	0.350442	0	1.16103	2.76781	6.26807	0.0643305	0.0474024	0.155501	0.138652	2.09019	1.3702	0.176993	1.10495	0.380643	0.98351
Zm00001d001855	2.13779	2.01557	3.01262	2.02434	2.42084	1.3222	2.67984	1.19242	1.80851	0.913042	0.659062	1.51504	1.92487	2.12753	1.61312	1.45629	3.20034	1.34184	1.57699	0.630755	0.891766	1.83574	0.593259	1.13099	1.99466	1.85428	1.67717	0.42823	0.842621	2.59546	2.74111	2.7384	2.57963	2.60305	2.48776	3.54538	2.76887	2.59297	2.57133	2.76695	2.62365	1.66047	2.36733	0.944227	2.04213	3.12276	2.29024	2.27242	3.05487
Zm00001d001856	8.66446	13.73	14.3997	8.1124	14.4373	11.5469	15.4094	10.4422	13.3562	8.26016	8.58036	10.996	9.44133	12.583	9.02576	8.69993	15.0179	8.51974	11.5801	4.36249	6.63234	12.4564	3.83562	6.24012	15.3101	19.0363	14.0095	3.9508	5.12297	13.3527	13.9119	17.7479	11.853	10.4882	7.84177	15.3287	16.4286	8.7789	12.5221	18.4356	14.5046	6.25319	12.7187	5.94662	6.26645	10.1856	11.2964	10.0306	13.2796
Zm00001d001857	218.448	199.368	17.5402	60.1119	40.3659	12.6885	12.6474	3.11527	3.98055	0.565505	22.0468	3.65228	117.907	56.8129	0.195191	2.75234	1.58786	5.82798	0.098627	1.94782	1.43605	0.115653	2.27973	1.49919	122.532	57.7146	0.0932526	0.685766	0.472254	28.8187	126.975	54.8519	18.4667	281.499	4.80481	159.792	42.7219	1.08722	20.8646	138.723	106.976	331.246	53.9034	441.376	1.29874	0.960647	16.0924	4.55832	6.82911
Zm00001d001858	1.13839	3.86531	6.84224	0.924133	3.15858	0.265537	2.26547	0.816891	1.73086	8.90318	1.05502	1.56508	1.02218	1.19635	5.31503	0.495054	3.78662	1.18188	5.76423	0.106401	0.680971	8.74956	0.081008	0.938321	1.78616	1.91846	13.5137	0.150222	1.20351	9.39003	1.09205	1.02042	7.52164	0.529303	4.61408	0.990202	8.15042	3.981	5.13588	0.999808	2.06189	0.927155	12.1054	0.821225	3.18187	11.7189	11.3336	10.364	17.7208
Zm00001d001859	10.0689	11.5998	13.8118	9.62484	11.405	11.507	12.8518	11.8377	13.3381	6.89462	6.82308	12.2533	9.74991	10.8042	8.11901	9.20056	9.80879	7.81625	9.15123	3.92114	6.09396	9.2645	4.17256	6.14073	8.41068	12.8461	8.17483	3.65923	6.21453	12.6326	9.1864	11.7879	12.9557	7.88803	15.8988	11.4468	14.8404	16.8133	13.0867	5.92833	6.41177	3.74335	20.6039	6.1994	12.2491	18.7712	12.9348	12.0964	14.2662
Zm00001d001860	10.89	4.63817	1.81547	16.9348	6.70146	1.40554	2.01631	1.77072	2.70581	1.50269	1.94064	3.29974	14.5032	6.94578	2.63365	2.05802	2.86214	1.58476	2.42119	1.22914	1.81782	2.24749	1.01559	1.39457	11.7361	8.52746	1.91259	0.852056	1.56515	2.16806	10.9205	5.81281	2.32945	6.83321	1.27767	9.3543	1.66346	0.568735	1.92875	11.2529	10.9735	12.0451	1.8032	10.2169	0.728343	1.03055	1.26838	0.943532	0.928113
Zm00001d001861	6.31008	2.99275	2.61426	12.3824	3.45309	3.78261	3.02841	4.65219	4.6162	3.23091	4.97814	5.97491	11.0075	3.63472	4.16315	5.00721	2.37009	3.78002	3.7424	3.83476	3.51777	4.73479	2.86084	3.48545	8.15805	3.73667	4.048	3.11405	3.25761	3.53027	7.02236	3.92513	2.59931	4.25162	4.09975	3.53869	2.91029	0.51548	2.62463	9.55009	10.3876	7.62998	2.90682	13.3675	0.725526	1.30722	1.50385	1.18482	1.34449
Zm00001d001862	5.54186	13.6916	1.33669	1.36135	5.27271	4.81525	2.71502	3.2471	2.53853	4.57676	33.8295	4.23785	0	0.095684	12.1383	5.7356	5.46251	29.6475	0.56863	3.88594	2.97451	0.434538	4.707	4.44577	2.91719	1.10482	1.53592	4.29119	4.73579	1.50614	3.07513	2.27168	1.21248	5.1668	4.17511	1.65602	5.36184	15.1747	1.73234	42.4605	83.2995	30.2346	1.10811	207.621	9.24817	1.48812	4.26473	7.33554	9.54492
Zm00001d001864	1.27917	2.95458	6.51457	1.66552	3.14659	13.0705	8.90391	11.9425	9.79534	37.1179	27.077	9.90434	2.357	2.27008	14.9988	9.35015	5.35516	11.1455	13.5554	7.09047	7.02133	13.7876	6.58724	7.0494	2.52771	1.45714	13.7971	5.69811	6.9621	11.2726	2.45399	2.22831	8.96439	1.47649	6.69928	1.87277	6.60895	4.89354	8.05848	4.66706	3.27718	3.75427	5.36073	7.72794	2.61976	3.3253	4.94253	4.42055	3.66479
Zm00001d001865	90.2065	24.2804	7.20191	78.4304	106.918	0.602514	3.21984	0.512979	1.96539	0.311758	2.37289	3.73526	129.562	42.2814	0.949612	1.0578	31.5205	1.90381	0.0678007	1.05365	1.35284	0.120065	0.513956	1.34054	146.288	97.0058	0.278687	1.57554	1.22423	9.38501	121.751	65.9981	9.34507	36.7349	9.15236	31.1832	6.94387	27.6688	3.7435	5.27201	4.81496	5.14536	5.55388	2.22587	28.9212	19.0837	19.6545	19.3692	24.803
Zm00001d001866	1.96508	6.81521	16.7914	8.46289	20.2634	3.81157	6.95237	2.42001	4.575	0.981442	2.2515	4.93957	8.07478	17.7732	1.38192	2.44431	9.28055	2.55126	1.82858	1.50974	2.61336	2.19854	1.48327	2.25333	7.11381	21.2689	3.20945	0.983691	1.65242	34.3726	7.88858	15.6998	55.8737	2.75616	7.03806	9.69546	26.7176	14.9685	21.8821	3.07191	2.80726	1.27302	12.4252	5.7502	18.0451	7.99883	9.26622	9.52031	6.66699
Zm00001d001868	23.5998	31.1969	18.3387	39.703	25.6405	6.91734	13.2197	9.89479	11.8346	4.17592	8.439	12.1856	37.5716	23.6375	5.47425	10.7055	15.4313	8.81591	6.64345	7.44452	9.04688	7.64572	7.85234	9.16503	41.1228	25.866	7.40114	9.73558	10.4891	18.8202	37.426	26.028	22.8703	24.4666	13.9103	30.5216	25.5324	19.0574	18.2539	18.384	18.3503	9.21512	29.3455	33.835	16.2299	22.9308	30.1614	25.4816	25.5903
Zm00001d001869	2.20088	6.09205	11.5528	2.51417	9.51158	20.0666	17.8456	18.2429	14.3002	9.92567	12.9545	15.7851	2.70353	9.86577	11.5402	11.9807	9.29601	13.0513	10.3582	4.75951	5.88512	12.4942	6.42374	7.69485	3.08269	11.6194	9.88547	3.48673	5.66557	8.68561	2.71321	15.1678	10.1984	2.51933	8.91502	10.2026	10.1582	5.74924	11.1717	5.6197	5.20812	3.73714	6.34636	2.55069	4.56217	7.33258	7.75401	6.28698	8.16798
Zm00001d001870	11.2628	11.0063	11.2605	10.0342	11.2958	8.76981	10.3657	12.2987	13.6693	13.4346	9.54087	11.7903	9.70444	10.9545	13.0126	9.74452	14.677	10.4818	10.8509	5.52253	7.52212	10.3277	4.55223	6.51565	9.84222	9.59249	10.4906	5.2589	7.77652	14.2233	12.3404	12.9543	12.6212	9.84651	12.9739	12.3001	12.3195	17.7281	12.1705	18.4273	20.9203	16.7403	16.6862	13.0669	18.988	15.5406	14.3349	16.0814	14.5961
Zm00001d001871	0	2.68256	8.52491	0.221899	5.6819	11.1327	8.761	7.026	6.63157	21.9219	3.80041	5.77993	0.338753	6.49972	27.093	5.04985	4.46045	5.77796	18.7263	4.74795	5.60662	20.779	6.79058	7.65591	0.227635	6.09108	17.4238	4.83249	5.60149	19.4308	0.647639	11.6796	16.1578	0.613491	9.09641	2.1365	9.85944	6.47376	8.13615	0.359685	0.638375	0.0347121	16.0407	1.77084	5.58466	5.42212	5.98522	4.8759	7.93202
Zm00001d001872	0	0	0	0	0	0	0	0	0	0	0	0	0	0	0	0	0	0	0	0	0	0	0	0	0	0	0	0	0	0	0	0	0	0	0	0	0	0	0	0	0	0	0	0	0	0	0	0	0
Zm00001d001873	0	0	0	0	0	0	0	0	0	0	0	0	0	0	0	0	0	0	0	0	0	0	0	0	0	0	0	0	0	0	0	0	0	0	0	0	0	0	0	0	0	0	0	0	0	0	0	0	0
Zm00001d001875	0	0	0	0	0	0	0	0	0	0	0	0	0	0	0	0	0	0	0	0	0	0	0	0	0	0	0	0	0	0	0	0	0	0	0	0	0	0	0	0	0	0	0	0	0	0	0	0	0
Zm00001d001876	0	0	0	0	0	0	0	0	0	0	0	0	0	0	0	0	0	0	0	0	0	0	0	0	0	0	0	0	0	0	0	0	0	0	0	0	0	0	0	0	0	0	0	0	0	0	0	0	0
Zm00001d001877	5.52041	7.4763	6.00815	6.83372	6.47482	2.03317	4.17083	1.06196	2.75271	2.29007	1.16031	4.87626	9.03478	7.49845	1.85006	2.07257	3.10966	2.28406	2.83108	0.624885	1.64148	3.51021	0.776447	2.10514	4.57121	6.94449	3.27867	0.991762	2.29545	8.51398	11.0401	7.60478	11.4059	5.11433	4.10072	7.04234	6.63152	3.9477	5.03724	2.22431	1.78224	1.23874	7.36153	11.1845	1.98996	11.9638	5.89673	6.2499	10.9179
Zm00001d001879	5.16317	23.9097	17.6295	3.78365	31.8451	8.58648	9.90418	8.10961	8.28834	15.1152	7.148	12.0958	5.18997	29.7631	19.2933	8.01139	6.68457	6.58802	30.0066	5.90732	6.66336	31.8029	4.0185	6.48144	1.538	27.4502	45.4628	6.27059	9.66371	65.0821	3.36383	16.3435	68.6647	4.71276	59.5406	16.6775	35.723	24.2516	23.1789	2.09421	1.57095	2.68109	20.5563	21.231	11.2947	10.9863	9.49404	15.1515	11.2498
Zm00001d001880	12.6398	21.2846	17.747	11.9849	16.3486	37.6471	25.5973	37.6153	32.3008	110.023	88.0546	19.0327	10.2678	20.0292	49.2735	18.0645	20.3628	43.5419	25.7042	12.5231	13.469	27.5633	9.78029	11.5738	14.013	21.6065	38.5691	10.593	12.1704	27.5894	11.5655	25.4922	16.2425	11.2333	31.3438	15.7035	20.9494	37.9179	24.3655	42.7311	48.3115	24.428	31.2853	25.3549	10.8994	22.1896	36.3652	44.2178	34.1511
Zm00001d001881	154.026	106.456	105.288	134.673	101.436	222.38	171.112	233.501	193.494	47.434	143.392	139.395	115.529	94.2771	52.9081	124.805	112.739	116.52	68.2317	74.5431	84.8632	77.7527	58.0542	75.9838	112.828	101.803	73.9106	61.0272	76.7274	60.2593	82.471	88.9283	66.7243	112.325	70.9472	100.204	119.475	77.758	125.825	88.1591	72.189	69.3281	127.775	48.269	52.1328	88.8296	106.303	100.663	135.685
Zm00001d001882	16.2843	41.9844	33.1331	14.1063	34.0359	53.9807	37.8574	60.6456	46.2447	71.8902	142.006	71.2085	24.5417	43.3088	30.8407	44.5198	25.7925	61.9031	27.2179	37.0724	23.6315	34.1251	27.6588	29.293	22.429	38.6442	39.8386	22.283	21.7608	28.5494	17.2691	60.19	26.4336	22.6444	26.236	38.8295	33.8794	40.057	36.4527	29.0066	35.1332	20.0529	51.6612	14.4264	21.782	50.3292	66.6377	51.7978	56.6521
Zm00001d001883	41.4387	61.5358	72.6239	57.6407	75.8892	38.913	61.328	51.8688	56.4846	7.57781	54.4257	59.6959	35.2679	51.7126	6.44109	53.3867	92.4744	49.0724	8.78442	42.9109	47.2773	8.08549	48.8689	52.6173	98.7258	59.5648	8.4001	39.3805	45.2993	53.2314	87.4444	56.4488	52.8982	54.0909	27.1224	71.0154	63.1166	13.6599	62.5019	185.524	183.624	220.368	62.8022	385.353	28.8316	21.2951	29.7438	22.9976	31.7562
Zm00001d001884	9.14996	16.4722	38.9972	9.60557	22.5001	26.6533	31.591	23.3536	28.1937	17.1279	11.5459	24.9723	10.0804	19.8146	23.2338	21.0006	27.7202	17.2607	32.0544	7.50075	12.6715	27.7547	6.14213	12.9365	8.57574	15.9518	21.6113	5.37462	11.0454	40.1771	9.53411	16.6305	41.98	8.87584	20.5287	14.6099	34.7916	11.9489	36.0586	11.9163	9.87697	5.93585	10.5022	13.0312	9.32643	14.559	11.9298	14.749	11.7713
Zm00001d001885	0.712005	2.03274	2.16456	0.695545	2.00826	1.24172	1.97822	0.340392	0.822387	1.06935	3.93e-07	0.584275	0.902288	1.03665	2.14221	0.363724	1.59287	0.282607	2.86924	0.0426187	0.230778	3.888	0.0411687	0.411518	0.583852	1.49114	3.31011	0	0.380169	1.96154	0.302645	1.09302	1.92443	1.28454	1.34544	2.5035	2.64975	0.904104	1.57082	0.0175799	0.0267994	0.0355007	1.1209	0.0955835	0.363161	0.58578	0.683437	0.403058	0.23192
Zm00001d001887	0	0.0286111	0.206969	0	0.0489943	0.0216435	0.0422079	0	0.0268063	0	0.0184696	0.0377897	0	0.0316803	0.0804428	0.0115057	0.0142869	0.0192111	0.0692865	0	0.0271423	0.150141	0	0	0.0317906	0.0430347	0.172346	0	0.0187364	0.681304	0.0159417	0	0.414703	0	0.0844282	0.00831315	0.629653	0.0191307	0.307976	0.0269486	0.0150474	0	0	0.0085989	0.0893935	0	0	0.0308845	0.0056213
Zm00001d001894	0	0.22099	1.25909	0	0.203026	3.40304	2.83563	1.25913	2.36493	7.05657	12.1225	3.29151	0	0	2.66664	1.46035	0.714737	4.9678	1.60771	2.19113	1.18085	1.32768	2.55024	1.94429	0	0	1.07934	2.26561	1.5442	6.66627	0.0414696	0	2.61216	0	2.66377	0	1.25123	0.118173	0.952932	0	0	0	0.301798	0.191474	0	0.22565	0.157643	0.262789	0.178722
Zm00001d001895	22.578	42.6874	55.8829	28.6771	42.2246	89.0808	73.5788	111.41	102.418	29.8402	72.3308	85.6747	30.0159	42.952	33.1313	75.8822	42.6688	63.8879	36.9082	50.0408	49.865	35.8872	47.087	48.4242	30.9002	42.3861	33.6732	41.9091	45.1269	41.875	33.252	38.3379	44.706	22.758	27.5274	38.8957	53.199	36.6995	65.6669	25.7978	30.3351	18.1245	40.888	25.0413	43.4319	55.1693	57.4473	59.2284	44.8421
Zm00001d001896	18.8043	39.4151	57.1792	76.0723	88.296	34.8373	41.5917	39.2731	49.4088	26.7377	39.6872	42.4094	72.5644	88.4112	24.7741	39.6561	46.5194	35.1882	31.3032	22.3621	23.8181	38.5444	16.5288	21.7957	78.9785	94.5782	62.2929	15.5126	22.0296	73.0198	44.0885	85.6029	88.9174	33.0879	30.9009	79.8076	65.725	30.3079	64.4963	119.23	120.055	56.6507	63.6287	57.5791	32.135	36.7545	49.0014	41.1581	39.52
Zm00001d001897	0.990444	2.09632	2.7246	1.31772	3.24204	2.49945	3.1376	2.06711	2.46344	2.42363	1.64401	2.28825	1.01917	4.52845	2.39685	1.88225	2.9043	1.69849	3.00188	1.20972	1.50603	3.35182	0.994063	1.68125	2.00172	3.53665	2.81725	1.03918	1.51713	3.29524	1.4902	3.44851	3.55364	1.25096	2.08438	3.02773	3.8052	2.14787	3.03386	2.04622	2.28703	1.24809	2.45268	1.32369	2.14464	3.06562	2.55631	2.33358	2.34616
Zm00001d001898	10.8684	15.8772	22.464	15.2435	17.5906	20.9133	21.3035	21.0409	25.0102	12.2061	8.71105	19.4782	16.1805	17.1976	22.9446	18.0282	18.475	14.5251	22.1877	8.80225	11.9777	20.9276	7.08719	10.5467	14.5707	17.0733	23.6332	5.96581	10.5687	21.78	16.9596	18.612	23.5254	14.7775	21.0078	14.6604	17.7803	21.4497	22.9727	13.9862	13.6474	8.23969	29.0011	9.70337	16.8193	28.7932	21.8597	21.9861	19.7628
Zm00001d001899	6.97968	12.975	59.3778	9.96931	19.8501	125.822	79.3249	89.1421	75.1594	136.36	53.7487	50.0351	6.25367	18.963	131.722	39.4563	27.2016	43.0336	101.3	21.6243	27.4233	103.072	15.7642	25.6115	9.09897	15.9948	126.935	10.7264	19.6882	65.717	8.27679	18.8125	42.2632	9.79626	110.041	14.8613	43.1982	77.2546	51.6354	13.0193	13.1143	7.12428	51.6805	13.9751	14.288	51.3492	46.9683	71.9008	43.3712
Zm00001d001900	0.178554	12.0702	88.5508	0.36648	53.2062	7.57408	53.0774	6.53797	46.3748	26.0301	3.99529	36.0931	1.86387	17.7921	30.9945	15.5745	196.551	24.7853	33.8677	3.60082	18.4229	29.5379	4.29226	20.2636	1.35979	16.3609	33.5565	5.37258	17.3082	73.986	3.59345	17.2119	64.909	0.321634	25.507	9.60432	64.0887	23.9546	59.9953	0.7258	4.76325	0.127701	22.966	10.193	22.1415	21.6845	21.5966	24.3523	24.8917
Zm00001d001901	8.03505	18.3931	36.0796	9.02524	22.4538	44.6811	40.7428	56.6908	54.0924	27.9546	28.279	38.8946	8.59483	19.412	42.5504	46.8611	36.7846	37.9933	37.195	25.8261	29.33	32.0406	19.0662	22.7245	9.99293	19.253	26.8645	15.7072	20.0166	37.7665	9.55733	17.9443	38.258	10.0003	40.4956	17.0441	34.5912	32.3375	44.1055	11.5015	10.0664	5.61467	29.8208	6.34203	16.2773	22.6022	25.3481	34.1296	18.9051
Zm00001d001902	2.49417	1.81178	2.46581	5.11421	4.58744	4.84059	3.56507	5.21534	5.86191	0.896371	3.61214	4.61146	3.66708	5.90811	0.923458	3.97629	2.34514	4.17622	0.826812	2.74723	3.14564	0.564439	2.06897	2.51482	4.92075	6.30592	0.457015	2.52658	2.61617	1.03855	6.32667	6.3523	1.23353	3.27714	0.17208	4.07494	1.08385	1.1807	2.65292	3.35148	3.79643	0.938865	0.813184	0.393587	1.004	4.22819	3.25687	2.6627	2.28425
Zm00001d001903	33.1651	39.6249	57.0164	46.013	39.8297	65.1815	59.9344	48.6733	44.8731	38.5044	25.287	33.7843	41.285	42.1893	41.3107	27.0745	45.182	26.7655	41.4644	11.719	17.9234	38.9714	9.85454	16.0542	47.1204	43.0324	31.3745	9.60979	12.9967	47.1895	46.4188	44.624	46.3555	34.4393	43.6904	39.5076	53.0138	35.948	52.9353	36.6123	30.228	26.4233	26.6992	18.7431	27.8128	48.2988	44.9471	49.5189	43.332
Zm00001d001904	0	0.061307	0	0.202811	0	0.164422	0.190264	0.336984	0.207674	0.234464	0.415448	0.223701	0.168725	0	0.109715	0.045711	0	0.0788553	0.08348	0.088706	0	0.115066	0	0.0601757	0	0.151094	0.119145	0	0.0673613	0.433227	0.147848	0.0990085	0.318013	0	0.154222	0.11876	0	0	0.158113	0.433961	0.396887	0.730109	0.152672	0.316036	0	2.6669	1.28938	1.23556	0.978123
Zm00001d001905	2.81072	8.43013	2.39474	1.20005	7.32205	2.47874	0.738473	3.63633	0.439828	24.5634	10.2881	4.0902	3.6479	7.98527	17.2291	0.559226	1.57722	5.15418	3.7478	0.998191	0.531954	4.20644	0.999707	1.96368	2.97397	9.8889	10.8791	1.57647	2.38037	4.83387	5.80602	6.57095	2.37488	3.43449	3.25874	3.06205	0.548025	5.59237	1.04013	12.5246	15.1549	8.21848	2.12833	7.31992	2.12349	3.64679	10.6588	3.84361	5.06051
Zm00001d001906	0.384812	0.45291	0.247676	0.211098	0.177829	0.405064	0.144606	0.158631	0.105886	0.221371	0.155048	0.185688	0	0.102297	0.356481	0.271561	0.266964	0.115846	0.385373	0.359235	0.19636	0.243141	0.15435	0.188609	0.100633	0.0377216	0.449309	0.212602	0.234779	0.715906	0.0207089	0.199484	0.635746	0.0625979	0.0422492	0.0721856	0.202865	0.354527	0.153172	0.0416016	0.257952	0.0286105	0.007073	0.0290094	0.163623	0.281046	0.146775	0.224992	0.131237
Zm00001d001907	11.0119	40.2122	0.418122	2.49794	18.4172	0.221806	0.298073	0	0.165256	0.794532	0.56591	0.290637	1.50621	0.54555	6.71049	0.163497	8.52108	3.32357	0	0	0.116147	0.33507	0	0.386077	14.034	12.3587	0.736697	0	0.117748	0.185116	11.4107	7.58404	0.123905	18.0175	4.6237	17.9383	0.542212	19.3469	0.206045	13.7523	35.4753	13.3951	0.865482	26.5609	5.91629	1.15486	3.63693	3.05829	3.9652
Zm00001d001908	27.9925	29.8988	11.3019	31.5831	33.5745	6.49413	9.60499	4.90708	8.11437	7.85236	3.43606	7.70267	30.2375	31.0705	9.58719	5.45403	19.177	5.45282	7.90568	2.61436	4.09061	8.42961	1.97655	4.11971	33.7346	47.1	9.17118	2.72991	3.98377	10.0277	34.5666	34.0958	10.7402	31.068	6.57576	35.1952	11.402	10.5048	9.75747	37.932	36.6977	38.873	9.53061	21.4066	8.05814	21.863	11.8223	12.8583	17.9745
Zm00001d001909	80.0744	22.0114	14.0317	104.659	22.6562	14.3323	15.4013	24.6043	21.1464	10.6547	30.3106	26.8713	101.579	24.5555	16.2328	33.0187	12.5691	27.3901	14.9219	21.9201	21.3969	15.202	18.1331	17.2078	88.2943	30.8271	16.3985	17.6248	16.0094	9.63466	81.7836	27.9961	8.97343	79.8221	11.1129	24.1403	9.8526	9.19353	14.7277	72.3689	76.0446	48.8375	9.24889	32.6881	11.0081	12.6104	10.0739	9.30658	12.0402
Zm00001d001910	4.09314	3.5033	3.84475	5.07519	2.7147	1.07719	2.34792	0.755899	1.98234	0.304353	0.381535	0.81517	3.29119	2.63775	1.12885	1.29322	3.08882	1.56081	2.0065	0.463046	0.96044	1.81512	1.08766	2.08907	2.32166	3.7425	2.42194	0.374656	0.997512	2.36277	3.60804	3.42283	2.6017	2.99411	1.95359	6.40618	7.61382	1.46989	3.8589	2.07201	2.75793	2.6095	1.35796	1.29596	2.36366	2.05338	3.0822	1.91692	1.47208
Zm00001d001911	0	0	0	0	0	0	0	0	0	0	0	0	0	0	0	0	0	0	0	0	0	0	0	0	0	0	0	0	0	0	0	0	0	0	0	0	0	0	0	0	0	0	0	0	0.0327109	0	0	0	0
Zm00001d001912	0	0	0	0	0	0	0.162686	0	0	0	0.0619583	0	0	0	0.0276567	0	0	0	0	0	0	0	0	0	0	0	0	0	0	0	0	0	0	0	0	0	0	0	0	0	0	0	0	0	0	0	0	0	0
Zm00001d001913	607.097	837.139	1081.45	596.319	806.712	1491.93	1474.72	1507.19	1498.96	530.796	983.553	1538.8	615.208	738.774	677.4	1485.41	1061.92	1468.05	728.242	1039.57	1059.36	717.854	921.832	971.075	621.197	714.806	682.433	874.018	923.326	809.306	661.712	714.615	799.756	580.814	838.511	781.045	992.223	659.28	1044.21	627.387	615.627	594.249	814.572	348.585	457.374	795.585	755.324	929.592	729.17
Zm00001d001914	17.0699	14.5931	8.84985	12.3608	14.9152	4.43301	8.26391	5.69491	7.21544	3.1636	2.70073	6.43775	13.8869	16.318	4.94908	5.99193	10.7965	4.89958	7.01677	4.4568	5.22328	7.02854	4.05711	5.75121	11.142	16.431	7.86574	3.65521	4.91368	10.9495	14.1641	15.042	12.7271	16.7036	6.76346	19.6898	9.97774	6.32493	9.55738	12.6101	10.4583	18.6403	6.97662	20.3138	7.3475	11.6306	7.53921	6.9007	9.75851
Zm00001d001915	102.589	80.187	33.317	69.5619	52.1554	4.53013	20.8584	2.33627	10.1503	0.816558	2.87051	9.31209	66.0062	36.1192	0.906983	6.53385	53.9227	9.0933	0.639883	2.51035	5.66153	2.02564	1.65516	5.96201	122.193	58.7968	2.35376	0.944948	4.10262	2.82325	159.97	55.4005	3.77575	106.672	16.656	52.2186	20.265	83.022	20.5025	201.585	180.633	56.676	11.0214	29.7653	137.096	98.9613	49.194	44.6761	88.9987
Zm00001d001916	0	0.104824	2.50565	0	0.235121	0.190864	0.862533	0.0576615	0.263652	2.66799	0.0359333	0.183909	0	0.0140447	2.62639	0.118754	0.734394	0.153514	2.8042	0.0198586	0.260722	3.07074	0	0.249088	0.0629575	0	1.8198	0.00933287	0.149953	3.60702	0	0	2.83578	0.0197469	5.17396	0.0162835	5.30948	5.58923	2.62611	0.0058015	0.0103926	0.005276	0.671643	0.173111	9.23914	0.667561	1.70743	2.77192	1.40372
Zm00001d001917	5.59237	8.16414	9.78004	4.60074	11.0491	17.4577	14.6196	18.28	17.354	5.96033	7.28431	10.9292	5.74872	10.238	10.59	14.2904	9.07275	12.9293	12.6685	7.79932	11.1843	13.108	7.74046	11.6107	4.62571	12.095	10.3971	7.99764	9.23204	7.86875	4.95639	10.693	8.17218	6.61054	6.0994	8.91675	8.79666	4.97591	11.3136	4.04345	3.98387	2.06418	8.14551	1.26371	4.27671	6.7534	6.21865	5.43981	6.65374
Zm00001d001918	0	0	0	0	0	0	0	0	0	0	0	0	0	0	0	0	0.00414727	0	0	0	0	0	0	0	0	0	0.00511063	0	0	0	0	0	0.00540843	0	0	0	0	0	0	0	0	0	0	0.00128402	0	0	0	0	0
Zm00001d001920	0	0	0	0	0	0	0	0	0	0	0	0	0	0	0	0	0	0	0	0	0	0	0	0	0	0	0	0	0	0	0	0	0	0	0	0	0	0	0	0	0	0	0	0	0	0	0	0	0
Zm00001d001921	0	0	0	0	0	0	0	0	0	0	0	0	0	0	0	0	0	0	0	0	0	0	0	0	0	0	0	0	0	0	0	0	0	0	0	0	0	0	0	0	0	0	0	0	0	0	0	0	0
Zm00001d001922	0	0	0	0	0	0	0	0	0	0	0	0	0	0	0	0	0	0	0	0	0	0	0	0	0	0	0	0	0	0	0	0	0	0	0	0	0	0	0	0	0	0	0	0	0	0	0	0	0
Zm00001d001923	2.99685	5.43503	7.20715	3.4417	8.48091	10.5185	9.37737	10.1253	9.70262	5.7652	5.77023	8.31567	3.89462	9.36007	8.22729	7.70366	5.97344	7.62372	8.09894	5.0253	6.01221	8.77296	4.59072	6.11455	3.71582	8.71671	8.29491	4.41983	6.11223	7.50806	3.96983	8.64353	7.32811	3.73638	4.78127	6.4437	6.57382	4.15562	8.14854	2.96797	2.97571	1.59239	5.07684	2.69112	2.98845	5.07722	4.09658	4.11526	4.47128
Zm00001d001924	0.158181	0.163649	0.255029	0.233067	0.196744	0.286963	0.329835	0.366888	0.255898	0.0546389	0.191767	0.189041	0.317354	0.175702	0.0731324	0.118405	0.0943881	0.188616	0.0702757	0.0873594	0.110671	0.145423	0.0724261	0.10221	0.824693	0.369947	0.217628	0.054325	0.0485841	0.299489	0.77839	0.35443	0.236719	0.281208	0.293592	0.148944	0.268701	0.383796	0.232668	2.991	3.60457	1.70721	0.39676	1.36243	0.863856	0.4154	0.596287	0.248406	0.726809
Zm00001d001926	0	0	0	0	0	0	0	0	0	0	0	0	0	0	0	0	0	0	0	0	0	0	0	0	0	0	0	0	0	0	0	0	0	0	0	0	0	0	0	0	0	0	0	0	0	0	0	0	0
Zm00001d001927	0	0	0.0167337	0	0.0374418	0	0.00944843	0	0	0	0	0.0254505	0.0223716	0	0.00611443	0	0	0	0	0	0	0.0122458	0.0139345	0	0	0	0.00938833	0	0	0	0	0	0.00331064	0	0	0	0	0	0	0	0	0.0046345	0	0.329795	0	0	0	0.00234803	0.00330666
Zm00001d001928	0.255317	3.0148	4.52548	0.0732461	1.35818	2.11645	3.59353	1.1296	1.92056	5.06873	0.466091	1.91099	0.229576	0.726402	7.34962	1.28441	2.88901	1.18295	7.19468	0.824914	1.29889	8.95499	0.451033	1.53119	0.227453	0.767147	7.65274	0.350433	1.42345	11.8708	0.120104	0.832061	10.9971	0.0868984	4.95853	1.68639	7.74912	3.8336	4.96546	0.215025	0.186504	0.129394	5.58504	3.03859	4.15106	3.16712	3.95084	3.22532	1.39619
Zm00001d001929	51.0607	96.4706	138.964	58.8332	112.479	98.9148	109.605	97.8461	134.497	148.392	74.1542	87.0018	59.734	102.736	152.249	64.0411	151.573	62.5622	140.352	31.5553	48.5997	136.933	27.8162	44.6662	70.6809	90.4726	121.101	23.5817	41.7064	168.63	59.6173	100.558	176.405	52.9408	85.8279	107.299	182.095	78.5403	152.399	42.0976	41.3454	24.0246	130.341	52.0893	44.18	87.9972	86.776	103.826	78.892
Zm00001d001930	0	5.65e-236	0	0	0	0	0	0	0	0	0.215733	0	0	0	4.7e-50	0	0	0.304418	0	0	0	0	0	0	0	0	0	0	0	2.23e-91	0	1.04e-100	0	1.58e-95	0	0	0	0	0	1.25543	1.4242	0.539952	0	0.50717	0	6.13e-157	3.13e-21	9.13e-261	1.56e-57
Zm00001d001931	0	0	0.386887	0	0	0	0.186272	0.101129	0.129635	0.187277	0.35429	0.424563	0	0.479571	0.358753	0	0	0.250486	0.159706	0	0.080489	0.234494	0.080257	0	0	0.136931	0	0.0981697	0.0502187	0.621927	0.150782	0	0.724956	0	0.575256	0	1.69951	0.410224	0.789762	0	0	0	3.64653	0.299157	0	0.0756373	0.239283	0.159723	0.411275
Zm00001d001932	71.3796	21.7961	14.9539	109.175	21.7402	10.8784	12.1979	9.48769	11.4074	21.8775	2.45101	6.03059	86.248	22.3031	32.2704	4.73374	12.3898	4.37424	35.2182	1.42201	4.43123	35.0235	0.913395	4.3731	64.4141	23.3437	35.0892	1.20736	4.50598	22.3215	59.8919	23.7275	22.1466	72.2308	20.749	25.9204	19.8145	5.81767	14.266	94.8223	87.8978	75.4563	20.9553	56.3818	3.82955	7.59304	9.45213	6.31344	7.59177
Zm00001d001933	19.6338	31.5578	44.0938	17.1837	44.1307	50.6185	42.7266	59.8337	53.8171	54.807	57.9601	51.3007	20.6431	43.5221	44.1554	50.5283	26.4609	48.4478	47.8654	37.5667	36.9378	46.186	30.1613	34.6249	18.187	41.6375	58.0174	25.7293	30.4881	50.2825	19.4241	44.8038	51.0042	19.7244	41.6811	51.5791	40.0869	34.5773	45.7495	16.9693	17.8798	18.2546	50.0242	13.88	17.6539	51.3622	45.4618	38.8551	49.5788
Zm00001d001934	0	0	0.861865	0	0.367652	0	0.557712	0	0	0	0	0	0	0	0	0	1.46182	0.080765	0	0	0	0	0	0	0	0	0	0	0	0.188095	0	0	0.250432	0	0	0	0.673458	0	0.428829	0	0	0	0	0	0	0	0	0	0
Zm00001d001935	5.21461	4.54089	14.6645	4.33074	4.605	36.8109	23.064	46.8917	33.2337	8.17391	21.545	29.1276	3.82864	5.26237	8.471	29.0989	6.98779	22.7869	10.2312	16.6885	16.6093	8.89001	13.7975	14.3817	3.78621	5.43914	7.06457	11.5268	12.7635	10.1479	4.26942	5.06432	10.4062	4.25379	12.6682	4.59696	10.2793	6.58184	20.3513	3.81919	2.99469	3.52939	7.70298	2.0445	4.09848	7.63976	5.71207	7.07329	6.4396
Zm00001d001936	4.15996	5.08805	0.234843	3.48014	2.39477	0	0.0410354	0	0.0750883	0.0328756	0.0208756	0.0446577	2.63861	1.67649	0.0333877	0.0174543	0.167175	0.100625	0.147045	0	0.0527464	0.0176119	0	0.063864	2.11425	2.33677	0.143835	0	0.0949327	0.822684	1.46995	1.21312	0.695837	3.22722	0.0774062	2.90413	0.231824	1.45188	0.132074	4.1985	3.07868	8.39293	2.16379	2.37904	8.74705	7.19292	2.42763	3.56952	6.81338
Zm00001d001937	20.9553	23.2256	17.8053	23.4852	34.8912	4.50598	12.443	2.18075	9.82226	14.5687	0.64664	6.27982	28.0386	33.006	15.8329	3.94167	17.3412	3.23825	13.2419	0.751051	4.21405	12.0624	0.819502	3.55861	16.8459	33.8519	10.0571	0.410657	3.25335	24.1461	23.4851	34.6773	27.8552	23.7965	15.7985	27.4124	17.6931	12.0883	17.4027	14.9061	13.1451	10.4712	16.3859	10.5676	10.9344	28.4031	19.1965	18.7781	23.322
Zm00001d001939	1.80682	12.8992	26.4543	2.06733	15.0708	29.3633	27.7638	23.7837	23.8272	26.7778	15.4448	20.4879	2.65563	12.7412	39.7989	20.329	19.6306	17.3827	39.0089	12.1137	14.9185	39.2018	12.0282	14.8596	5.48508	13.6874	33.1808	9.62257	12.1311	50.6272	4.19494	15.3621	41.2221	2.66617	35.0818	15.2251	44.1916	7.714	29.2853	5.57831	4.67239	1.11868	21.0627	7.77246	3.4269	18.6988	14.8168	12.8143	15.4272
Zm00001d001940	18.6256	45.7084	32.7304	18.6271	47.4822	26.8948	30.4835	21.9714	24.5614	47.774	17.3504	18.0319	18.2784	43.839	46.4305	13.1519	38.2318	13.9297	39.2162	5.10692	9.27459	44.9897	5.2671	10.1186	19.7326	44.2362	49.7794	4.45099	9.77183	35.4407	13.4643	53.5283	29.9312	20.9457	34.2157	50.7096	32.582	36.4091	30.0382	17.6937	21.4355	13.7472	47.5448	11.0744	18.9179	28.9353	40.3251	41.6269	30.4767
Zm00001d001941	3.04343	0.500231	0.304452	2.49585	0.466584	0.0283627	0.146943	0	0.0155685	0.0473447	0.352469	0.0696323	2.94037	0.48355	0	0.0449538	0.606016	0.14026	0.0497443	0.0665682	0.0807973	0.0160343	0.0857865	0.113548	3.42878	0.381451	0	0.0974068	0.0557814	0.233553	2.21474	0.70211	0.229257	2.59219	0.785412	0.636205	0.219356	9.70466	0.0770228	4.56196	4.57773	5.58142	1.13486	4.44071	0.710774	0.685105	2.81381	2.23389	2.17177
Zm00001d001942	0	0	0	0	0	0	0	0	0	0	0	0	0	0	0	0	0	0	0	0	0	0	0	0	0	0	0	0	0	0	0	0	0	0	0	0	0	0	0	0	0	0	0	0	0	0	0	0	0
Zm00001d001943	2.24723	0.262462	0.0168757	2.83881	0.324989	0.0122973	0.479926	0.0163636	0	0.0414553	0	0.0377233	1.43969	0.15469	0	0	0.0467743	0.0195406	0	0	0	0.0978293	0	0.0350349	4.89363	0.552203	0.0176325	0	0	0	9.69657	0.313377	0.049138	5.01177	0.126586	0.33219	0.0348233	2.85293	0.0122727	15.7341	18.1386	6.23227	3.52935	2.11661	2.95877	16.2176	3.7692	2.51936	20.0731
Zm00001d001944	0	0.24197	0	0	0.0268443	0	0	0	0	0	0.013	0	0	0	0.0443939	0	0	0	0.0162648	0	0	0.0144056	0	0	0	0	0.0347313	0	0	0.0531033	0	0	0	0	1.40873	0.0157059	0	17.6332	0	0	0	0	1.81027	0	5.31692	16.0627	6.38832	11.9894	17.2878
Zm00001d001945	1.1501	0.437888	0.0485476	0.687377	0.199695	0.0871465	0.0941935	0.0634671	0.113109	7.15915	0.214303	0.328924	0.552504	0.0143161	12.0024	0.312352	0.0835921	0.3738	14.7966	0.434227	0.858763	12.0271	0.290123	1.08369	0.185735	0.0470317	9.57584	0.464763	1.06152	3.1496	0.142001	0.00654405	1.36913	0.617159	4.79906	0.106664	0.132799	1.75415	0.0526007	0.027573	0.049762	0.0380189	0.929551	0.476727	0.108391	2.13835	0.998097	2.03022	1.25267
Zm00001d001946	19.8973	53.5581	32.5868	26.3255	57.1566	9.55934	20.7019	2.72328	14.1823	41.3353	4.78345	8.13526	27.8353	65.9649	34.7754	4.64998	55.2032	7.48078	33.0505	1.07735	5.57327	34.2322	1.38344	5.93204	20.922	60.74	28.8775	1.16647	4.25747	40.1179	20.0715	78.9266	38.6118	24.0959	34.7518	66.1933	46.977	34.7001	31.5592	38.7989	39.0485	34.3489	40.3382	26.6793	27.9202	47.9326	56.1056	53.5385	54.834
Zm00001d001947	17.7373	44.2704	18.52	12.7056	21.1441	5.40535	12.8492	5.84105	11.3426	8.43452	2.65477	7.70246	13.1231	18.3751	8.71819	5.09711	24.7768	5.4357	8.60956	2.38668	4.3878	7.56837	2.14691	4.4298	19.6515	24.1947	7.46279	2.30531	3.97826	12.1487	16.2135	21.9917	13.765	16.098	10.0189	39.7837	16.2588	12.9931	14.3348	10.3391	12.3527	10.2968	23.928	5.97051	20.8843	28.5488	19.5383	21.3611	26.4169
Zm00001d001948	0	0	0	0	0	0	0	0	0.0590577	0	0.0959357	0	0	0	0	0	0	0	0	0	0.0251955	0	0.101239	0	0.403126	0	0	0	0	0.0623067	0	0	0	0	0	0	0	0	0	0	0	0	0.0285138	0	0	0	0	0	0.020069
Zm00001d001949	0.957826	1.87647	2.8642	0.968827	2.11951	3.96395	3.52435	3.66394	3.5046	2.01988	1.39995	2.00727	0.891624	1.61593	2.63138	2.60443	2.50428	2.35249	2.2881	1.93724	2.15667	2.68274	2.11576	2.23391	1.45268	1.87786	2.18329	1.72718	1.7798	3.06513	1.23158	1.76222	1.98651	0.877075	1.66937	1.8561	3.75958	1.27604	3.05539	1.54205	1.52497	0.778039	1.45116	0.346033	0.994172	1.72858	1.63646	1.61319	1.56296
Zm00001d001951	83.0409	101.64	98.0754	61.6957	65.8297	83.5307	101.44	51.0172	71.7344	74.6137	26.7743	41.0688	53.4319	63.9445	107.334	39.6974	84.3844	36.3804	101.945	18.0354	33.4846	123.812	18.2288	34.5255	71.4762	60.6641	106.236	16.3787	28.0189	79.9594	56.869	77.4122	61.5767	86.2509	86.573	111.269	119.566	64.832	77.791	74.7343	76.5311	60.6676	73.1884	20.6342	35.3473	80.173	70.0361	79.7893	88.9489
Zm00001d001952	7.63467	5.3026	4.73404	6.81698	5.96549	2.79659	3.72856	4.21591	4.27789	6.23221	2.50706	5.0417	7.4924	7.2132	6.57613	2.99829	4.30025	2.64936	6.23153	1.51597	2.29204	6.29626	1.31593	1.82463	7.38643	6.7865	6.3448	1.50285	2.45432	5.78313	8.16972	6.97753	6.91922	7.36404	7.12004	6.19435	4.54297	6.07178	4.81566	4.10733	3.49547	3.40669	5.98506	3.13145	4.46375	6.51211	4.87153	5.22744	5.64869
Zm00001d001953	0.320214	6.54465	16.7753	0.111788	6.42608	8.24766	11.9905	5.69464	8.02805	5.69792	2.65564	6.00518	0.183326	3.12969	8.25042	4.56511	11.3551	4.37266	8.71694	2.25735	3.32633	8.84676	2.34475	4.19619	0.208084	1.78464	5.32536	2.1341	3.32949	15.5677	0.684187	1.62154	14.657	0.3497	13.1195	2.88057	24.0445	8.88842	13.822	1.65342	1.04151	0.198932	13.9248	2.41554	4.41115	11.718	15.2324	11.7278	8.3747
Zm00001d001957	0	0	0	0	0	0	0	0	0	0	0	0	0	0	0.00450557	0	0	0	0	0	0	0	0	0	0.019949	0	0	0	0	0	0.0145443	0	0	0	0.0088613	0	0	0.172529	0	0	0	0	0	0	0.00759613	0	0	0	0.00242138
Zm00001d001959	27.1032	17.4226	19.2757	16.6138	15.4249	6.7593	20.2113	5.51686	10.8145	8.34063	2.34807	8.60118	21.8466	15.7309	9.98853	5.56952	28.3041	5.97009	11.0463	1.12144	5.54265	16.6564	1.23147	7.19253	16.2142	12.1685	12.6697	1.08686	4.52607	11.2211	19.4724	27.7322	12.6238	26.562	26.2694	21.8251	17.4756	33.087	14.4874	14.9177	15.7219	15.5432	22.5426	7.8321	52.1707	47.8567	39.7409	45.5992	38.1426
Zm00001d001960	2.11687	0.030308	18.9373	2.05784	1.00007	5.99977	24.9653	4.18343	19.2294	8.35649	3.11871	13.1414	5.90869	0.39379	9.41594	5.87671	5.85965	8.42279	6.91397	0.144335	5.29022	4.67481	0.20142	3.57637	21.8712	0.410322	2.02473	0.0799602	1.24382	0.211827	124.69	1.12864	0.925284	3.80225	1.57316	0.63363	3.82012	0.0339517	7.29211	946.146	417.445	5.32018	395.691	190.843	7.56075	3.14748	58.1323	19.6459	39.9892
Zm00001d001961	0	0.11428	0.27963	0	0	1.43896	1.56422	2.93952	1.65546	0.269388	10.8912	1.33431	0.321686	0	0.133217	2.3963	0.93907	6.80312	0	1.50294	2.13911	0.251442	1.31402	1.09046	0	0	0	1.07005	1.18749	0.575475	0	0	0.147599	0	0.122519	0.159831	0	0	0.95972	0.147818	0.186742	0.117853	0	0.313017	0	0	0	0	0.508903
Zm00001d001962	28.1278	48.3381	58.4569	33.9287	56.5623	66.9197	74.0568	75.8253	71.0974	25.7823	55.0956	86.2171	33.6403	59.7862	38.396	74.2795	57.1918	69.3744	40.851	42.1917	42.9897	41.8679	42.118	47.2405	30.0861	63.1399	35.1991	35.0947	40.4965	37.5296	38.1882	75.275	40.1139	29.5487	39.7179	62.1782	50.8322	34.143	55.7454	17.4865	17.9919	15.0106	52.7276	29.9157	29.5085	43.1994	45.3981	34.8483	43.8483
Zm00001d001963	0	0	0.283523	0	0	0	0	0	0	0	0	0	0	0	0	0	0.905944	0.181028	0	0	0	0	0	0	0	0	0	0	0	0	0	0	0	0	0	0	0	0	0	0	0	0	0.183947	0.296451	0.398349	0.156991	2.97561	3.24442	3.87726
Zm00001d001964	0	0	0.966584	0	0.792895	0.168403	0	0.217584	0	2.8943	0.687133	0.301078	0	0	0.714629	0.110719	5.83763	1.79078	0	0	0.115018	0.450339	0	0.325633	0	0.490023	0.30218	0	0.289328	4.92073	0	0	1.37715	0	1.96507	0	0.193921	2.75442	0.141923	0	0.0778795	0	1.7974	3.19355	0.980117	0.285645	4.87434	7.88009	5.81998
Zm00001d001965	0	0	0	0	0	0	0	0	0	0	0	0	0	0	0	0	0	0	0	0	0	0	0	0	0	0	0	0	0	0	0	0	0	0	0	0	0	0	0	0	0	0	0	0	0	0	0	0	0
Zm00001d001966	29.0787	59.8225	97.252	39.5008	74.2277	133.621	114.275	130.557	131.399	54.5703	57.6013	89.0584	42.2976	64.4103	94.7686	82.6786	84.7714	71.5343	98.1792	49.7574	49.0986	92.4412	34.3374	48.2258	37.8837	56.1323	81.1587	34.4954	45.8553	99.3964	42.8517	59.4718	91.0658	41.0871	86.7299	61.9046	92.9294	96.5665	104.89	32.8274	43.8689	17.9538	88.6781	34.5282	56.6323	74.987	77.4348	96.6471	67.4634
Zm00001d001967	11.5066	10.2548	11.4603	13.4827	8.34624	15.388	13.1524	15.2074	13.9218	11.7285	9.48896	10.8934	13.8859	11.0303	13.8078	11.081	8.54569	8.78758	13.348	7.25785	8.20437	12.4761	5.99344	7.25531	11.749	8.20307	10.7021	5.11015	6.65893	13.7618	11.9067	9.86534	11.557	12.8691	10.5838	11.2407	14.369	8.78913	12.4711	14.5885	15.7635	10.1623	8.68898	9.42687	7.22334	14.4029	10.1245	10.0104	10.1012
Zm00001d001968	6.41237	8.81831	8.37719	4.14435	7.13415	7.59864	9.5497	6.28139	6.48226	5.22499	2.61345	6.30905	4.4136	6.58063	7.81973	5.24018	5.63274	4.70265	11.3672	2.88773	4.25043	11.5046	3.40834	5.26903	3.24123	7.52219	9.56427	2.63054	4.15325	10.6128	5.19594	7.5109	10.638	5.88235	7.12831	10.9283	12.72	5.47252	8.74976	5.55828	4.42326	5.35763	5.98486	5.65816	6.77027	8.2481	5.90702	4.12748	5.14055
Zm00001d001970	0.225889	0.301048	0.605348	0.324319	0.32112	1.18243	1.05537	1.77583	1.07682	0.663618	0.775769	0.79247	0.262236	0.800659	1.48839	1.13944	0.511707	0.648954	0.988491	0.650265	1.01579	1.01441	0.909258	0.90753	0.111773	0.401836	0.97305	0.893394	0.503059	0.957331	0.118538	0.308007	0.48202	0.280411	0.713782	0.517083	1.00311	0.415695	0.986676	0.124781	0.148456	0.160142	0.524943	0.617293	0.40818	0.597838	0.362197	0.341144	0.1251
Zm00001d001971	0	0	0.121162	0	0	0.739567	0.543183	0.581288	0.598802	0.0206604	0.240393	0.528514	0	0	0	0.422689	0.090288	0.657546	0.0234327	0.212407	0.330115	0.0339837	0.280128	0.246662	0	0	0.0310433	0.332317	0.29534	0	0	0	0.00964667	0	0	0	0	0	0.205133	0	0	0	0	0	0	0	0	0	0
Zm00001d001972	7.96778	14.2551	16.1792	6.40053	16.9934	26.4761	19.7018	19.1683	16.3627	32.9477	15.3185	11.1902	7.33263	13.6869	22.3692	6.75819	15.3653	7.44463	19.3075	3.6566	3.96841	19.2538	2.92724	5.01991	6.15864	16.5745	13.9582	2.6433	3.8121	16.7563	6.09388	15.0114	11.9149	11.0528	14.5013	14.4872	18.0274	16.072	16.1914	15.0766	14.6357	8.00763	13.3725	6.14342	9.47964	16.6161	16.4185	19.3786	15.1056
Zm00001d001973	2.23916	5.30708	12.8908	1.57456	5.38781	22.454	16.6291	16.4255	16.4605	10.4688	7.88236	10.3075	1.33048	5.18635	14.5552	8.89331	8.74106	7.11517	13.5588	4.29049	5.04727	12.3821	3.9662	5.3572	1.8505	5.39689	10.3765	2.69631	3.84217	13.5272	1.8397	4.88494	10.2182	2.83492	10.7902	6.17728	11.5504	7.77049	12.1746	2.71046	3.31795	2.3594	8.70797	0.664607	2.73996	7.3635	6.9945	7.09185	6.59278
Zm00001d001974	2.30635	8.15344	10.569	4.25256	10.7427	11.0992	10.8282	11.8128	12.555	7.5474	5.24637	9.77084	4.23058	12.0551	12.1893	8.09113	9.94025	6.90242	12.3347	4.8457	5.58143	10.6931	3.64481	5.38938	4.95266	11.0561	11.0061	3.46418	5.45029	13.4463	4.96784	11.6423	11.4081	3.0961	9.03208	9.3634	9.5648	5.58914	11.0601	4.56228	4.52787	2.82681	10.2264	1.7576	2.74106	8.12489	7.45614	6.20164	6.49147
Zm00001d001975	0	0	0	0	0	0	0	0	0	0	0	0	0	0	0	0	0	0	0	0	0	0	0	0	0	0	0	0	0	0	0	0	0	0	0	0	0	0	0	0	0	0	0	0.00861093	0	0	0	0	0
Zm00001d001976	0.073699	0	0	0	0.0327542	0	0	0	0	0	0	0	0	0	0.0117634	0	0	0	0	0	0	0	0	0	0.178817	0.0521005	0	0	0	0.0634336	0.168245	0.067863	0	0.260512	0.175212	0.187703	0.0510714	1.74925	0	0.333277	0.314879	0	0	0.294166	1.40021	0.716348	0.070064	0.258525	0.784414
Zm00001d001977	0.116847	0	0.0483647	0	0	0	0	0	0	0	0	0	0.080515	0	0	0	0	0	0	0	0	0	0	0	0.079339	0	0	0	0	0.0334827	0.181362	0	0	0.156073	0	0	0	0	0	0	0	0	0	0.00813827	0.0429123	0	0	0	0
Zm00001d001978	11.7686	22.536	28.565	15.3991	47.9441	24.5594	28.5173	20.0482	22.3873	10.1171	7.1184	19.6598	14.7626	33.9159	13.809	16.1404	26.453	14.9105	18.7556	10.3703	14.4324	21.054	11.5678	15.9576	12.9014	33.4522	18.6557	8.57063	12.9434	28.2681	15.2121	29.6731	26.8017	12.3521	18.5301	27.0435	30.6481	16.1231	24.6727	9.70341	10.3538	7.62265	26.2829	15.3689	21.1966	21.923	16.6747	13.2638	16.3205
Zm00001d001979	42.9074	166.85	143.58	43.6435	121.883	52.9279	85.1997	62.7831	93.375	54.8766	20.1515	53.7862	47.8289	70.6393	106.843	38.263	200.862	35.0119	101.655	10.5988	28.3125	99.6373	9.58583	24.2814	44.9194	88.6984	107.994	11.1306	25.4721	125.495	43.723	89.9612	149.834	43.4106	147.635	80.0405	129.461	132.621	128.097	25.7016	26.4676	11.5257	130.121	39.2393	86.4098	96.6264	103.072	114.965	86.6047
Zm00001d001980	6.2102	4.58517	5.82235	8.24476	6.12376	5.04831	4.73808	5.34628	5.9446	3.32659	1.84585	4.52342	6.73288	5.21078	4.53264	4.06698	5.55929	2.99412	6.04384	1.78618	2.82263	4.96639	1.34889	2.51392	5.75593	6.35477	5.18611	1.47083	2.35922	5.96648	5.48804	4.86098	6.54706	4.58385	6.06253	4.8785	5.17091	5.18823	5.5002	2.57878	2.44263	1.31182	7.42326	2.02326	3.58901	5.654	4.65259	4.78363	4.68416
Zm00001d001982	15.061	1.66592	1.89714	9.95594	2.72102	0.170828	1.80936	0	0.778943	1.09249	7.17836	0.692862	13.8958	1.0004	0.321104	0	0.321823	0.657234	0	0.185861	0.0969387	0	0.462072	0.394958	22.7573	2.84815	0	0.271829	0.37084	0.485553	20.986	5.35908	0.43656	6.226	0.221504	1.84634	0.204983	7.19286	0.566169	26.4481	32.5972	12.6077	0.375787	18.3409	4.24939	3.34723	22.1092	4.04604	6.58519
Zm00001d001983	10.7058	20.0381	20.2523	14.1158	25.4491	23.9742	21.2933	24.2878	24.6901	10.2409	15.0198	22.8745	14.7597	24.4474	14.7429	20.9842	26.8632	17.5722	13.7968	9.7548	12.3893	12.4713	7.10309	9.90951	15.485	23.2381	12.384	8.20342	11.442	18.8181	20.6373	27.336	19.3787	11.8753	18.7707	22.2605	18.0172	19.586	22.1862	16.4566	16.132	8.62853	30.7742	10.4609	17.5984	26.145	20.3302	20.0989	21.0176
Zm00001d001984	11.185	9.81263	252.351	10.5506	58.035	13.6657	92.3305	6.06873	35.8937	0.756129	6.9339	32.5315	23.1371	50.2321	0.201098	14.1704	142.831	26.8046	0.365679	2.80038	18.6923	0.216619	2.60784	19.4082	21.1224	71.4963	0.239975	1.07224	13.7934	74.769	42.7531	105.847	142.606	15.7925	11.6548	27.1782	333.529	49.0477	210.124	13.7064	15.4265	8.86431	42.7062	3.31749	32.9606	59.1991	47.9338	34.4187	65.9369
Zm00001d001986	0	0	0	0	0	0	0	0	0	0	0	0	0	0	0	0	0	0	0	0	0	0	0	0	0	0	0	0	0	0	0	0	0	0	0	0	0	0	0	0	0	0	0	0	0	0	0	0	0
Zm00001d001987	4.81053	6.60654	7.95517	2.75663	6.52703	9.48861	8.68794	6.98324	5.62463	4.12018	2.04855	3.69111	2.44698	6.00964	8.1783	4.32525	5.44903	3.80698	8.05812	2.74383	3.91329	7.35173	3.29473	3.31918	2.18572	7.30011	7.71689	2.0322	2.66878	9.03079	2.49098	6.70482	7.87096	4.17289	5.73869	9.00481	10.3405	5.17259	8.27205	4.62898	3.83494	6.12405	5.63125	3.04715	3.58238	5.78333	4.69871	5.37413	4.89466
Zm00001d001988	33.508	84.407	96.7542	42.1752	78.5678	63.4576	89.6634	64.8727	75.6537	29.4101	36.4337	62.4287	48.2056	69.8817	44.5157	48.5514	84.5942	43.5973	50.7815	29.0247	34.8436	50.99	27.0556	34.309	38.9758	74.343	42.97	25.5925	31.2458	81.0165	49.2332	87.0135	82.32	51.045	46.5959	96.2829	119.566	59.8455	90.7224	65.7135	67.6267	32.0397	68.6531	24.94	56.069	95.1166	76.2555	74.6363	78.8922
Zm00001d001989	6.55409	47.4975	86.2413	14.2225	192.778	8.14747	38.9232	7.52294	17.9247	7.69708	1.58969	15.7025	20.4745	295.543	14.7617	8.42824	67.8836	14.9835	21.7084	2.85542	14.8488	32.2151	5.19846	14.4005	46.4221	313.988	41.1614	4.80162	14.1491	49.1262	44.6857	271.99	50.3243	12.2558	94.639	95.6225	79.6871	62.1382	67.9428	16.3731	25.2432	4.88573	22.6659	9.48528	103.934	101.52	65.6942	101.996	90.8549
Zm00001d001990	0	0	0	0	0	0	0	0	0	2.085	0.608313	0	0	0	0	0	0	0	0	0	0	0	0	0	1.75411	0	0	0	0	0.687473	0	0	0	0	0	0	0	0	0	1.90903	1.68172	0.64324	0	2.71279	0	0	2.28625	0	1.20431
Zm00001d001993	0	0.0297506	0.198593	0	0	0.47742	0.131613	0.169462	0.233635	0.101103	0.183178	0.273922	0.0359309	0	0.118515	0.200046	0.0698062	0.234245	0.136004	0.153446	0.103656	0.173032	0.051684	0.117132	0	0	0.18393	0.0750393	0.0840309	0.321212	0	0	0.302924	0	0.151403	0.0346991	0.156361	0.241284	0.123696	0.129105	0.138963	0.276954	0.151179	0.12914	0.0581232	1.14658	0.440622	0.505269	0.9287
Zm00001d001994	4.12456	6.00556	12.2106	5.85878	7.49015	16.4638	12.4785	13.5083	12.9968	30.5006	5.50127	9.02796	5.45613	7.14277	23.3915	5.6737	5.95361	5.05338	21.1175	1.85921	3.22922	15.7103	1.67818	3.24838	3.28882	6.80445	11.7858	1.26769	2.65531	21.1811	5.36403	6.90246	18.9974	4.01307	15.0683	6.40242	8.60792	7.71967	11.8399	3.16567	2.8246	2.64194	10.7932	2.64514	4.14296	7.04385	7.59071	7.70477	6.15237
Zm00001d001995	15.4908	6.23364	3.49693	19.1696	6.84274	2.38078	3.43986	1.4879	2.69418	4.15231	0.635691	2.08671	19.3678	7.44768	6.19326	1.20063	3.83116	1.56163	6.52136	0.383357	1.1768	6.6414	0.409467	1.21723	14.3857	7.884	6.27188	0.505624	1.21908	4.52501	18.6734	7.7543	5.19066	12.6907	3.55535	10.1463	4.46296	0.892996	3.47246	11.1517	9.3148	12.05	3.63508	13.8883	1.11888	2.54916	2.66601	1.52358	2.17401
Zm00001d001996	0.561669	0.455008	0.187081	0.444108	2.07671	0.795514	0.883407	0.49532	1.39251	10.8218	3.53353	0.9691	1.02778	0.90618	1.92972	0.921979	5.09348	1.66944	3.11018	1.39193	1.95923	3.58053	3.04642	3.06367	0.59941	1.5089	12.9277	1.85347	2.91431	0.783952	1.72032	1.12483	1.21074	0	0.282336	0.299032	0.215979	0.232635	0.358446	0.360648	0.460637	0.172578	2.91436	1.15554	0.0673827	0.806053	1.03177	0.704711	2.40726
Zm00001d001997	1.99586	3.6131	3.43478	1.74602	3.09435	2.18443	3.17489	2.87246	3.6576	2.36924	1.70711	3.52259	2.32044	2.46064	2.82513	2.24789	4.21727	2.02754	3.12226	1.21307	1.81073	3.25423	1.45171	1.88374	2.07444	3.11054	2.77739	1.34251	2.14424	4.22089	2.60144	2.32102	4.82968	2.53511	1.9127	2.79217	3.98158	1.24146	3.72669	1.56536	1.39386	1.20242	2.42522	0.588455	1.52803	2.04321	2.56599	2.2334	2.09679
Zm00001d001999	54.6446	94.9239	102.36	48.5237	70.7839	104.282	99.1365	104.069	104.618	55.5168	86.301	127.584	87.6275	80.1535	87.3623	118.386	49.6645	92.0152	107.292	62.4634	80.1239	123.718	50.2864	73.0426	98.5978	76.8766	121.532	49.6373	73.6319	134.625	170.567	79.3249	125.32	54.4901	149.941	111.938	120.589	159.585	113.586	31.6015	31.6304	17.936	138.215	24.8977	82.8606	129.502	111.426	145.488	110.394
Zm00001d002000	250.785	123.686	164.788	100.111	82.3884	2.58841	115.342	1.63278	44.15	1.89435	1.69525	22.5487	172.423	128.56	0.641703	5.37872	83.9595	12.1618	0.839398	0.0548103	4.93687	2.37712	0.0241514	6.73273	151.833	140.952	8.38504	0.0355763	4.70983	122.958	157.418	143.776	118.056	275.627	52.5413	101.45	124.146	51.1931	89.3606	232.311	216.9	540.258	97.9326	257.338	32.4699	79.6279	82.1761	93.1672	112.182
Zm00001d002001	90.864	30.4907	2.78322	89.7311	13.2824	0.0494875	2.11585	0.048368	0.710041	0.0792267	0.0884097	0.448149	74.8752	14.8794	0	0.17001	0.842515	0.231041	0.074761	0	0	0.124776	0	0.191421	90.1891	17.4169	0.541645	0	0.0206742	6.08318	52.571	14.8657	4.66075	63.7622	8.50359	36.8464	5.64643	0.196211	2.91421	47.2679	40.4733	95.4158	16.6662	48.1694	0	0	2.72689	0.212795	0.347393
Zm00001d002003	11.6963	8.59624	16.1944	11.6538	8.57916	20.3523	18.7122	22.4515	18.7521	5.43366	8.48506	17.6401	12.4258	7.62639	7.26976	18.2585	8.92264	13.958	10.4231	9.88229	11.9047	10.0011	9.28597	11.3938	10.8832	8.34189	8.51562	7.84578	10.2877	13.9368	12.3082	8.92418	14.4885	11.8828	16.3591	8.43998	12.9518	10.221	17.8229	6.23886	5.28811	3.8304	10.4833	2.27542	5.65234	9.02027	7.01211	8.1545	7.9947
Zm00001d002004	0	3.92218	28.1682	0	3.10325	16.9537	18.2486	3.91646	7.79605	975.039	7.68446	13.336	0	0.0804245	524.614	6.04356	18.2656	15.5809	344.795	1.15999	15.614	392.958	1.79324	26.5734	0.165273	0.281033	389.989	1.27735	23.5343	129.323	0.09555	0.222134	94.5328	0	69.2683	0	55.3629	61.5775	22.2089	0	0.0189371	0.0540317	30.8056	18.258	5.19343	19.7391	31.214	47.3105	31.2836
Zm00001d002005	0.429092	0.162552	1.42494	0.392006	0	0	0.0779422	0	0.0207068	0.0499404	0.0213706	0.039529	0	0.0361846	0.05958	0	0.0168884	0.0426156	0.0476291	0	0	0.120622	0	0.0132069	0.351197	0	0.0329456	0	0.0087595	6.59181	0.251296	0	5.81668	0.261539	0.309686	0.010893	2.34127	0	1.84635	0	0	0	0	0.820074	0	0	0	0.0217053	0
Zm00001d002006	483.586	663.145	387.216	327.202	757.212	31.0167	239.076	15.6214	133.509	118.257	5.11005	115.016	343.402	775.065	98.5598	42.2878	416.956	58.0702	131.377	4.06876	60.5006	117.361	3.20199	61.0969	257.368	928.165	74.5238	2.7177	49.2737	138.046	375.602	749.703	172.081	404.953	221.844	638.923	242.757	256.685	232.454	214.583	230.496	185.344	219.325	226.036	364.792	453.039	247.116	229.898	356.952
Zm00001d002007	0	0	0	0	0	0.0281191	0	0	0	0	0	0	0	0	0	0	0	0	0	0	0	0	0	0	0	0	0	0	0.00392557	0	0	0	0	0	0	0	0	0.006096	0	0	0	0	0	0	0	0	0	0	0
Zm00001d002008	0	0.0152324	0	0	0	0.0480153	0.0551607	0.0611207	0	0	0	0	0	0	0	0	0	0	0	0	0	0	0.0274845	0.0224791	0	0.0404712	0	0	0	0	0	0	0	0	0.152762	0	0	0	0	0	0	0	0	0.0285452	0	0	0	0.0232233	0.0118956
Zm00001d002011	0.382193	0	0.56311	0	0	0.246195	0.168259	0	0	0.130764	0.17323	0.523444	0	0	0	0	0.32474	0	0	0	0	0	0	0.060991	0	0	0.101236	0	0	0.127445	0.153375	0	0	0	0.0474107	0	0	0	0.0959287	0.112705	0.338946	0.587715	0.188461	0.741696	0	0	0.0814395	0.297123	0.222229
Zm00001d002012	24.8723	15.8506	11.1463	19.1674	11.0575	2.99942	9.20338	3.06877	5.31964	9.3071	0.898263	3.03312	23.3159	13.1441	13.5677	2.66231	12.563	2.18197	14.8229	1.69867	2.8554	16.4622	1.60434	2.88911	16.0724	12.9232	9.87581	0.837207	2.36302	17.2439	18.7336	13.2665	14.8517	24.1916	7.79268	17.4053	22.5839	3.87741	11.1933	10.3288	9.97586	10.7988	6.3193	5.27997	5.39427	13.6394	9.61555	8.97129	13.8602
Zm00001d002013	0	0	0.508168	0.201448	0.240925	0.0434373	0.378492	0.0237686	0.040274	0.144428	0	0.0310603	0.259831	0.150427	0.0320898	0.0256986	0.821938	0.0569543	0.130142	0	0.0370901	0.110604	0	0.054292	0.343902	0.118324	0.182406	0	0	0	0.379012	0.33651	0.0103536	0.532222	0.0434684	0	0.086532	0.181599	0.094743	0.352936	0.232946	0.356229	0.0793363	0.089898	0.579154	3.49091	1.05494	0.343151	3.43352
Zm00001d002014	0	0.255885	0	2.8735	0.548849	0	0	0	0	0	0	0	2.29121	0	0	0	0.212702	0.0783213	0	0	0.17569	0	0.176605	0	0.564688	0	0.125662	0	0.0285	0.0836297	2.81088	0	0	0.32079	1.94866	0	0	0	0	9.75074	17.9653	0.0570313	0.120067	0.0229757	1.00447	1.54805	0.46573	0.123446	2.10494
Zm00001d002015	0	0	0	0	0	0	0	0	0	0	0	0	0	0	0	0	0	0	0	0	0	0	0	0	0	0	0	0	0	0	0	0	0	0	0	0	0	0	0	0	0	0	0	0	0	0	0	0	0
Zm00001d002016	0.315098	0	0	1.4286	0	0	0	0	0.0847027	0.103777	0	0	1.11223	0	0	0	0	0	0	0.0508903	0.0649823	0	0	0	0	0	0	0	0.0327055	0	1.15739	0	0	0	0.172715	0.0437111	0	0.07256	0	0.0717395	0.24281	0	0	0	0.178275	0.427524	0.0169206	0.16017	0.452916
Zm00001d002017	0	0	0	0	0	0	0	0	0	0	0	0	0	0	0	0	0	0	0	0	0	0	0	0	0	0	0	0	0	0	0	0	0	0	0	0	0	0	0	0	0	0	0	0	0	0	0	0	0
Zm00001d002018	0.347002	0.0155934	0	3.2174	0.228302	0.010043	0	0	0.0374147	0.102377	0	0	3.51424	0	0	0.0612669	0.422475	0.0322839	0	0.0146625	0.0321494	0	0.0160334	0	1.75609	0	0.0586433	0.0186455	0.023107	0	3.68416	0	0.0107782	0.746953	1.78565	0.0368593	0	3.85249	0	0.890437	2.752	0.114165	0.431873	0.0819669	25.5623	0.889325	1.04592	0.609813	0.842176
Zm00001d002019	5.22053	21.8357	7.61502	7.69996	26.1163	0.0204549	6.40223	0.074902	3.92367	0.0239203	0.0357966	3.01529	7.28716	36.9747	0	0.469737	8.50381	0.815273	0	0	0.612541	0	0	0.582381	11.1736	33.7506	0	0	0.346963	0.732077	13.3763	49.367	1.93315	8.25895	2.50324	31.3566	1.53085	5.51501	3.0628	23.6947	23.7015	3.26322	5.03672	6.6669	20.3301	7.33305	16.4378	8.39367	10.4492
Zm00001d002020	5.40017	7.28991	2.28269	14.4984	13.0661	0.128949	2.21549	0.0776333	0.868924	0.171142	0.0701862	0.807221	18.112	9.32986	0.151854	0.184088	1.40514	0.318103	0.0432936	0.00784843	0.278256	0.184144	0	0.195305	18.2484	13.7475	0.139497	0.0231471	0.166956	0.751405	36.2454	19.3281	0.589557	16.588	3.45597	11.0527	0.704526	7.18625	0.965778	104.648	108.715	8.73617	1.41358	2.08879	23.912	10.9318	8.64309	5.14279	12.1039
Zm00001d002021	0	0.157119	0	0.100458	0	0	0	0	0	1.27997	0.156126	0	0	0	0	0	0	0	0	0	0	0.129814	0	0	0	0.446706	0.273677	0	0	0.505513	0	0	0	0.267476	0.0603887	0	0	1.03161	0	147.014	211.785	73.7392	0	36.6072	0.235295	0	7.1573	4.1451	3.96853
Zm00001d002022	7.78176	24.5684	30.3597	6.10448	24.7419	38.507	34.705	41.3689	39.5728	17.6602	24.2053	36.9649	6.53054	24.8933	27.8438	37.3428	25.4469	30.5696	27.9606	24.4609	25.9482	23.4318	22.9074	25.0416	6.98164	23.4474	24.2474	19.7524	24.0228	33.3728	7.32881	21.2602	37.456	14.3033	27.7024	28.528	29.2668	33.2585	33.3629	31.9414	28.4049	17.523	41.652	15.5157	48.6253	40.5586	33.6447	36.8301	34.4057
Zm00001d002023	0	0	0	0	0	0	0	0	0	0	0	0	0	0	0	0	0	0	0	0	0	0	0	0	0	0	0	0	0	0	0	0	0	0	0	0	0	0	0	0.0198494	0	0	0	0.04693	0	0	0	0	0
Zm00001d002024	41.9678	57.4239	80.0428	36.0008	55.2392	23.4908	64.0249	21.3691	33.9001	22.0562	12.7153	33.1638	43.2544	45.0288	34.9503	27.2698	84.1875	26.8689	34.8302	12.6081	19.3091	40.5459	14.7798	22.9857	33.9837	48.8585	30.2236	8.94893	14.973	48.5677	43.0537	66.8544	52.7594	50.7225	59.5899	75.6498	89.4067	53.3794	64.9634	44.0805	43.302	29.761	65.8377	33.6798	47.0488	74.6034	65.6682	50.3786	62.7191
Zm00001d002025	0	0.343967	0.966215	0	0.0478697	0.205545	0.870622	0.125508	0.702231	87.0435	0.287484	1.17518	0	0	45.6624	0.651603	0.421057	1.04109	41.0036	0.143727	1.5519	39.2544	0.186064	2.30391	0.230767	0	44.9403	0.249861	2.82874	3.81189	0.056794	0.0343509	3.26495	0	6.43439	0	1.2513	3.46302	0.959494	0.00783815	0.0720203	0	43.6002	2.34093	0.603712	6.6026	7.59889	6.74469	8.10413
Zm00001d002026	0.0420461	4.88643	11.693	0.150674	7.24287	1.47518	8.62973	0.722389	4.14309	13.5303	0.527945	3.34206	0.20982	1.50707	8.95475	1.25197	13.2044	2.44511	6.3076	0.0396821	1.10631	8.17557	0.0674013	1.41708	0.255814	8.49227	13.7753	0.0619073	1.26667	7.30473	0.143608	3.72418	7.45199	0.0702441	6.78114	1.8559	9.26961	12.4018	7.99498	0.0123608	0.0583547	0.0393558	8.02503	6.09233	19.096	5.54202	12.5383	9.74453	9.85796
Zm00001d002027	25.5166	51.3944	98.0962	29.7781	67.0226	170.064	138.005	178.737	145.83	67.8972	79.6991	124.742	33.8034	66.7606	122.816	134.114	94.7423	112.29	107.718	78.0141	82.177	85.0434	62.2644	65.9213	33.8807	61.1385	73.4811	56.5854	63.9377	101.94	33.3312	69.9373	94.9162	32.6474	80.7325	57.9947	97.8598	64.3547	118.931	27.5633	24.5693	19.2297	70.597	21.5393	43.1368	56.053	54.1214	68.7634	50.3762
Zm00001d002028	88.0203	65.866	73.8285	133.414	85.1691	80.1481	71.8005	78.223	86.4604	157.763	149.555	73.6017	145.661	91.3936	91.3912	56.3489	68.2111	76.2833	89.9694	25.4993	34.7814	93.4765	19.2935	33.0438	148.543	94.4934	119.258	16.7183	31.4166	83.9769	127.054	105.96	74.2981	113.647	87.0739	78.1106	76.8325	65.1391	69.3475	247.018	228.179	111.684	71.9547	111.283	46.0278	57.6886	80.2879	84.2103	91.1938
Zm00001d002029	46.2423	128.249	118.658	57.5448	108.82	15.4863	55.6915	13.401	40.5561	105.783	10.3896	31.7456	63.9279	112.978	94.3904	20.5476	75.5721	20.8179	112.402	6.95595	20.5958	121.193	6.10658	21.456	59.4945	115.228	139.361	6.56365	22.8099	165.892	64.218	107.001	175.435	51.3464	61.9711	112.614	164.722	63.0767	113.258	54.808	55.5651	41.9754	98.0369	57.9457	72.4172	125.167	118.019	111.217	113.419
Zm00001d002031	0.76353	0	0	0	0.258221	0	0.166412	0	0	0	0	0	0	0	0	0	0	0	0	0	0	0	0	0	0	0	0	0	0	0	0	0	0	0	0.963508	0	0	1.06769	0	0	0	0.040316	0	0	0	0	0	0	0
Zm00001d002032	6.16627	16.5402	10.1463	2.72627	9.50872	3.23151	8.25209	2.49522	4.19997	1.63449	1.43724	3.21119	5.78622	12.6755	3.58276	2.79507	7.93707	2.81074	6.86757	2.05772	3.59279	9.00465	2.33494	4.47016	2.80594	9.36425	8.54797	1.64064	3.64836	9.83762	4.68794	7.95549	8.87409	6.15957	4.78395	18.3836	15.1194	5.84666	9.63119	3.487	2.85149	3.12172	4.52017	3.26795	8.82695	8.4945	8.66869	6.9264	5.64895
Zm00001d002033	10.6694	21.9147	19.0692	11.3757	20.0076	9.19019	16.2706	9.17413	14.1776	11.8253	9.70168	11.2966	12.7499	22.2331	13.2292	10.9665	22.0598	12.294	10.9992	7.06555	10.7366	11.3819	5.69508	8.88903	15.8956	24.9847	13.2089	6.03954	8.28886	17.6102	15.8714	33.9455	17.8714	12.9924	8.23129	24.8016	18.3377	7.86545	16.0415	14.956	21.0771	13.0191	10.061	10.8047	4.32012	17.9222	21.1759	17.2519	12.5428
Zm00001d002034	14.044	20.9073	40.0896	14.8225	30.2986	30.8987	32.5038	27.8143	32.3067	64.3848	17.4104	23.2899	15.1691	23.7158	73.9633	20.7624	27.7392	18.0456	65.611	11.326	16.1379	54.1624	9.11517	14.2541	14.2988	22.869	52.8908	8.55064	12.8135	54.3532	11.7714	24.6483	57.2115	12.874	71.912	19.9933	41.1746	63.2336	41.329	14.0718	11.6542	11.7326	68.1335	12.8716	40.8604	39.2319	40.5347	55.4038	37.1212
Zm00001d002035	1.05999	4.19193	51.238	0.900494	19.1908	1.56705	15.9408	0.917606	13.869	0.244555	0.562433	11.2948	2.22421	2.64256	0.355805	3.97779	60.3366	7.01559	0.43879	0.135377	5.9028	0.514771	0.181832	5.68688	10.1364	2.81777	0.985069	0.137648	4.92561	10.1187	77.9814	7.547	28.2906	1.27281	77.9164	1.1485	55.6302	100.071	35.5158	39.9241	118.213	0.237944	75.9507	5.60502	135.036	71.3925	79.8132	98.6129	60.7178
Zm00001d002036	4.11979	8.24249	8.34755	4.63647	9.30175	7.43464	7.6736	6.62474	7.54832	4.97029	3.58762	6.33351	4.41669	10.1651	4.42496	4.20012	8.22585	4.09792	4.93523	2.41881	3.31887	5.33217	2.52567	3.25657	4.52414	8.99537	6.54788	2.34955	3.76144	6.75672	5.02141	9.40975	8.25701	4.88254	5.90747	8.59215	7.02431	7.03963	7.30317	4.56442	5.65441	3.38037	10.9588	3.65697	6.27444	9.40631	10.79	9.48884	8.33592
Zm00001d002037	0	0	0	0.033336	0	0	0	0	0	0	0	0.0490053	0.079623	0	0	0	0.0265211	0	0	0.0120189	0	0	0.0135295	0	0	0	0	0	0	0	0.036672	0	0	0	0.056892	0	0	0	0	0	0	0.0618275	0	0.340854	0	0	0.0146337	0	0.0094583
Zm00001d002038	166.106	25.9834	4.32221	228.876	122.594	0.295819	0.866807	0.146084	1.11652	48.088	0.338163	1.19436	271.769	110.562	53.8652	0.619646	0.468907	1.2707	35.8237	0.0996109	1.76375	25.8793	0.0871639	1.55551	137.914	118.896	20.1704	0.0538988	1.27519	19.5131	174.832	40.5315	15.2219	137.867	10.2543	32.5793	11.0665	3.08048	7.2173	33.0875	30.1971	14.4412	12.1536	26.5776	3.77231	4.24846	4.38831	5.33512	4.55045
Zm00001d002039	0.567277	2.53505	0.479452	0.378671	2.62278	0.139776	0.409124	0.118623	0.207202	0.0815553	0.17569	0.334506	0.765824	4.45143	0.0759949	0.336081	0.284305	0.257831	0.141712	0.162156	0.243849	0.221476	0.189295	0.314926	1.22213	4.03327	0.159057	0.117619	0.225647	0.128752	1.98657	4.92167	0.14639	0.860518	0.170101	4.38025	0.453423	0.0470483	0.351803	3.71764	3.86302	0.371599	0.134101	0.131838	0.0312999	1.35119	0.14477	0.0961137	0.675689
Zm00001d002040	0	0	0	0	0	0	0	0	0	0	0	0	0	0	0	0	0	0	0	0	0	0	0	0	0	0	0	0	0	0	0	0	0	0	0	0	0	0	0	0	0	0	0	0	0	0	0	0	0
Zm00001d002042	0	0	0	0	0	0	0	0	0	0	0	0	0	0	0	0	0	0	0	0	0	0	0	0	0	0	0	0	0	0	0	0	0	0	0	0	0	0.074797	0	0	0	0	0	0	0	3.40763	0.761203	1.70244	1.20696
Zm00001d002043	0	0	0	0	0	0	0	0	0	0	0	0	0	0	0	0	0	0	0	0	0	0	0	0	0	0	0	0	0	0.0132132	0	0	0.0398623	0	0	0	0	0	0.00985528	0	0	0	0	0	0	0	0	0	0
Zm00001d002044	0	0	0	0	0	0	0	0	0	0	0	0	0	0	0	0	0	0	0	0	0	0	0	0	0	0	0	0	0	0	0	0	0	0	0.0737433	0	0	0.0241767	0	0	0	0	0	0	0	0.00514003	0	0.00130681	0.00602913
Zm00001d002046	1.20059	11.4253	17.2404	0.984963	15.5546	2.72196	14.2331	2.48496	8.1329	1.96047	2.00134	8.44609	1.4065	10.0047	3.69311	5.36012	35.671	5.54636	5.55866	3.10267	6.18918	5.54813	3.22037	5.95177	1.77524	12.2249	4.67179	2.23039	4.45624	5.1464	2.75979	12.8962	7.93635	2.05228	4.88105	13.4907	14.2925	16.1083	11.5314	3.76846	2.50221	0.579796	3.79142	0.891734	22.4734	13.9768	10.0139	8.61857	9.76078
Zm00001d002047	0	0	0	0	0	0	0	0	0	0	0	0	0	0	0	0	0	0	0	0	0	0	0	0	0	0	0	0	0	0	0	0	0	0	0	0	0	0	0	0	0	0	0	0	0	0	0	0	0
Zm00001d002048	0	0.0070068	0	0	0	0	0	0	0	0	0	0	0	0	0	0	0	0	0	0	0	0	0	0	0	0	0	0	0	0	0	0	0	0	0.0124914	0	0	0	0	0	0	0	0	0	0	0	0	0	0
Zm00001d002049	0	0	0	0	0	0	0	0	0	0	0	0	0	0	0	0	0	0	0	0	0	0	0	0	0	0	0	0	0	0	0	0	0	0	0	0	0	0	0	0	0	0	0	0	0	0	0	0	0
Zm00001d002050	0	0	0	0	0	0	0	0	0	0	0	0	0	0	0	0	0	0	0	0	0	0	0	0	0	0	0	0	0	0	0	0	0	0	0.510292	0	0	2.98863	0	0	0	0	0	0.0166655	0	0	0	0	0
Zm00001d002051	3.96868	50.1794	114.452	11.8544	68.7638	253.706	176.083	207.673	180.405	200.699	55.1365	99.7041	15.9616	55.1733	212.375	60.7775	136.065	59.035	190.392	21.632	39.7741	141.582	14.6487	32.8777	15.1454	46.9774	94.1719	9.21876	23.3752	56.5917	16.5206	50.4611	62.2523	10.827	88.4753	30.8218	54.4959	52.2312	109.413	23.0778	16.1128	3.64419	56.776	12.7417	13.9883	60.4508	64.838	74.6061	46.3524
Zm00001d002052	146.038	33.0624	163.073	119.609	193.252	64.5479	115.146	38.2721	130.397	137.094	53.647	72.2414	133.586	14.3194	73.4986	40.5521	705.182	72.3318	39.7855	20.4882	61.1984	27.5138	14.3822	52.723	70.4922	15.9857	24.863	14.0669	35.8627	198.061	81.1957	10.2001	194.599	111.406	45.5649	21.6875	179.088	29.8147	116.001	332.614	240.776	106.615	16.2025	296.629	4.01305	17.9152	19.2366	31.6127	21.3849
Zm00001d002053	5.33333	4.86048	6.73242	4.75647	7.57525	10.0707	7.82502	8.9945	8.01874	6.41293	3.27908	6.6585	4.86017	7.56897	10.9485	6.29119	4.47866	5.30684	10.5106	4.02449	4.39752	9.13417	2.97634	3.98046	3.35716	7.54727	7.96223	3.04016	3.96179	6.38661	4.15859	6.74388	5.79269	4.84678	9.31727	7.35295	4.83971	6.60726	6.50568	3.30726	3.19001	2.88305	6.82295	2.05298	3.20523	6.08815	4.48502	4.33325	4.32124
Zm00001d002054	2.52936	2.4381	4.37175	9.06141	5.51037	1.74205	4.46675	1.60511	2.68436	3.9098	1.63843	3.1308	7.64021	6.04332	3.90004	2.06295	8.83014	1.94711	4.19766	1.56666	1.80631	4.39207	1.3116	2.20476	5.28437	4.80356	4.9842	1.04191	1.86024	6.23769	3.21159	4.34073	6.3763	2.41567	2.74688	3.61807	5.7711	1.79237	4.78576	2.22029	2.15742	2.89043	2.77267	6.47697	2.0879	1.92174	1.80974	1.59909	1.408
Zm00001d002055	0.364579	1.03643	5.24944	0.471886	1.25083	0.207643	1.38734	0.134049	0.243029	0.0936553	0	0	0	0.627842	0	0.0833907	1.2212	0	0	0.1013	0	0	0.244345	0.371187	0	1.28351	0	0.162119	0.168813	0	1.03896	5.58932	0	0.347502	0	0.556287	0.52655	0.244547	0.865804	0.682678	1.15561	2.18745	0	0.250073	0	0.0787023	0.377231	0.417743	0.55486
Zm00001d002056	0.0593129	0.276352	2.04241	0.0523708	0.26595	4.41062	3.65236	2.36349	2.74894	4.46457	0.782941	2.26578	0.131018	0.27829	8.22631	2.24661	0.543565	2.12678	8.64656	1.35347	2.26875	8.07459	1.48682	2.43635	0.267444	0.281523	3.61396	1.07204	2.01261	5.04635	0.207786	0.439538	3.56083	0.0744233	5.65537	0.284679	2.34037	1.92376	1.75314	0.0285453	0.0514542	0.0126461	0.492555	0.361764	0.22225	0.925843	0.763432	0.896358	0.61901
Zm00001d002057	0.955929	0.527675	0.459247	0	0	0.359446	0.083476	0.222391	0.4851	1.23206	0.607878	0.50753	0	0	0.640698	0.0592143	0.122133	0.795744	0.659262	0.379926	0.0993213	0.798275	0.652433	0.760932	0	0	0.291823	0.637866	0.399927	0.0357153	0	0	0.585649	0	0.456408	0.156773	0.253978	0.34859	0.257516	0	0.0944748	0.140324	0.0417197	0.225061	0	0.657561	0.246141	0.55257	0.428078
Zm00001d002058	3.37955	3.79907	7.44663	4.16156	7.55229	10.3461	9.33424	8.59443	9.58293	9.72935	5.97381	8.51248	4.5949	5.58302	8.70639	6.21002	6.73253	6.29143	8.42246	3.77258	4.78198	8.88527	3.7509	5.28837	5.84775	6.41102	8.45032	2.46356	4.00188	9.5497	4.52715	6.91312	9.87718	4.04903	5.19452	6.18224	10.1522	3.08969	7.39421	5.38239	4.89259	3.99052	3.73227	2.3685	3.82266	5.549	4.00497	3.93428	4.76466
Zm00001d002062	0	0	0	0	0	0	0	0	0	0	0	0	0	0	0	0	0	0	0	0	0	0	0	0	0	0	0	0	0	0	0	0	0	0	0	0	0	0	0	0	0	0	0	0	0	0	0	0	0
Zm00001d002063	11.1156	14.8931	6.45811	16.5659	17.2937	2.03429	3.61252	0.872757	0.870327	43.2349	2.00161	1.40552	18.6258	25.9374	13.9262	0.376857	7.06421	1.39705	4.99733	0.0416662	0.40914	4.74726	0.053863	0.615144	25.808	29.5861	9.38951	0	0.640113	7.70098	18.9767	38.0651	4.39968	16.2457	9.4015	23.3365	5.75152	10.118	4.25648	32.7958	36.8382	30.8784	14.2118	22.6372	4.37707	10.3093	17.619	9.59589	19.7544
Zm00001d002064	1.96984	41.5648	56.0924	3.60919	47.7017	7.41179	15.4249	6.04443	11.8899	12.9312	11.7171	11.8304	2.74545	33.959	8.80426	7.55743	43.1518	10.9063	7.10858	4.93335	6.63547	6.18159	4.81103	6.14074	7.56697	51.5605	6.69931	4.27825	5.67093	51.5655	6.89813	51.5876	76.8818	1.18711	28.3372	28.7461	75.9307	64.3414	68.0942	4.24707	6.10978	1.18671	46.1249	75.5742	38.2629	42.298	39.4265	49.5293	43.7824
Zm00001d002065	174.969	268.259	442.163	288.413	374.141	6.54925	262.584	5.25402	116.944	7.97035	2.63521	66.1909	222.525	328.126	7.34353	31.0447	489.863	44.0739	5.93589	0.83988	29.8855	5.42722	0.679542	27.3282	555.574	499.05	4.54047	0.84125	17.222	105.925	615.41	548.184	136.832	373.392	228.146	338.043	234.792	168.294	268.781	1395.75	1277.24	740.667	353.124	275.113	369.547	284.358	331.989	322.334	307.925
Zm00001d002066	5.37411	31.0358	13.6736	8.06616	18.3186	3.08454	6.81956	2.21779	4.19752	3.4905	20.7689	5.68673	8.1499	16.7548	2.11903	1.24541	23.486	9.38852	0.397735	0.815873	1.48131	0.78702	1.54425	3.99265	51.2084	31.0462	1.61513	2.32716	3.19133	10.3701	37.1785	39.4619	7.8957	7.49489	8.84365	8.87218	10.0886	41.5382	5.71185	95.7703	106.769	30.4116	11.8787	30.1033	13.7949	12.7141	48.6118	25.016	28.9653
Zm00001d002067	0	0	0.0292905	0	0.224498	0	0.0343797	0	0	0	0.127486	0	0	0.114384	0	0	0	0	0	0	0	0	0	0	0.100089	0.137491	0	0	0.0178023	0.0414273	0.0432485	0	0	0	0	0.08222	0.0438473	0	0.027337	0.195574	0.257368	0.037524	0	0.0117402	0	0	0	0	0
Zm00001d002068	0.128153	2.14647	25.7004	0.057166	8.90945	8.83381	13.4907	2.87561	10.5617	48.2941	1.19522	6.6496	0.0521806	0.807442	36.4254	3.45252	37.4083	5.45331	34.5047	0.3914	4.25458	29.9544	0.514358	4.52852	0.946609	5.21171	22.9739	0.245658	3.79256	63.2059	0.334237	1.09079	56.984	0.0533469	19.9752	0.630778	43.084	4.49774	27.0092	0.138493	0.417134	0.00815253	10.3889	5.97381	1.18829	2.92348	3.67905	6.31618	2.52045
Zm00001d002069	0	4.13009	1.72715	0	1.82664	2.6171	2.15439	2.57788	1.64886	1.80941	15.2987	0.49177	2.36231	1.62494	0	0	2.07523	15.4239	0	0.270459	0.328424	0.84882	0	1.917	7.21454	1.54477	2.74929	0.976643	1.75078	9.25743	1.6686	8.67561	1.65794	1.41453	2.07162	1.37734	0	3.0596	0	196.875	271.233	51.7373	0.83148	208.021	1.94251	4.32502	27.4021	7.5114	46.706
Zm00001d002071	0	5.16343	0	1.63406	2.79004	0	0	0	0	0	0	0	1.29211	2.3647	0	0	0	0	0	0	0	0	0	0	0	0	0	0	0	0	1.23486	1.1783	0	2.16141	0	7.92782	0	0.641913	0	70.2236	204.298	149.999	0.675373	379.086	1.98658	22.1633	34.0641	2.71413	33.7969
Zm00001d002072	0.439284	2.55822	0.25384	0.0655835	6.20726	0.731245	0.607899	1.39014	3.01017	2.55024	1.30837	3.80142	0	0.80494	2.36761	3.23728	27.3161	4.23865	1.42935	0.132863	2.77956	1.97257	0.199662	2.32746	0	0.935207	7.49546	0.226863	2.34827	0.258081	2.02386	1.23306	0.133366	0	2.80543	3.2902	0	0	0.33369	0.70971	7.2438	0.0545877	0.63152	1.17357	0.558254	7.82581	1.09804	2.16818	7.99559
Zm00001d002074	0	0	0	0	0	0	0	0	0	0	3.11389	0	0	0	0	0	0	0	0	0	0	0	0	0	0	0	0	0	0	0	0	0	0	0	0	0	0	0	0	0.479813	0.0881305	0.561917	0	1.9939	0.179345	0	0.36793	0	0.52926
Zm00001d002075	2.84513	19.5193	31.533	10.0059	54.9992	1.89721	13.7021	7.48179	13.6376	2.80106	19.4402	18.3896	16.8321	82.5257	1.9559	6.92944	29.0765	6.21556	2.7369	3.35659	4.10102	2.15135	2.36627	3.39788	9.3375	44.079	2.19979	2.97183	4.53057	54.2521	20.9126	33.2945	72.0427	3.80327	7.48625	20.9564	26.3996	6.42744	30.9495	26.1867	29.0755	8.59349	36.6864	20.8983	4.72224	23.133	35.9353	24.8812	15.9552
Zm00001d002079	1.14284	9.30116	0.329355	0.27261	3.60568	0.173849	0.227117	0.071909	0.0728563	3.67924	0.217195	0.162706	1.54693	3.74089	2.40338	0.144186	1.5722	0.552572	0	0	0	0	0	0.222846	8.67921	4.67964	0.339115	0	0.193598	2.97892	6.19275	9.19295	0.831604	1.29549	1.20175	2.31947	0	5.12452	0.239449	117.22	132.012	65.6399	0.54053	107.893	1.28448	3.09443	32.146	7.27571	14.2642
Zm00001d002080	26.213	43.7152	27.0759	42.7573	57.498	28.5781	30.1401	41.9342	41.2037	25.8322	34.1508	57.015	48.1037	72.9085	29.1387	48.0858	26.2472	36.9858	33.9531	32.6936	30.4441	28.7223	30.4395	30.5715	37.8713	72.7705	24.593	31.6142	35.9446	32.4413	49.5966	95.2627	35.8263	27.2583	19.1302	59.8705	21.9765	20.7001	30.5541	19.7112	16.0897	9.44056	28.5963	14.193	19.18	26.6323	23.8188	16.6568	21.0111
Zm00001d002081	0	0	0	0	0	0	0	0	0	0	0	0	0	0	0	0	0	0	0	0	0	0	0	0	0	0	0	0	0	0	0	0	0	0	0	0	0	0	0	0	0	0	0	0	0	0	0	0	0
Zm00001d002082	0.206583	0.926259	4.2727	1.17349	2.72145	8.22193	5.9652	6.5938	4.46615	9.21309	2.51414	3.96323	0.552643	2.22144	10.4138	2.90332	2.13233	2.49544	12.6918	1.56345	2.14477	11.7389	1.10555	1.9446	0.746315	2.00115	7.26146	0.992526	2.02093	9.30984	0.904363	2.10344	6.01436	0.280309	6.34036	0.823056	4.36348	4.14706	4.02479	0.172483	0.214927	0.232079	2.76342	1.07288	1.18497	2.75856	2.26486	3.3169	1.85864
Zm00001d002083	0	3.38064	1.196	0	0.677826	0.128482	0	0	0.0967907	12.8773	0.105764	0	0	0.542349	1.76468	0.109221	0	0.11382	0.732268	0	0	1.0201	0	0.0805453	0	0.305376	1.29472	0	0.140552	1.14472	0	0	1.12155	0	0.427349	0.925501	1.23129	0.650036	1.07136	0	0	0	0.0643997	0.123899	0.216144	0.670462	0.328646	0.467849	0.35096
Zm00001d002084	4.6841	10.7871	9.73135	5.0067	11.2497	7.92252	9.05559	8.65851	10.061	7.66063	5.29813	9.67774	5.9655	14.2152	10.332	7.47265	9.15586	6.82247	11.4707	5.27806	6.10989	11.5274	4.70436	5.64638	5.78303	12.1761	10.8648	4.04803	5.91953	13.4207	6.59889	10.8427	13.9071	5.90759	5.91614	12.3241	14.5544	6.05421	11.5751	5.44052	5.4575	5.59436	7.20699	4.34866	4.92001	8.11313	6.56748	6.01596	6.89018
Zm00001d002085	15.137	10.1723	20.3268	23.0868	14.2601	2.88779	11.8593	1.2861	8.75743	11.8695	0.504817	6.31839	36.5077	12.5329	17.1016	3.24953	11.7789	3.51217	25.1589	0.302734	3.75796	27.5656	0.182226	4.03066	37.6724	18.7523	29.4194	0.293682	3.90614	11.7408	72.3709	13.3183	18.2726	28.5348	11.796	10.5822	14.5097	18.9945	15.077	25.0371	16.1307	6.16151	12.0741	5.25631	32.1214	28.5154	18.4672	16.0698	21.9071
Zm00001d002086	1.82157	3.64287	3.27511	1.84286	4.47847	1.82326	2.50042	1.56104	1.86511	2.36097	1.03941	1.33525	1.93453	4.5146	2.02873	1.40424	2.96684	1.34958	2.25269	0.771686	1.17855	2.56593	0.750921	1.37393	1.92361	5.70069	2.34723	0.944577	1.28464	4.77934	2.35847	5.07496	4.69503	2.09778	2.47469	4.50432	4.57131	1.76834	3.83997	1.54445	1.35235	0.854399	2.91306	0.890694	1.07727	2.75669	2.47148	2.48296	2.60672
Zm00001d002087	6.08054	17.8413	17.9454	10.6183	24.426	5.69031	13.1157	6.21905	10.5529	2.52207	5.51439	10.7214	10.8697	19.1234	3.00208	8.74516	18.604	7.41599	3.53677	8.92773	8.84789	3.26353	10.5938	10.1671	14.2978	29.8931	3.52791	12.5242	11.0273	9.80376	15.9535	18.3862	13.2973	7.89854	7.86003	15.7657	14.9666	10.4784	14.4142	6.51971	7.52635	3.55085	9.03447	5.07679	10.7028	14.4803	9.8417	9.68993	14.4949
Zm00001d002088	0.377185	0.115669	0.439776	0	0.245178	0.052264	0	0	0.137943	0.39884	0	0.547022	0	0	1.06043	0.095337	2.05397	0.10419	0.141798	0.100354	0.174773	0.269152	0.317635	0.617616	0.631435	0	0.378448	0.339205	0.416714	0.120131	0	0.343756	0.427184	0	0.127544	0	0.274486	0.624293	0.0930408	0.0386771	6.55913	0.0575387	0.0890753	1.1354	0	0.572574	1.4163	0.521999	1.75581
Zm00001d002089	55.8389	12.3643	5.07413	60.1698	14.8688	41.4939	24.6705	42.4044	31.2647	18.2505	31.6895	43.6247	53.7938	15.2316	21.2961	43.9801	6.45769	38.397	28.8145	38.3611	32.1063	30.5519	43.5785	42.9855	44.3127	23.225	20.0769	38.6126	37.7993	11.5333	46.166	16.6944	8.96933	39.7509	16.414	21.6126	5.7997	2.57885	16.9342	28.8889	21.5111	29.9134	17.3771	26.9718	1.03889	12.2984	4.37685	4.1863	7.94568
Zm00001d002090	0.517747	1.38721	9.58506	1.20762	2.60391	16.2154	11.585	10.699	11.7406	13.8374	3.87271	7.40212	1.06285	1.87081	20.7646	5.39321	4.96479	4.79435	19.065	2.45902	4.06725	16.275	2.07845	3.82363	1.59873	2.41663	12.5344	1.3719	2.9865	7.88359	1.69496	1.85922	6.23457	0.733191	7.79008	1.19015	5.69462	5.87271	7.85134	2.16553	1.95815	0.263282	7.19781	1.94201	4.10928	3.75729	3.17937	3.77749	3.37659
Zm00001d002091	3.58406	3.30057	9.42059	4.599	7.03015	2.05	6.83733	1.79075	4.65656	5.11278	1.11433	4.98448	3.7448	4.83792	6.75924	3.1404	11.1795	3.0543	7.59077	1.26535	2.99098	7.6394	1.1732	3.20482	2.76154	4.82777	8.27229	1.28392	3.30573	14.5662	2.5623	3.46687	17.5672	4.37563	6.24092	3.82873	11.6592	3.26195	9.00242	2.99831	2.18234	1.51966	6.10051	2.10863	1.28431	3.96336	2.79535	2.93363	3.23987
Zm00001d002093	0	0.769943	0.491629	0	3.57156	0	0.496348	0	0.116623	0.465364	0.685784	0	0	0	0	0.147333	3.0272	1.05569	0	0	0.0798473	0	0	0.247375	0	0	0	0	0	7.47225	0	0	1.40852	0	1.44804	0.209273	1.24415	0	0.14414	0	0	0	0.698469	34.756	0	0	0.101871	0.244928	0
Zm00001d002094	0.423391	44.7211	28.1672	0	1.4738	0.0928413	1.09274	0.159329	0.625652	4.49729	3.31714	0	0	0	1.35124	0.104762	4.64874	1.24385	1.89118	0	0.314096	2.79543	0	0.444633	0	0	4.82693	0	0.755263	348.697	0.813905	0.332064	187.754	0	312.648	1.64875	112.983	5.4861	40.7015	0	0	0	116.771	225.022	6.59716	0.407059	6.05776	15.23	0.0819783
Zm00001d002095	4.90906	12.7851	10.7017	5.86647	16.4598	11.4807	13.8315	12.2251	13.7015	5.12136	8.12077	14.9329	7.03439	18.3718	8.21097	14.3071	14.0722	12.1112	9.3579	9.18095	10.8077	11.4825	8.15112	11.0349	7.21952	17.9191	11.4012	8.0298	10.1089	5.67502	9.85772	19.6267	6.45869	6.57468	4.53564	15.3721	8.90089	5.20645	9.29991	9.10724	8.48717	5.35375	8.69839	2.66072	6.12982	11.3279	9.06634	7.03069	9.21806
Zm00001d002096	0	2.39339	1.91125	0	1.15921	0.0673877	0.943137	0	0.77954	13.5195	0.337032	0.18938	0	0.303934	4.63868	0.118416	3.82355	1.06432	1.6078	0	0.447421	2.28867	0	0.361623	0	0.980214	3.57502	0	0.751295	33.681	0.71422	0.170135	14.5224	0	0.590246	0.28427	10.0304	0.170765	2.06171	0.705225	0.802885	0	0.194472	7.3244	0	0	1.91695	0.252818	0.260724
Zm00001d002097	0.179648	0.0548815	0.580659	0.081402	0	0.0606517	0.126323	0.0502627	0.102216	10.5795	0	0.037624	0	0	12.3795	0.194924	0.0826433	0.473406	8.54144	0	0.317072	6.48135	0.0244671	0.438419	0	0	5.69368	0	0.359685	0.129265	0	0	0.543715	0	0.0241321	0	0.433035	0.29342	0.919198	0	0	0.0261643	0	0.350723	0.0935622	0.640393	0.240157	0.43202	0.501765
Zm00001d002098	0.16514	0.621622	1.24837	0.475723	0.792928	3.20312	2.09532	1.59734	1.59338	3.53092	1.73389	1.98263	0.636271	0.986664	2.34075	1.02452	0.786497	1.5211	2.18048	0.714806	0.747315	2.31613	0.528206	1.27756	0.268481	1.08486	1.89969	0.43741	0.910919	2.01784	0.441908	1.69139	1.97338	0.605432	2.13103	1.01667	1.55111	1.39394	1.71227	1.12859	0.970612	1.12258	1.3519	1.66164	0.559704	0.679074	1.01032	0.948548	0.792788
Zm00001d002099	17.0767	21.6075	11.2383	15.7658	21.7265	3.35088	7.70905	2.46591	6.58177	7.30795	1.68319	5.68696	20.3564	23.0019	9.42663	3.55782	10.5576	3.51075	9.97361	2.00811	3.78753	10.0381	2.05469	3.53863	17.96	26.5857	10.3488	2.08202	3.61434	15.6209	25.5376	24.2907	18.0035	21.0435	13.3758	23.2053	10.6995	18.7329	10.4822	16.791	15.5168	10.622	16.0875	8.81845	23.7147	27.5347	21.8969	20.3461	22.4226
Zm00001d002100	5.35e-07	0.200132	2.06531	0.0305062	0.83629	0.765584	1.28773	0.645921	0.956318	0.200682	0.674169	0.977833	0.0777424	0.420316	0.345831	0.949423	2.44139	0.969323	0.408568	0.430999	0.934088	0.843259	0.507051	0.995803	0.611778	0.144108	0.781395	0.547718	0.720527	0.761843	0.674436	0.186211	1.13968	1.37363	0.231661	0.927775	3.47476	0.735587	1.53747	0.795164	0.696641	0.481722	0.303013	0.313949	1.13441	1.61598	0.753999	0.841446	0.923413
Zm00001d002101	0.294076	0.275929	1.5585	0.338758	0.0590939	0.40306	1.21951	0.435823	0.468226	0.678783	0.560044	0.491211	0.586839	0.513296	0.877502	0.0475183	1.51741	0.259996	0.669596	0.248342	0.488754	0.683179	0.337755	0.986652	1.605	0.137194	0.570885	0.113194	0.37436	0.876144	0.123199	0.0672806	0.884868	0.292432	0.23549	0.133888	0.70832	0.00361238	0.706005	0.209246	0.0684702	0.229602	0.0410487	0.220396	0.648204	0.260658	0.324312	0.290063	0.806778
Zm00001d002103	7.98778	6.73247	12.3428	7.44351	5.54249	15.5457	16.0397	5.56144	12.2839	61.3628	1.34162	8.06164	6.99636	6.11204	105.081	6.31786	6.56783	5.79556	103.852	1.044	8.23686	76.3311	0.789294	7.5135	5.27689	6.08662	51.28	0.668804	5.90582	8.51679	5.82547	6.07904	7.19928	8.21395	19.3181	5.9444	10.8222	12.4472	9.64943	7.06121	5.95198	4.34762	11.4271	4.09714	6.94368	8.86999	8.7737	14.3193	8.52305
Zm00001d002104	36.2403	13.6524	11.0705	52.1694	12.2541	16.5682	13.4214	11.0309	11.247	11.6502	6.64396	9.81801	44.9126	13.6881	13.5237	7.04485	9.04711	7.54747	13.2178	3.77997	5.50319	12.3698	3.32569	5.40594	40.8314	14.9385	10.0929	3.16241	4.75257	10.0049	34.779	15.3944	9.20092	27.934	18.3094	19.2278	11.8409	9.72895	9.79364	33.1945	34.3447	33.4611	12.6857	37.4715	7.69428	9.04988	10.3566	9.64508	9.55445
Zm00001d002105	98.5691	76.3944	98.438	78.2408	67.4167	59.5969	62.6743	37.5184	39.5114	129.502	40.8092	36.1388	91.7621	68.4146	91.1144	23.7909	89.4064	34.5147	71.6215	7.86127	15.9877	81.9636	6.65111	19.7129	112.707	62.6613	90.7591	5.39356	19.2045	110.287	80.954	77.424	103.003	120.818	124.174	72.0864	136.977	147.87	90.9692	229.097	210.944	178.648	137.552	94.7122	133.696	106.799	131.905	147.172	139.322
Zm00001d002106	0	0	0	0	0	0	0	0	0	0	0	0	0	0	0	0	0	0	0	0	0	0	0	0	0	0	0	0	0	0	0	0	0	0	0	0	0	0	0	0	0	0	0	0	0.0263056	0	0	0	0
Zm00001d002107	0	0	0	0	0	0	0	0	0	0	0	0	0	0	0	0	0	0	0	0	0	0	0	0	0	0	0	0	0	0	0	0	0	0	0	0	0	0	0	0	0	0	0	0	0	0	0	0	0
Zm00001d002108	0	0	0	0	0	0	0	0	0	0	0	0	0	0	0	0	0	0	0	0	0	0	0	0	0	0	0	0	0	0	0	0	0	0	0	0	0	0	0	0	0	0	0	0	0	0	0	0	0
Zm00001d002109	0	0	0	0	0.0601865	0	0	0	0	0	0	0	0	0.0447526	0	0	0	0	0	0	0	0	0	0	0	0.0472628	0	0	0	0	0	0	0	0	0.0334558	0.0234394	0	0.481172	0	0	0.0117374	0.0088565	0	0	0	0	0	0	0
Zm00001d002110	0	0.0892062	0	0.0849815	0.0440512	0.0657452	0	0	0	0	0	0.0806263	0	0.0201707	0.0665316	0.0494432	0	0.0363887	0.0777373	0.0459867	0.0342883	0.035421	0.0919258	0.019409	0	0.0390354	0.136756	0.0337763	0	0.133897	0.064345	0.0345285	0.0777875	0.0434582	0.281051	0.115867	0.0610317	0.22055	0	0.0559829	0.0585803	0.0468684	0.0135112	0	0.0148815	0.0754763	0.0213694	0.0730799	0.0369741
Zm00001d002111	4.22035	8.33259	5.60816	6.92716	7.16932	4.36157	4.83443	7.0412	7.15586	2.57911	5.03352	7.07566	11.2986	9.37761	2.93837	6.09962	7.55568	5.33277	3.45976	4.47546	4.56721	3.9947	4.68617	3.8781	6.4288	6.27133	4.03521	3.89931	4.39495	5.04935	7.81252	11.4695	6.4024	6.22844	3.01326	9.36927	4.32402	4.96747	5.72228	6.41299	7.08067	5.54027	9.87658	4.21049	8.14781	11.1275	9.7933	8.11923	9.09636
Zm00001d002112	0	0	0	0	0	0.00870047	0	0	0	0	0	0	0	0	0	0	0	0	0	0	0	0	0	0	0	0	0	0	0	0	0	0	0	0	0	0	0	0	0	0	0	0	0	0	0	0	0	0	0
Zm00001d002113	2.12759	3.74756	4.80312	1.31423	3.83479	2.75299	3.70276	2.2227	2.64088	2.187	1.23393	2.33536	2.23798	4.04071	3.41342	2.0789	3.52651	1.80101	5.10114	1.79773	2.21295	5.45198	2.22069	2.3551	1.16718	3.87231	5.25233	1.06547	1.80248	6.43024	1.76338	3.32012	5.39601	2.33003	2.02235	4.77822	6.19182	1.81434	4.52943	1.45368	1.52853	1.49525	3.13603	0.775322	2.75334	3.13057	2.32436	2.68691	2.32746
Zm00001d002115	0.306719	2.53207	19.8683	0.454549	2.32575	67.492	45.1905	38.666	36.403	48.8474	14.2666	23.8598	0.264765	1.10644	59.9314	22.9975	4.83088	19.9755	51.748	10.8841	15.7657	48.571	8.58999	15.3266	0.525582	1.74066	22.5368	6.63607	9.60958	33.2276	0.38307	1.31981	23.916	0.295312	27.9067	0.952346	15.5093	14.2546	18.9673	0.19586	0.273253	0.118848	6.13757	2.17129	4.34911	7.09813	6.35537	10.2429	5.62437
Zm00001d002116	0	0	0	0	0	0	0	0	0	0	0	0	0	0	0	0	0	0	0	0	0	0	0	0	0	0	0	0	0	0	0	0	0	0	0	0	0	0	0	0	0	0	0	0	0	0	0	0	0
Zm00001d002117	0	0	0	0	0	0	0	0	0	0	0	0	0	0	0	0	0	0	0	0	0	0	0	0	0	0	0	0	0	0	0	0	0	0	0	0	0	0.052131	0	0	0	0	0	0	0	0	0	0	0
Zm00001d002119	0.0265048	7.92648	3.09032	0.00243862	1.01555	0.499765	1.25457	0.249606	0.692078	18.9811	0.997596	1.52941	0.0190967	0.910454	19.1104	1.45365	0.343741	1.41413	28.773	1.34323	2.05889	29.5438	2.22903	2.90764	0	0.729096	27.3343	1.45552	2.83178	9.89409	0.0675782	0.456361	10.6129	0.0392665	13.7944	1.71422	6.30352	5.30651	4.18483	0.0386761	0.0354703	0.0614608	7.4588	1.29522	4.39093	5.71308	9.22931	8.67443	5.34973
Zm00001d002120	0	0	0	0	0	0	0	0	0	0.0640263	0	0	0	0	0	0	0	0	0	0	0	0	0	0	0	0	0	0	0	0	0	0	0	0	0.0312238	0	0	0	0	0	0	0	0	0.0106412	0	0	0	0.00429317	0.0133917
Zm00001d002121	0.189141	0.0978264	0	0.419822	0	0	0	0	0.0145254	0	0	0	0.450867	0	0.0670803	0	0	0	0.437044	0	0.0141141	0.649832	0	0.0821905	0	0	1.90982	0	0.0725775	0.0304452	0.210142	0	0.0429117	0.0251046	0.080718	0.0093615	0.0260047	11.169	0.0258408	0.0114187	0.0250747	0	11.858	0.610342	1.39188	1.76653	7.23413	10.2182	3.27626
Zm00001d002122	27.6362	49.5408	53.4643	46.0323	31.3295	18.8635	37.3303	37.1756	44.863	4.77678	80.2048	74.3043	44.3967	17.4447	5.41237	107.799	68.0935	91.0591	12.2274	124.224	108.427	17.4021	150.097	124.35	39.2852	15.0479	27.9827	100.083	99.5027	27.3948	35.8552	13.6542	45.6166	26.566	41.311	26.0246	44.0989	98.2454	53.1482	19.7162	19.3484	25.4639	80.7066	46.7441	136.183	71.5571	101.274	100.91	57.5847
Zm00001d002123	0	0	0	0	0	0.0100784	0	0	0	0	0	0	0	0	0	0	0	0	0	0	0	0	0	0	0	0	0	0	0	0	0	0	0	0	0.0155539	0	0	0.246103	0	0	0	0	0	0.0793658	1.2742	0.0389537	0.429272	0.291399	0.299175
Zm00001d002124	0	0.272018	0	0	0.085482	0	0	0	0	0	0	0	0	0	0	0	0	0	0	0	0	0	0	0	0	0	0	0	0	0.0488723	0	0.090876	0.0271686	0	0.009678	0.062041	0	0.075738	0	0	0	0	0	0	0	0	0.0181438	0.00684773	0
Zm00001d002125	1.99398	7.78381	17.6207	2.88055	10.3206	14.9235	19.7555	8.24775	13.5297	26.1555	3.4851	11.1298	3.59226	10.8026	35.6976	9.82358	14.6592	9.2553	47.2426	5.07715	10.2157	48.4938	5.7975	11.2453	2.58859	9.28574	35.0006	4.19696	9.28683	20.5336	3.80804	9.24676	21.2335	3.07661	16.8633	10.1	22.0936	10.543	16.4664	4.83774	3.67257	3.54552	11.3596	2.29649	8.27961	13.1278	10.2663	10.2619	10.1418
Zm00001d002126	21.8671	115.233	39.364	11.3803	84.5397	6.36588	33.9423	7.9713	23.3647	4.2536	6.01589	17.8141	10.7396	72.9311	8.4688	8.99494	72.6562	9.09375	8.55908	3.45675	6.75627	9.29416	3.70098	7.30138	16.1164	99.1146	7.16745	3.5167	5.73088	26.2677	11.0154	64.5925	33.1175	14.0428	38.6721	75.5996	53.3337	50.2977	28.317	4.13849	3.62064	6.42242	48.9151	3.3192	96.2608	58.9867	39.642	59.8185	46.1075
Zm00001d002127	0	0.336724	0.196742	0.0166068	0	0.0733944	0.235916	0.23051	0.166118	0.386281	0	0.176853	0	0.195837	1.19217	0.251644	0.34553	0.083944	1.86476	0	0.145572	2.07496	0.0747933	0.167715	0.086793	0.209418	1.61355	0	0.245485	0.516871	0.275299	0.123122	0.357219	0.107681	0.756536	0.289826	0.332244	0.75694	0.314298	0.146202	0.10966	0.121279	0.223038	0.0093923	2.25746	0.363829	0.501912	0.478592	0.284101
Zm00001d002128	2.68397	148.752	80.1967	1.74665	90.7498	95.0966	111.245	160.884	159.64	32.4787	109.409	169.836	1.73721	47.1754	68.0695	210.616	174.129	180.222	79.6188	217.828	174.956	91.5702	170.031	157.823	3.09312	37.1969	107.471	197.293	168.649	18.2259	4.21081	50.1202	20.8707	4.27674	31.6041	63.9953	69.7955	87.7554	93.3322	6.44919	2.77169	1.22547	35.7634	9.27404	248.428	237.461	197.989	239.787	157.198
Zm00001d002129	98.2558	16.7452	1.62649	109.597	10.3184	1.40084	1.15672	0.402711	0.900955	0.641238	0.229006	0.546264	110.069	12.0206	1.10309	0.526116	0.670132	0.442815	1.27238	0.181376	0.487061	1.44782	0.337917	0.591826	78.5823	16.1	1.26228	0.146282	0.359179	4.92513	81.8948	11.8185	5.24514	86.17	1.78571	21.4596	2.81676	1.04338	2.24191	10.107	8.35368	23.0495	2.53676	18.5882	0.671776	0.875879	0.721495	0.807935	0.509297
Zm00001d002130	106.121	12.1323	1.60005	84.8586	5.8448	0.233356	1.67436	0.249273	1.37417	0.278057	0.555721	1.2672	72.4832	4.60472	0.259214	0.674218	1.11259	0.350313	0.260703	0.354564	0.536475	0.274634	0.263668	0.270295	67.8341	7.38098	0.498991	0.362343	0.505456	0.632668	56.7411	7.02377	1.03558	82.2962	0.761846	18.698	0.666552	0.201433	0.936266	19.1757	19.9444	47.2438	8.30425	29.819	0.336456	0.33853	0.962755	0.310901	0.367842
Zm00001d002131	6.24414	4.1932	1.98093	6.41755	4.29041	0.767177	2.43167	1.15583	1.45975	0.749854	1.21135	1.41857	7.02282	3.91165	0.607944	1.32577	5.3753	1.17156	0.746389	0.675011	1.45787	0.920436	0.867415	1.14318	10.9691	6.45895	0.667856	0.467505	0.916228	1.23834	9.28487	9.00702	1.16906	5.12872	0.749048	4.33021	3.49734	1.77652	1.95943	14.1438	19.0142	2.92013	0.658431	2.71881	2.46985	3.4884	1.57603	2.6993	2.87879
Zm00001d002132	7.16311	6.34922	0.111067	12.2296	0.373024	0.743207	0.136718	1.67968	1.47217	6.4973	5.45338	5.89357	5.75176	0.19502	3.44688	1.28265	0.687825	2.70594	10.4676	0.216086	2.24047	18.9144	0.110387	2.95199	3.42372	0.327281	19.3434	0.102538	1.98455	0.136489	1.68	0.491519	0.0697463	2.9712	22.2747	4.52602	0	226.453	0.373132	0.078244	0.238977	0.330964	11.4394	0.240875	9.19694	10.2589	25.394	68.1155	15.6322
Zm00001d002133	0	0.334921	0	0	0	0	0.0750937	0	0.0765293	0	0	0	0	0	0	0	0	0	0.0724207	0	0	0	0	0.038278	0	0	0.0816373	0	0.0371543	0.0824593	0	0	0.0156539	0	12.6547	0	0	10.1134	0.225361	0	0.0261153	0	1.21235	0.103503	17.6315	7.84148	1.01607	6.91017	3.80281
Zm00001d002134	0	0.0290601	0	0	0.49136	0.0940598	0.0536057	0.245387	0	0.70814	0.787443	0	0	0.303339	0.342556	0.051129	0	0.0596	0.0780763	0	0	0	0	0.0344677	0.165796	0.537404	0.205431	0	0.0226865	0.265359	0	0.076092	0.151969	0.0953295	0.0938828	0	0	0.26643	0	0.219125	0.286661	0.109214	0.16496	0.0910543	0.183189	0.281265	0.366766	0.385134	0.552788
Zm00001d002135	23.8927	11.5414	11.8467	24.903	14.9344	3.58054	9.5736	3.83807	7.6617	2.56984	2.84375	7.69453	31.8875	13.3991	3.67284	6.60978	16.7994	5.74091	5.13733	4.01439	6.17984	6.79751	3.19909	5.69402	22.295	12.4807	7.11388	3.20305	5.84445	6.79322	25.2818	11.487	8.36521	25.3683	7.18141	14.2867	9.25189	8.41759	8.82589	16.7794	14.5772	15.0918	7.33185	16.459	9.81439	22.01	11.9429	8.87954	16.3807
Zm00001d002136	0	1.15201	1.33152	0.881595	9.85094	1.23254	1.19148	0.888827	1.75301	2.45494	15.9339	2.53547	0.452217	5.51818	0.573948	0.543456	9.47528	5.13097	0.511586	0.740889	0.783383	0.88337	1.45978	1.58898	2.75535	16.8424	1.8139	2.25055	2.04122	2.3818	2.01972	17.024	1.65178	0.176602	0.345674	3.36725	0.228683	0	0.770024	1.7234	2.74092	5.54119	0	3.46282	0	0	0.199265	0.270798	0.43989
Zm00001d002137	4.03629	0.708445	23.4205	6.75367	1.67842	14.7807	17.1535	2.68933	8.51814	12.5335	2.94714	9.24558	6.47628	0	8.04354	5.98709	9.79252	6.68848	8.3824	0.27638	3.89145	10.2593	0.230613	4.3703	6.61294	0.255941	20.0169	0.247202	3.98491	22.5329	8.33912	0	25.3886	7.20594	3.78817	0.664925	33.1306	0	20.032	5.44517	5.18047	9.12112	0.0184494	3.08395	0	0	0.156303	0.237093	0.120275
Zm00001d002138	0	0	0	0	0	0	0	0	0	0.124226	0	0	0	0	0	0	0	0	0	0	0	0	0	0	0	0	0	0	0	0.443967	0	0	0.510745	0	0	0	0	0	0.116779	0	0	0	0	0	0	0	0	0	0
Zm00001d002139	4.52626	11.7693	6.24273	4.13119	24.7272	0.47484	2.39983	0.19653	2.03834	1.12473	1.1411	1.4574	4.21915	15.2036	0.473854	0.779971	7.3764	1.37399	0.800032	0.0672646	0.468031	1.75605	0.0549191	0.684725	4.31238	25.4243	3.73504	0.144124	1.07179	9.61907	3.70885	15.9532	8.48552	1.53155	7.10522	6.9095	6.9247	4.25819	3.74954	2.35541	1.85391	1.60167	14.4826	20.2582	7.43465	1.85239	9.93559	8.27541	4.72874
Zm00001d002140	1.61811	4.46326	6.57923	2.48228	6.06956	4.65041	5.33022	4.75442	5.91018	3.82433	2.75939	5.6946	2.52459	5.94868	4.33387	3.83798	5.48973	3.67142	4.68384	2.53494	2.87863	3.76552	2.15794	2.89545	2.4266	6.16115	3.27251	1.93548	2.6967	6.76119	3.08632	5.4453	7.19092	2.34628	3.98706	4.93075	5.30814	3.63514	5.61485	2.55739	2.29449	1.72982	4.3506	0.98471	2.51968	4.07469	3.96394	3.8144	3.81938
Zm00001d002141	125.55	144.439	136.305	185.868	165.31	61.2763	90.1359	67.1837	100.987	319.166	50.5448	87.9234	170.674	180.085	307.982	63.6519	79.6696	64.3053	279.937	23.1531	45.7737	303.022	17.8495	37.969	237.991	200.203	316.149	19.7147	39.8645	330.057	195.202	182.684	329.878	146.725	140.085	178.551	170.881	98.2034	159.223	131.894	150.556	124.024	90.13	80.3498	89.1121	258.354	149.285	136.103	233.927
Zm00001d002143	1.82316	2.65176	0.68897	3.59008	4.13546	0.106281	0.610403	0.0813363	0.354697	0.724541	0.598004	0.5422	3.26654	5.94789	0.507897	0.39943	1.97433	0.654216	0.924619	0.865086	0.654525	1.05625	0.653256	0.673402	5.35198	9.37434	1.72912	0.951935	0.825077	0.706154	6.60081	6.32387	1.18767	2.22279	6.51818	3.54024	0.676774	11.8624	0.482265	35.5992	40.0832	10.8274	0.456087	14.6248	0.996813	6.83862	6.64614	5.88587	11.7457
Zm00001d002144	0	0.253864	1.14439	0	0.812585	0	0	0	0.164476	0.21923	0	0	0	1.85518	0	0	0.247046	0	0	0	0	0.162337	0	0	1.68131	0.525529	0.150327	0	0.114498	0.697947	1.97853	0.46547	0.927487	0	0.314413	0.387468	0.376749	0.118684	0	0.569869	0.500522	0.0870666	0.0853467	0.401629	0	0.0378323	0.14608	0.0289459	0.169732
Zm00001d002145	2.89791	6.39107	11.1907	3.12446	5.09847	18.613	14.7194	17.8386	16.5943	11.7957	6.72464	14.7947	3.69221	4.80705	17.2639	9.98906	7.2128	8.86293	17.8852	3.72612	4.98866	17.5391	3.56825	6.04276	2.46378	5.51283	14.1719	2.41557	4.71907	11.7884	3.73139	6.82503	12.7721	2.52776	15.6143	6.87231	10.6017	10.1583	11.2614	2.88006	2.7724	1.46813	15.0151	4.83924	6.63456	7.20766	7.45207	4.72954	4.65296
Zm00001d002146	1.43942	0.694735	0.107621	2.90722	0.538991	0.0996865	0.0208295	0	0.150835	0.121979	0.20711	0.0724547	4.9245	0.402381	0.0341105	0.0581357	0.445859	0.082104	0.0274198	0.0169068	0.0137275	0.0431163	0.033666	0.0627838	5.2195	0.221617	0.0536266	0.0127906	0.0433529	0.0463987	4.91196	0.0912295	0.167051	4.1018	0.0225412	0.379858	0.0528856	0.308723	0.120974	7.6618	7.74001	2.48034	0.256868	0.906775	0.263799	0.358223	0.432567	0.687476	0.603796
Zm00001d002147	2.7163	1.46203	2.40904	4.93954	2.74397	3.14876	2.66447	2.99026	2.98428	3.01849	2.50657	2.58467	4.40137	3.64508	3.44024	2.84345	2.55641	2.76481	4.12282	2.22183	2.40589	4.3627	1.99798	2.32905	3.6411	2.88441	4.78675	1.43148	2.16188	4.01985	3.26212	2.85541	3.64355	2.88331	3.57619	2.19544	2.80936	1.22439	3.29082	3.3336	3.28894	2.62212	1.64309	4.59882	0.697251	1.2399	1.07076	0.916099	1.03123
Zm00001d002148	40.7559	60.8327	52.1584	36.7101	49.7672	27.5219	40.886	28.7855	38.013	11.0563	11.2545	25.2141	39.5677	49.3505	21.5265	24.1843	66.3004	20.5429	23.8225	11.5906	19.4751	25.7701	10.7373	16.2496	44.0652	49.8978	27.087	10.9589	17.7335	35.3911	44.1787	56.7681	41.0655	41.6756	37.5854	56.5459	49.8272	61.6787	45.383	44.3579	44.6658	27.7241	46.5687	26.3708	80.6102	66.6273	66.0337	64.7014	54.9558
Zm00001d002149	2.87677	5.14257	8.15272	4.06762	8.51155	2.64876	4.4256	2.81722	4.86146	5.182	1.7437	4.63125	4.53159	5.92499	4.74926	3.09836	12.5041	3.10699	4.77165	1.45601	2.63412	4.71243	1.61889	2.42784	4.18647	6.52161	5.54	1.79752	2.76996	8.32	6.12003	6.91435	9.75285	3.65332	9.10117	3.76866	7.55619	6.80405	6.78726	3.36472	3.20042	1.25813	7.9133	2.40862	3.57062	5.36459	5.20767	5.37507	5.41382
Zm00001d002150	0.66589	0.589461	0.452209	0.056583	0.658349	0.439449	0.416261	0.440218	0.338274	0.258883	0.204604	0.435697	0.186206	0.335174	0.151636	0.670751	0.268113	0.445963	0.164653	0.174604	0.332365	0.272853	0.487719	0.449564	0.141271	0.337156	0.245463	0.201528	0.36326	0.319538	0.211546	0.246938	0.255468	0.459203	0.268232	0.646782	0.666268	2.4339	0.273993	0.0472337	0.076398	0.0629304	2.40571	0.966841	0.413654	1.42931	1.81862	1.2098	0.807859
Zm00001d002153	5.32557	3.265	6.93395	6.48038	3.44238	5.40407	7.17918	3.30343	4.90474	4.07817	1.02744	3.28619	5.87789	3.62434	7.62475	3.24154	4.72822	3.28677	11.9667	1.23872	2.65237	11.6985	1.23716	3.1492	7.97536	3.67894	10.6616	1.22419	2.37281	7.54003	7.92328	4.01131	6.95958	4.3658	3.71942	3.80225	10.12	3.10973	6.14398	3.54325	2.93497	1.60742	6.65767	1.13976	2.46965	3.53622	3.73495	3.05612	4.45284
Zm00001d002154	1.87439	5.79026	6.04099	3.59783	8.87347	7.15824	6.26031	6.45661	6.67417	5.88821	3.04993	5.36602	4.0674	9.48451	10.0766	5.34858	5.76095	4.34895	12.8411	2.99708	4.07399	13.2874	2.69595	4.07092	3.00963	10.0581	12.4959	2.38094	3.75212	10.025	2.98452	8.09633	8.27319	2.75536	5.18475	8.72934	6.21156	3.71951	6.08587	2.41549	2.05567	1.36035	5.01691	1.90096	2.30232	5.1263	4.17698	3.32444	3.72984
Zm00001d002155	36.0878	63.3366	95.2076	68.2544	85.9276	103.309	104.126	75.6655	93.9202	71.1071	37.2045	63.7415	64.8373	86.3579	94.5625	55.5499	100.411	52.3493	89.7002	32.4168	49.8689	87.0385	24.5176	42.2492	72.6643	83.6199	106.522	25.6159	44.2608	88.5205	54.9258	78.7921	81.8986	37.3323	82.8656	60.3391	79.3035	65.4853	76.0614	58.1951	72.1762	36.91	78.3027	30.2474	55.8803	80.568	80.1375	88.9865	71.9513
Zm00001d002156	51.5231	63.6396	71.227	46.4449	67.1911	76.448	66.5926	83.2096	70.7107	83.7225	96.9239	60.5974	62.0085	76.9817	71.4554	51.7123	79.1521	56.5871	56.1742	28.9771	35.1404	44.5236	21.6585	29.4412	42.0299	78.9198	38.995	24.8998	29.2919	52.0647	49.8248	88.15	43.5346	66.704	102.64	57.5624	42.3977	75.1716	61.0442	45.9169	46.9908	37.9292	71.5468	23.6239	49.992	78.4849	69.2478	75.5475	69.3224
Zm00001d002157	0.529019	1.04308	3.08102	1.04864	1.31884	2.49475	3.03416	2.1717	2.08469	3.20044	0.87511	1.37364	0.554808	0.800712	3.4163	1.8199	2.41884	1.63578	3.80342	0.657503	1.11439	3.38401	1.37934	1.8965	1.29455	1.49711	2.29661	0.876984	1.37988	2.42202	0.623062	1.44759	2.29128	0.779616	1.53443	1.35823	3.32296	1.07885	2.57144	1.52058	1.39079	1.1268	0.594922	0.330188	1.03749	0.938326	0.899606	0.982733	1.01514
Zm00001d002158	2.96694	165.163	40.395	0	109.452	36.6017	33.0468	14.2001	10.3773	308.427	53.3148	8.64899	0	9.1244	397.216	5.51337	118.362	97.8755	56.4342	5.70909	8.63565	83.2323	6.80525	16.7819	1.05333	70.6723	31.1419	8.62476	8.05299	25.4186	5.6459	128.315	1.51812	5.13862	18.6763	51.858	24.2031	37.8529	8.18918	11.637	21.5711	33.6419	24.2167	1.81762	7.19831	19.6119	110.984	46.7371	173.654
Zm00001d002159	7.70566	235.227	137.009	1.1974	233.964	75.0999	134.293	46.6978	37.2388	184.851	178.331	18.4041	0.827225	24.754	353.059	12.325	359.09	144.997	68.201	14.0004	21.9893	90.8438	20.5148	33.9206	12.7767	105.891	24.1318	28.5915	26.4071	23.0197	16.5217	275.584	1.71193	23.7601	37.0531	97.4227	63.7528	84.8006	27.5982	55.197	108.468	195.862	46.163	2.10402	28.6704	54.8321	156.365	77.6278	210.208
Zm00001d002160	0	174.043	73.5587	0	184.397	21.2032	67.1883	9.90524	15.6135	64.8007	62.0154	14.6464	0	29.5926	107.092	5.84708	282.71	86.955	11.5984	3.21829	6.27925	39.7606	4.66186	16.3744	0	85.2391	32.1407	9.88959	15.6908	29.1342	1.25212	108.871	2.76918	2.65182	24.9549	54.8296	52.7944	93.038	15.3139	6.59548	8.39044	15.1985	85.632	2.59056	58.9211	60.0384	313.359	208.137	405.228
Zm00001d002161	0.88366	12.3277	1.7992	0	1.09261	2.74585	2.06724	1.85077	0.930823	23.2761	9.35271	0.646231	0	0	9.24616	0.632238	1.70984	10.855	2.33399	0.556986	0.287542	0.411497	0.211016	1.2973	0	3.28972	0.228739	0.672154	0.671611	1.43515	0.337087	4.23755	0.458008	2.77589	0.405733	5.60531	2.33739	2.97815	1.11378	0.184099	0.33113	0.215179	0	0.186942	0.754635	1.06947	10.5766	3.04187	33.0909
Zm00001d002163	7.06788	9.96381	13.823	4.69387	6.86557	9.75361	9.88157	6.85054	6.73207	14.2737	5.09711	6.89219	6.11125	7.30154	20.0911	4.38323	8.28048	3.84087	12.7195	2.18891	2.86765	12.4045	2.65909	4.40073	8.96523	6.4049	7.03599	2.251	3.97386	22.6618	6.65867	6.49822	22.517	10.4966	17.8553	7.25315	20.8933	28.9467	12.457	10.9015	8.55295	9.39933	13.2038	50.1578	20.6188	23.388	16.5563	20.922	21.0275
Zm00001d002164	3.93768	8.20498	7.38694	2.3599	7.21253	3.48641	6.30744	1.67836	3.07865	4.23721	0.789696	2.43092	2.72024	7.87808	5.01747	1.84898	5.61867	2.06478	7.02182	1.02413	1.89238	9.57983	1.57331	2.80287	1.78113	7.0427	7.31257	0.662393	1.75751	7.0575	2.97656	6.15317	6.80008	4.34168	3.90378	8.96767	10.4165	4.25229	5.86364	3.38598	2.85516	2.4626	4.41847	1.65762	4.34694	7.89936	5.11952	5.24084	6.12341
Zm00001d002166	13.3207	12.8891	35.0715	14.4407	14.9126	56.2978	42.0616	55.9598	47.9795	29.5484	20.4759	40.0663	14.4627	13.0213	33.1388	32.8942	16.8906	26.1287	43.7996	13.0095	18.8214	40.7405	11.4162	17.7784	10.3122	13.1817	34.9434	8.66342	14.8609	34.6334	12.1454	12.7984	36.5589	12.979	47.4319	12.971	27.4575	25.7418	38.7797	7.24963	5.74665	4.02355	26.7207	4.82777	12.8975	19.1825	16.6192	13.6629	13.6158
Zm00001d002167	2.01571	0.0106447	0	5.39421	0.251117	0.0123975	0	0.0115746	0	0	0	0	3.73802	0.0225377	0	0	0	0	0	0	0	0	0	0	4.27573	0.115131	0	0	0	0.0130501	2.45173	0	0.00401483	2.25773	0.526512	0.157963	0	0.482968	0.00868095	0.691521	0.652358	0.310378	0.0484558	0.0349637	4.79993	24.3339	2.94244	2.30352	23.5992
Zm00001d002168	5.30469	0.00438177	0.0491301	6.30603	0.111834	0.0222383	0.0599019	0.0145429	0.0074314	0.0107004	0	0.03271	6.84862	0.0276425	0	0.0133058	0.0851117	0.0187685	0	0.0062306	0.032091	0	0.00707277	0.0228238	4.33467	0.0456852	0	0	0.0179886	0.0157138	4.80534	0.0268163	0	6.07125	0.113591	0.187146	0.0460212	0.421304	0.00752845	7.55499	4.83218	1.63124	0.134386	0.29838	3.30734	6.47875	1.69175	1.24304	5.65457
Zm00001d002169	15.2513	12.3427	32.2803	15.8603	11.2175	70.1203	47.3103	79.0762	61.318	22.129	32.7768	53.5091	14.1878	9.75113	26.9415	48.5562	13.295	38.1339	33.1016	19.2316	24.8861	31.1979	15.8191	21.8167	10.7054	10.724	25.2782	13.5108	19.8617	26.8682	12.3569	11.486	24.3896	14.3296	39.8431	11.7826	22.042	20.9043	39.235	8.40388	7.15107	5.28123	19.4265	4.24537	12.9524	17.3806	13.7871	11.6749	12.4586
Zm00001d002172	0.539315	0.265829	0.516434	0.73085	0.428918	0.487963	0.646815	0.174863	0.399835	0.810434	0.314548	0.409118	0.478919	0.478933	0.594349	0.303441	0.795596	0.302566	0.769335	0.13795	0.248662	0.80019	0.135515	0.351173	0.816198	0.463931	1.28098	0.132767	0.288323	0.628444	1.04062	0.422419	0.579059	0.583423	0.367924	0.490551	0.42047	0.243569	0.393807	1.73021	2.10644	0.267931	0.303534	0.163747	0.358642	0.987196	0.428185	0.357969	1.03047
Zm00001d002173	0.0561985	0.390738	0.034708	0.0245209	0.116341	0	0	0	0	0	0	0.0163068	0.143171	0.289426	0	0	0.0129061	0	0.0176778	0	0	0	0	0	0.0305826	0.238174	0	0	0	0	0.0661692	0.200488	0.0047847	0.0433224	0	0.0440371	0.0167024	0	0	0	0	0	0	0	0.0534069	0.0123369	0	0	0
Zm00001d002174	3.52795	0.910863	0.693976	3.16135	1.38045	0.449567	0.561159	1.03157	0.584991	0.262759	0.428491	0.734031	3.37325	2.26019	0.468037	0.584266	0.329162	0.355205	0.405111	0.362559	0.324698	0.313851	0.185769	0.272018	1.59062	1.5262	0.135931	0.166196	0.230653	1.32355	2.8678	2.04499	1.37281	4.88414	1.03778	1.32986	0.810743	1.32603	0.869858	2.5375	1.40776	1.56323	0.836413	0.337403	0.477173	0.761539	0.665318	0.589665	0.530643
Zm00001d002175	40.9419	44.9689	29.2751	37.4547	59.975	4.0207	15.026	6.52779	13.3274	1.20526	12.3259	21.5199	44.259	66.6655	0.904252	12.3561	40.3959	12.4868	1.75587	6.99703	10.4377	1.63255	6.4287	10.8345	29.8927	55.8333	1.66757	6.58947	10.3014	55.9216	65.8952	68.8129	55.7169	48.9557	16.669	42.4183	32.9309	13.2581	25.2317	56.4076	39.4076	15.9229	31.7449	38.4368	15.2144	30.472	23.1314	14.9084	30.6614
Zm00001d002176	0.157019	0	0	0	0	0.00725163	0.035664	0	0	0	0.027714	0	0.066831	0	0	0	0	0.0257231	0.0303914	0.0262317	0	0	0.0159833	0	0.788902	0	0	0	0.026408	0	0.484078	0	0	0.259933	0.0271973	0	0	0.406057	0	0.180204	0.872807	0	0.0355117	0.051888	0.141045	0.0105035	0.0222574	0.0161419	0
Zm00001d002178	0.426498	0.0430085	0.0142623	0.357736	0.0393614	0	0	0	0	0	0	0	1.06633	0	0	0.00620357	0.0251023	0	0	0	0.0146125	0	0	0.0078511	0.508428	0.0222972	0.018805	0	0.0164357	0.0085322	1.66955	0.0882239	0	0.781846	0.581167	0.071843	0	0.177205	0.0207668	11.4688	9.23114	0.0245864	0.00653397	0	0.346731	2.52785	0.425895	0.244634	2.49285
Zm00001d002179	0.144211	0.00429698	0.0666166	0.0665784	0	0	0	0	0.0369817	0	0	0	0.0217293	0.019113	0	0	0.0089404	0	0	0	0	0	0	0.0088294	0.0272563	0	0	0	0.016433	0.0105501	0.0391176	0.0520868	0.0261621	0.0863191	0.0177632	0	0.0255332	0.0859014	0.0144184	0.0355615	0.0646458	0.0505835	0.0299797	0.00259692	0	0.0041991	0.0268949	0.0125821	0.0188272
Zm00001d002181	15.6206	1.31649	0.0473539	23.945	9.38115	0.0298893	0.0192713	0.0134577	0.0778847	0	0	0.0530697	38.6756	14.7794	0	0.0086398	0.162506	0.0112387	0	0	0.0199666	0.0038889	0	0.0063104	25.5486	12.8272	0.00835077	0	0.00891603	0.0665648	42.9395	11.6945	0.0257974	27.2693	0.00391637	6.56262	0.0060644	0.00482677	0.0242491	8.26112	5.6943	2.30806	0.106129	0.253038	0.00769932	0.0661615	0.103242	0.0828421	0.0697833
Zm00001d002182	1.80405	0.512919	0.0316337	2.95237	1.38345	0	0	0	0	0	0	0	1.83899	0.944246	0	0	0	0	0	0	0.0112015	0	0.0213127	0.0127038	3.93349	1.45564	0	0	0	0	5.67401	1.36881	0.0184217	2.96986	0	1.44664	0	0	0	0.533566	0.373567	0.245294	0.00742203	0.0734374	0.0164803	0.0106495	0.0490666	0.0113756	0
Zm00001d002184	2.65689	7.45202	9.85871	2.68615	7.93035	15.2841	12.7192	16.8088	15.6144	17.2851	8.01903	10.3487	3.16775	5.84507	16.8513	8.00865	11.8927	7.5655	18.2243	3.77637	5.84011	17.5491	2.94945	5.22965	3.55907	5.61544	18.369	2.795	4.93389	5.11234	3.81086	4.50436	4.93811	3.82197	18.2439	4.90383	5.68276	21.5508	9.90911	6.88766	6.5282	2.4323	15.7581	5.33202	14.2797	18.7458	15.4863	17.7697	15.1982
Zm00001d002185	1.69798	10.8578	10.0543	2.99412	11.9932	17.0979	14.5483	17.9911	17.3968	10.8585	10.6489	17.2214	2.36251	12.1247	19.7036	19.4816	9.97065	15.9865	22.095	11.7798	13.3773	22.7666	10.6506	13.508	1.92177	11.3657	21.2521	8.19351	10.9193	11.0443	1.49185	10.1619	9.64133	2.55944	7.869	12.7814	10.8352	7.86181	11.8474	4.93623	5.01204	3.50381	10.1017	1.89369	6.52315	8.96449	9.11638	9.01672	8.18215
Zm00001d002186	0.662924	29.4266	14.838	0.671434	13.4479	13.2211	11.6638	10.1196	10.9667	14.6077	1.67643	5.19881	0.393586	7.3748	25.1497	4.12751	1.70284	3.57047	24.1801	0.927374	2.90615	22.5754	0.883057	3.26909	0.304303	2.89793	10.5341	0.967704	2.73871	16.8034	0.450951	1.30025	12.0688	0.285856	16.7004	6.39497	9.08089	38.2283	9.98141	0.255997	0.342518	0.0470314	26.9992	9.60131	13.9211	43.4014	63.5959	52.3933	19.4052
Zm00001d002187	0	0	0	0	0	0	0	0	0	0	0	0	0	0	0	0	0	0	0	0	0	0	0	0	0	0	0	0	0	0	0	0	0	0	0	0	0	0	0	0.0299459	0	0	0	0	0	0	0	0	0
Zm00001d002188	0	0.0101662	0	0	0	0	0.0453587	0.0241307	0	0	0	0.0547143	0	0.0230507	0.0615213	0	0	0.0294492	0.037752	0	0	0	0	0.0191296	0	0	0	0	0	0	0	0	0.0081202	0	1.61826	0.0121836	0	2.18755	0.077191	0	0	0.0054453	0.0193001	0.0430862	0	0.0328716	0.0102285	0.00520927	0.0255521
Zm00001d002189	0	0	0	0	0	0	0	0	0	0	0	0	0	0	0	0	0	0	0	0	0	0	0	0	0.334058	0	0	0	0	0	0	0	0	0	0	0	0	0	0	0	0	0	0	0.111228	0	0	0	0	0
Zm00001d002190	5.80743	10.4407	22.0612	6.14731	11.9271	49.4385	33.9272	54.731	43.1396	22.7102	21.7071	34.3401	6.61871	12.5765	32.4406	30.1693	12.9841	25.1461	31.9874	13.8171	15.776	29.1503	11.3213	15.1908	4.78463	11.6516	22.2241	9.43805	12.8089	23.27	6.75684	13.3058	20.8462	6.60043	23.4642	13.022	15.1189	13.9265	28.2061	6.33336	6.02268	6.18125	18.8078	5.61005	6.67639	13.7955	12.1047	10.8987	10.5457
Zm00001d002191	11.298	1.11164	0.810385	52.2458	11.4409	1.37727	0.643815	0.789153	0.753918	10.8748	0.404308	0.911625	36.172	5.25552	3.53215	0.389413	2.08233	0.49979	2.8484	0.0260838	0.3311	3.25855	0.040546	0.338364	87.0157	56.2306	7.86645	0	0.614764	2.68774	43.3016	34.8723	1.2772	7.96089	7.24735	7.53913	1.42027	14.0338	0.698481	11.4082	10.622	2.96114	1.57685	1.43387	2.13851	2.19924	7.89037	10.0527	7.42406
Zm00001d002192	0.274527	0.662433	2.13213	0.22097	0.217448	4.78703	3.4091	2.65376	1.05275	19.1576	0.584964	0.514939	0.173793	0	8.64237	0.52796	0.210488	0.384449	7.17965	0.0803252	0.273332	4.574	0.0165123	0.529822	0.147828	0	2.94802	8.95e-06	0.152314	21.4026	0.0778751	0	11.3602	0.119193	6.54376	1.56e-06	4.48633	0.883451	3.52669	0.00550433	8.2e-07	0.0901391	0.631001	0.887321	0.202599	0.580271	1.22992	1.12207	0.657234
Zm00001d002193	0.0138611	5.904	15.2463	1.19256	0.316299	37.5473	17.9214	5.84221	6.03997	262.798	12.5457	4.98765	0.214088	0	96.6441	2.13528	1.64815	4.15621	48.8617	0.654964	1.78357	41.6977	0.454078	2.10699	0.433298	0	21.7976	0.153156	1.25164	210.356	0.202873	0	103.887	0.0800022	52.0075	0.174579	42.6642	10.4512	11.8465	0.0228052	0.085454	0.322102	2.44733	38.6761	1.35675	2.81564	6.04358	9.97873	4.30499
Zm00001d002194	0	0	0	0	0	0	0	0	0	0	0	0	0	0	0	0	0	0	0	0	0	0	0	0	0	0	0	0	0	0	0	0	0	0	0	0	0	0	0	0	0	0	0	0	0	0	0	0	0
Zm00001d002195	0	0	0	0	0	0.00640813	0.025564	0	0	0	0	0	0	0	0	0	0	0.0341747	0	0	0.0250175	0	0.0488803	0.0424773	0	0	0	0	0.0322702	0	0	0	0	0	0	0	0	0	0	0	0	0	0	0	0	0	0	0	0
Zm00001d002198	19.6542	0.244755	0.146338	20.0951	0.0490555	1.1804	0.464394	0.919139	0.575207	0.0498601	1.17823	0.868871	19.6467	0	0.043996	0.587061	0.0496827	0.559883	0.0292791	0.577888	0.422175	0.0814212	0.579721	0.748203	10.4843	0.0129418	0.0370355	0.495419	0.412243	0.713672	12.2888	0.0468196	0.580435	16.714	0.295304	0.266825	0.291163	0.265663	0.283594	6.99817	4.16986	1.21327	0.401269	0.378184	2.30631	4.0226	0.631088	0.650412	2.59188
Zm00001d002199	1.72643	0.0485708	0.0279556	2.00568	0.0544318	0.453025	0.221467	0.290956	0.226335	0.0486157	0.476395	0.467361	2.2195	0.0300641	0.0282653	0.214352	0.0307205	0.321622	0.015951	0.184446	0.235636	0.0268674	0.171275	0.241494	0.947118	0	0.0458171	0.129666	0.144777	0.356087	1.38311	0.041524	0.169799	1.79737	0.174701	0.0468459	0.0417346	0.188544	0.108576	0.771378	0.593281	0.150676	0.228618	0.053165	0.890573	2.46311	0.337323	0.253304	1.59533
Zm00001d002200	8.09828	43.6735	0.343596	14.247	43.1525	0.00710453	0.0528402	0	0.0436995	0.0161628	0.0315621	0.0648316	16.4673	43.9161	0.0393044	0.0415543	0.690562	0.0518913	0.116716	0.00708603	0.0144842	0.153783	0.0224995	0.0447072	12.9955	59.5084	0.524515	0.0105076	0.0494805	1.90676	15.7224	36.9064	1.72537	9.99658	3.78125	32.0598	0.640703	9.15015	0.379864	6.12362	5.41928	2.11166	7.60913	3.53395	12.8026	31.3103	8.60461	8.93874	31.7718
Zm00001d002202	0	0	0	0	0	0	0	0	0	0	0	0	0	0	0	0	0	0	0	0	0	0	0	0	0	0	0	0	0	0	0	0	0	0	0	0	0	0.274451	0	0	0	0	0	0	0	0	0	0	0
Zm00001d002203	0	0	0	0	0	0	0	0	0	0	0	0.0259986	0	0	0	0	0	0	0	0	0	0	0	0	0	0	0	0	0	0	0	0	0	0	0	0	0	0.0102877	0	0	0	0	0	0	0	0	0	0	0
Zm00001d002204	0	0	0	0	0	0	0	0	0	0	0	0	0	0	0	0	0	0	0	0	0	0	0	0	0	0	0	0	0.033291	0	0	0	0	0	0	0	0	0	0	0	0	0	0	0	0	0	0	0	0
Zm00001d002205	0	0	0	0	0	0	0	0	0	0	0	0	0	0	0	0	0	0	0	0	0	0	0	0	0	0	0	0	0	0	0	0	0	0	0	0	0	0	0	0	0	0	0	0	0	0	0	0	0
Zm00001d002206	0	0	0	0	0	0	0	0	0	0	0	0	0	0	0	0	0	0	0	0	0	0	0	0	0	0	0	0	0	0	0	0	0	0	0	0	0	0.0128455	0	0	0	0	0	0	0	0	0	0	0
Zm00001d002207	0	0	0	0	0	0	0	0	0	0	0	0	0	0	0	0	0	0	0	0	0	0	0	0	0	0	0	0	0	0	0	0	0	0	0.158978	0	0	0.405093	0	0	0	0	0	0	0	0	0	0	0
Zm00001d002208	0	0	0	0	0	0	0	0	0	0	0	0	0	0	0	0	0	0	0.0290719	0	0	0	0	0	0	0	0	0	0	0	0	0	0	0	0.337824	0	0	3.82759	0	0	0	0	0	0.00688217	0	0	0	0	0
Zm00001d002209	0	0	0	0	0	0	0	0	0	0	0	0	0	0	0	0	0	0	0	0	0	0	0	0	0	0	0	0	0	0	0	0	0	0	0	0	0	0	0	0	0	0	0	0	0	0	0	0	0
Zm00001d002211	0	0	0.036421	0	0	0.183395	0.0399447	0.123873	0.0756196	0	0	0.0237289	0	0	0.0299424	0.0149269	0.0090131	0	0	0.00699143	0.0304247	0.0116704	0	0.0094948	0	0.0109518	0.00814307	0	0	0	0	0.0112082	0.0066511	0.0264814	0.00445883	0	0.010832	0.0319178	0.0281769	0.00274967	0.00233271	0	0	0	0.035864	0.004125	0	0.00646267	0
Zm00001d002212	0	0.0095824	0.0199744	0	0	0	0	0	0	0	0	0	0	0	0	0	0	0	0	0	0.0102518	0	0	0	0	0	0	0	0	0	0.0330148	0	0.00766197	0	0.0051741	0	0	0.0516724	0	0.0075684	0.0054173	0	0	0	0	0	0	0	0
Zm00001d002213	0	0	0	0.113904	0	0	0	0	0	0	0	0	0	0	0.117076	0	0	0	0	0	0	0	0	0	1.06947	0	0	0	0.139617	0	0	0	0	0.333361	0.0739147	0	0	0.161413	0	2.02312	2.1027	1.37334	0	0.317501	0	0.116446	0	0.0200599	0
Zm00001d002214	0	0	0	0	0	0	0	0	0	0	0	0	0	0	0	0	0	0	0	0	0	0	0	0	0	0	0	0	0	0	0	0	0	0	0	0	0	0	0	0	0	0	0	0	0	0	0	0	0
Zm00001d002215	0.356267	0.285419	0.18119	0.278499	0.121926	0.0107828	0.0623055	0	0.0231656	0	0	0.0259681	0.22077	0.254711	0	0	0.0831136	0.0133491	0.0292654	0.00729467	0	0.0475148	0.0121823	0.00892807	0.25812	0.212734	0	0	0.00840797	0.0962344	0.175746	0.316236	0.130431	0.433331	0.0403188	0.490276	0.131763	0.0102586	0.0956677	0.198749	0.0876283	0.157183	0.113691	0.00636673	0.0709398	0.103218	0.142969	0.0830995	0.131653
Zm00001d002216	0.466072	0.335039	0.497032	0.551023	0.363301	0.231633	0.204994	0.183752	0.226094	0	0.12439	0.104772	0.378048	0.428866	0.0621822	0.282405	0.152793	0.291578	0.0215229	0.153343	0.175084	0	0.125643	0.330967	0.447819	0.386514	0.0349093	0.14453	0.144835	0.369273	0.373282	0.352928	0.254632	0.849445	0.0729444	0.740007	0.230852	0.463932	0.171319	0.539251	0.347189	0.898997	0.338676	0.0876151	0.483855	0.300621	0.2814	0.194578	0.199016
Zm00001d002217	0.0221015	0.00343471	0.0149651	0	0	0	0.0150878	0	0	0	0	0.0186856	0	0	0	0	0	0	0	0	0	0	0	0.00608357	0	0	0	0	0	0.0084289	0	0	0	0.0106435	0	0.0180355	0	0	0	0	0	0.00148249	0	0.00777741	0	0	0.00369917	0	0.00264514
Zm00001d002218	0	0	0	0	0	0	0	0	0.0140644	0	0	0	0	0	0	0	0	0	0	0	0	0	0	0	0	0	0	0	0	0	0	0	0	0	0	0	0	0	0	0	0	0	0	0	0	0	0	0	0
Zm00001d002220	0	0	0	0	0	0	0	0	0	0	0	0	0	0	0	0	0	0	0	0	0	0	0	0	0	0	0	0	0	0	0	0	0	0	0	0	0	0	0	0	0	0	0	0	0	0	0	0	0
Zm00001d002221	0	0	0	0	0	0	0	0	0	0	0	0	0	0	0	0	0	0	0	0	0	0	0	0	0	0	0	0	0	0	0	0	0	0	0	0	0	0	0	0	0	0	0	0	0	0	0	0	0
Zm00001d002223	0	0	0	0	0	0	0	0	0	0	0	0	0	0	0	0	0	0	0	0	0	0	0	0	0	0	0	0.0135789	0.0144524	0	0	0	0	0	0	0	0	0	0	0	0	0	0	0	0	0	0	0	0
Zm00001d002224	0	0	0	0	0	0	0	0	0	0	0	0	0	0	0	0	0	0	0	0	0	0	0	0	0	0	0	0	0	0	0	0	0	0	0	0	0	0	0	0	0	0	0	0	0	0	0	0	0
Zm00001d002225	0	0	0	0	0	0	0	0	0	0	0	0	0	0	0	0	0	0	0	0	0	0	0	0	0	0	0	0	0	0	0	0	0	0	0	0	0	0	0	0	0	0	0	0	0	0	0	0	0
Zm00001d002226	0	0	0	0	0	0	0	0	0	0	0	0	0	0	0	0	0	0	0	0	0	0	0	0	0	0	0	0	0	0	0	0	0	0	0	0	0	0	0	0	0	0	0	0	0	0	0	0	0
Zm00001d002227	0	0	0	0	0	0	0	0	0	0	0	0	0	0	0	0	0	0	0	0	0	0	0	0	0	0	0	0	0	0	0	0	0	0	0	0	0	0	0	0	0	0	0	0	0	0	0	0	0
Zm00001d002228	0	0	0	0	0	0	0	0	0	0	0	0	0	0	0	0	0	0	0	0	0	0	0	0	0	0	0	0	0	0	0	0	0	0	0	0	0	0.404504	0	0	0	0	0	0	0	0	0	0	0
Zm00001d002229	0	0	0	0	0	0	0	0	0	0	0	0	0	0	0	0	0	0	0	0	0	0	0	0	0	0	0	0	0	0	0	0	0	0	0	0	0	0	0	0	0	0	0	0	0	0	0	0	0
Zm00001d002230	0	0	0	0	0	0	0	0	0	0	0	0	0	0	0	0	0	0	0	0	0	0	0	0	0	0	0	0	0	0	0	0	0	0	0	0	0	0	0	0	0	0	0	0	0	0	0	0	0
Zm00001d002231	0	0	0	0	0	0	0	0	0	0	0	0	0.0231014	0	0	0	0	0	0	0	0	0	0	0	0	0	0	0	0	0	0	0	0	0.0191217	0.0209472	0	0	0	0	0	0	0	0	0	0	0	0.0111686	0	0
Zm00001d002232	0.543633	0.059524	0.153688	0.454163	0.141245	0.307846	0.195772	0.215059	0.148998	0.0689822	0	0.113152	0.691853	0.164531	0.14892	0.203832	0.129853	0.0953973	0.0676442	0.0857529	0.13844	0.140086	0.0120162	0.0634634	0.106905	0.0848876	0.144893	0.0360022	0.0920959	0.226805	0.352429	0.0892585	0.476656	1.54137	0.0642203	0.0803881	0.327823	0.110888	0.265754	0.250597	0.200341	0.235397	0.0908624	0.0421791	0.288925	0.214348	0.0930374	0.0951151	0.138724
Zm00001d002234	18.8862	1.84391	11.9503	22.8655	1.78788	15.348	14.5818	4.18216	7.66106	50.8927	1.91454	7.80959	27.3888	0.483162	24.0594	3.30744	6.97161	4.11087	23.3998	0.235539	2.89189	19.8343	0.179812	2.99332	43.1276	0.461443	18.1687	0.13213	2.98889	19.3939	43.8621	0.584848	16.5967	19.0612	11.8163	1.42526	8.01963	0	7.9367	19.9741	16.0172	9.29494	0.0254968	10.6282	0.0218629	0.0084808	0	0.269096	0.0080812
Zm00001d002235	10.4371	17.1247	9.53358	6.08588	14.1064	7.77357	9.3923	5.09659	6.17831	6.89675	3.18047	6.36767	8.80524	12.9981	10.7793	5.72037	7.48764	5.54718	12.6022	2.99732	4.18046	15.146	3.28492	5.82462	6.8142	14.3119	12.2336	2.00317	4.11896	9.0922	10.8608	15.4867	8.55766	12.5078	9.79725	20.4033	11.9898	10.0351	8.13432	11.1867	10.534	8.79456	12.1937	7.00508	14.1637	15.7435	12.7523	11.2569	12.3085
Zm00001d002236	0	0	0	0	0	0	0	0	0	0	0	0.0289731	0	0	0.020544	0	0	0	0	0	0	0	0	0.0189516	0	0	0	0	0	0	0	0	0	0	0	0	0	0	0	0	0	0	0	0.312336	0	0	0	0	0
Zm00001d002238	0.099103	0	0.0676829	0.0137995	0	0	0.0705848	0.0241105	0.0208475	0.0358983	0	0	0.177994	0.13959	0	0.0334685	0.0227101	0.034415	0	0.0142337	0	0	0	0	0.069181	0	0.0239035	0.042831	0.0121106	0.044169	0.0831029	0.0644716	0.0171452	0.253749	0.0607996	0.537951	0.0257963	0	0.0383968	1.66596	1.52546	13.6385	0.0201448	0.905679	0	0	0.0941873	0.00272471	0
Zm00001d002239	0	0.0025259	0.00798117	0	0.0049093	0.0389809	0.013318	0.0279834	0.0227707	0.00750193	0.015758	0.0307366	0.0113695	0	0.00700147	0.0476025	0	0.0280662	0.00479493	0.0396552	0.0225005	0	0.0477697	0.0516218	0	0.0139316	0.0160234	0.0265579	0.0351014	0.0059931	0	0	0	0.0176614	0	0.0117223	0	0	0.0119504	0.00172382	0	0.00127651	0	0.00418393	0	0	0.002722	0.00034188	0.0042265
Zm00001d002240	11.8727	22.1054	18.0127	22.5776	8.991	3.39622	7.43205	3.08616	5.20477	3.0108	1.45612	4.14668	20.3635	8.71452	4.63067	3.31895	9.55987	3.3417	5.18249	1.25204	2.61016	4.07048	0.978416	2.76365	18.7207	9.35377	3.91011	0.822353	1.77459	34.5829	10.7198	8.46167	31.3192	17.5047	15.663	21.5312	27.6365	5.36303	18.6676	21.7335	17.6393	19.3455	17.9931	41.6571	3.71452	4.93995	7.20115	5.71265	4.35913
Zm00001d002241	12.3294	4.47426	6.33222	6.16744	6.83958	7.42337	6.99911	6.02591	5.79972	3.05067	2.12914	3.9751	6.7618	7.44022	5.83941	4.61379	5.44479	3.71758	6.63385	2.4759	3.51159	7.08732	2.24409	2.94607	7.95005	7.27363	5.99619	1.90597	2.51347	5.4327	9.21574	7.96016	4.81123	11.7171	4.85362	6.77414	5.16987	4.71426	5.85536	7.66205	8.13944	4.69555	4.2247	2.9889	2.61008	4.44799	4.65389	3.92875	4.30639
Zm00001d002242	0	0	0	0	0	0.0162159	0.0108298	0.0462696	0.0333937	0	0.0125997	0.0224598	0	0	0	0.0088307	0	0	0	0.0137574	0	0	0.0112293	0.00893783	0	0	0	0.00989827	0.00555363	0	0	0	0	0	0	0	0	0	0.0214444	0	0	0	0	0	0	0	0	0	0
Zm00001d002243	3.35275	14.3342	27.8769	5.5942	17.5261	46.4786	33.4204	58.6095	49.9125	18.0633	39.6239	53.323	6.73246	14.3438	23.3739	48.9496	18.6467	40.8494	25.2652	28.622	28.85	19.8325	21.3148	24.0648	4.01204	13.535	21.6604	23.7888	25.652	28.6424	6.76378	14.3849	25.8892	4.06131	29.971	11.3658	25.7984	32.2801	37.108	6.37744	6.60597	2.27616	44.8478	3.79723	15.467	21.0049	20.5486	27.2763	17.2714
Zm00001d002244	29.5831	54.0649	102.946	39.5804	64.2264	186.474	156.552	192.404	180.123	99.0194	134.309	159.265	39.6484	64.2043	106.059	161.85	73.2572	135.334	103.299	84.9664	87.0392	99.3485	69.1967	75.084	38.8431	63.7869	83.7805	56.7523	65.3024	88.4848	38.8614	70.9008	88.0022	37.0532	85.3549	74.7736	77.8143	61.8329	115.945	26.1146	27.708	18.1072	76.6323	21.7138	40.5165	76.6949	72.8431	66.2153	71.7575
Zm00001d002246	22.5175	28.6388	34.6401	21.3979	32.3178	12.9814	28.8002	11.4197	19.9689	21.6756	6.91002	17.3455	27.1026	26.7462	28.7782	12.4561	48.5486	12.547	27.3919	4.65449	10.8314	31.0964	4.79117	11.261	27.5901	33.943	32.388	3.92163	9.95717	29.1381	32.837	37.3968	26.6232	27.8562	36.5502	28.7047	31.5466	37.2327	27.3737	26.0953	26.702	9.50317	29.7388	6.68141	38.8242	41.1936	31.5821	34.0172	35.8346
Zm00001d002247	0	0.0336031	0	0.121015	0	0	0.070647	0.0562633	0	0	0.104317	0	0	0	0	0	0.0641747	0	0	0	0	0	0	0.0437167	0	0	0	0.0578863	0	0	0	0	0	0	0	0.0868905	0	0	0.0421975	0.17041	0.169051	0	0.0319153	0.0645649	0	0	0.0308467	0	0
Zm00001d002249	0	0	0	0	0	0	0	0	0	0	0	0	0	0	0	0	0	0	0	0	0	0	0	0	0	0	0	0	0	0	0	0	0	0	0	0	0	0	0	0	0	0	0	0	0	0	0	0	0
Zm00001d002250	5.32627	5.53887	6.99079	4.90831	4.51286	13.2487	11.2465	10.288	10.7219	3.88025	4.33639	9.33888	5.16826	6.08592	6.71558	9.78488	4.45557	7.40067	9.93843	3.92684	6.77894	10.4203	4.05833	7.87626	7.65612	5.63064	7.88192	2.96056	5.67151	7.2172	7.19582	5.54845	6.88433	4.97011	9.86032	5.6414	5.39935	4.60599	7.60376	6.82606	5.57287	1.95675	9.5568	1.82944	19.5004	6.25821	6.9252	9.13887	4.51217
Zm00001d002251	0	0	0	0	0	0	0	0	0	0	0	0	0.044039	0	0	0	0	0	0	0	0.0171152	0	0	0	0	0	0	0	0	0	0	0	0	0	0	0	0	0	0	0	0	0.00308021	0.0083725	0.00506057	0	0	0	0	0
Zm00001d002252	1.98738	15.6586	10.8851	3.04828	12.1423	0.886968	7.13997	0.246015	2.86623	7.26464	0.124511	1.85729	3.30383	17.7309	9.74162	0.715395	8.46431	1.03823	13.9099	0.0545114	1.10028	16.4277	0.0849118	1.69249	4.85671	13.7154	15.6432	0.0860057	1.40939	17.5878	6.02679	16.4473	17.4413	2.56424	21.5373	31.9147	15.6428	5.20473	9.90924	0.437765	1.20669	0.205597	37.1493	5.41571	5.14535	8.84858	10.4631	9.02903	10.1198
Zm00001d002253	34.8496	87.1809	116.782	28.3005	114.266	246.469	147.916	245.036	126.403	505.155	261.382	139.316	46.167	106.529	348.438	69.9585	94.4084	136.613	208.324	64.481	55.2145	148.98	44.0301	65.6343	40.3201	124.001	151.636	41.3667	57.2685	97.3576	45.3351	143.946	71.8538	40.9506	234.753	90.5179	61.2101	213.331	94.5982	66.4681	60.8265	34.8962	140.15	16.0576	85.9281	137.343	124.564	188.1	132.934
Zm00001d002254	2.69e-06	2.27e-07	0.0198548	1.77e-07	0	4.93e-07	1.6e-06	7.43e-07	0.314251	4.09229	1.1668	0.837157	0	6.85e-09	0.532185	5.57e-08	4.25e-07	0.570691	1.21e-07	0	3.33e-07	2.28e-06	0	0.0897103	0	3.87e-06	0.347406	0.000870117	7.07e-08	0.395197	5.71e-05	0.266374	0.201649	1.11e-06	0.468014	5.12e-07	2e-07	0.379324	0	0.816446	0.116834	0.0387623	7.36e-06	1.56811	0.096376	5.41e-05	0.218879	0.000636477	0.465217
Zm00001d002255	3.2331	0.365263	1.13379	0.328759	0.490075	1.91002	1.30104	0.681256	1.91524	2.55538	3.59007	0.00248658	0	0.445068	3.14597	0.356057	1.11033	1.11177	1.29738	0	0.403593	1.22148	0.251096	5.67e-07	0	0.549636	0.980898	0.259122	0.369343	1.15013	0.699855	0.57145	0.380911	1.05884	3.55097	1.62094	0.849257	5.5087	0.31346	1.3089	0.712213	0.261569	3.55835	0.976934	0.646174	1.98598	1.08512	1.62805	1.33129
Zm00001d002256	16.2174	7.47929	4.5108	6.84983	6.48714	1.81927	2.98478	3.18236	3.27878	3.55543	1.75856	3.45791	7.44299	5.6504	4.8147	4.38844	1.55074	2.06051	6.1476	1.8673	1.91201	6.01325	1.02524	1.53452	3.63454	5.93955	5.63256	1.23402	1.75134	11.1824	5.4452	3.63126	9.32338	13.6215	8.03639	6.92502	8.5091	2.37291	5.45477	4.51103	3.21	7.72654	25.5687	8.16633	1.72115	3.3877	4.05276	2.4318	2.67989
Zm00001d002257	70.8354	114.733	153.738	101.179	96.7746	52.7589	114.296	50.2556	88.6	13.9951	26.4371	69.8313	101.805	76.6459	26.2996	59.4052	185.307	58.7557	32.2884	45.3639	58.9891	37.9139	42.0513	59.2591	132.82	99.5546	38.5969	49.558	62.5506	58.7661	206.809	116.385	74.9123	73.8465	37.3451	87.99	136.621	87.9564	112.671	121.657	156.396	62.307	58.0615	47.5735	119.97	120.352	125.83	113.061	98.1769
Zm00001d002258	186.246	200.851	133.166	104.737	141.882	47.667	75.6161	35.1453	47.5894	85.8461	47.8299	40.5041	115.341	134.255	62.9376	27.2265	117.558	35.8363	66.1574	13.7963	21.9547	74.8869	10.3412	24.8418	98.7888	146.274	101.447	14.4875	25.3345	144.29	100.415	131.517	161.509	214.106	128.719	134.745	149.561	248.001	114.592	123.276	105.639	255.12	145.846	153.993	370.756	189.62	279.037	284.875	185.601
Zm00001d002259	29.4635	50.5705	83.6718	29.2775	53.6808	141.568	115.201	135.496	133.197	39.3372	68.5397	104.657	29.4906	56.2219	73.9009	118.93	75.8972	97.6599	75.9457	74.6482	75.6817	82.416	57.0898	63.3891	35.6463	54.4772	94.8681	46.5973	55.8298	67.7151	28.9637	58.3702	61.9861	29.1803	82.5917	58.0889	81.2968	74.7767	92.7795	27.9962	34.12	11.6985	75.9309	14.8792	34.1569	64.665	64.2295	78.2486	59.8376
Zm00001d002260	0.311107	0.39863	15.2596	4.5003	2.12277	141.621	80.5709	131.702	98.5624	3.29538	92.8342	96.5668	1.09838	1.93773	0.434956	100.605	7.3917	89.4542	5.94274	82.2335	79.9131	4.35902	62.8002	75.6265	5.18432	1.77839	3.68448	39.8999	52.1743	1.92267	1.63755	3.06102	1.00391	0.866232	1.2338	1.16051	0.233134	0.125776	35.2966	8.46678	5.26764	12.5126	0.943233	3.59038	0.0826735	0.239176	0.184558	0.16738	0.120044
Zm00001d002261	12.9135	68.9994	44.0098	35.224	90.6547	16.9743	29.3753	3.23664	11.289	30.0385	1.10177	7.75846	32.2163	122.32	39.3146	5.68527	24.7372	6.98055	60.4359	0.812203	8.75736	78.6646	0.781896	12.4121	84.0413	137.881	60.295	0.613357	8.3788	56.5623	87.0718	163.583	47.0773	24.6316	44.7495	99.7655	57.0786	55.7846	37.5903	135.281	149.649	22.059	47.791	6.44264	49.1274	69.5904	38.689	37.3379	87.8719
Zm00001d002262	0	0.060739	0.171439	0	0.76499	0.150461	0.263836	0.154237	0.273282	5.31025	0.35612	0	0	0.110537	3.3682	0	0.583807	0.553582	0.641705	0	0	1.68687	0.148797	0.191586	0	0.136406	3.29125	0.159972	0.596304	1.32445	0	0	0.652159	0	0.433505	0	0.156048	0	0	0.619595	1.27045	0.0281878	0.288827	0.856581	0	0.191634	0.413267	0	0.217401
Zm00001d002263	0	0.412953	0.890596	0.548036	0.615905	0.619393	1.04217	0.44358	0.647852	0.628181	0.247234	0.867622	0.579501	1.07118	1.80425	0.476929	0.515181	0.352802	2.08392	0.254372	0.522373	1.86382	0.460011	0.522669	0.577333	0.364333	2.27442	0.249796	0.601132	1.06311	0.377988	0.628872	1.59178	0.174565	0.719154	0.314846	1.20048	0.662466	0.976254	0.391576	0.578856	0.447967	1.03442	0.104592	0.36489	0.697507	0.53843	0.58418	0.478506
Zm00001d002266	41.768	105.869	40.9398	54.9855	104.132	3.5582	16.6521	3.19591	18.8984	28.8884	2.33214	9.77989	44.8993	77.5332	34.1112	6.04908	54.9006	7.16441	30.2955	1.57278	8.03839	29.3847	1.21729	7.74772	54.6461	88.1333	28.3998	1.62537	8.86957	28.0661	37.0014	39.1427	31.1288	32.7576	50.3701	44.7974	41.2856	70.1713	30.8265	19.9228	26.0585	17.4034	84.2879	68.5324	124.469	51.7276	39.7396	60.9182	48.8683
Zm00001d002267	12.0489	24.9618	29.5294	7.1144	25.4179	8.96637	26.2443	6.72376	15.0269	9.67921	3.9439	10.9946	8.93056	24.4948	12.5261	9.16227	36.2448	9.39017	10.7322	4.18384	7.85601	13.1264	4.86264	8.33612	11.0657	28.2723	11.2977	4.11708	6.80604	27.6366	12.9133	33.0469	29.0976	20.1001	8.46206	41.3118	40.649	7.52825	25.4324	34.9882	34.6253	34.1042	9.72218	23.8242	10.265	19.5435	17.7413	12.589	18.3323
Zm00001d002268	0	0	0	0	0	0	0	0	0	0	0	0	0	0	0.111479	0	0	0	0	0	0	0	0	0	0	0	0.156147	0	0	0	0	0	0	0	0	0	0	0	0	0	0	0	0	0	0	0	0	0.043182	0
Zm00001d002269	0	0	0	0	0	0	0.015807	0	0	0	0	0.0305905	0	0	0	0.0260794	0	0.0418818	0	0.0058626	0	0	0.0182723	0.00674723	0	0	0	0	0	0	0	0	0	0	0	0	0	0	0	0.00487192	0	0	0.014913	0	0	0	0	0	0
Zm00001d002271	0.928829	0.603814	0.711149	1.40355	0.730376	0.229333	0.286006	0.287491	0.189732	0.349704	0.138303	0.0530817	1.6444	0.716175	0.443594	0.188113	0.470581	0.055625	0.290184	0.192644	0.173179	0.362565	0.212936	0.123144	1.82749	0.676374	0.464958	0.38389	0.259373	1.20843	1.32281	0.392697	2.2823	1.74151	0.208511	0.449442	0.565864	0.610279	0.607432	0.669802	0.499262	0.416676	0.347632	0.253428	0.522473	0.806961	1.5664	1.30887	2.09395
Zm00001d002272	47.4793	33.4781	31.654	54.4159	53.382	25.1449	28.3185	20.7323	24.4458	28.7084	15.5143	25.6627	51.2634	48.8458	31.6047	12.9181	30.3968	15.1899	30.4863	6.57391	11.4615	26.3213	5.4608	10.1362	49.1604	63.0109	22.9974	6.56527	11.1383	32.272	50.5581	55.4831	33.7001	51.2047	39.8407	37.0145	26.0065	46.2651	27.3467	53.0593	49.7854	36.6098	29.0403	43.53	28.1888	42.5291	31.6126	29.4631	32.0346
Zm00001d002274	0.231622	1.37465	15.9585	0.101089	2.59347	3.00703	8.71675	1.50924	4.1644	6.44568	0.390919	2.88218	0.0382288	0.906876	11.3123	1.87171	5.54701	1.66691	12.9235	0.293094	1.43565	14.1067	0.260063	1.54033	0.0216274	1.27846	14.1498	0.173247	1.19889	21.401	0.109962	1.27514	20.0931	0.0893234	9.95079	1.282	18.2899	2.17178	14.5881	0.0957869	0.0845828	0.0526277	5.99152	3.15636	0.99611	3.78134	4.44597	3.46362	3.20208
Zm00001d002275	38.6059	31.6559	30.4398	65.0281	46.5337	13.7704	20.6644	13.2678	17.5917	16.2032	5.75614	18.3791	52.5008	43.6183	20.4747	9.46713	19.6477	8.12066	28.1249	3.04255	6.87985	24.9295	2.04906	6.82398	37.7572	39.772	25.7	1.92156	7.14889	45.2488	31.1961	36.9772	49.6464	36.6465	63.5444	37.9554	31.5217	67.3065	30.3095	38.1822	32.0296	27.943	77.7382	45.1588	88.7962	54.6963	56.9498	46.7483	41.0449
Zm00001d002276	0.175197	0.0319292	54.0377	0.0437011	1.52757	35.4061	73.7408	14.213	58.2819	0.748827	2.06826	40.6965	0	0	0.345388	15.184	9.01505	17.9146	0.915378	1.31719	7.41079	1.32245	1.97963	10.2402	0	0	0.468098	1.38212	7.28719	0.0439997	0.0437326	0	0.0801517	0	0	0	1.67059	0	18.7151	0	0	0	0	1.90107	0	0	0	0	0
Zm00001d002277	2.9793	1.72281	4.17918	2.99364	1.19037	3.28169	3.2716	4.99235	4.36749	5.20356	7.0709	4.12849	1.91271	0.21074	5.25913	1.89871	7.0456	3.39063	2.68229	1.76394	1.92428	3.6029	1.44272	1.92502	2.50886	0.312374	3.40951	1.94355	2.06922	10.6599	2.64558	0.098296	7.83051	3.81598	12.1219	0.758754	10.5977	7.01984	5.87346	8.11263	9.37618	2.19092	12.3798	11.0255	1.14671	4.41831	4.54457	8.13557	7.2686
Zm00001d002278	0	1.81946	8.40342	0	2.61109	0.578631	1.64874	0.305689	0.570249	142.867	3.57752	0.480335	0	0	21.3063	0.255762	6.77169	6.81768	1.25495	0	0.149011	1.96388	0.0734177	0.739257	0	0	7.9299	0.08192	0.89954	153.476	0	0	23.542	0	4.62647	0	9.25476	6.74666	2.25939	0.0722055	0.054243	0.088644	5.91499	137.485	0.548458	0.902762	34.2242	37.2206	26.9793
Zm00001d002279	0	0	0	0	0	0	0	0	0	0	0	0	0.0303993	0	0.00945013	0	0	0	0	0	0	0	0	0.0124187	0	0	0	0	0	0	0	0	0	0	0	0	0	0	0	0	0	0	0	0.0242457	0	0	0	0	0
Zm00001d002280	0	0	0	0	0	0	0	0.021377	0	0	0	0	0	0	0	0	0	0	0	0	0	0	0	0	0	0	0	0	0	0	0	0	0	0	0	0	0	0	0	0	0	0	0	0	0	0	0	0	0
Zm00001d002281	0	0	0	0	0	0	0	0	0	0	0	0	0	0	0	0	0	0	0	0	0	0	0	0	0	0	0	0	0	0	0	0	0	0	0	0	0	0	0	0	0	0	0	0	0	0	0	0	0
Zm00001d002282	0.458246	1.36312	6.53048	0.954827	2.15623	3.82529	5.25215	3.39199	4.60445	2.34944	2.62953	4.99635	0.683149	1.08576	2.51955	2.99165	4.53693	2.40249	3.11469	1.48245	2.0955	4.06761	1.37694	2.28284	1.3343	1.16355	3.53442	1.32278	2.35151	5.91969	1.53409	1.28932	8.18224	1.02663	5.55057	1.39858	7.29121	4.50014	5.82831	1.07673	0.879518	0.561029	4.02486	2.8888	4.25168	3.07124	2.80127	3.42286	2.76705
Zm00001d002283	8.51935	6.8659	8.00812	7.17656	12.2263	1.26459	5.17312	0.478767	4.87592	5.58733	0.0604264	3.36826	6.47598	10.3618	9.07937	1.15363	25.843	1.81784	7.95052	0.0890587	2.06178	6.33246	0.0882382	1.57916	8.13253	8.78537	6.03242	0.16165	1.60679	6.71266	15.246	14.9937	6.37436	12.2372	5.98554	6.4424	5.30042	35.9234	4.83132	10.1786	11.1892	4.02826	3.05334	10.0751	31.4764	20.9658	6.79639	7.18474	17.5189
Zm00001d002284	0.069424	1.72135	82.0364	0.0727031	13.9468	28.5251	48.7162	17.0045	33.5703	9.43974	6.18906	20.4215	0.0348034	0.775675	11.781	16.0849	63.2447	14.878	14.4685	7.54071	13.334	13.4512	7.40433	11.7692	0.0203699	0.64745	11.4253	4.71017	7.66111	82.7785	0.065102	0.66611	100.076	0.0437693	43.3655	0.505792	108.117	33.3654	75.0391	0.379103	0.341823	0.090345	27.4943	7.73403	12.586	11.8138	12.6954	18.7169	11.8089
Zm00001d002285	0.673996	3.82524	0.177767	1.36499	9.09779	0.0100558	0.126048	0	0.0985092	0	0.086237	0.185027	1.74384	12.7934	0	0.179272	2.92901	0.368558	0	0	0.157212	0	0	0.204014	1.88715	9.4826	0	0.0280595	0.324715	0	4.30887	10.2818	0	0.636122	0.0616891	3.74796	0	1.46201	0.026977	1.12616	1.40701	0.278022	0.0811429	1.59753	1.16009	15.3571	8.95594	4.6353	12.471
Zm00001d002286	0	0	0.333848	0	0	0.151645	0.243357	0	0.0799477	2.8436	0	0	0	0	1.33592	0	0.222353	0.203779	0.614141	0	0	0.495984	0	0.0636927	0	0	0.275358	0	0	1.45601	0	0	0.925096	0	1.0283	0	1.76605	0.793227	0.63166	0	0	0	0.51634	1.38331	0.676604	0.717655	3.15249	2.64549	2.55645
Zm00001d002287	0.165724	5.79526	2.91797	0.0445245	2.56389	0.256728	2.41656	0.153007	1.54717	2.57743	0.118558	1.06901	0.0184791	0.656602	1.61843	0.373481	3.58256	0.926158	1.80411	0.006701	0.329081	2.11216	0.0125508	0.505791	0	0.255082	1.73671	0.0190729	0.428924	1.7802	0.0503439	0.805578	1.17163	0.0595717	2.44974	1.0488	1.5086	2.05161	1.18096	0.0140779	0.0359397	0.034788	2.55361	6.41719	2.24094	5.56727	1.45221	1.94006	4.46472
Zm00001d002288	11.1121	2.73446	2.44209	3.70539	3.21208	0.193681	2.29299	0.0704596	1.01817	30.4369	0.0215598	1.45536	4.57991	2.90287	60.9262	1.19664	2.94877	1.75623	87.4827	0.566063	4.30225	95.5269	0.521404	6.51024	3.65671	4.19587	67.5154	0.572781	5.54725	3.17357	3.19211	4.57681	2.71443	8.77493	25.2528	4.08211	2.54743	0.941991	1.19662	3.53736	2.18493	7.02658	0.165472	2.8054	0.539348	1.05244	0.499012	0.540083	0.565698
Zm00001d002290	0	5.39961	0.35172	0.093029	4.70392	1.31098	1.01237	0.813564	0.687077	20.3143	0.963225	0.624789	0.392412	6.57624	13.1847	0.211735	1.44468	2.25908	6.92784	0.518312	0.589403	6.59971	0.480656	0.902818	3.25434	4.67253	11.3254	0.711361	0.668833	2.88459	2.72438	4.46865	1.6758	0.238649	2.31873	3.03767	1.42295	3.8529	0.950872	34.8011	21.9743	10.2445	1.31229	3.61165	0.642594	2.61042	5.28949	3.83027	4.94997
Zm00001d002292	17.9669	37.7119	77.2695	26.6145	62.2263	23.6188	40.8228	25.79	39.8036	10.744	13.2205	32.9907	26.7551	54.1555	18.0782	27.245	72.9305	24.2297	19.0549	13.8971	19.7731	18.9227	12.6851	17.5884	37.6561	51.7796	19.9755	9.71307	17.1083	42.8002	41.0408	50.8812	51.0971	21.3546	31.6782	36.307	57.5616	44.7046	64.3175	32.5027	33.4323	8.535	70.5048	25.2751	62.1736	59.1938	34.7287	39.4354	50.5414
Zm00001d002295	2.40572	4.7919	0	0.245702	9.55593	0.0105728	0	0	0	0.0464527	0.0634073	0.138018	2.72951	3.78938	0.173759	0	1.61639	0	0.052591	0.0217963	0	0	0	0	7.64227	17.0077	0	0	0.0188662	0	3.35336	14.7119	0.0112854	4.03184	0.0508325	2.79205	0	3.54908	0	5.26724	3.84912	0.0171871	0.185269	0.0675889	0	308.982	4.61262	5.45669	384.529
Zm00001d002296	11.1859	8.31516	15.1218	18.4006	11.8733	30.9138	23.9577	23.8896	21.8223	15.4976	11.2033	16.9542	16.1622	15.9522	26.1819	16.1346	11.1789	14.618	23.1304	7.67953	9.34082	19.508	5.74628	7.9733	16.7792	16.0588	16.9225	6.61815	7.68691	16.4555	15.3377	17.2631	14.4346	10.6179	20.8977	10.963	13.6597	12.6053	15.8327	11.5023	10.3772	8.50616	16.2128	6.14713	5.43563	12.0124	10.6306	12.4114	10.7833
Zm00001d002299	0	0	0.0173054	0	0	0.230297	0.14157	0.208132	0.169169	0.046473	0.24407	0.318965	0	0	0	0.244933	0.0228735	0.171116	0.0181955	0.302949	0.1899	0.028421	0.283445	0.191738	0	0	0	0.25349	0.239797	0	0	0	0	0	0	0	0	0	0.0566674	0.00066183	0	0	0	0	0	0	0	0	0.0021302
Zm00001d002301	9.04866	2.67535	2.08611	11.1088	6.51635	3.10911	3.73709	0.504191	1.91835	5.5428	1.63575	3.47464	16.6167	4.13868	4.56067	1.48074	6.91599	3.45574	0.635834	0.194605	1.62631	2.31447	0.140262	3.23325	17.275	5.02398	4.19973	0.389531	4.84654	1.44292	26.3998	5.20106	1.27407	15.817	2.17769	6.57086	0.124619	0.479389	0.809072	54.0747	60.5232	66.7588	0.235636	58.3354	2.58293	3.11929	3.28987	1.64619	4.95382
Zm00001d002302	2.75175	17.0021	39.0152	1.5207	11.6851	13.6017	27.3678	8.16652	10.7765	19.6521	6.78697	9.72255	1.99056	8.61854	17.6351	8.70862	24.9659	9.3606	26.2701	6.21683	8.58836	30.9798	6.93371	10.6451	1.49429	8.80121	23.4602	3.83401	7.74623	42.0043	1.72189	8.4223	34.4218	3.51004	11.3502	15.8747	59.2289	7.66806	34.063	3.22695	2.71001	3.01419	12.7832	4.14103	4.13679	12.7763	9.83169	11.7756	10.6215
Zm00001d002304	0.66712	0.588597	0	0	0.651045	0	0	0	0	0	0	0	0	0	0	0	0	0	0	0	0	0	0	0	0	0	0	0	0	0	0	0	0	0	0	0	0	0	0	0.242591	0.429841	0.721214	0	0.226388	0	0	0	0	0.0696147
Zm00001d002305	0	0.00425869	0	0	0	0	0.00953427	0	0	0	0	0	0	0	0	0	0	0	0	0.00722083	0.0192509	0	0	0.00844743	0	0	0	0.0108	0	0.0104245	0	0	0.00333797	0	0.0040837	0	0.0253186	0	0	0	0.00263363	0	0	0	0	0.00627043	0	0.00113772	0
Zm00001d002307	1.67071	1.04859	0.472394	0.595187	0.619036	0.776975	0.70125	0.745165	0.535286	0.199122	0.287914	0.454362	0.863244	0.531132	0.92369	0.557173	0.272799	0.518614	0.91453	0.670545	0.596082	1.18455	0.506341	0.728898	1.04599	0.61858	0.972471	0.472825	0.509394	0.646121	0.659678	0.655437	0.380785	2.25612	0.697243	1.8196	0.565961	0.527645	0.415383	1.55205	1.5145	1.53219	0.774767	0.179635	1.12249	1.15257	0.735281	0.617018	0.838052
Zm00001d002308	0	0	0	0	0	0	0	0	0	0	0	0	0	0	0	0.0158794	0	0	0	0	0	0	0	0	0	0	0	0	0	0	0	0	0	0	0	0	0	0	0	0	0	0	0	0	0	0	0	0	0
Zm00001d002309	7.51698	0.55932	0.71999	5.09717	1.23266	0.97328	0.928785	0.5125	0.864823	0.38207	0.806004	1.06062	6.15383	0.762869	1.33526	1.03666	1.84601	0.821064	2.34683	0.446691	0.778696	1.77696	0.784199	0.618506	3.47784	4.52736	1.90528	0.230532	0.820671	1.87719	2.98578	2.21003	1.74281	5.26638	0.973	2.70047	1.2317	0.367717	1.18311	2.9478	3.01943	6.54291	0.860211	5.8435	0.51191	1.1845	0.717921	0.338847	0.480849
Zm00001d002311	0	0	0	0.065338	0	0	0	0	0	0.265947	0	0	0.609975	0	0.0760467	0	0	0	0	0.111562	0	0	0	0	0	0	0	0	0	0	0	0	0.039281	0	0	0	0	0	0.0896533	0	0	0	0	0.184915	0	0	0	0	0
Zm00001d002312	3.33515	0.995641	0.870517	3.23426	2.02393	1.12387	0.857672	0.606048	0.724824	1.22034	0.411396	0.885114	2.60342	2.32632	1.3557	0.574203	1.01172	0.437405	1.4553	0.605163	0.621856	1.55392	0.550148	0.532333	1.51212	2.46568	1.56885	0.345099	0.500495	1.49703	1.47299	1.8317	1.47041	3.03385	0.576107	1.61455	0.898532	0.276888	0.890644	1.13112	1.25669	2.09693	0.707446	1.83384	0.453391	0.565182	0.431604	0.378684	0.584038
Zm00001d002313	4.47941	7.64438	7.08628	2.59133	9.88462	0.928665	4.89979	0.872383	2.39088	2.56282	0.620111	3.01121	3.60998	9.30539	3.07013	1.38423	7.08405	1.39368	4.10955	0.572977	1.34205	4.65263	0.633704	1.73282	3.03596	13.2359	4.7691	0.35854	1.765	4.03457	3.68714	9.17443	4.96883	5.51807	2.1054	9.2141	6.11097	16.5859	4.72703	4.96162	3.15534	6.47222	4.12591	7.54772	11.8867	20.8111	12.1326	11.3	14.2287
Zm00001d002314	4.55325	4.83155	8.35869	4.91467	7.58887	12.667	12.5344	14.2286	14.4808	6.52258	4.94763	11.0645	4.48456	10.5122	14.0189	12.6045	7.47156	11.2604	11.5414	7.99922	9.45068	10.5681	6.21368	8.63354	5.50954	6.40452	7.23631	7.19922	8.66916	6.95255	5.9283	12.3009	5.66659	5.3486	5.15538	6.9012	5.52111	4.99956	8.89879	7.91427	8.49888	5.41385	3.52163	6.86694	4.50491	7.1138	5.91587	6.19855	7.23139
Zm00001d002315	6.32314	11.8555	14.6304	3.41886	13.2081	6.42257	14.0932	4.54095	7.45927	2.62029	3.44877	6.64597	5.97465	11.3567	4.35873	6.24803	18.8263	6.22574	5.51186	4.04544	5.31926	6.72052	5.0383	6.16852	5.94974	12.8974	6.13294	5.41065	6.57313	8.36598	8.4063	14.6516	9.20932	10.192	7.18116	13.2378	14.8585	8.27005	12.2487	12.674	10.617	5.60279	6.28603	5.23855	10.2727	10.3442	9.06134	8.49882	9.01194
Zm00001d002316	18.2974	44.178	23.4077	11.2747	17.1598	7.95226	14.2887	5.4495	7.67778	6.6274	2.67336	3.8377	9.10605	10.2203	2.91087	2.16696	8.98091	2.79073	3.91729	1.2171	1.79832	2.6692	1.37648	1.83619	13.6272	15.2645	3.05429	1.50048	2.00805	15.8238	13.0434	10.2238	14.2903	7.53173	4.57307	12.4854	48.2442	5.35081	15.2596	8.26896	7.38725	1.2212	11.3958	7.47929	4.78574	14.3065	22.0047	15.6206	13.1631
Zm00001d002317	8.08687	7.99392	5.30136	10.7597	5.12025	5.51137	5.65864	6.15715	5.06081	8.32834	3.80814	6.2444	8.66195	6.20798	8.38071	4.94803	4.64044	4.15119	9.7584	2.83685	3.69788	8.56495	2.76602	4.07319	8.859	7.45726	7.09598	2.24584	3.63786	7.36313	6.95203	7.07437	6.9896	5.07169	7.515	8.72095	8.25134	3.11216	6.05292	7.31391	5.99084	8.20688	3.9027	5.50608	4.47022	4.4168	4.43189	4.05824	4.1352
Zm00001d002318	0	0	0	0	0	0	0	0	0	0	0	0	0	0	0	0	0	0	0	0	0	0	0	0	0	0	0	0	0	0	0	0	0	0	0	0	0	0	0	0	0	0	0	0	0	0	0	0	0
Zm00001d002319	0.0250203	0.00774455	0.00839543	0.077848	0.050484	0.00662723	0.0607053	0	0.0157671	0	0.0150261	0	0.059175	0.0339358	0.00934293	0.0205597	0.0522031	0	0	0.0113306	0	0.0104562	0.00885187	0.0055294	0.047884	0.0103913	0	0.00953123	0.0085025	0.0353071	0.00869715	0.0104022	0.0194015	0	0.00723073	0.0343697	0.0174572	0.0398334	0.0150334	0.0171059	0.0846956	0.00755671	0	0.032895	0	0.00767033	0.0202613	0.0264597	0.031811
Zm00001d002320	0	0.0518732	0.020396	0.0480872	0.0258926	0.0175659	0.0331356	0	0.0375648	0	0	0.0186738	0.0310829	0.010756	0.0356219	0.0233383	0.0136695	0.0060879	0.0216609	0.0069305	0.0134136	0.073173	0.0111063	0.0219147	0.0302351	0.0547166	0.0222799	0	0.00645645	0.0381755	0.00470815	0.0243865	0.028593	0	0.0772936	0.0423886	0.118051	0.0961553	0.0577816	0.0173357	0.0223753	0.0123717	0.0130838	0.0153899	0.0317101	0.0622153	0.0260711	0.0511344	0.0376483
Zm00001d002322	0	0	0	0	0	0	0	0	0	0	0	0	0	0	0	0	0	0	0	0	0	0	0	0	0	0	0	0	0	0	0	0	0	0	0	0	0	0	0	0	0	0	0	0	0	0	0	0	0
Zm00001d002323	16.047	10.8405	16.5635	4.13517	8.37782	3.02279	7.33534	1.22761	4.61285	23.3762	0.867285	4.06833	4.87885	8.81325	24.4931	3.15374	7.32935	2.95313	31.465	0.886331	3.66553	33.3637	0.71242	3.76441	4.10711	9.68779	26.4637	0.476897	3.2441	17.4496	4.23071	9.28804	21.3013	20.343	15.706	13.1954	19.7936	11.3671	16.2663	6.43673	6.74625	12.2335	18.0282	6.98563	18.4853	13.012	16.4611	17.1479	14.0471
Zm00001d002324	1.47124	0.214292	0.111197	2.32851	0.47145	0.336634	0.776947	0.473999	0.606547	0.190036	0.241066	0.082159	4.3765	0.13546	0.219733	0.173433	0.25054	0.37288	0.561688	0.169009	0.099857	0.423176	0.393812	0.50269	0.370177	0.526477	0.687514	0.131649	0.318106	0.472215	0.147094	0.198031	0.457104	1.27313	0.248203	0.349312	0.590787	0.232117	0.444701	0.108197	0.0336429	0.0306622	0.328492	0.349481	0.26653	0.410596	0.336754	0.23066	0.546043
Zm00001d002325	500.792	104.714	141.439	317.501	135.845	209.384	162.546	254.54	208.285	30.1989	231.416	264.538	369.551	138.261	40.9984	286.141	105.475	223.049	62.7202	276.539	210.066	65.861	288.56	225.574	144.974	107.287	52.3057	193.779	185.519	98.9286	107.15	82.6107	108.168	254.507	87.1036	103.054	140.359	97.5577	173.035	28.3258	28.7398	20.7895	179.519	21.3169	63.5458	157.229	81.7404	118.78	98.1952
Zm00001d002326	159.962	194.273	195.088	174.47	420.85	68.4482	168.671	66.8317	150.738	16.8063	44.5551	127.085	229.825	480.175	15.0151	106.436	307.6	100.947	34.7677	28.1069	90.3027	50.75	19.193	90.4623	284.144	624.027	63.224	28.1054	104.198	139.36	429.99	685.41	174.936	207.495	81.0804	253.474	144.456	90.1537	140.453	122.825	120.891	78.9667	76.7463	38.5321	91.8235	113.477	103.856	109.512	94.734
Zm00001d002328	0	0	0	0	0	0	0	0	0	0	0	0	0	0	0	0	0	0	0	0	0	0	0	0	0	0	0	0	0	0	0	0	0	0	0.704382	0	0	0.868508	0	0	0	0	0	0	0	0	0.00354438	0	0.00515533
Zm00001d002330	1.23702	3.79834	14.2855	1.30902	5.53739	43.6079	29.6896	36.3597	30.2225	53.913	9.95201	19.7214	2.28234	7.21507	64.5597	14.8359	4.17453	12.7835	55.2462	3.35762	7.72366	42.251	3.41836	9.09836	1.44371	7.69299	20.2083	2.72857	6.57168	45.6422	2.37601	5.24089	28.6692	1.84383	39.4056	3.72159	16.7346	19.8159	18.5002	1.37573	1.43688	0.980929	12.9618	4.32604	3.90018	10.6289	9.81408	13.1867	7.48428
Zm00001d002331	0	0	0	0	0	0	0	0	0	0	0	0	0	0	0	0	0	0	0	0	0	0	0	0	0	0	0	0	0	0	0	0	0	0	0	0	0	0	0	0	0	0	0	0	0	0	0	0	0
Zm00001d002332	19.6163	26.387	23.7876	19.4078	26.0277	9.01564	12.7938	7.49626	11.7145	12.3959	8.20379	9.85885	22.0013	26.2714	11.3114	8.73467	15.0108	8.99401	10.2317	5.94691	7.02029	9.28915	5.81124	7.88481	32.241	27.8222	7.57885	5.85504	6.62484	25.0844	39.5543	27.8699	24.3503	24.6403	9.38039	27.6388	33.9976	15.0154	24.4301	30.9976	36.8757	21.1486	16.1666	13.9709	18.9851	27.4285	22.4408	19.1337	23.5669
Zm00001d002333	3.29077	0.126849	0.372319	3.92927	0.143467	0.0392291	0.248466	0.0292137	0.19772	4.72825	0.0230297	0.163187	8.34482	0.028912	4.59153	0.0765884	0.166825	0.151849	7.889	0.0477864	0.392063	11.9408	0.0223349	0.746073	3.85796	0.0347603	9.79159	0.0423607	0.682052	3.20483	4.61703	0.0235897	3.27485	2.95539	0.996108	0.128475	1.45693	2.36438	0.546863	0.864366	0.23915	12.662	3.092	1.63914	1.50693	0.995343	4.41781	3.55993	1.89372
Zm00001d002334	21.4248	33.4032	40.1768	27.384	38.5343	95.7496	70.7718	86.8332	76.7383	39.8511	35.1378	58.1704	30.8642	39.8913	55.8918	50.0647	24.8981	40.6049	67.8411	22.416	28.9272	69.1884	19.2263	29.3499	25.3475	42.4584	67.9767	16.623	26.1344	32.0267	31.104	45.2257	30.4319	24.1759	38.7077	40.8406	25.5185	33.9279	44.9108	25.4577	24.0603	19.11	34.3326	10.1182	23.2456	32.5469	32.0461	36.8062	31.7137
Zm00001d002336	0	0	0	0	0	0	0	0	0	0	0	0	0	0	0	0	0	0	0	0	0	0	0	0	0	0	0	0	0	0	0	0	0	0	0	0	0	0	0	0	0	0	0	0	0	0	0	0	0
Zm00001d002338	4.03322	31.524	93.1981	3.18406	18.4103	27.3604	46.2437	29.973	30.1371	3.82156	24.7637	31.3884	4.06935	15.4717	3.81106	26.4119	16.3549	23.3452	5.22526	22.544	22.1649	6.65054	21.1889	20.5538	5.25253	13.83	6.76739	16.7223	16.7457	50.5669	11.3802	11.7551	65.9518	5.1482	24.4049	17.0533	87.1007	118.232	78.4712	3.7276	3.1761	3.99638	63.0327	28.1291	172.501	75.782	127.095	142.454	65.5905
Zm00001d002339	93.9086	170.542	387.533	111.737	179.839	933.278	595.97	907.653	767.826	459.994	395.298	480.076	119.484	191.716	702.142	444.106	190.31	416.137	541.108	209.986	254.423	431.671	156.237	214.804	93.5092	165.655	442.65	138.515	201.389	374.023	75.433	180.324	311.778	119.55	588.757	183.709	253.933	424.948	464.876	104.086	100.58	53.0129	434.876	56.2479	130.847	299.809	282.893	424.297	254.779
Zm00001d002340	11.6828	17.7346	33.9997	9.06452	23.9108	58.4763	44.8656	62.8769	53.6324	31.8725	34.8304	47.6116	9.64101	21.082	30.2956	45.7121	29.1613	40.4053	29.0254	26.6057	28.3852	25.5483	21.7365	24.9652	10.7655	19.6615	22.414	19.5871	23.2224	30.451	14.8834	21.175	30.3972	11.3436	23.3451	18.6778	27.7091	18.6036	37.9599	12.9952	10.4156	10.6367	21.7473	12.4141	12.4964	20.1091	19.2969	21.4632	17.0588
Zm00001d002341	56.3849	8.66867	3.79385	59.807	9.4368	0.46839	2.40938	0.645409	2.04638	0.609168	0.996354	1.5419	49.8177	10.1138	0.657643	1.00036	7.47176	1.33716	0.776394	0.490825	1.06031	0.67445	0.330757	1.02524	50.5521	13.3432	0.577233	0.413083	1.02392	3.16975	38.8884	9.46584	2.95083	42.0147	1.76274	11.4426	3.0934	1.56913	2.52543	30.8399	28.0931	26.9743	3.04317	6.20124	2.31443	2.85131	2.83118	2.41453	3.73532
Zm00001d002342	0.276855	3.70526	16.671	0.286911	10.889	9.07909	8.85205	7.56214	7.90032	5.06735	22.204	8.74269	0.479697	2.44831	1.82748	3.08654	22.2286	9.78355	1.19191	3.13678	3.82538	1.54457	2.5262	4.83933	0.407685	3.05518	1.29498	2.43382	3.84783	29.2266	1.27557	2.4848	22.2862	0.452906	6.89579	1.08503	18.0581	32.6915	10.2857	2.67756	2.2816	0.177033	17.1817	37.8153	28.5356	25.9649	35.0089	46.6833	31.588
Zm00001d002343	0.31943	0.767687	0.233661	0.293724	0.325535	0.157088	0.323341	0.0239759	0.206654	0.0421047	0.017516	0.278001	0.110142	0.326012	0.0684564	0.131085	0.204238	0.198738	0.10026	0.0095947	0.04328	0.150904	0.0167471	0.105444	0.254991	0.690436	0.222017	0.0291327	0.0789589	0.551315	0.277953	0.450178	0.318687	0.349917	0.899195	1.58427	0.473008	2.95674	0.320549	0.248442	0.118975	0.446652	0.6963	33.7309	0.142026	5.15841	1.40683	1.41046	3.34288
Zm00001d002344	37.5938	40.3008	43.2997	36.3372	45.9305	25.3259	35.2547	26.9447	36.6335	17.4625	16.4722	24.8611	29.371	42.8516	23.6432	22.5804	59.7779	20.7203	23.3263	12.5151	18.7283	22.3184	11.9222	16.6749	39.8755	44.0917	18.9012	8.78116	12.246	43.4178	33.1003	38.4823	40.0287	35.0433	31.9281	41.365	44.8527	31.451	41.0086	30.4775	27.3149	17.6598	32.8314	12.5996	23.1682	37.9159	35.274	37.0729	34.9434
Zm00001d002345	2.96624	4.70984	7.01026	2.73906	7.21245	6.76002	7.32463	6.22608	6.22055	11.3971	4.05208	5.194	2.29247	6.43212	8.97286	3.75337	6.14189	3.58061	10.2894	1.35814	2.49875	8.03024	1.2961	2.25427	2.89608	8.31649	6.44523	0.721073	1.73057	6.18722	2.71961	8.67319	6.40464	2.50595	5.51038	5.7808	4.61949	3.14537	5.73959	3.43014	3.20079	1.96126	3.29997	1.69426	2.2633	3.19594	2.70179	3.14818	2.69681
Zm00001d002346	0.730468	3.10918	24.3281	0.349764	3.24259	1.89428	12.0132	0.847977	8.50191	350.993	1.33256	6.91713	0.169276	0.966964	217.076	5.07246	10.992	6.35756	232.909	0.534836	9.81513	206.427	0.591926	11.5915	1.50314	1.20347	204.799	0.451326	12.8795	66.8517	0.209788	1.21118	63.609	0.228082	51.7536	1.98636	50.6187	0.93949	26.1863	0.209129	0.266773	0.301746	1.66862	10.1788	0.294375	0.0239306	0.178469	0.726629	0.163551
Zm00001d002347	8.35459	604.006	5.50293	5.57181	69.5286	0.866863	3.4089	0.765613	2.29519	1.18941	5.81029	12.2225	0.76003	32.3817	0.302044	6.43265	34.1769	39.3805	0.769811	0.831502	17.1682	1.25677	1.72396	28.5775	0.73488	10.4808	1.28081	1.48693	46.7325	9.97251	1.06574	30.4568	4.12052	4.73883	3.45625	53.1499	1.39265	0.303619	1.43206	125.14	200.719	116.721	40.7058	100.899	1.00542	27.1491	22.4638	32.7446	26.0956
Zm00001d002348	0	0.0426731	0.165979	0	0	0.0106853	0	0	0	0.0480147	0	0.0784433	0	0	0	0.0250699	0	0	0	0	0	0	0	0.0899684	0	0	0.0352983	0	0.0447116	2.00711	0.0543735	0.055698	0.674463	0	1.56531	0.173704	0.267601	4.69106	0.206935	0	0.0395879	0	1.91718	4.00278	0.8034	2.6067	4.05534	4.49739	3.58475
Zm00001d002349	2.09886	11.965	16.5248	2.0383	16.5848	1.74246	9.51367	0.899424	6.8265	8.11447	0.223142	4.50134	2.75235	13.825	17.4067	2.41011	19.109	3.21125	22.7733	0.285078	3.56407	20.4974	0.21247	3.42745	2.97581	15.9086	12.7805	0.140336	2.39606	28.7726	4.24669	12.4856	26.7638	2.27603	6.58896	11.6052	27.0386	1.57514	16.2669	1.69558	1.40146	1.83118	4.66614	3.61948	0.485387	4.21897	4.9323	4.06998	2.62497
Zm00001d002350	29.1214	0.105569	0.00566157	27.2579	0.071347	0.0147629	0.0174293	0	0.0527508	0	0	0	9.97682	0	0	0	0.110907	0	0	0	0	0.0121538	0	0	14.02	0	0	0	0	0.0245388	3.87429	0	0.0059422	4.25547	0.270829	8.9817	0.005753	0.113603	0.00608075	6.70052	8.14372	27.5826	0	9.73251	0.105999	0	0.0053532	0.00517593	0.0667973
Zm00001d002351	18.8725	0.0861935	0.0196666	6.05095	0.0364255	0.0174069	0.0288685	0.00612563	0.0593773	0.0476451	0	0.0147173	9.37947	0	0.0113986	0.0101233	0.0304293	0	0.00744527	0	0.0076568	0	0	0.0133514	3.87483	0	0	0	0.00632843	0.0702491	3.98543	0	0	27.0006	0.04028	0.724337	0	0	0.00814985	94.0867	80.2365	81.1378	0	49.5698	0.155353	3.01425	0.333551	0.453374	1.40834
Zm00001d002352	6.21359	9.42971	19.979	8.12431	13.9057	21.0535	16.6885	16.4205	18.7628	40.9672	14.5513	12.2347	8.47873	9.54791	47.3102	13.0212	20.6875	13.8771	35.8173	7.65589	9.62719	33.7986	5.77381	8.49332	7.95622	12.0174	28.5638	5.1506	6.82452	26.1108	8.62083	13.5794	20.297	6.93012	21.8115	9.81879	17.1898	11.859	18.3669	12.2423	13.5913	8.52115	14.5341	12.3606	7.02095	12.676	12.8485	14.3463	11.845
Zm00001d002353	6.46159	6.56269	46.7424	4.7649	8.87227	1.3501	12.9043	0.303149	4.15271	22.653	1.11325	5.56627	7.26468	1.13966	6.83839	0.867858	20.254	5.1912	3.70573	0	0.854854	4.84666	0.0209975	1.46951	9.86408	1.83133	11.4577	0.0268184	1.65317	71.5745	9.95115	3.61964	64.938	7.36353	68.7405	4.3815	37.5235	0.304099	20.2522	75.4139	81.4284	82.1073	1.08853	616.814	3.52907	1.79875	10.4208	7.94981	4.48209
Zm00001d002356	7.10004	9.87627	6.95672	9.47514	8.93164	8.61463	7.65499	9.26074	8.15612	11.0173	4.95176	5.17614	7.36909	5.12939	15.3283	4.17542	10.0807	4.56394	10.5463	1.72907	2.52442	8.67946	0.927519	2.06405	8.97486	8.37656	7.76543	1.3287	2.20803	10.1248	6.26859	6.54437	7.64084	6.66979	12.1489	5.27696	8.16935	12.4155	7.16512	7.29327	7.5157	4.41656	8.60168	4.68003	4.86168	7.83159	6.6067	9.23251	6.96395
Zm00001d002357	3.92523	0.94709	0.557095	3.52486	1.6238	2.31423	1.66321	3.6835	2.94155	16.5245	5.35577	6.2402	4.31559	1.63698	15.78	5.82681	0.876686	4.79263	31.6454	7.49043	6.32615	36.7541	5.2598	6.64236	3.33096	1.6581	50.8885	4.87228	7.83098	1.1343	5.09253	1.44969	1.17257	2.84605	3.91016	1.68289	0.628988	5.23264	1.48753	3.09539	2.53998	3.53465	32.021	5.97561	4.09736	10.4346	5.45727	3.63637	8.1651
Zm00001d002358	67.6355	41.5077	35.1157	137.383	27.0674	38.2186	38.7551	36.4753	34.3664	71.2028	26.6353	26.4285	128.192	24.9589	91.9965	28.5541	28.8044	28.6536	78.6477	16.9216	19.1203	94.517	13.4969	18.9814	95.6302	25.6802	52.3645	11.8092	15.728	44.1624	71.7069	30.7619	40.775	67.3473	53.479	49.1544	60.7852	21.0065	40.2667	50.8735	42.2961	56.1748	39.2514	148.183	16.6527	21.0064	23.7807	25.8778	31.1495
Zm00001d002359	4.97617	12.391	19.2238	8.40586	17.0029	18.4938	20.9069	21.0928	21.2932	6.66789	11.2949	19.241	8.41888	15.3494	11.2768	22.1795	18.8477	19.8911	14.2084	14.9441	17.3762	15.9487	16.7438	19.2082	7.80633	20.0577	15.8316	13.4669	16.5214	15.7547	10.5623	17.9631	17.2873	5.91395	12.3899	14.4244	23.6686	13.3369	21.5962	5.57188	5.18236	3.25935	15.0223	5.20989	7.45442	13.1859	12.3602	10.7308	12.8102
Zm00001d002360	0	0.332585	0.107077	0	0.402589	0.80325	0.0769987	1.23219	1.4918	68.6999	5.08457	3.45501	0	0	29.8683	1.69124	2.26281	4.70381	22.2905	0.272373	2.57664	38.0966	0.425603	3.97978	0.361067	0	116.593	0.993563	7.46812	0.0517013	0.0619355	0	0	0.335156	0.0297327	0	0	0.123363	0.168179	0	0.0389408	0	2.04122	0.0136767	0.046579	0.0191259	4.8562	0.628067	11.7303
Zm00001d002361	0	0	0	0	0	0	0	0	0	0	0	0	0	0	0	0	0	0	0	0	0	0	0	0	0	0	0	0	0	0	0	0	0	0	0	0	0	0	0	0	0	0	0	0	0	0	0	0	0
Zm00001d002362	7.0145	1.31007	0.484301	9.65604	1.26452	0.878995	0.705299	1.27706	1.24781	0.972452	1.10827	1.55944	7.22485	1.88208	1.17498	1.82918	0.470949	1.54514	1.48887	0.837483	1.1865	1.56033	0.699024	0.965781	6.30984	1.9329	1.80934	0.519851	0.913891	0.697643	5.46054	2.02545	0.712511	5.45198	1.79446	2.17545	0.441664	0.277712	0.750919	4.55128	4.82531	3.44569	1.08115	3.19242	0.455113	0.788071	0.633355	0.488512	0.62821
Zm00001d002364	12.8597	53.5149	1.80494	1.60702	47.6234	0.610716	1.98979	0	0.744154	8.0546	5.93038	3.13468	4.11941	4.49746	40.9699	1.18422	56.9417	12.7238	0	0.33583	0.70133	1.37533	0.651177	1.01879	32.953	53.9361	7.46917	1.00169	1.37631	1.41293	28.9494	42.337	1.35886	31.5973	9.27327	19.6408	2.30559	26.8659	0.247838	35.6737	82.7524	29.1607	2.3172	317.16	6.13901	1.83926	4.58161	5.08392	8.60306
Zm00001d002365	0.0891115	0	0.045177	0.156155	0	0	0.0254433	0	0	0.19081	0	0.0795059	0	0	0.147183	0.032187	0.546213	0	0.0411523	0	0.0662395	0.0836183	0	0.0344928	0.833729	0	0.143166	0	0.0304998	0	0.177751	0	0.0094614	0	0.133474	0	0	0.0520957	0.0425915	0.0629327	0.516324	0	0.493649	0.206213	0.105201	0	0.0150438	0.0201292	0.00983623
Zm00001d002366	41.79	60.0547	58.6898	39.7191	63.8851	28.3926	45.4996	23.931	34.864	30.7191	12.4526	27.1781	42.633	58.9573	47.1391	24.9338	58.9319	23.8098	50.3775	14.8465	22.0938	44.0901	13.8607	21.7701	46.7304	65.1399	35.0748	11.512	18.6266	54.715	49.7966	71.9645	53.2539	41.5856	60.0561	72.5071	63.2872	60.6562	50.7465	35.9804	37.1117	26.8343	55.8084	21.1165	51.5968	68.8617	60.67	64.6642	62.6764
Zm00001d002367	0	0	0	0.0141858	0	0	0	0	0	0	0	0	0.0325456	0	0	0.0122686	0	0	0	0	0	0	0	0	0	0	0.0126361	0	0	0	0	0	0	0.0195157	0	0	0	0	0.0205936	0	0	0	0	0.0201218	0	0	0.00661242	0.009426	0
Zm00001d002369	9.72315	18.5196	7.23698	4.29591	13.3837	4.83687	7.7579	5.08043	6.77932	0.46264	2.25948	5.79306	3.88455	13.4002	0.783592	5.16113	11.0235	4.19142	0.886192	2.18003	4.07156	1.07227	3.29373	3.93967	4.68676	11.3938	0.864986	3.38748	4.83219	4.70929	5.07897	13.8772	4.50963	5.99866	3.58827	14.4179	5.20229	6.8638	5.7963	5.37831	5.58584	1.10668	7.00924	3.93138	11.2031	11.1464	8.38049	7.17091	10.8465
Zm00001d002370	0	0.029667	0.0373373	0	0	0.0558562	0	0.0639263	0	0	0.535727	0.0471153	0	0.189186	0	0.0280079	0	0.480656	0	0.0916545	0.0274956	0	0.0941768	0.058765	0	0	0	0.074557	0.0709758	0.094145	0	0	0	0	0	0	0	1.32379	0	0	0.207084	0	0.295674	0.0163693	2.95715	5.75166	25.9022	3.92966	19.7242
Zm00001d002371	46.6373	26.3707	35.9552	49.6576	32.4248	28.0579	32.0481	34.4433	39.8138	18.524	19.0721	31.1075	47.4132	28.3169	22.8622	24.8986	33.488	22.59	25.5628	12.548	15.9618	23.7031	11.2312	15.7468	42.386	34.4993	20.7958	11.3077	15.8586	37.6023	46.5799	32.2836	36.6668	37.0607	21.4272	25.2829	32.9877	22.6656	32.7674	23.2942	20.7391	12.3359	25.477	17.9537	28.4564	29.6044	26.0552	23.2424	28.3472
Zm00001d002372	1.57187	5.59951	2.93586	3.48669	5.24865	5.01106	3.92271	4.82978	4.7164	1.0568	1.49427	4.24363	2.81752	4.48604	1.42341	2.84536	2.58571	2.65586	1.7294	1.39824	1.88214	1.35616	1.06627	1.51327	2.41819	3.39852	1.29253	0.552784	1.04524	3.45539	2.98161	2.31962	2.95167	1.0039	0.442282	4.52366	2.62293	0.361401	2.9617	0.491383	0.379829	0.495081	2.13909	1.09964	0.0425415	1.44223	0.831808	0.921529	1.03656
Zm00001d002373	13.0371	24.5148	36.5144	15.8141	29.0148	41.3249	37.6613	45.1446	41.3095	26.1233	20.0165	35.1636	18.9086	28.9062	41.1636	34.6797	26.5458	29.9645	56.0261	17.0628	21.5204	57.0474	17.2156	26.0912	11.3896	30.6605	49.1484	13.4796	21.344	39.2021	15.3072	31.5065	38.0811	15.2292	36.6545	27.5544	34.576	23.6896	38.5496	10.8286	8.61852	4.79091	27.1008	8.77853	9.18295	20.4641	20.7231	19.6025	18.0966
Zm00001d002374	0.686562	1.1422	0.464943	0.339516	0.622798	0.571405	0.821724	0.073766	0.547587	4.11672	2.62564	1.24081	1.54782	0.855635	2.59196	0	0.218585	0.834014	3.37105	0.300691	0.094424	4.21587	0.0713747	0.507748	1.30015	0	2.36588	0.0712283	0.103869	1.67311	1.62854	1.11308	0.359178	1.52016	0.176969	1.37062	0.348602	2.35045	0.482533	5.8228	6.22846	0.440788	3.88687	0.0609983	0.531652	6.87506	3.75086	3.65504	5.0975
Zm00001d002375	0	0	0.088513	0	0	0	0	0	0.0849083	0	0	0	0	0	0	0	0	0	0	0	0	0	0	0	0	0	0	0	0	0.122185	0.122599	0	0.0539487	0	0	0	0.150008	0	0.0448983	0	0	0.0297499	0	0	0	0.05103	0	0.04785	0
Zm00001d002377	3.49668	21.3131	22.3021	5.95148	14.6035	30.4746	25.9797	26.5149	25.8659	38.4855	19.9212	25.0913	7.05484	15.1439	44.5673	26.4459	15.6818	24.0987	52.3739	14.5832	20.3404	67.1093	13.5136	21.5818	4.53259	15.1778	66.9161	14.1196	21.4927	25.1568	6.56362	15.7296	26.477	4.83633	26.9257	18.1574	25.4859	26.5317	24.855	8.19493	8.28529	9.17571	35.3839	7.53579	10.6087	16.2933	16.3997	18.5321	18.5132
Zm00001d002378	0	14.1204	0.0341877	0	3.53648	0	0	0	0	0	0	0	0.054336	4.83101	0	0	0.81919	0	0	0	0	0	0	0	0.0470793	8.90113	0	0	0	0	0.176031	17.319	0	0.224425	0.253067	6.40779	0	3.77158	0	0.0310361	0.0306652	0	0.0335923	0.0156602	0.322689	0.915393	0.852525	0.150688	0.658397
Zm00001d002379	0	0	0	0	0	0	0	0	0	0	0	0	0	0	0	0	0	0	0	0	0	0	0	0	0	0	0	0	0	0	0	0	0	0	0	0	0	0	0	0	0	0	0	0	0	0	0	0	0
Zm00001d002380	0	0.00933425	0.0194243	0.0054011	0	0.0359861	0.0726653	0.0112645	0.0280713	0.0197635	0.0702433	0.042895	0.024882	0	0.0684299	0.18738	0.029057	0.321567	0.0779121	0.229134	0.13347	0	0.195417	0.136911	0	0	0.0109307	0.135764	0.150446	0.0299304	0.0219121	0.0277626	0.0264389	0.0145244	0.0490835	0.0054746	0.0783504	0	0.0829463	0.0136159	0.0218816	0.0127913	0	0	0.00614153	0.0046534	0.0150317	0.024198	0.012002
Zm00001d002381	0	0	0	0	0	0	0	0	0	0	0	0.040619	0	0	0	0	0	0	0	0.024756	0	0	0	0	0	0	0	0	0	0.0306261	0	0	0	0	0.0113639	0.0579355	0	0	0	0.0091714	0	0	0	0	0	0	0	0	0
Zm00001d002382	2.40022	3.73425	7.33394	3.14966	6.1091	4.95566	6.02417	3.99871	4.8976	1.76436	1.87437	4.53001	3.57621	4.91725	3.82833	3.85406	8.51408	3.28992	3.64507	2.27244	3.1279	3.84201	1.98964	2.84652	2.90837	5.20956	3.32368	1.89663	2.28535	5.46367	7.01638	8.53131	5.61258	3.61996	4.99788	4.35261	5.6154	6.06529	5.71906	6.64133	6.189	2.30597	4.84169	4.46841	6.98707	6.56159	4.949	4.7016	6.00444
Zm00001d002383	0	0.0741335	0.295028	0.0916395	0	0.0729457	0.29698	0	0.190635	0.0969403	0.293439	0.133935	0	0.153532	0.12272	0.0448937	0.66723	0.0870633	0	0	0.057011	0	0.0611823	0.185799	0.37769	0	0.127074	0	0.0936767	0	0.095957	0.974576	0.354924	0	0.647825	0.728326	0.0854723	0.447679	0.277741	0.263267	0.315743	0.35589	0.326413	0.407507	0.0746707	0.065033	0.182679	0.0716243	0.293278
Zm00001d002384	169.772	33.2745	12.2064	134.686	29.8751	11.1618	11.9453	9.86672	11.8316	15.1339	9.70757	8.07291	165.916	32.4791	11.8252	5.63361	12.7541	5.81643	13.8041	2.48322	3.59917	12.4377	2.20062	3.77213	100.288	33.5994	13.7568	1.49633	3.19219	18.2176	121.561	28.8178	17.3269	151.545	11.7651	37.3068	16.134	4.92885	11.9457	90.6671	79.7024	135.487	21.0035	45.8674	4.41355	8.65635	12.8011	9.36902	10.8881
Zm00001d002385	3.81787	1.9744	3.84046	8.404	3.50318	1.8068	2.81172	1.28399	2.50651	4.70982	0.479501	1.56944	7.75701	3.07688	7.65912	1.37989	3.2348	1.24126	9.74779	0.311049	1.15783	8.74826	0.300775	1.3508	6.21991	4.80513	10.263	0.281396	1.4566	5.24131	5.9675	4.46059	5.84971	3.26464	4.89539	2.64014	5.65303	0.987492	4.08213	6.33952	6.48402	4.47739	3.30376	6.04967	0.543625	1.60944	1.24732	1.30289	1.77711
Zm00001d002386	26.8409	32.5523	48.7056	30.2488	37.2877	35.8248	45.5039	45.5677	55.9953	29.1658	28.377	40.3119	29.7851	34.749	26.6975	45.3474	48.1405	33.5559	29.0355	23.497	34.0485	29.4573	20.4975	23.1172	29.9886	33.1191	29.4571	16.5497	21.3098	32.7291	30.8084	32.6418	39.1058	27.195	29.9008	32.1792	39.3153	30.0392	55.771	20.2188	19.8355	10.6171	35.5666	9.26567	26.5	29.1752	32.3361	36.8882	30.2592
Zm00001d002387	8.29548	9.11368	12.7253	9.27908	11.6133	13.7287	14.5469	13.1749	15.0193	22.2057	12.5608	11.2996	6.26963	9.19951	16.749	8.71642	15.5252	12.2375	14.5781	6.41136	7.92579	17.4819	5.38051	8.50522	10.8227	9.29801	17.9631	4.36448	7.95336	13.3544	9.60528	11.8129	9.06055	7.9558	8.26299	9.0573	14.5042	7.45893	11.0973	10.1987	9.95838	9.76598	9.63772	5.38394	4.14859	9.33633	10.7745	9.395	13.6176
Zm00001d002388	22.2247	29.9505	31.4399	27.4013	37.864	21.9919	31.3124	29.3609	31.6914	9.7086	19.1998	26.4935	34.1148	36.2965	11.9732	21.42	32.0317	18.5799	11.6236	10.1738	12.8235	14.0428	9.84135	12.9587	28.5055	40.4081	14.6679	8.48809	12.0464	25.8956	30.0307	40.9153	31.5367	28.6147	23.7446	34.1845	31.1394	23.0205	32.2331	21.6419	23.8499	8.78456	39.9183	11.5567	14.4598	34.8097	29.894	26.4948	32.4618
Zm00001d002390	4.66338	6.25786	5.67723	5.01699	9.12042	7.00404	6.93533	6.31215	6.63466	5.22283	2.79362	6.68511	7.00922	9.86677	7.13029	5.60189	4.75234	4.58993	9.51617	3.30808	4.10692	9.66992	3.06828	4.63663	3.75075	10.7016	9.59033	2.38045	4.02918	7.07549	5.6057	9.18538	7.07897	6.2523	4.14658	8.29246	5.6524	4.55615	6.22572	4.44514	3.97473	3.82894	5.68475	2.91497	5.07997	8.25983	5.10269	4.11409	5.48442
Zm00001d002391	5.33174	15.3897	36.6087	4.37765	21.0308	22.8205	24.3688	16.3618	19.8973	15.1288	6.72113	15.4934	3.51993	16.7455	21.4786	13.1623	18.9336	12.5081	22.4023	7.15584	9.94953	23.6756	7.3259	10.4533	3.32403	20.6865	22.6256	5.93373	9.00825	35.8123	3.08157	19.2964	40.2232	4.37507	24.1858	17.6122	40.4325	23.2632	36.9052	4.13887	3.23306	4.66095	17.0732	18.6097	10.2189	16.1849	16.2125	15.8135	13.3155
Zm00001d002392	0	0	0	0	0	0	0	0	0	0	0.0149416	0	0	0	0	0.0312231	0	0.0116977	0	0.0390273	0.0176311	0	0.00966167	0	0	0	0	0.0250065	0	0	0	0	0.00582853	0	0	0	0	0	0	0	0	0	0	0.011636	0	0	0	0	0
Zm00001d002393	0	0	0	0	0	0	0	0	0	0	0	0	0	0	0	0	0	0	0	0	0	0	0	0	0	0	0	0	0	0	0	0	0	0	0	0	0	0	0	58.4757	77.8293	1.1003	0	0.84571	0.4357	0.407663	0	0	0.377397
Zm00001d002394	0	0	0.56445	0	0	0.589653	0.670047	0	0	18.3067	1.40319	0	0	0	19.8285	0	0.68452	0.651113	1.01794	0	0.460387	1.20382	0.48922	0.38594	0	0	2.463	0	0	0.767447	0	0	0.964227	0	0	0	0.77217	5.66246	0	27.1194	46.8812	0	0.36896	2.9251	0.86853	0.449127	1.16328	2.55188	2.47274
Zm00001d002395	58.0354	84.7258	202.894	88.3898	116.636	512.538	330.982	466.619	395.405	284.719	171.83	242.638	80.6068	119.924	357.001	240.412	128.377	201.534	329.668	111.127	142.805	297.578	76.7486	117.052	71.7382	108.645	301.111	66.4264	103.835	213.087	54.3372	115.661	179.157	71.8863	350.806	93.5218	131.137	221.39	239.352	70.1068	66.5965	30.9491	224.868	50.8668	67.336	142.728	143.971	205.824	128.116
Zm00001d002396	1.81553	11.3474	14.0162	9.38847	18.4345	4.53886	12.0241	1.36617	5.50498	8.07388	0.433878	5.01651	6.73874	17.2477	13.2499	2.59922	10.864	2.40123	15.5829	0.993332	3.11678	17.1061	0.681813	3.15093	7.09573	15.4655	8.76427	0.770975	2.96655	19.6301	4.35837	11.1485	18.8407	1.91787	8.06636	13.4975	19.8555	11.871	10.3993	8.54148	6.10363	13.2525	26.9634	26.1463	3.6212	6.99105	9.29733	9.06108	7.87551
Zm00001d002397	0	0	0	0	0	0	0	0	0	0	0	0	0	0	0	0	0	0	0	0	0	0	0	0	0	0	0	0	0	0	0	0	0	0	0	0	0	0	0	0	0	0	0	0	0	0	0	0	0
Zm00001d002398	0	0	0	0	0	0	0	0	0	0	0	0	0	0	0	0	0	0	0	0	0	0	0	0	0	0	0	0	0	0	0	0	0	0	0	0	0	0	0	0	0	0	0	0	0	0	0	0	0
Zm00001d002399	0.140723	0.0888765	0	0.0134901	0.0663505	0	0	0	0	0	0	0	0.170443	0	0	0	0	0	0	0	0	0	0	0	0	0	0	0	0	0	0.0543305	0	0	0	0	0.113208	0	0	0	0.0536464	0.0107869	0.0640475	0	0	0	0.0665055	0	0	0.0500173
Zm00001d002400	0	0	0	0	0	0	0	0	0	0	0	0	0	0	0	0	0	0	0	0	0	0	0	0	0	0	0	0	0	0	0	0	0	0	0	0	0	0	0	0	0	0	0	0	0	0	0	0	0
Zm00001d002401	0	0	0	0	0	0	0	0	0	0	0	0	0	0	0	0	0	0	0	0	0	0	0	0	0	0	0	0	0	0	0	0	0	0	0	0	0	0	0	0	0	0	0	0	0	0	0	0	0
Zm00001d002402	36.1596	8.82876	1.70718	40.5318	5.75558	0.0464439	1.4192	0.142133	0.906798	0.816733	0.0582098	0.569562	33.6807	5.27165	1.27295	0.136403	2.85357	0.346126	0.456386	0	0.22599	0.288486	0	0.299845	34.079	6.85649	0.150305	0	0.299669	0.294846	26.3795	8.78116	0.236385	25.5647	0.0650551	7.7596	0.242758	0.107623	0.642495	8.36053	5.96004	13.9504	2.31972	5.06177	1.63196	15.3387	5.10191	2.71467	12.6322
Zm00001d002403	4.96965	3.23205	5.44937	9.41857	3.04925	7.70021	7.14477	6.11713	5.21096	13.4442	5.96106	4.23487	8.04057	2.99919	14.8901	2.79083	4.31034	4.55692	7.15792	0.805388	1.53441	5.88134	1.02178	1.75979	8.33614	3.12872	5.12948	0.618403	1.85266	5.37447	6.44618	4.78242	4.79066	4.136	6.86557	2.23133	5.77126	4.0894	5.61087	16.5573	13.4701	9.11528	3.43071	8.97157	0.952057	2.90154	4.843	5.61878	5.49301
Zm00001d002405	15.6213	51.5577	5.85423	22.4675	34.9969	1.96674	3.45055	1.19438	2.84302	2.25009	3.47312	4.11648	15.1245	14.4164	2.63872	1.12723	10.4106	4.22783	1.45744	0.417944	1.82676	1.42028	0.752513	1.92009	35.8535	37.3757	1.58134	0.948627	2.47899	7.54124	24.0073	27.1377	3.94645	18.1	8.48026	16.7675	5.56312	14.8743	3.83175	53.6255	75.2415	26.72	6.92821	29.0465	12.921	25.9102	19.7863	15.433	33.6306
Zm00001d002406	1.39202	8.2958	0.665158	1.86139	6.89241	0	0.0972817	0	0.0229381	0.0398983	0	0.083122	1.2918	5.52299	0.016522	0	0.295346	0.0615824	0.153026	0	0.0213093	0.0245967	0	0.0381963	3.85582	7.92577	0.0763482	0.0240249	0.0233633	0.382187	2.30231	4.66885	0.387283	1.654	1.22888	4.2514	0.465876	3.28974	0.346123	2.72351	4.13685	2.73096	3.5738	10.9254	9.32458	3.90879	7.5492	5.74204	6.76236
Zm00001d002407	0.091851	8.05653	0.61099	0.0968748	0.617099	0.0289529	0.491472	0	0.253757	1.02351	0	0.335578	0.0552905	0.723495	2.76307	0.100077	0.912068	0.118444	2.79971	0.00797133	0.256418	1.99124	0.00987713	0.244552	0.167755	0.572974	1.79931	0.0234359	0.220508	1.01577	0.211335	0.892024	1.20934	0.212391	0.790149	5.40932	1.67196	0.964628	0.832337	0.288606	0.262767	0.332167	1.32798	0	1.21142	1.63752	1.95055	1.11315	1.11109
Zm00001d002408	0	0.0125672	0	0.0152865	0	0.00978577	0.0257984	0.0265984	0.0329606	0.119513	0.117425	0	0.068346	0	0.0655909	0.0431603	0	0	0.0773607	0	0	0	0.0185925	0	0.057688	0	0.051321	0.024204	0	0	0.0314248	0	0.009765	0	0.0330855	0	0.0428017	0.0318426	0.0199488	0.0242827	0.00742025	0.0246234	0.038669	0.0816529	0	0	0	0.0122635	0.0294526
Zm00001d002409	0	0.094033	0	0	0	0	0.0580387	0	0	0	0	0	0	0	0	0	0	0	0	0	0	0	0	0	0	0	0	0	0	0	0	0	0	0	0.28626	0	0	7.21324	0.0470983	0	0	0	3.08468	0	6.4741	4.98187	6.89332	9.37821	5.35157
Zm00001d002410	2.39398	13.2215	10.939	3.19049	91.3263	4.86366	7.14935	1.0367	10.3675	72.2682	6.6807	16.3364	0.766161	1.14474	52.0009	9.68591	319.975	13.7841	0.47046	0.907784	6.66256	0	0.697248	2.65579	0.700034	0.699545	0.633317	0.929875	1.526	29.4089	1.94375	6.42406	19.3544	2.89585	59.2704	0.626405	29.0381	55.0048	8.68218	2.13384	5.25544	1.04152	118.28	377.982	55.0961	10.4115	17.5895	26.0802	15.0263
Zm00001d002411	1.55111	2.28963	1.83497	0.225181	0.786205	2.20394	3.07676	1.00024	1.45097	2.25538	0.790325	0.793567	0.616077	2.16111	4.71269	0.77807	0.217189	0.867734	5.46062	0.645852	0.356753	7.50332	0.784269	1.29871	0.396771	1.66059	5.81781	0.433871	0.582182	2.55373	0.072352	0.791864	2.94234	0.498288	2.67038	3.87616	5.58247	2.89566	2.0378	0.300659	0.102271	0.264885	1.30553	0.401971	1.3321	0.984564	1.70733	1.09729	2.04875
Zm00001d002412	0	0.0364399	0.144348	0	0.315441	0.0750884	0.29493	0	0.0499983	2.03715	0	0	0	0.111696	1.88078	0.063771	1.69597	0.185605	2.89247	0.03735	0.253122	4.12908	0.021996	0.290132	0.099855	0	5.42482	0	0.241458	0.241139	0	0	0.210677	0	0.236903	0.654214	0.621075	2.42606	0.210247	0.0847287	0.163592	0.0365413	4.5183	0.0840497	0.590994	5.80728	4.46349	4.20771	4.86546
Zm00001d002413	0	0	0	0	0	0	0	0	0	0	0	0	0	0	0	0	0	0	0	0	0	0	0	0	0	0	0	0	0	0.0416274	0	0	0.0524371	0	0	0	0	0	0	0	0	0	0	0	0	0	0	0	0
Zm00001d002414	0	0	0	0	0	0	0	0	0	0	0	0	0	0	0	0	0	0	0	0	0	0	0	0	0	0	0	0	0	0	0	0	0	0	0	0	0	0	0	0	0	0.0209388	0	0.0255997	0	0	0	0	0
Zm00001d002415	3.47552	11.928	25.4924	13.8346	33.6555	0.244032	13.1131	0.251819	7.42659	0.27729	0.886492	4.67255	12.8467	40.0264	0.138751	1.5656	22.6619	2.52036	0.0605047	0.703329	1.91812	0.127317	0.493897	2.41832	14.8824	29.2589	0.433263	1.25626	1.7836	10.652	17.5612	25.0526	15.8461	5.26606	2.26809	14.6096	23.553	5.48919	23.6134	19.5817	28.2819	16.4674	6.21532	24.4581	3.60465	19.1381	13.9962	10.5926	23.3441
Zm00001d002416	220.246	18.415	0.939216	219.768	18.0469	1.28802	1.51371	1.5651	2.21678	0.342662	1.41712	2.44853	180.225	23.9286	0.0939802	2.1501	1.73355	1.72143	0.124548	1.98283	2.01561	0.209175	2.00692	1.88061	146.595	30.0365	0.193511	2.07729	2.08026	0.392456	137.214	32.3323	0.525208	208.261	1.20733	33.8578	0.554237	8.86462	1.11181	57.5698	62.0568	61.0466	2.52927	27.4667	14.4939	23.0984	11.5156	8.59757	21.7591
Zm00001d002418	15.1791	22.1025	29.5488	18.7016	24.2818	20.2857	25.9094	19.3122	23.2269	8.60262	9.93748	24.1347	20.0889	23.384	13.4066	19.6665	26.6832	16.2843	17.9183	12.5589	15.507	19.5552	13.5905	17.5089	15.2395	26.5671	17.2963	12.3677	16.5129	24.9999	27.7359	24.7207	28.6197	17.8427	19.7705	21.4561	25.4379	22.7672	26.6515	15.2698	16.1201	10.6485	24.466	16.4569	23.9906	25.455	22.5604	19.5533	19.9501
Zm00001d002419	4.15973	5.04117	7.98103	3.85214	11.2903	8.29754	7.9987	8.82965	9.17777	9.11182	4.75572	8.65482	5.05983	9.70064	10.4242	6.89224	8.2185	5.7048	10.5245	3.18416	4.40824	9.42175	2.78577	4.4288	5.02386	9.61814	8.81026	1.96475	3.60895	10.0713	5.17081	8.9309	11.4307	3.85752	7.32679	7.17195	6.66451	5.96795	8.24669	4.22898	4.06377	2.14334	9.16129	3.34496	3.56522	6.40319	5.38087	6.07666	5.66361
Zm00001d002420	0.838916	1.43102	2.22259	0.369802	2.6812	3.52204	2.86722	2.13046	2.23197	1.73151	1.08768	1.7361	0.665442	2.42787	3.3578	1.49301	2.14704	1.54869	1.89679	0.616108	0.970019	2.09078	0.473425	1.19232	0.719803	2.01218	2.66357	0.616861	0.928861	1.83742	1.01496	2.75378	1.77366	1.40918	3.21651	2.09233	2.53186	2.2742	1.94553	1.84941	1.91125	1.11583	3.16491	1.24769	1.84645	3.08832	2.5513	2.48594	2.45362
Zm00001d002421	3.87266	0.703577	0.979129	6.2323	1.80076	1.65805	1.60507	2.31039	2.29623	2.70151	1.41538	2.74201	3.9537	1.54615	2.36409	2.02041	1.2794	1.77619	2.68166	1.00444	1.38469	2.06684	0.760493	1.23531	4.66974	1.8841	2.76708	0.755815	1.12562	1.34814	2.7829	2.10162	1.82718	1.94327	1.46346	0.987644	0.728256	0.276288	1.41259	1.86717	1.41756	2.42759	0.561335	3.27942	0.276285	0.372054	0.455941	0.296626	0.431061
Zm00001d002422	0.0731505	4.83122	68.0365	0.125263	6.91029	4.95265	34.2431	3.31625	18.7586	13.1541	1.16993	11.8016	0	0.953133	21.6058	8.28102	31.7298	9.97151	25.1256	0.407783	6.98504	27.3279	0.319927	7.11374	0.0290161	0.615004	23.0356	0.203789	4.8477	148.33	0.0116098	0.110265	116.628	0.0204404	25.7246	0.646265	110.795	10.839	61.4372	0	0	0.00878787	30.2566	20.2755	6.88982	4.26009	6.57008	13.222	5.63201
Zm00001d002423	13.2261	11.5298	7.10793	6.50372	10.1626	14.8269	11.3303	16.5266	14.1959	11.0895	16.4027	17.2943	6.86112	7.75828	11.1488	18.332	6.83375	16.9856	14.0094	8.99795	8.76692	15.5889	6.794	8.22533	6.80654	12.8399	15.4651	4.48475	6.64378	15.0851	7.33599	8.07854	14.5737	9.92276	9.81728	13.6533	9.96305	5.06365	10.9279	3.52554	2.98511	5.94755	10.5716	26.264	1.93822	3.63043	4.82688	4.705	4.43503
Zm00001d002424	0.432331	1.18005	3.19018	0.612336	1.84039	2.79498	2.99302	2.63443	3.24645	2.78207	2.38316	2.49319	0.694086	1.0225	2.95009	2.27931	4.26889	1.95365	2.19566	1.1817	1.44717	1.85882	1.44064	1.54098	0.877375	1.8056	1.56173	1.03738	1.39436	2.72215	1.31018	1.6076	2.5018	0.844066	1.37712	1.25401	2.91964	1.08537	2.53278	0.890949	1.38574	0.581938	1.25751	0.711244	1.35403	1.11029	0.965156	0.875915	0.889123
Zm00001d002425	1.59373	3.24844	1.69213	2.09058	4.68497	1.63822	1.86059	1.32437	1.26957	1.36521	0.60185	1.68846	2.46272	5.55459	2.09468	0.742486	3.33786	1.05232	2.05444	0.341028	1.05718	2.96694	0.637824	1.00644	2.06069	5.18325	3.67376	0.401718	0.745176	2.81272	2.477	4.95706	2.92398	1.33147	1.74158	5.85353	2.95031	4.9353	2.36118	2.70994	3.05668	3.01722	3.63434	3.1295	5.91883	4.62474	5.56049	4.39884	3.69797
Zm00001d002426	162.23	54.151	10.6294	115.588	16.6249	6.0086	6.63378	5.96838	5.77812	10.1902	4.25918	4.86876	112.908	14.754	10.6787	3.93149	5.85603	3.4007	8.71061	1.74923	1.89635	7.56466	1.13725	1.643	77.9454	16.5901	5.24121	0.976565	1.683	12.9371	49.4641	10.2353	13.3346	155.403	17.3082	50.6458	14.1415	2.58734	11.3519	31.2372	23.6483	62.9104	22.7153	126.378	4.38264	2.54055	8.14946	5.17689	2.58394
Zm00001d002427	0	0	0.0195389	0	0	0.0826385	0.045016	0.0781523	0.0197986	0	0	0	0	0	0	0	0	0	0.0362693	0	0	0	0.0143591	0	0	0	0	0	0	0	0	0.0648615	0.00810877	0	0.008703	0	0.109769	0	0.07322	0	0.117482	0	0	0	0	0	0.0130644	0	0.025628
Zm00001d002428	98.7085	161.645	131.315	180.76	162.075	63.3893	119.454	61.5688	82.8326	32.0526	100.193	69.6981	214.498	195.322	22.7865	50.1674	161.422	53.6645	25.9427	28.2055	34.4773	36.0477	24.1981	37.0671	161.804	168.984	38.5354	23.9051	27.4958	61.3443	118.776	200.443	90.9865	108.114	24.332	172.85	141.475	54.0474	116.6	31.394	32.2309	30.8991	65.5007	21.3934	69.4548	59.3383	111.592	83.2145	63.0808
Zm00001d002429	8.59719	17.1531	20.0106	26.6914	16.4849	7.13273	12.2261	11.8823	17.801	499.746	26.853	23.2926	15.2906	15.5829	230.796	14.9211	29.4239	20.7745	170.738	17.9762	23.3881	129.435	16.1206	27.0416	11.6071	3.57338	143.678	29.8835	35.1981	22.663	5.48647	2.33576	23.8521	6.51838	49.3747	8.93669	19.9195	1.72997	15.1487	4.27682	5.89613	6.82079	1.15439	119.595	6.04818	1.83859	6.74708	3.09584	1.50794
Zm00001d002430	0.338313	2.38889	0.903177	0.0301643	1.79448	1.30606	1.6015	0.533675	1.50753	0.621288	1.53758	3.0095	0.41889	1.58963	0.974798	2.07859	1.13436	1.43912	0.545335	1.90298	1.99653	1.68157	2.20622	2.0391	0.821125	1.51988	1.13439	1.30145	2.0197	0.673216	0	1.48492	0.718272	0.56653	0.341142	2.89199	1.17197	0.234017	0.994649	0.301594	0.275147	0.0871943	0.471655	0.983917	0.0506147	0.210277	0.138223	0.10255	0.280985
Zm00001d002431	0	0.807823	0.23993	0.0415717	0.693264	0.230668	0.504174	0.158338	0.322174	0.103929	0.21951	0.186453	0	0.788764	0.226965	0.218879	0.660809	0.300189	0.246648	0.257037	0.252164	0.561666	0.49967	0.399054	0	0.418814	0.314191	0.0959285	0.13567	0.0694914	0.0432898	0.453224	0.179812	0.148264	0.0405552	1.13518	0.472021	0.0693117	0.367775	0.0938271	0.0450529	0.0248073	0.0655231	0.308766	0.0255536	0.0438146	0.0201352	0.0564138	0.0780534
Zm00001d002432	0.918193	0.287824	1.27633	1.4846	0.135904	0.510511	0.49329	0.294477	0.481147	1.41188	0.485333	0.457058	0.888139	0.111833	0.651806	0.262156	0.0815746	0.505183	0.759994	0.0958735	0.487803	0.582386	0.081735	0.611558	0.853967	0.0924605	0.520493	0.0844436	0.355933	2.83676	1.30163	0.0883113	1.69538	0.322298	1.30509	0.465164	0.809756	1.87659	0.460718	0.137149	0.150997	0	0.115011	1.46183	0.0849107	1.24037	1.3705	1.13626	1.13961
Zm00001d002433	15.1098	28.5737	33.669	22.0844	39.4058	33.01	33.177	36.9135	40.9598	39.6376	33.7608	35.6759	22.3954	36.6307	26.2736	27.6765	43.8105	25.4894	27.6519	17.8642	18.8006	26.8205	12.3805	17.7977	23.4355	38.3507	19.5766	9.39519	15.2512	30.5963	19.5341	36.5033	37.3639	18.1313	24.2607	29.307	31.132	29.5171	33.4059	15.9315	15.2928	6.70792	31.087	11.8691	27.263	28.2748	30.2261	32.6533	29.6334
Zm00001d002434	1.37487	3.22992	0.0219976	2.18181	1.21565	0	0.0085596	0	0.0640262	0	0	0.0700791	2.17827	0.51648	0.0110791	0	0.362862	0.0299501	0	0	0.0138101	0	0	0.0292037	5.07791	1.0441	0	0	0.0154489	0.00979477	9.9381	1.95673	0.0174427	2.45363	0.417301	1.1911	0.0266831	0.565098	0.0268507	8.44112	25.1824	0.333045	0.502908	0.0284818	2.11823	0.301387	1.0624	0.845547	2.292
Zm00001d002435	0	0	0.197672	0.263556	0	0	0.059865	0	0.0745882	0.090286	0	0.117109	0.130061	0	0.107824	0.0965448	0.166058	0.185747	0.272834	0	0.0460394	0.176518	0	0.0254986	1.20131	0.100593	0.748438	0	0.0678281	0	1.28658	0.114066	0	0.251163	1.69782	0	0.071985	29.2139	0.105967	5.37943	4.5244	0.0427354	1.20455	0.706183	12.1651	5.57307	4.03043	3.91498	6.69604
Zm00001d002436	14.6382	2.00382	2.50574	13.3474	1.12885	2.23785	1.5407	1.25849	1.18566	0.581299	0.369812	0.96821	7.83301	1.14887	0.447548	0.571377	0.923205	0.651552	0.36894	0.333643	0.79415	0.0470777	0.181872	0.31127	29.0872	2.13838	0.0399419	0.048925	0.250156	1.55557	22.4057	1.37241	2.21849	10.7837	15.3199	3.90375	2.91183	26.3594	1.34704	12.3221	18.9831	0.488651	30.1584	0.381186	53.7393	37.5692	33.4111	35.9444	41.9882
Zm00001d002437	0	0.0102576	0.102232	0.127607	0.170407	0.0396922	0.252938	0.13183	0.0200763	0.173527	0	0.055971	0.147489	0.0696645	0	0.101582	0.159153	0.089381	0.19202	0.0599001	0.074534	0.114012	0.0452113	0.0643484	0	0.3057	0.133802	0.0238524	0.0821707	0.216499	0.0668681	0.0279544	0.135846	0.0803868	0.0942063	0.133692	0.285951	0.0276245	0.0901078	0.0066584	0.0118441	0.0376943	0.093466	0.00648517	0.011097	0.0358012	0.0576122	0.0183448	0.112408
Zm00001d002439	5.83846	3.4054	1.61854	11.0815	4.27992	0.132892	2.06484	0.302587	1.51639	1.14702	0.284259	0.930627	4.7058	1.6821	3.65797	0.580072	9.52077	0.889043	2.55749	0.212859	0.612281	2.03813	0.112734	0.495134	19.9837	3.36738	0.559185	0.127684	0.239233	0.635901	11.9474	2.76667	0.610043	6.60464	0.118359	2.88099	0.550126	0.454513	0.503683	4.78098	6.10191	1.68477	14.628	3.02441	0.361504	1.81721	2.16669	0.736294	2.28554
Zm00001d002440	17.0108	31.1827	42.6003	17.3536	35.3105	16.7562	27.0523	19.6502	26.6974	24.9277	10.3981	23.1559	15.3766	33.3531	30.0371	15.4995	40.5487	13.8061	37.2093	7.00999	11.0124	32.5546	7.70707	12.1802	15.0962	31.5403	24.8713	8.45655	12.4464	44.1736	18.5339	29.0038	48.6841	15.9969	54.6656	25.3548	44.0925	45.0542	41.3674	13.289	11.612	7.30263	52.8075	20.0538	32.0763	37.766	37.5671	42.1949	31.1243
Zm00001d002441	0.115499	1.38661	1.65856	0.153397	1.07523	0.0883156	0.969723	0.0636114	0.328475	0.0584789	0.0273357	0.268242	0.281973	1.44029	0.0924706	0.17378	0.34264	0.141961	0.0693349	0.0421876	0.0935964	0.0994457	0.020966	0.1185	0.121175	1.39667	0.0630493	0.0234755	0.0998782	1.74653	0.224956	1.04409	2.0709	0.140274	0.259368	1.37745	1.69062	0.272617	1.3297	0.0472035	0.0131746	0.0521226	0.432647	0.10041	1.13778	1.09555	0.855771	0.573401	0.678157
Zm00001d002444	2.91083	3.9061	2.23009	2.68798	4.7615	1.34851	2.28173	1.02141	1.38607	1.1418	0.600551	1.4022	2.71439	7.22318	2.10796	1.38171	1.81013	1.06304	1.96326	0.883398	1.05059	2.62713	0.901933	1.63247	1.99308	7.98205	2.23609	0.546583	1.12957	2.30085	4.09738	6.46622	2.6576	4.30894	0.872404	7.65077	3.54266	0.866288	2.27955	4.95109	4.9687	3.40481	0.861308	1.89231	1.72542	2.7015	1.55932	1.23029	1.19712
Zm00001d002446	15.2776	11.6515	6.99725	22.8249	18.8649	0.0521452	2.03744	0.0523615	1.02683	0.0316033	0.0100683	0.631095	19.1657	22.2065	0.060709	0.160571	0.965261	0.269747	0.0388134	0	0.200266	0.0997007	0	0.218381	16.4067	25.0069	0.05956	0	0.112929	6.90911	20.1222	13.1065	8.94277	13.8156	3.08148	12.5328	6.85174	7.20312	6.707	28.1014	23.8493	12.7496	8.3962	5.25923	13.3301	8.88473	8.65626	8.08614	8.45923
Zm00001d002447	8.71617	45.625	0.692805	5.45516	10.3136	0.01712	0.79437	0	0.107623	0.582868	0.0122838	0.0953013	5.00004	13.075	0.985263	0.0315942	0.43813	0.0523923	2.81596	0.0168213	0.21112	5.5771	0.0234491	0.315453	5.17277	14.1737	7.85507	0.0424391	0.600109	0.60358	5.20926	10.6768	0.617901	10.2794	0.203623	33.1773	0.550503	0.0473065	0.351939	3.99753	2.54712	2.85068	0.680988	0.884082	0.0262862	4.65066	1.40133	0.637196	4.90092
Zm00001d002448	0	0	0	0	0	0	0	0	0	0	0	0	0	0	0	0	0	0	0	0	0	0	0	0	0	0	0	0	0.050113	0	0	0	0	0	0	0	0	0	0	0	0	0	0.0724523	0	0	0	0	0	0
Zm00001d002449	0	0.259852	1.37085	0	0.89919	0.424929	0.136693	0.226446	0.437696	1.64449	0.321157	0.283417	0	0.559445	1.07562	0.362457	1.5545	0.558094	0.496479	0.237908	0.370288	0.533532	0.120371	0.313967	0	0	0.298875	0.151078	0.208697	4.68752	0	0	4.01197	0	0.811666	0.0201738	2.07392	0.214312	2.43078	0.0348287	0.118164	0	8.43274	0.118878	0.0148322	0.0125075	0.29276	0.435648	0.157771
Zm00001d002450	41.6531	78.3579	146.07	50.8149	102.49	299.779	201.562	266.986	190.216	218.14	190.043	160.195	55.3263	103.533	201.966	117.951	111.666	148.685	151.037	66.0336	71.5566	131.61	45.9949	69.9196	64.2666	101.577	150.652	51.0522	67.8358	109.206	48.1737	115.81	99.9591	58.8756	231.198	80.7565	93.1052	221.69	138.898	75.0739	72.8089	43.8253	131.368	25.4426	71.7927	134.143	131.992	187.081	134.913
Zm00001d002451	50.4399	369.663	175.095	53.5515	440.791	40.1593	116.321	18.6679	86.1354	482.942	59.4352	85.9289	62.1828	364.296	153.604	44.6225	542.839	99.4353	74.8263	17.9272	62.6059	83.953	17.3911	64.6897	97.5895	383.858	145.729	17.8936	67.8005	226.382	86.6284	276.315	267.899	33.9648	16.8509	206.159	148.333	59.4373	116.178	39.8004	28.0898	59.5861	117.484	181.958	48.2509	134.978	212.738	111.183	160.981
Zm00001d002452	0	0.0263835	0.638079	0	0	0.00387813	0.077731	0	0.0112902	0.244392	0	0	0	0	0.666085	0.0120586	0	0	0.859551	0	0.0465299	1.15527	0.0110292	0.0288308	0	0	1.33515	0	0.0572785	2.28694	0	0	1.9216	0	0.194748	0.0858166	1.05882	1.73441	0.543266	0.0090032	0	0	1.99737	0.015508	11.3598	3.31396	3.61501	4.37021	3.9031
Zm00001d002454	53.2654	7.48376	2.92444	86.6456	5.51452	0.127081	1.54944	0.394838	0.891042	0.310066	1.6297	1.37328	71.2339	3.69605	0.0905023	1.46127	0.397673	1.17288	0.182574	1.04273	1.54664	0.230387	0.84314	1.47515	55.6874	4.54288	0.203237	1.10697	1.88138	6.74156	43.6217	2.77976	7.63308	30.2201	0.866481	12.5289	3.14936	0	2.84451	29.6521	25.1711	44.3477	6.477	21.0857	0.00866787	0.753355	2.15258	0.26211	0.892564
Zm00001d002455	2.7559	2.51982	3.00079	5.36639	4.37223	1.76532	2.71295	2.14135	3.23579	1.38958	1.144	2.49393	4.40107	4.63778	2.89379	2.41436	3.94613	2.12234	2.58952	1.81749	1.95831	2.9988	1.58529	1.80049	4.70392	4.55304	3.08665	1.91466	2.0685	3.91153	5.33465	4.33373	3.74466	2.73195	1.45189	4.14914	3.62605	1.48735	3.44707	3.09727	3.77641	2.54314	3.31612	4.99117	2.53968	3.76724	2.90694	2.93528	3.34014
Zm00001d002456	7.48391	8.67644	11.0324	11.9152	10.15	11.4874	10.1387	11.7894	11.6586	7.83465	6.21022	11.0402	9.38673	9.27763	15.0494	10.3433	9.59183	8.51289	12.72	6.88873	6.62914	10.0588	4.82707	5.36182	16.4261	9.6902	10.0333	5.66936	6.13538	12.1506	13.7417	9.60606	12.6985	7.48868	10.5799	7.83514	9.96697	7.61834	10.3568	9.37214	11.0926	4.54327	18.0498	9.59882	6.57523	13.2676	11.0933	10.2739	12.5541
Zm00001d002457	0.524609	0.723738	1.30972	0.453433	1.76693	0.0252682	0.788278	0.0283252	0.352673	0.672267	0.0216757	0.0849321	0.41711	1.7794	1.06296	0.0533901	1.0585	0.053755	1.45769	0.0145456	0.0777709	1.75634	0	0.305881	1.27953	1.17468	1.22367	0	0.201063	1.45677	0.888749	1.75439	1.72416	0.964232	0.60257	1.53443	2.47655	0.585751	1.34418	1.70165	1.87433	1.55338	1.38513	0.455674	0.818819	2.18699	1.74938	1.68003	1.98697
Zm00001d002458	0.0694935	0.0233507	0.0168083	0	0	0.0399145	0	0	0.0525361	0.0820253	0.025574	0.134147	0.0398423	0.0134682	0.0113235	0.0586737	0.0327694	0	0.0507209	0	0.0692844	0.0162458	0.0922221	0.0536958	0.0495061	0	0.0500301	0.0371749	0	0	0.0356516	0.0266252	0.0248688	0	7.14646	0	0.0807784	7.93948	0.0550304	0.0178206	0.0133203	0	0.0155086	0.0807553	0.105	0.0118031	0	0.0494252	0.0120343
Zm00001d002461	0	0	0	0	0	0	0	0	0	2.65591	0	0	0	0	1.12043	0	0	0	0	0	0	0.245534	0	0	0	0	0.255788	0	0	0	0	0	0	0	0	0	0	0.910433	0	0.30826	0	0.077435	0	0.637552	0	0.177621	0.166817	0	0.212401
Zm00001d002462	15.8863	44.0195	30.6978	13.3343	33.5652	18.3493	28.7346	15.0519	16.7811	12.7499	9.13969	14.9566	14.0011	31.2954	16.6532	15.075	28.1912	11.9817	31.818	10.4531	11.9057	54.4503	10.2869	16.2073	14.7131	34.0202	63.0669	8.28189	14.8703	32.898	22.8554	30.9812	28.6402	18.9867	16.3877	39.9856	38.9616	21.0442	28.3552	16.6658	15.1741	12.0606	17.4501	10.5327	34.487	29.2786	21.7832	20.5222	27.1801
Zm00001d002463	4.08416	1.79019	0.505251	1.53735	2.96353	1.51637	0.305734	0.82438	3.43693	1.17281	0.44888	3.69111	4.88223	8.98944	1.46796	1.21741	3.20337	2.97257	3.82757	1.52146	1.01141	2.56511	2.20431	0.622482	4.50772	3.36021	2.77424	1.47678	0.71428	2.49954	2.01008	2.12658	3.23231	2.9277	0.295194	7.86235	7.97666	0.463431	2.60219	1.50493	1.64864	1.82743	0.760725	0.686387	1.66077	2.90787	3.44029	5.60901	2.27089
Zm00001d002465	0	0.010192	0	0.024033	0	0	0	0	0	0	0.0384917	0	0.106198	0.0515405	0.036796	0	0	0	0	0	0	0	0	0	0	0	0	0.0332717	0	0.042635	0	0	0.0979087	0	0.646975	0	0.123825	0.48419	0.135972	0	0.0059005	0	0	0	0.0116463	0.0153428	0	0	0.0270112
Zm00001d002467	0	0	0	0	0	0	0.0083874	0	0	0	0	0	0	0	0	0	0	0	0	0	0	0	0	0	0	0	0	0	0	0	0	0	0	0	0	0	0	0	0	0	0	0	0	0	0	0	0	0	0
Zm00001d002468	0	0	0	0	0	0	0	0	0	0	0	0	0	0	0	0	0	0	0	0	0	0	0	0	0	0.662375	0	0	0	0	0	0.285816	0	0	0.084888	0	0	0.968575	0	0.162829	0	0	0	0	0	0	0.0540078	0.178516	0
Zm00001d002469	0	0	0	0	0	0	0	0	0	0	0	0	0	0	0	0	0	0	0	0	0	0	0	0	0	0	0	0	0	0	0	0	0	0	0	0	0	0	0	0	0	0	0	0	0	0	0	0	0
Zm00001d002470	0	0	0	0	0	0	0	0	0	0	0	0	0	0	0	0	0	0	0	0	0	0	0	0	0	0	0	0	0	0	0	0	0	0	0	0	0	0	0	0	0	0	0	0.0170745	0	0	0	0	0
Zm00001d002471	0	0	0	0	0	0	0	0	0	0	0	0	0	0	0	0	0	0	0.036636	0	0	0	0	0	0	0	0	0	0	0	0	0	0	0	0	0	0	0	0	0	0.0079407	0	0	0	0	0	0	0	0
Zm00001d002472	0	0	0	0	0	0	0	0	0	0	0	0	0	0	0	0	0	0	0	0	0	0	0	0	0	0	0	0	0	0	0	0	0	0	0	0	0	0	0	0	0	0	0	0	0	0	0	0	0
Zm00001d002473	0	0.00862135	6.42279	0	0.0186631	0.13835	0.444418	0.00982847	0.229117	0.159914	0.108689	0.157273	0.022809	0.0201215	0.166559	0.0875154	0.121619	0.038776	0.379282	0.0605794	0.0878364	0.624615	0.101564	0.136494	0	0	1.15093	0.136388	0.157491	22.3645	0.10291	0	30.3556	0	0.134422	0.0234164	14.7222	2.25656	10.919	0.099634	0.164941	0	0.125236	0.418231	0.630427	2.74336	2.62013	0.980744	3.22037
Zm00001d002474	0	0.0053983	0.0143211	0.012515	0	0	0.0262357	0	0.0353272	0	0	0	0.0205051	0.036966	0.0481436	0.0067215	0.00803997	0	0.0862323	0.00608283	0.00819537	0.0660567	0	0	0	0.019797	0.0552925	0	0.0274809	1.11669	0.0244233	0	1.90336	0.0775567	0.0938544	0.00961325	0.988939	0.147077	0.194238	0.005036	0.00323012	0.00299572	0	0.00330604	0.572902	0.0192052	0.103926	0.0927891	0.0460984
Zm00001d002475	6.83903	4.86134	23.4992	6.79831	9.498	25.1996	24.5001	16.9122	19.4626	9.7608	9.77197	15.3887	9.10089	8.9141	17.391	16.086	15.8254	13.9569	18.7875	10.1148	11.7142	20.2228	9.12322	10.9522	7.27082	8.17953	16.1321	6.17911	8.90238	18.9201	9.61271	9.05748	18.5282	9.62133	16.8547	6.52191	24.9601	12.9905	21.2297	6.8196	6.19178	2.36293	11.4501	1.12342	8.58343	13.611	10.9252	13.767	13.4673
Zm00001d002476	1.9896	4.82857	1.86119	1.67325	4.84887	0.00790493	0.824889	0	0.247151	0	0	0.101586	2.16065	4.6486	0	0.0211741	0.905718	0.19014	0	0	0.0283186	0	0	0.028974	2.28419	5.06719	0	0	0.0212809	0.0460523	2.10627	4.93034	0.180103	2.67965	0.325388	2.34739	0.251309	2.03244	0.96026	1.45322	2.35015	0.219036	2.18973	1.45794	15.1787	10.0791	14.8633	9.90941	10.4815
Zm00001d002477	0	0.733391	0.76494	0	0.487515	0	0.076932	0	0	0	0.155259	0.122238	0	0.156928	0.0747527	0.047897	0.221141	0	0.155507	0	0.249585	0.0437763	0	0	0	0.067213	0	0	0.0273083	0.08885	0.184131	0.279393	0.0844443	0	0.0421333	0.218347	0.322763	0.321423	0.3733	0.232152	0.420168	0	0.279471	0.25938	1.38428	0.63894	0.286378	0.479242	0.674528
Zm00001d002478	4.61184	5.75251	8.14384	5.23112	6.12648	11.9435	10.9367	14.581	14.4466	3.29471	8.59211	12.3972	6.10849	5.1196	4.43243	11.1531	7.19933	9.06545	4.17662	6.25166	7.4919	4.67976	7.47535	8.09804	4.81463	5.63054	4.35635	5.40681	6.2396	6.04157	6.28019	7.67282	7.93495	5.05058	9.1911	6.52965	7.54061	9.2632	9.47802	5.57622	5.54528	3.31461	13.409	5.81482	10.807	9.22499	8.95343	7.36925	8.06441
Zm00001d002479	0.0771865	0.186737	0.0704227	0.413788	0.121903	0	0.01771	0	0.0389135	0	0	0	0.418215	0	0	0.0107705	0.0374697	0	0	0	0	0	0	0.0102599	0.806606	0.0643997	0	0	0	0.104716	0.560568	0.099796	0.0326505	0.422654	3.38961	0.0287009	0.216617	0.199028	0.0995486	3.10957	6.12007	0.0145973	1.4011	0	7.30463	8.96411	3.05548	1.7578	10.5601
Zm00001d002480	0	0	0.0384903	0	0	0.142477	0.118507	0.158141	0.0621214	0	0.151972	0.127618	0	0	0	0.122096	0	0.0590965	0	0.0880812	0.077814	0	0.115742	0.16228	0	0	0.0133618	0.137732	0.12442	0	0	0	0	0	0.0073772	0	0	0	0.0213031	0	0	0	0	0.0177716	0	0	0	0	0
Zm00001d002481	2.22681	3.30619	5.05499	2.24634	4.42537	3.28563	4.05976	1.85973	3.35934	3.97667	0.877503	2.46404	1.85509	4.90246	3.97295	1.63903	4.53949	1.69704	5.27935	1.09097	1.73677	6.11211	1.37502	1.63181	2.99961	5.03247	6.62739	0.771818	1.59351	9.21293	2.14267	4.67842	7.57497	2.00605	2.11525	3.61035	7.56295	1.78202	5.60894	2.33318	2.07399	1.52121	4.02446	0.907076	1.62815	4.20365	3.50088	3.74546	3.75529
Zm00001d002482	0.143159	0	0.0391863	0	0.131795	0.040255	0	0	0	0	0	0	0.116664	0	0	0	0.338031	0.054527	0	0	0.0294934	0	0	0	0	0	0	0	0	0	0.110968	0	0	0	0.187244	0.0287331	0	3.40188	0.0692867	0	0	0	0	0	0.584682	0.853559	0.168512	0.0350508	0.569306
Zm00001d002483	0.760302	4.45211	8.41394	1.628	7.12642	17.3743	11.3243	21.2733	16.5207	11.6192	8.60611	13.9553	1.30277	7.52916	15.7237	11.5885	5.0878	8.61275	17.2264	4.83681	6.13877	14.2574	3.5999	5.41177	1.58622	6.37055	15.1937	3.71839	5.1815	10.6333	1.2886	6.73202	10.2187	1.44145	7.71005	5.53116	5.26414	6.055	10.3374	1.69687	1.70235	1.10557	8.81089	1.80717	2.25928	5.33834	4.80774	5.09207	4.28304
Zm00001d002485	3.07847	8.82283	23.7746	7.27111	20.3213	11.4353	16.5495	11.1267	18.2401	6.40809	6.33507	15.1906	6.99407	12.0371	8.34797	11.2831	41.3158	10.8426	10.9108	5.72653	9.63795	10.0573	6.57796	9.37202	6.9837	23.4081	8.12134	4.28224	7.14283	20.028	8.22386	12.8895	20.8735	2.26208	15.8751	5.78618	20.0081	12.9058	21.4787	2.05035	2.19073	0.678721	21.432	3.4576	13.6489	7.99485	8.11733	7.24451	4.81418
Zm00001d002488	0	2.62866	0	0	0	0	0	0	0	0.422333	0.152188	0	0	0.320095	0	0	0	0	0	0	0	0	0	0	0	0.199903	0.141934	0	0	0	0	0	0	0	0	0.827164	0	0	0	0.105733	0.0379837	0	0	0.748967	0.112691	0	0.545948	0.304653	0.366677
Zm00001d002489	66.6994	57.9477	17.8831	52.7818	26.8592	0.805416	10.2229	0.723125	4.49144	1.28219	0.930981	3.30663	55.0718	28.4929	2.31253	1.43975	30.2358	2.39645	1.67295	0.47995	1.55999	2.99073	1.26603	1.85096	40.9121	25.594	3.15016	0.92384	1.88306	5.02807	55.3384	28.9022	5.03774	103.919	15.766	73.8376	17.3378	35.6977	9.16618	68.7944	67.1779	71.1974	57.8984	35.6991	46.4859	90.705	70.9206	56.1561	74.8477
Zm00001d002490	79.3885	10.4345	2.42212	52.4003	8.16556	0.836244	2.37075	0.178698	1.24013	4.93958	0.191058	0.840471	52.5698	10.5061	4.43366	0.593879	2.32128	0.53808	3.43702	0.0639587	0.504183	3.65181	0.0845747	0.445231	39.4772	9.74547	2.48514	0.0640651	0.370505	3.20281	37.3922	10.7923	3.1241	51.3036	6.58008	16.959	2.24165	2.21443	1.24944	18.3049	14.9571	37.6584	3.09411	43.5624	1.96055	2.05241	3.35352	1.83832	1.79678
Zm00001d002491	2.12799	37.0576	8.32305	1.05642	11.5369	0.0523681	2.84181	0.0751286	0.616151	3.63387	0.075004	0.586615	1.28941	10.2079	1.74556	0	2.53137	0.478387	1.45124	0.0143811	0.162814	2.03413	0	0.456458	1.68015	12.1097	3.40765	0	0.212672	4.61424	1.50961	8.61513	3.51119	1.71608	5.26684	19.4286	5.05257	10.8182	3.48542	5.59765	3.99715	7.92493	9.1658	4.8517	5.11109	11.4346	24.9769	15.2731	14.7413
Zm00001d002492	0	0	0	0	0	0	0	0	0	0	0	0	0	0	0	0	0	0	0	0	0	0	0	0	0	0	0	0	0	0	0	0	0	0	0	0	0	0	0	0.0955755	0	0	0	0	0	0	0	0	0
Zm00001d002494	0	0	0	0	0	0	0	0	0	0	0	0	0	0	0	0	0	0	0	0	0	0	0	0	0	0	0	0	0	0	0	0	0	0	0	0	0	0	0	0	0	0	0	0	0	0	0	0	0
Zm00001d002495	0	0.80875	0	0	0	0	0	0	0	6.03457	0	0	0	0	3.10917	0	0	0.0617547	1.29146	0.0276967	0.107344	1.67314	0	0.0427867	0	0	5.07444	0	0.0999737	0	0	0	0.0234284	0	1.54505	0.145597	0	50.7403	0	0	0	0.034311	11.8172	0.0632141	34.7432	28.9238	31.5472	25.6113	43.4593
Zm00001d002496	0.0592555	0	2.11856	0.0101376	0	0	0.255897	0	0.226885	0.202933	0.0535405	0.0193471	0.0498748	0	0.102162	0	0.0311107	0.0147259	0.075049	0	0	0.0151157	0	0	0.0517095	0	0.213933	0	0.00498303	0	0.355631	0	0.0344667	0	0.158687	0.117739	0.628084	0.712652	0.609348	0.0700945	0.0348595	0.0074351	0.949691	14.8592	21.8573	7.0302	6.1932	6.61061	6.48455
Zm00001d002497	0	0	0	0	0	0	0	0	0	0	0	0	0	0	0	0	0	0	0	0	0	0	0	0	0	0	0	0	0	0	0	0	0	0	0	0	0	0	0	0	0	0	0	0	0	0	0	0	0
Zm00001d002498	0	0	0	0.061974	0.146507	0	0.0432303	0	0	0.156812	0	0	0	0	0	0	0	0	0	0	0	0	0	0	0.487007	0	0	0	0	0	0	0	0.0774394	0	0.867463	0.143871	0.0847397	1.42646	0.0833757	0.18698	0.066034	0	0.561025	0.0738713	3.95265	7.85589	2.85561	1.7581	9.43019
Zm00001d002499	7.20303	12.1112	15.7971	5.04052	10.9888	13.6633	14.4039	13.6878	13.7461	6.81855	5.15615	11.0466	6.86803	11.0847	10.4448	10.3595	10.8547	9.78259	12.245	5.80218	7.61344	11.1562	5.56942	7.94766	6.09364	10.1786	9.18312	5.95768	6.9636	14.1962	7.96748	11.1764	13.0373	8.07606	13.6176	12.2425	14.2333	13.0023	14.0613	8.46312	7.70281	7.16445	11.7446	7.3295	12.5889	15.1938	12.5605	12.9186	12.6947
Zm00001d002500	13.3742	22.9415	4.62062	12.2737	42.0872	0.690744	7.7185	3.69001	1.9936	8.73536	75.8714	19.7544	27.6735	35.6782	4.01158	14.8035	6.51868	51.2088	1.47933	24.0026	24.0199	5.54862	28.1092	35.2253	45.696	37.7617	37.9289	49.7857	58.2211	7.56835	27.5446	46.9626	8.45138	17.3853	21.8103	27.0861	2.35597	65.3131	1.58709	83.6209	64.2539	141.966	100.964	109.966	116.589	83.2406	105.879	58.516	96.4688
Zm00001d002501	15.5646	9.26525	9.05425	22.6246	12.2737	7.7631	8.47016	6.13223	7.96845	11.3502	10.7814	7.83754	17.8151	12.3711	10.9945	5.30226	9.06377	6.53555	9.02471	4.60827	5.36711	10.7423	4.35684	5.6195	23.8877	16.1669	13.2519	3.96712	5.64719	10.9907	17.2304	14.6601	9.41023	13.043	5.73135	10.7296	11.9609	4.90584	7.58488	24.146	21.6367	24.6533	7.88459	22.0266	5.32057	6.30597	9.33053	6.65788	9.60955
Zm00001d002503	6.12549	1.80583	2.08224	17.4501	4.39635	0.15871	0.220594	0.306754	0.337367	0.358021	0.707001	0.87047	17.7533	4.16739	0.534272	1.22018	0.230016	0.822126	1.09603	1.69154	1.13972	1.36887	1.2792	0.975905	28.2514	11.819	0.945805	0.926967	0.790925	0.282622	36.7767	8.77915	0.662001	5.92842	5.79992	2.96708	2.96804	38.1434	3.22426	32.2075	23.3206	5.78317	1.80741	6.60764	29.4432	11.9504	4.41378	3.05298	9.34853
Zm00001d002504	8.02368	13.8868	17.1645	7.08278	16.8335	18.361	19.2328	17.9142	17.7869	16.3767	12.6882	18.1977	9.01688	17.6662	18.7588	17.1375	17.2529	16.0481	21.007	11.6288	13.1813	19.283	12.4353	13.6423	8.29974	17.6091	15.4113	9.5194	11.7781	17.4325	10.687	19.7898	16.333	9.94595	13.7193	15.8943	17.4095	13.7509	17.7228	8.19187	7.95202	4.17421	12.5802	6.0059	15.0607	15.1161	13.1004	14.5186	13.042
Zm00001d002505	0	0	0.214008	0	0	0.0294281	0.224261	0	0.0278633	0	0.303647	0.415397	0	0	0	0.0766464	0	0.296297	0.0353937	0.0526879	0.109957	0	0.019337	0.0643276	0	0	0	0.0770139	0.0582143	0	0	0	0	0	0.10664	0	0.0347993	0	0.0525395	0.0169597	0	0	0	0.0266447	0	0.0241945	0.0515465	0.015821	0
Zm00001d002506	0	0	0	0	0	0	0	0	0	0	0	0	0	0	0	0	0	0	0	0	0	0	0	0	0	0	0	0	0	0	0	0	0	0	0.610834	0	0	0.363033	0	0	0	0	0	0	0	0	0	0	0
Zm00001d002507	0	0.00357626	0.0116103	0	0	0	0	0	0.0106662	0	0	0	0	0	0.00744007	0	0.0106348	0	0	0	0	0	0	0	0	0	0	0	0.00514503	0.0124927	0.00833895	0.0164413	0.0097227	0	0	0	0.0117656	0	0	0	0	0	0.0113769	0.00590783	0.00398617	0.0103086	0.0116012	0.00269789	0
Zm00001d002508	0	0	0	0	0	0	0	0	0	0	0	0	0	0	0	0	0.0827147	0	0	0	0	0	0	0	0	0	0	0	0	0	0	0	0	0	0	0	0	0	0	0	0	0	0	0	0	0	0	0	0
Zm00001d002509	0	0	0	0	0	0	0	0	0	0	0	0	0	0	0	0	0	0	0	0	0	0	0	0	0	0	0	0	0	0	0	0	0	0	0	0	0	0	0	0	0	0	0	0	0	0	0	0	0
Zm00001d002510	0.0514135	0.533773	3.16443	0.0939436	0.747633	8.64558	5.40123	10.5019	7.2102	6.25658	2.60917	4.98309	0.0307016	1.19553	10.0546	4.21911	0.71315	3.53582	10.9026	1.21165	1.90601	8.92883	0.927963	1.76061	0.0416386	1.21541	8.52974	0.927217	2.22525	6.00838	0.0576567	0.620551	4.13968	0.0190473	6.97299	0.265823	2.22047	3.87948	4.5675	0.0126046	0.0179679	0	3.45582	0.584685	0.849761	1.87349	1.51414	2.19444	1.06411
Zm00001d002511	26.3812	24.0872	26.5282	21.6935	28.7209	25.5443	27.8095	23.0862	25.8257	17.4406	18.2002	25.0071	22.36	28.3057	17.988	21.1502	25.9299	20.3844	19.2763	15.1668	18.0977	17.2485	16.1217	19.388	25.7061	30.6698	16.9819	12.878	16.4683	25.0195	30.8864	29.8773	22.3515	26.7623	15.0494	27.5376	24.2059	9.5313	26.4364	22.8505	22.7674	13.7646	17.9628	17.9641	10.7437	20.6004	18.3046	16.2558	21.2747
Zm00001d002512	0.86459	2.52935	0.809263	0.102013	0.72723	0.318739	0.285808	0.0896257	0	2.96449	2.34937	0.396592	0.678461	0.496659	2.08889	0.0781707	0.871124	0.255581	0.0981043	0.166766	0.204091	0.07941	0.144613	0.256767	1.59996	0	0.709112	0.351901	0.043187	1.4512	1.68687	0.98413	1.04263	0.968437	0.343479	0.91887	0.77053	1.69673	0.242745	5.24083	3.94525	3.94606	0.745671	7.47371	0.540567	0.687616	3.54527	1.92296	1.8512
Zm00001d002514	10.1184	72.7909	0.779799	3.94943	32.377	0.0080464	0.369755	0	0.221936	0.205044	0.0288436	0.117644	8.83623	41.6146	0.0179441	0.0271909	5.27904	0.0321158	0	0	0.0378047	0	0	0.133552	2.68522	41.7837	0.159474	0	0.160826	0.322221	14.6457	77.7802	0.672354	30.3929	2.444	160.166	0.479031	0.662106	0.495374	75.7238	43.2433	52.7309	0.335378	3.41145	0.0326788	3.65634	12.0283	1.65306	1.66498
Zm00001d002515	0	0	0	1.08531	0	0.0050144	0	0	0	0	0	0	0.400344	0	0	0	0	0	0	0	0	0	0	0	1.06163	0.0402826	0	0	0	0	0.390379	0	0.0106035	0.186616	0	0.0445576	0	0	0	0.0516745	0.0165713	0.0396497	0	0	0	0	0	0	0
Zm00001d002517	0	0	1.62369	0	0	0.030362	0	0.431963	0	0	0.649292	0	0	0	0	0.194598	0	0.111114	0	0.30451	0.0477253	0	0	0.279676	0	0	0.0905563	0.497116	0.116689	0.188158	0	0	0.280815	0	0	0	8.94358	0	6.0471	0	0	0	0	0	0	0	0	0	0.0368897
Zm00001d002519	0.242642	0.075796	0.372601	0.185715	0	0.0733053	0.189098	0	0.198391	2.95093	0.442844	0.109589	0	0	1.50456	0.112659	0.0885383	0.245612	1.36287	0.0545995	0.193052	0.634767	0.0745161	0.068122	0.182294	0	0.630051	0.082419	0.112647	3.0311	0	0	1.67623	0	1.03791	0	2.10399	1.43037	0.500323	0.27674	0.0466333	0.264527	1.95549	4.39362	1.81489	2.5282	5.15829	5.767	5.51612
Zm00001d002520	3.12823	105.454	15.0652	4.32885	76.8535	8.71154	11.5338	16.8664	10.2716	143.583	186.997	15.3015	3.27	42.4943	41.4769	5.95811	36.1067	77.4906	9.5302	5.49032	11.6178	12.839	4.80375	20.9834	7.23065	133.25	32.4101	15.3559	25.8719	29.5415	10.3142	124.874	13.9208	10.5618	34.0989	35.6472	20.8386	49.0196	9.41132	211.096	203.014	193.532	30.6057	89.3128	22.8625	44.914	126.931	48.935	104.718
Zm00001d002521	6.84798	223.238	16.3708	0	129.049	13.7156	6.58404	4.57324	4.24769	10.5123	168.22	17.557	0	25.5139	18.6388	5.34689	119.204	45.0089	1.19612	8.71763	6.47384	2.91466	12.7239	8.64345	0	57.4744	4.42789	18.9098	12.0468	14.411	1.09314	96.5898	2.70739	1.94236	17.1113	23.2563	11.4023	130.842	4.16555	6.20402	6.72632	8.9729	20.2711	179.384	31.4919	12.4765	52.1113	32.8454	72.8983
Zm00001d002522	25.648	85.0589	19.2174	4.16047	52.5229	11.2087	19.4224	10.063	7.61433	24.8138	53.0378	11.1663	0.71961	5.26769	41.7245	18.9241	77.0177	36.3241	5.89857	12.7018	11.5127	9.25025	9.85572	10.6421	4.86071	34.3024	20.0139	15.5153	14.6133	5.7358	3.03434	29.575	5.64735	20.9578	29.3023	32.2249	20.7364	57.9942	9.7296	2.80496	3.92019	5.01885	10.2074	66.9686	52.6683	22.5132	27.2584	29.5279	75.7854
Zm00001d002523	8.35941	55.9918	60.0723	5.70254	72.2947	9.63527	36.5831	5.59111	19.2412	13.6342	12.64	16.0374	7.84945	43.9734	18.4396	7.73772	80.6894	16.0365	13.7306	5.32143	7.95173	19.5468	5.05811	10.6488	7.66733	52.1375	21.8314	4.9986	8.397	50.9609	9.91804	57.7938	35.4484	7.9346	27.1271	24.249	46.4769	49.2439	35.2682	17.9941	22.5873	10.544	48.1703	42.3572	73.9999	74.8057	58.8788	57.0266	78.2888
Zm00001d002524	0	0.411895	0.285888	0	0.183807	0	0.046894	0	0.129911	0.0522493	0	0	0	0	0	0	0.343275	0	0	0	0	0.090817	0	0	0	0	0.0395513	0	0	2.57	0	0	2.56141	0	0.0346597	0.0545605	1.33773	0.243255	0.925245	0	0	0	1.48421	0.210086	0.227771	0.565257	0.913208	1.15429	0.699378
Zm00001d002530	5.48979	4.49109	26.6302	11.4676	16.5738	2.90057	16.946	2.16394	11.422	6.03567	2.60865	4.21174	11.2606	9.27678	8.1276	2.84577	35.0374	3.38863	6.51729	0.800439	2.45571	8.92891	0.762387	1.94278	3.86025	10.5334	8.65963	0.58825	1.43282	38.9371	3.70508	5.52919	23.1034	4.19894	4.94951	5.33427	38.6096	6.41941	20.264	2.17521	2.68177	1.21479	27.5749	4.8943	12.1474	15.7219	11.2827	13.7797	16.8965
Zm00001d002531	0.14787	0.463462	2.3589	0.0564443	0.745541	2.59581	2.38494	1.07017	1.79989	1.01733	0.292407	1.28515	0.4363	0.933549	1.75446	1.1141	1.09192	1.06044	1.21738	0.63864	0.63768	1.0265	0.4306	0.468769	0.19879	0.903031	1.24663	0.25338	0.39252	2.60175	0.442321	1.29212	3.25493	0.239118	1.73076	0.505683	2.12588	0.43404	1.92082	0.0543118	0.0972704	0.0205335	3.13521	0.204005	0.223626	1.08608	0.632251	0.759296	0.69237
Zm00001d002532	69.8157	2.48663	0.309847	44.9286	12.8016	0.0641937	0.144108	0.076728	0.0989213	0.0925173	0.101009	0.120902	77.7155	15.518	0.00704783	0.0508487	0.121634	0.0207595	0	0	0.0230207	0	0	0.023591	37.2837	22.7031	0.0111057	0	0.0224922	0.176446	65.8799	14.1099	0.193854	61.59	0.238599	4.8136	0.487654	0.0805018	0.437712	7.29889	5.34197	8.50695	0.318759	10.8158	0.829151	8.7537	4.85186	2.86617	7.21916
Zm00001d002533	0	0	0	0	0	0	0	0	0	0	0	0	0	0	0	0.0758053	0	0	0	0	0	0	0	0.0619037	0	0	0	0	0	0	0	0	0	0	0.461389	0	0	0.973902	0	0.0278151	0	0	0	0.349511	0	0	0	0	0.0317147
Zm00001d002534	0.0207331	0.92393	11.6162	0.0346552	1.44122	3.26069	6.01056	0.947717	3.1225	8.84409	0.336985	2.73176	0.0828178	0.256774	10.244	1.40261	5.60362	1.71515	13.6741	0.243247	1.51403	13.2354	0.220596	1.92383	0.43665	0.863513	12.139	0.171346	1.69794	34.3262	0.93373	1.31566	29.396	0.0480691	16.1061	0.261375	26.9661	7.7361	13.6204	0.669632	1.96891	0.056934	13.6653	2.84602	2.05551	4.81914	5.37911	7.52788	4.72395
Zm00001d002535	0.804635	3.70458	2.64634	0	1.06692	1.08957	2.43038	0.71294	0.327092	3.39955	13.345	1.02094	0.3585	0.0794605	0.785685	0.407025	2.94675	6.74249	0.623963	0.965278	1.18033	0.751559	0.470969	1.05701	0.956492	0.950523	2.3853	1.38542	2.06509	4.39406	0.974932	1.44091	1.78486	0.879339	0.509763	3.22016	2.32044	1.76372	0.50725	61.7287	62.8864	64.3897	1.35967	12.6542	2.13782	1.23344	12.9294	4.90846	11.7381
Zm00001d002536	0	0.0160341	0.0649654	0.0531065	0.165078	0.0039938	0.0140512	0	0.012211	0.318033	0	0.0658546	0.0447205	0	0.408552	0.0171097	0.104911	0.0297454	0.146193	0.00703037	0.0213741	0.141577	0	0.0102512	0.0427848	0	0.0780119	0	0.0226715	0.191069	0.121804	0.148118	0.158818	0	0.642032	0.0328038	0.0806176	0.463904	0.0387303	0.552631	1.85771	0.00771173	0.611632	0.0233715	3.31813	2.25794	1.02616	1.28365	2.17425
Zm00001d002537	2.65036	6.76204	10.0517	2.89532	5.90855	17.0839	15.3058	19.7443	18.8959	10.7235	13.8252	17.9109	2.3339	6.17455	15.3998	17.5997	8.73801	14.6893	16.9566	12.0648	11.977	19.0209	9.97263	11.8634	1.91061	6.10729	16.7304	8.3902	9.5578	10.6029	1.24618	6.1286	10.0727	2.17395	10.3177	8.01755	11.5682	6.72014	12.8343	2.28746	2.12121	3.35576	7.2668	3.50567	2.84604	5.19415	5.74089	6.12922	4.65803
Zm00001d002538	6.16493	12.5742	18.038	9.46069	20.4967	23.9377	22.8666	29.711	28.76	9.30113	18.9085	29.2242	11.1512	21.5345	12.608	27.6319	19.0207	23.1422	15.5137	20.9739	19.3047	17.5522	18.6193	20.2742	13.0549	19.9248	18.3809	14.3456	16.737	17.9821	16.2133	24.6163	18.2888	10.8923	10.4962	19.8419	17.6207	10.2724	21.2566	12.6583	14.648	4.89658	17.6593	23.3538	10.216	17.6246	15.8331	15.7637	16.9022
Zm00001d002539	0.191612	0.276534	1.90673	0.86751	0.582365	3.29213	2.53075	3.66463	3.47808	2.51121	1.95455	2.35644	0.495229	0.686037	3.60763	2.80571	0.803502	2.06828	3.57828	1.5308	1.7277	3.08535	1.67681	1.63731	0.537887	0.602873	2.42501	1.33948	1.49947	2.02613	0.65965	0.568971	2.0782	0.19214	2.22163	0.209183	1.4022	1.04521	2.13013	0.704	0.790637	0.290857	1.09467	11.9882	0.46817	0.687948	0.57311	0.895557	0.697391
Zm00001d002540	15.3156	23.3256	12.228	23.8061	24.5207	1.31193	8.24863	1.27062	5.52911	5.79438	1.19608	5.89832	22.4273	23.0719	7.11083	4.1171	29.3771	4.2164	7.05904	1.17123	3.89926	8.58795	1.15636	3.88536	28.0782	20.5021	6.82793	1.17078	3.22449	15.0149	41.6786	29.1315	12.8453	25.5826	32.9617	14.9537	10.9516	51.8626	8.71497	37.4305	38.057	11.4983	22.2604	33.3831	68.6545	37.8925	28.2852	28.8712	30.6152
Zm00001d002541	0	0.0573132	0.376603	0.0188482	0.285303	0.0497378	0.365227	0	0.196139	0	0.0247841	0.330724	0.0210418	1.17115	0.0137009	0.097531	0.717228	0.0667186	0.0106936	0.0146157	0.05927	0	0.0285748	0.159905	0	0.960775	0.0211434	0.0732233	0.110765	0.314791	0.0190565	2.36639	0.122354	0.0167415	0.0187303	0.051841	0.0672258	0.0209441	0.0605192	0.370343	1.01731	0.00390703	0	0.252384	0	0.269464	0.13039	0.0386465	0.20496
Zm00001d002542	5.9711	1.67463	9.7553	11.2004	2.92582	3.30636	6.28525	1.48891	4.96123	3.7539	1.93635	4.29466	12.264	1.18914	3.73189	2.20807	8.40326	2.61399	3.30199	1.04316	2.17556	2.88103	0.738289	1.85884	9.3241	1.42253	1.57016	1.12423	1.80724	14.2436	11.267	1.18725	14.3785	6.20579	4.69077	1.28608	13.6843	14.4482	9.68281	9.08403	10.6641	6.39315	9.74518	8.40016	34.2635	14.7737	21.008	21.896	12.6454
Zm00001d002543	7.34445	86.6857	296.24	6.96502	128.155	718.136	456.152	658.238	428.022	4289.37	613.196	297.46	5.11076	125.266	2762.98	136.886	149.16	267.532	1655.95	38.5674	132.682	1638.56	41.0614	180.54	6.68777	163.29	1281.89	33.442	139.049	931.373	3.72941	132.797	482.259	2.39379	953.51	51.876	515.887	683.398	271.878	5.96115	11.4807	1.14419	281.05	144.417	79.847	224.572	267.942	439.758	206.168
Zm00001d002544	0.231241	0.84113	3.8598	0.192376	0.57604	1.69878	2.34418	1.2738	2.11599	2.30978	0.951368	2.33952	0.200864	0.316023	4.98238	1.74854	0.872339	1.36358	7.36336	0.836631	1.21559	10.1129	0.846997	1.70788	0.116882	0.293328	7.9198	0.934744	1.4217	6.08797	0.148803	0.244464	5.89253	0.16867	1.96083	0.340978	6.56355	1.33432	3.47201	0.035198	0.0208833	0.0382195	2.32475	0.32853	0.423039	1.44771	1.43102	1.06704	1.24396
Zm00001d002545	0.737263	0.735011	4.59545	8.96702	7.17888	2.2867	2.37799	5.45869	5.64882	4.43875	10.8196	20.0668	14.0318	21.3214	3.95168	5.86492	3.79798	4.76015	5.82862	5.56304	4.89164	8.62504	4.38802	4.91554	5.41355	5.01687	8.93527	8.66297	9.68946	4.41372	10.2262	18.6489	25.6954	1.78446	2.10222	5.7752	2.33742	1.2003	4.84986	2.05451	4.16742	0.3723	1.55877	128.919	1.05581	3.28307	2.92215	1.29487	4.72028
Zm00001d002546	0.611969	23.0458	85.748	1.20508	26.9938	246.978	139.001	262.199	159.074	1140.32	274.947	111.589	1.3693	27.8573	603.532	54.4644	37.8069	93.4482	313.978	19.5533	39.7442	297.074	19.9567	47.2644	0.988556	31.0761	229.703	15.9945	38.809	245.2	0.558686	23.7909	120.752	0.860031	294.648	11.1445	100.828	222.5	92.5393	1.08081	3.1729	0.213059	112.513	40.1669	28.6321	102.903	112.219	187.108	101.093
Zm00001d002547	0	0.322858	0.229277	0	0.122653	0.745118	0.586179	0.800648	0.448061	1.25524	0.389125	0.911121	0	0.0435017	0.920708	0.513325	0.262975	0.584843	0.338016	0.410165	0.232251	0.58192	0.500592	0.116131	0	0.248369	0.107061	0.311462	0.11904	2.3215	0	0.089232	0.464625	0.083753	0.576599	0.462002	2.4862	0	0.431036	0	0.0152318	0	0.422869	0.936686	0.0962433	0.0811407	0.145374	0.157013	0.112209
Zm00001d002548	1.38107	26.0094	20.1007	0.245975	9.52135	7.08319	13.9012	3.79962	7.97695	27.4402	4.28413	5.0718	0.357235	8.37604	17.9438	4.86117	9.7431	6.47479	17.6369	2.1731	4.14555	15.7049	2.39356	5.64911	0.278889	6.27555	15.0161	2.41711	4.23403	18.729	0.523456	7.52146	16.612	0.324582	16.2038	12.9339	19.7715	11.7171	14.983	0.901466	0.84303	0.76829	14.5929	3.65959	6.66944	18.302	27.0013	25.5461	16.6993
Zm00001d002549	14.8584	10.5813	3.35645	16.6102	6.19128	0.36927	1.85686	1.14599	1.56113	0.584637	7.17072	4.60506	19.6846	22.716	0.165307	2.50827	1.17001	3.16731	0.342157	1.7352	2.14773	0.548492	2.11576	2.08192	19.9766	5.63004	1.49572	3.12823	4.14567	4.1392	19.1696	15.6104	3.33706	71.8058	2.77415	28.2325	1.74383	2.12144	2.09193	214.485	253.295	216.494	8.90837	295.46	4.53354	22.2238	18.9338	13.4822	22.0129
Zm00001d002550	445.957	20.0426	2.56473	435.704	12.1395	0.244951	1.62957	0.238019	0.81409	0.334122	0.285606	0.173691	425.281	16.4045	0.124322	0.127886	0.437233	0.107505	0.0492664	0	0.0104582	0.0303596	0	0.0519898	348.113	22.7965	0.0306346	0	0.0226291	2.366	371.154	22.2066	3.18144	421.838	1.12281	34.5483	2.22029	0.636208	1.93405	163.123	115.436	111.545	9.55329	72.7901	1.20821	4.05432	4.32541	2.17807	3.72863
Zm00001d002551	0	0	0	0	0	0	0	0	0	0	0	0	0	0	0.0131259	0	0	0	0	0.00763137	0	0	0	0	0	0	0	0	0	0	0	0	0	0	0.0151856	0	0	0.02542	0	0	0	0.00188397	0	0	0	0	0	0	0
Zm00001d002553	0.315188	2.08975	3.45114	0.438108	1.10976	2.61424	3.25656	1.06882	1.50053	1.38567	0.387618	1.25814	0.47775	1.36516	2.37825	1.89627	1.60625	1.28875	4.54553	0.980825	1.37034	4.90033	1.23121	1.98398	0.562747	1.22294	3.77086	0.683112	1.31658	5.71217	0.433752	1.41741	5.25082	0.33306	2.00328	2.3466	4.73352	1.13485	3.13124	0.466326	0.444895	0.184291	2.16335	0.609073	1.42628	1.7024	1.86294	1.64019	1.3097
Zm00001d002554	0.079248	0.0396368	0.0384893	0	0	0.00714347	0	0.0678683	0	0	0.0471199	0	0	0	0.0119524	0	0	0	0.0594437	0	0	0	0	0	0	0	0	0	0	0	0	0	0.0068064	0	0.00803047	0.0386941	0.0233165	0	0	0	0	0	0	0.0893897	0.0106799	0.00902603	0	0.0222048	0.0262067
Zm00001d002555	0	0	0	0	0	0	0	0	0	0	0	0	0	0	0	0	0	0	0	0	0	0	0	0	0	0	0	0	0	0	0	0.0157433	0	0	0	0	0	0	0	0	0	0	0	0	0	0	0	0	0
Zm00001d002556	0	0	0	0	0	0	0	0	0	0.296656	0	0	0	0	0.129783	0	0	0	0	0	0	0	0	0	0	0	0.172564	0	0	0	0	0	0	0	0.164616	0	0	0	0	0	0	0	0	0	0	0	0	0	0
Zm00001d002557	0	0	0	0	0	0	0	0	0	0.666687	0	0	0	0	0.211007	0	0	0	1.09026	0	0.123579	0.549995	0	0	0	0	0	0	0	0	0	0	0	0	0	0	0	0.272705	0	0	0	0	0	0	0	0	0	0	0.0787857
Zm00001d002558	0.146025	1.7133	0.0775007	0.174027	0.177907	0	0.0477757	0	0	1.33635	0	0	0	0.993426	2.27095	0	0	0	5.64165	0.0461951	0.146067	4.53941	0.0598433	0.199238	0.126189	0.05902	5.58212	0.0255394	0.306804	0.241705	0.112268	0.0549455	0.641189	0.215986	1.63922	1.68596	0.952982	0.700913	0.115941	0.02633	0.0437674	0	6.2046	0.213542	0.0220166	0.516686	1.71268	2.78506	1.68514
Zm00001d002560	0	0	0	0	0	0	0	0	0	0	0	0	0	0	0	0	0.0197581	0	0	0.0109854	0	0	0	0	0	0	0	0	0	0	0	0	0	0.0183911	0.0119123	0	0	0	0	0	0.00228866	0.00154166	0	0.00262987	0	0	0	0.00731019	0
Zm00001d002562	6.67284	3.74771	4.61642	3.62747	4.75392	1.0347	3.2877	0.80531	1.44087	4.76632	2.75961	1.81107	3.80263	1.23349	1.86604	1.10867	6.7386	1.82649	1.79707	0.95301	0.606032	1.14259	0.966391	0.966919	3.9671	1.36773	1.16365	0.830354	0.792338	8.78753	3.21867	2.24535	8.76421	3.74907	2.96011	3.30756	8.24394	1.21297	5.27378	2.19915	2.27008	1.24597	15.2794	6.30095	3.18002	7.31016	10.2249	6.8472	6.70477
Zm00001d002564	0.072562	0.120497	0.0887879	0.620122	0.102122	0.244242	0.274271	0	0.0200512	0.0524943	0	0	1.11309	0.0262749	0.0322047	0.0285319	0.0377072	0	0	0	0.0220684	0.0375503	0	0.0278227	1.37987	0.0995315	0.079816	0	0.0285802	18.6419	4.58123	0.279803	2.26378	0.504668	0.0414946	0.0338386	0.683063	0.443458	0.181183	7.26422	13.2025	1.73232	0.463056	40.2071	0.0812703	1.15196	0.102107	0.198304	0.714918
Zm00001d002565	9.52005	6.26989	0.542057	1.85259	1.70504	0	0.396913	0	0.601669	0.283792	0.309747	0.0974587	2.25377	1.12984	1.26325	0.353023	0.0871183	0.209091	0	0	0.132174	0.0756713	0.060339	0.126358	2.28471	3.15538	0.0798693	0	0.280601	0.658185	2.6404	2.781	0.153047	4.73956	0.210494	3.18324	0.153634	0.448238	0.070719	64.9219	54.8563	47.0939	0.534383	105.099	0.320488	1.01802	1.44053	0.733666	0.902913
Zm00001d002566	0	0	0	0	0	0	0	0	0	0	0	0	0	0	0	0	0	0	0	0	0	0	0	0	0	0	0	0	0	0	0	0	0	0	0	0	0	0	0	0	0	0	0	0	0	0	0	0	0
Zm00001d002567	0	0	0	0	0	0	0	0	0	0	0	0	0	0	0	0	0	0	0	0	0	0	0	0	0	0	0	0	0	0	0	0	0	0	0	0	0	0	0	0	0	0	0	0.0073154	0	0	0	0	0
Zm00001d002568	0.466715	1.12115	0.335509	0	0.56717	0.696261	0.764013	0.371377	0.460281	0	2.63821	0.148572	0	0	0	0	0	0.953528	0	0.173074	0	0	0.332428	0.285531	0	0.350386	0	0.680134	0.637114	0	1.6323	0.189811	0.188946	0	0.722169	0.355456	0.157225	0.804846	0	0.421385	19.8094	0.240192	0.657783	14.3182	1.01877	2.89338	13.8043	7.2918	9.4562
Zm00001d002569	0	0.717545	0	0	0.850935	0	0	0	0	0.981589	0	0	0	0.33533	0.252156	0	0	0	0	0	0	0.347898	0	0	0	0.898304	0.089973	0	0.041433	0.648842	0	1.35621	1.19158	0.190065	0.451964	0.588197	0.508991	1.06052	0.234985	0.0337306	0.0494359	0.381947	0.609732	0.414048	0.402229	1.05334	1.28213	0.873274	1.12804
Zm00001d002570	0.21497	0.990358	0.143594	1.59387	1.78283	0.0112287	0.309182	0	0.107858	0.0529693	0.0470033	0.043827	0.926094	2.30506	0.0567169	0.033584	0.258053	0.181728	0.0961443	0	0	0.13826	0	0.0920533	0.597853	3.0604	0.123881	0	0.0780889	0.435237	0.424311	2.96231	0.256707	0.1912	0.107427	1.70863	0.877415	0.0598667	0.250769	0.0102694	0.0167238	0.0420283	0.0148878	0.06373	0	0.249259	0.269627	0.107745	0.345306
Zm00001d002571	0	0	0	0	0	0	0	0	0	0	0	0	0	0	0	0	0	0	0	0	0	0	0	0	0	0	0	0	0	0	0	0	0	0	0	0	0	0	0	0	0	0	0	0	0	0	0	0	0
Zm00001d002572	0	1.28218	6.09408	0	0.75064	5.75509	7.07245	2.1128	3.24038	20.4138	2.35038	0.939411	0	1.22739	12.0777	1.08706	3.40024	1.93091	10.4314	0.622074	1.31074	12.2309	0.639701	1.60638	0	0.210512	7.35292	0.478025	1.25013	9.77152	0.105232	0.237076	9.21696	0	5.18157	0.365361	11.3852	2.21428	7.258	0.138968	0.0228226	0.0731735	7.06445	2.64752	0.611477	2.26998	3.47018	3.6754	2.06181
Zm00001d002573	10.0797	25.4991	10.4446	6.89992	13.2881	1.59799	3.56196	1.08817	1.75279	20.1466	24.4535	3.89261	16.8143	9.88479	9.84228	1.69467	13.1661	11.4407	2.79254	2.30727	2.62813	3.30984	3.47634	4.70867	21.2699	11.6417	4.28706	4.67222	5.36746	12.7957	20.2081	24.4772	9.70321	9.35608	4.15905	8.14441	8.4176	10.3811	4.5913	24.8926	25.1699	7.85359	6.11393	16.0636	6.62267	9.96923	16.6833	8.37574	19.9908
Zm00001d002576	3.62724	4.46476	1.82373	0.57955	1.45835	0.557217	0.931333	0.474103	0.528045	1.72195	3.07472	1.34008	1.49337	0.508351	0.915313	0.608009	2.64253	4.19854	0.251705	0.277241	0.556111	0.167778	0.550738	0.575859	2.00653	1.06926	0.229675	1.12104	1.12202	2.47625	1.41227	1.61359	0.802083	3.50613	2.79998	1.43779	0.87533	5.60714	0.774686	10.9324	11.7429	9.33101	2.3861	57.8371	1.75666	1.37638	9.55171	7.15933	9.23578
Zm00001d002577	0	0	0	0	0	0	0	0	0	0	0	0.0172606	0	0	0	0	0	0	0	0	0	0	0	0	0	0	0	0	0	0	0	0	0	0	0.154258	0	0	0.0924459	0	0.00385629	0.00277112	0	0	0	0	0	0	0	0
Zm00001d002579	0.586644	7.85236	17.7064	0.665268	11.1584	7.78622	9.88549	3.02616	7.08518	48.4828	6.92973	7.35658	0.803645	5.88713	29.6379	2.73063	9.82703	5.92969	15.8007	1.32364	2.35551	17.3966	1.61726	3.60832	1.16114	5.3997	23.2174	1.72284	3.4638	22.8173	1.91666	5.90041	22.1429	0.982868	9.89954	4.06298	24.8827	10.7249	12.25	2.83837	3.19492	1.3307	25.3015	3.66869	4.0035	9.97609	9.29603	9.30754	13.7362
Zm00001d002580	8.23071	16.0464	22.0282	10.413	14.6043	17.0358	21.999	16.5509	16.7144	9.65599	7.3487	15.0775	11.9383	13.7149	15.0808	16.2774	17.23	13.5826	20.3684	10.0437	11.8757	21.7557	10.9495	13.7232	10.6803	14.8526	21.4148	9.33046	11.5766	20.9162	11.7379	18.9387	21.273	10.022	16.4622	18.9485	23.6123	15.082	22.5587	9.5645	9.1516	5.0154	15.6469	4.53281	7.77226	18.1791	16.0894	15.3794	15.3025
Zm00001d002582	0	0	0	0	0	0	0	0	0	0	0	0	0	0	0	0	0	0	0	0	0	0	0	0	0	0	0	0	0	0	0	0	0	0	0	0	0	0	0	0	0	0	0	0	0	0	0	0	0
Zm00001d002583	0	0	0	0	0	0	0	0	0	0	0	0	0	0	0	0	0	0	0	0	0	0	0	0	0	0	0	0	0	0	0	0	0	0	0	0	0	0	0	0	0	0	0	0	0	0	0	0	0
Zm00001d002584	6.42474	29.4712	4.89835	2.26103	6.56554	0.376488	2.52546	0.697794	2.26357	3.02995	1.00657	0.856456	1.89152	0.863471	5.68682	1.84787	10.787	3.00211	7.41471	1.70078	2.60642	7.63882	1.67454	2.32878	4.44416	2.15038	7.87003	1.09966	1.75713	0.64958	2.15735	1.49192	0.307029	3.49335	2.23271	13.793	10.0915	0.349803	2.87919	1.82533	3.0739	0.422496	16.7522	1.87896	0.973709	1.48724	7.6756	2.26223	9.51325
Zm00001d002585	19.0399	27.6978	45.2957	26.8118	39.1178	110.33	74.4931	111.988	94.6352	42.2668	47.622	79.8163	24.7363	46.67	75.3093	77.431	30.5543	60.2835	78.6084	45.4593	45.3433	61.7469	37.744	39.0919	26.6045	41.2811	56.4531	30.5402	33.7752	45.4345	20.1051	40.9242	43.6064	21.4407	60.1334	37.8225	35.5007	40.9338	56.956	19.9619	18.77	12.4129	49.4698	14.3519	18.0896	37.1928	28.5349	35.3204	32.7075
Zm00001d002587	0	0	0	0	0	0	0	0	0	0	0	0	0	0	0	0	0	0	0	0	0	0	0	0	0	0	0	0	0	0	0	0	0	0	0	0	0	0	0	0	0	0	0	0	0	0	0	0	0
Zm00001d002589	32.2758	7.5983	4.10865	37.0617	3.06277	6.01873	4.72868	1.6382	2.68063	2.05399	0.903363	1.58205	13.2804	1.64609	1.87897	0.923923	5.36578	1.17124	0.506726	0.157449	0.910715	0.441327	0.205676	0.564011	13.2889	1.6599	0.498149	0.242919	0.457119	10.5992	4.62282	0.199171	4.30123	7.82382	0.506054	14.5132	11.2698	1.88571	3.24789	6.23052	5.11219	11.7492	9.55841	11.2851	1.60117	0.640136	1.61241	2.17036	1.87705
Zm00001d002590	1.3859	86.8964	199.254	0.400847	20.6826	0.467922	109.182	0.789978	38.8446	0	0	15.1288	0.081409	9.20278	0.036391	5.11549	30.2733	7.872	0.0428347	0	7.15558	0.0360307	0.0800372	6.09656	0	5.72746	0	0	4.85723	1.58719	0.41104	1.51539	8.50238	0.151468	0.0244779	20.1536	31.0141	0.236682	83.5424	0	0.0155615	0.0154514	4.66097	21.1119	14.6788	37.2846	192.831	64.3288	19.4834
Zm00001d002591	115.588	15.2757	3.85111	71.349	10.8844	0.536409	2.32499	0.318783	1.81618	2.15677	0.807915	0.867448	66.3534	10.5084	2.20043	1.15208	8.81595	1.01612	1.51667	0.482421	1.35079	2.47951	0.405231	1.01049	91.6904	15.5079	3.57562	0.20505	1.12004	3.76111	72.943	11.4344	2.65104	113.519	1.38837	18.4243	4.23143	0.927274	2.44508	91.8269	96.4003	171.701	3.83096	63.4106	1.98841	2.19131	4.60159	2.4817	3.16333
Zm00001d002592	1.65577	27.3067	1.19895	0.970601	9.86106	0.531001	0.683078	0.084541	1.02215	0.927748	0.418594	2.48907	0.532447	0.0487453	1.58157	1.19591	26.6436	1.16807	0.258375	0	0.797504	0.778132	0.037917	0.334296	1.74994	0.420606	1.09099	0	0.34495	1.0685	1.11148	0.332338	0.376727	1.20535	3.54368	1.60054	1.06792	9.90403	0.58428	3.26146	7.77325	0.838701	1.21393	12.5968	4.70952	1.2591	0.769412	1.44386	1.00651
Zm00001d002593	7.87378	13.7284	6.51194	9.26469	11.6989	2.3966	5.13757	1.13313	2.548	25.6287	1.10115	2.92597	10.1269	10.7613	24.9192	2.37154	9.89474	4.10768	20.4436	0.927671	3.4864	22.2339	0.856863	3.65996	10.0258	15.1069	21.9212	0.614128	3.14343	17.6175	7.61105	8.34596	18.2237	10.86	28.7897	8.61739	15.8573	3.43862	6.66764	3.82787	4.4393	2.97766	10.4671	42.6888	1.71052	2.54534	4.91123	3.56494	2.19683
Zm00001d002594	0.115914	0.669155	7.08245	0.380619	0.647779	0.495954	4.69353	0.313148	1.78371	3.25728	0.604415	1.14449	0.19093	0.073451	1.4128	0.133542	2.84889	1.33711	0.762645	0	0.333113	1.24512	0	0.402943	0.185913	0	0.910772	0.0216689	0.322087	5.85991	0.443192	0	5.38702	0.559662	0.823905	0.217614	5.77042	0.675877	3.96768	0.874568	0.896886	1.26566	1.11231	5.03531	1.58936	0.902258	1.62043	0.898721	1.73652
Zm00001d002595	2.71996	4.82182	4.64451	3.04817	5.25918	9.68167	7.18816	8.17517	7.56296	3.39809	4.94655	5.76598	3.2338	5.37756	6.20646	8.68199	4.89278	7.48008	5.58127	8.1444	7.65724	6.85516	6.40302	7.03773	4.68523	6.77903	7.13939	7.62071	6.88766	4.23985	3.95441	7.09771	3.84148	3.14341	3.07243	7.2339	4.37041	3.61269	4.80751	3.73666	3.6271	4.72455	2.60006	1.68409	1.25381	2.822	2.61292	1.92819	2.44431
Zm00001d002596	0	4.58374	0	0	1.2612	0	0	0	0	0	0	0	0.807615	1.88891	0.181376	0	0	0.328419	0	0	0	0	0	0	1.39231	0.392975	0	0	0	0	1.4723	1.43291	0	1.97619	0	0.19459	0	0	0	67.66	65.8807	52.605	0	9.60189	0	0	5.39974	0.220743	0.617095
Zm00001d002597	6.99517	23.098	18.4745	4.34539	12.6912	8.95395	11.1301	3.76355	4.73304	4.15658	2.53743	3.36374	6.08409	19.7433	6.96956	3.80808	0.676948	3.29753	4.24845	3.35793	2.94573	3.58087	3.5776	3.80564	4.96929	22.3321	1.958	2.97945	2.75329	14.5616	7.3822	15.8887	16.2953	10.4995	7.53453	28.6815	28.869	30.7908	16.0747	7.08359	6.35016	5.97536	13.2609	4.28431	9.24325	88.5822	47.8702	38.5855	76.6112
Zm00001d002598	22.0063	31.2347	18.7591	21.8192	27.5767	13.353	17.4324	11.7747	17.539	10.3609	6.01863	14.2727	20.3812	30.7878	14.4942	17.4033	20.8912	14.8726	17.4806	10.0095	14.7465	17.7834	9.9019	14.0654	19.5835	34.8631	15.6874	7.09399	12.8425	19.1623	24.6229	31.6685	19.1152	22.2768	18.5612	31.0297	18.5815	19.5677	16.4342	16.5723	22.581	13.0575	20.3643	7.87387	10.5999	21.9881	19.6038	16.2425	19.4004
Zm00001d002599	0	1.80459	4.37183	0.0173923	0.0849875	15.0238	11.1622	4.98031	5.45038	83.7119	3.59096	5.40745	0	0.0701395	45.4398	3.43107	0.731915	4.14556	53.6004	0.884613	3.12805	41.1711	0.862454	4.41013	0	0	25.9364	0.56787	2.89195	51.4924	0	0	26.2146	0	22.3762	0.0320032	10.551	10.9472	4.32721	0	0.00467274	0.00858687	4.56273	2.22784	4.61812	5.60843	5.67066	7.92226	5.4984
Zm00001d002600	3.22463	5.61312	3.51075	1.43422	5.68841	2.53794	4.24025	1.79499	2.29945	1.10775	0.557557	1.21751	3.03045	6.27747	1.92544	1.80009	4.02875	1.69693	2.5058	1.28033	1.80581	3.58254	1.93262	2.15297	2.91994	5.60726	2.35804	0.841396	1.41858	3.51129	3.09377	5.63856	3.01381	3.91012	4.06224	9.37969	5.00706	4.98964	3.31325	3.56007	2.62672	2.38662	2.19728	1.83715	7.12986	7.50272	4.58913	4.70481	5.52796
Zm00001d002601	59.3679	73.7935	210.864	377.015	111.847	605.434	359.787	481.331	349.029	1219.55	345.955	242.12	155.43	119.082	799.486	175.49	152.235	256.715	503.006	96.8281	109.08	456.58	114.749	151.948	226.952	167.632	311.554	85.3032	112.828	641.776	235.046	140.285	338.38	108.586	290.398	73.1232	361.835	150.135	263.495	213.659	359.364	207.09	89.1955	125.536	29.6201	189.854	127.853	160.126	238.768
Zm00001d002602	7.46728	8.09386	9.0569	11.7627	8.15714	3.59079	7.77996	2.44779	4.58155	6.24233	1.45902	3.45015	15.079	9.03669	9.40521	3.30265	9.1217	3.42754	12.0198	1.58616	2.93853	15.1067	1.71325	3.69903	12.2145	8.71353	13.8329	1.48363	2.85743	8.18211	12.798	8.88062	7.94496	14.2153	4.30134	9.87977	11.0674	4.34831	8.13069	14.1106	12.4974	4.94326	5.58167	2.91128	5.60562	8.45014	5.95458	5.77847	6.85564
Zm00001d002603	6.75901	5.92633	4.78469	4.51161	6.66018	5.69964	5.45566	5.98316	6.15927	3.18612	2.52007	4.39524	6.25671	6.38808	5.40557	5.18785	4.82046	3.90556	7.2089	2.79438	3.28163	7.0375	2.57828	3.29849	7.14616	7.2355	5.65034	2.39624	3.05953	4.79052	8.2826	7.15336	4.79187	7.28465	3.64623	7.15853	5.27577	2.96997	5.15944	7.00332	6.39755	6.17355	4.97208	3.10356	3.07741	5.28574	4.26514	3.30083	3.9796
Zm00001d002606	0	0	0	0	0	0	0	0	0	0	0	0	0	0	0	0	0.0329729	0	0	0	0	0	0	0	0	0	0	0	0	0	0	0	0	0	0	0	0	0	0	0	0	0	0	0	0	0	0	0.00391797	0
Zm00001d002607	1.38068	6.73241	85.3479	0.108607	13.2034	233.136	142.221	159.577	103.55	196.466	441.245	132.734	0	1.1196	98.1569	90.8779	49.157	174.159	53.9049	55.4258	61.8056	50.5819	71.011	84.1368	0	1.03167	47.6018	81.6768	88.1764	124.755	0	1.20129	79.2556	0	31.8777	0.420133	48.6652	23.591	61.1506	0	0	0	5.88967	10.3165	7.53216	6.95092	8.44074	9.34818	9.05843
Zm00001d002608	0	0	0	0	0	0	0	0	0	0	0	0	0	0	0	0	0	0	0	0	0	0	0	0	0	0	0	0	0	0	0	0	0	0	0	0	0	0	0	0	0	0	0	0	0	0	0	0	0
Zm00001d002609	0.214932	1.13027	0.166776	0	0.470872	1.78479	0.69363	1.11869	0.29825	2.8412	5.37074	0.960951	0	1.51232	1.84049	0.156269	0.058852	1.68955	0.206831	0.372755	0.204595	0.530566	0.621984	0.684986	0	1.10673	0.886049	0.378822	0.791554	1.26283	0	2.25468	0.757748	0.47521	1.93121	1.4929	0.302853	1.40447	0.357696	0.101552	0.0356298	0.17367	1.07644	2.87663	0.170541	0.682804	1.45093	1.54831	1.27121
Zm00001d002610	3.63224	1.04338	2.16335	9.90028	2.65311	0.168448	0.834305	0.0313006	0.612957	3.667	0.0673087	0.377828	8.0533	1.55495	3.93754	0.143417	2.65066	0.329167	2.76693	0.00968793	0.402478	2.48557	0.0276718	0.205549	15.9144	1.69162	1.5518	0	0.181798	0.519789	16.6223	1.6517	0.450472	7.83289	1.79035	3.00308	0.895562	1.04277	1.19258	15.1062	20.6596	3.18555	3.94859	1.39591	1.17395	0.777114	1.36867	1.61285	2.91813
Zm00001d002611	19.0237	21.8936	15.5291	39.996	21.545	19.9159	18.9615	19.3887	19.8041	9.42649	12.6002	12.6472	35.7169	23.997	7.52013	8.46768	22.5524	8.32149	7.92516	5.62276	6.32349	7.73961	4.97379	6.73986	49.7989	25.5865	8.42531	4.3376	5.92178	11.8213	41.3043	25.2755	12.2212	21.6487	23.7758	18.9906	11.6956	19.0838	13.9726	34.8847	32.5495	23.5279	28.832	19.1302	11.662	19.835	23.6343	20.4636	30.6332
Zm00001d002612	0	0.0183846	0.033391	0	0	0	0	0	0	0	0	0	0	0	0	0	0	0	0	0	0	0	0	0	0	0	0	0	0	0	0.27933	0	0	0	0	0.0737305	0	0	0	0	0	0	0	0	0	0	0	0	0
Zm00001d002613	0.319465	0.400989	1.9149	0	0.272015	0.0343503	0.239226	0	0.0629287	0	0	0.0212999	0.111594	0.406462	0.0415085	0	0.216467	0	0	0	0.0123865	0	0	0.0117647	0	0.100389	0.0324963	0	0.0076866	9.21171	0.596659	0.460488	10.4476	0.119342	0.177551	0.146584	6.60793	0.212753	4.03694	0.279753	0.344098	0.0362679	0.242474	0.610694	0.0393517	0.1714	0.223248	0.128873	0.165321
Zm00001d002614	1.94375	42.6446	11.8573	2.36871	36.6281	0.404881	4.21496	0.133947	3.78173	0.528056	0.0619139	1.85239	3.43851	29.9837	1.23314	0.73058	9.89157	1.13341	2.68886	0.207377	1.32216	3.23213	0.238711	1.13671	6.14811	51.5895	4.38241	0.133005	0.997449	10.9262	6.15958	41.1146	11.3209	2.21529	18.1867	29.1619	11.3359	12.7271	9.46182	2.92255	3.49768	0.0843777	32.4318	3.1438	6.606	8.65458	11.6268	5.86101	4.35984
Zm00001d002615	5.71443	12.6	15.5483	5.31285	15.3542	23.5677	21.7113	25.6593	22.1285	12.881	14.1141	26.3442	6.56136	15.3329	21.7729	24.0414	15.0867	18.8432	24.6873	14.2445	16.1008	24.7107	12.2174	14.8346	8.78502	17.9264	24.5708	12.8878	16.9624	19.4519	9.99385	15.7346	19.48	6.36867	16.2625	14.9313	14.0956	11.185	17.1038	6.43546	5.90733	3.52031	13.2387	4.3082	9.07752	14.014	11.7928	12.0991	11.1162
Zm00001d002616	1.46957	0.377908	0.996082	1.08263	0.104294	0.0761236	0.604284	0.0136003	0.0487236	0.0166053	0.0139886	0.176777	1.86001	0.126968	0.0094519	0.0384619	0.281476	0.0322206	0.0209531	0.0359695	0.0289924	0	0.0667272	0.0266445	0.449287	0.398915	0.0142124	0.0457899	0.026256	0.323306	0.976981	0.452573	0.429125	1.37229	0.0323592	0.291967	0.776098	0.901027	0.714072	0.769652	0.732757	0.470079	0.0159626	0.222354	0.16038	0.144481	0.0746164	0.0657053	0.267335
Zm00001d002617	8.24556	12.1433	21.1695	9.46996	13.9572	30.5177	25.2371	30.0308	25.9009	15.2843	12.8637	24.1218	10.5058	14.131	17.6156	19.7809	13.1516	16.4399	23.8254	10.6689	11.9891	22.5284	10.2429	12.4549	9.14283	13.8357	17.0373	8.26186	11.0302	22.0753	11.3282	12.9286	23.2738	9.22213	21.2347	14.3858	20.6231	16.123	24.2418	8.2089	7.35607	5.83813	15.6335	4.82132	9.94489	14.1517	9.98625	9.72047	9.28717
Zm00001d002618	2.6722	70.9659	0.171736	0	9.59114	0.489698	0.106772	0.153522	0.195011	1.27314	0.673628	0.374367	0	0.666475	9.35639	0.367252	12.6998	1.81193	0	0	0.183976	0	0	0.0652893	0	0.649635	0.506185	0	0.0834257	0	0.668319	0.82038	0.042468	2.89328	2.4174	3.24226	0.143695	3.1882	0	4.68008	4.63802	8.07379	0.35943	6.92677	7.86022	0	0.436408	2.06944	0.47644
Zm00001d002620	0	11.2146	0.176344	0	0.194069	0.0937303	0	0	0	0.0962533	0	0	0.348531	5.15639	0.479143	0	0.261778	0.295969	0	0	0	0	0	0	0	0.175866	0.105425	0	0	0	0	0	0.130017	0	0.328389	0.268105	0.230477	0.5332	0	0.0392668	0.167568	0.234126	0	0.525868	0.23722	0	0.107706	0.418399	0.043425
Zm00001d002621	7.95758	6.62523	4.98487	6.67001	7.96955	1.27137	3.4829	0.729631	2.60235	4.05375	0.649557	2.2305	5.94039	9.02879	4.22161	1.14017	6.72217	1.80239	3.3241	0.306141	1.2701	3.43449	0.348371	1.18486	4.53501	6.55549	3.98961	0.212702	1.25886	10.2296	5.89812	8.07442	8.86535	7.50655	4.07255	6.86267	4.75211	3.84541	4.55914	9.57693	8.59721	4.59349	4.67733	5.35403	4.93262	6.40914	5.1911	4.63236	5.14203
Zm00001d002623	11.8581	17.0053	0.117495	9.53642	10.0247	0.0185795	0.15137	0	0.0632714	0.283954	0	0.437141	10.1116	2.03197	0.509568	0.0674617	7.93154	0.270692	0.141888	0	0.0238685	0.219887	0	0.0530697	8.84673	2.2385	0.0612744	0	0.0489197	0.629231	17.6366	3.1638	0.385575	14.1977	2.17757	2.59378	0.128811	7.52578	0.0410225	7.3926	11.4865	3.39808	1.5391	9.20225	6.27012	10.5431	2.01133	2.1436	8.86441
Zm00001d002624	0.761679	6.0228	10.5449	0.833705	6.63737	10.1966	12.7829	5.74224	8.16274	6.63481	3.61761	6.89007	1.16724	6.01506	16.6706	6.92248	6.41887	6.45315	19.2699	4.72649	6.05247	21.5292	5.00478	5.85282	0.645574	6.715	21.7018	3.85356	5.47052	16.1493	0.931212	8.1898	14.3791	0.968954	9.50246	8.22277	16.1587	5.15793	12.283	1.64978	1.49535	1.42496	8.36724	1.45791	2.77937	6.30147	6.77138	8.34467	5.4901
Zm00001d002625	4.78052	11.2332	32.6457	5.24402	10.0846	11.9397	16.4642	19.4206	22.1498	2.34987	16.899	14.2387	6.67121	6.10894	1.46914	12.9174	12.2243	11.9206	2.09007	6.71731	8.94024	2.44006	5.65974	8.09684	6.73264	6.91876	2.8023	5.26108	6.01959	15.3234	14.7523	9.91258	17.6466	4.94123	10.4324	5.41015	24.7458	8.17027	25.0232	12.0059	13.644	3.60366	8.02336	6.72751	7.7911	7.63473	7.44723	7.21987	9.24872
Zm00001d002626	0.55914	2.40232	4.7228	0.970241	1.28292	0.0941407	0.673655	0.040404	0.469325	0.040762	0	0.110239	1.46256	0.546307	0.0765053	0.072928	0.73474	0.116656	0.0316428	0	0.0470235	0.0968631	0	0.0184694	0.981885	0.432886	0.0201291	0	0	3.22374	3.0231	0.714843	4.00156	1.31739	0.178867	0.957299	4.02993	0.0292806	3.3699	7.46753	5.57489	1.31492	0.0104758	0.159	0.0369571	0.0247713	0.062161	0.0978127	0.0040178
Zm00001d002628	0	0	0	0	0	0	0	0	0	0	0	0	0	0	0	0	0	0	0.0306822	0	0	0	0	0	0	0	0	0	0	0	0	0	0	0	0	0	0	0	0	0	0	0	0.00871213	0.074931	0	0	0	0	0.0171748
Zm00001d002629	0	0	0.0712713	0	0.0575335	0	0	0	0	0	0.0234705	0	0	0	0.0621926	0.0214419	0	0	0.0757723	0	0	0.0249909	0	0.0218214	0	0	0.0722716	0	0.0173682	0.146038	0	0	0.112905	0	0.878519	0	0.0374706	3.75901	0.069209	0.0406492	0.0604483	0	1.53659	0.421276	5.02354	1.64544	2.04921	2.46254	1.82287
Zm00001d002630	4.23488	10.1973	76.712	5.62915	23.4325	53.752	56.6481	88.6922	85.5582	207.234	280.198	105.197	4.84352	3.7105	110.378	60.1371	110.498	99.0966	57.3092	23.4528	42.2489	53.2577	24.2797	40.8595	4.11015	1.43643	53.4172	27.1331	40.3403	134.012	6.10306	2.87194	117.243	4.20736	66.9933	2.02907	132.848	33.4617	85.0015	4.82073	6.97903	2.82859	24.5447	123.209	15.8621	8.8035	18.5764	25.1862	19.8471
Zm00001d002631	1.09718	3.36194	9.06297	1.58729	4.98818	13.2437	10.7885	17.6726	14.2839	12.3203	14.4423	14.5643	1.61377	3.85858	13.784	18.7046	7.05836	14.4339	11.8109	12.4719	12.4301	10.7766	11.3467	10.8727	1.55384	4.72365	8.40319	9.24293	9.51288	14.6488	2.59126	3.52692	13.1302	1.44046	15.1426	3.42046	10.1306	10.4907	11.5135	2.26715	2.15083	1.35106	8.5554	3.37671	2.75496	4.16363	5.03811	6.79901	4.03672
Zm00001d002632	48.182	166.518	5.83662	44.218	44.6317	0.545318	2.52582	0.151861	1.42132	0.804044	0.36844	1.43452	31.3108	32.5875	2.63157	1.32944	18.1778	1.61573	0.494663	0.296272	1.3743	0.546383	0.54369	1.39657	35.4765	25.846	0.239264	0.263078	1.06847	1.3684	35.7043	37.7164	2.58856	58.611	9.96127	44.4415	5.7422	68.3399	3.78182	25.8123	22.9069	11.1815	14.9478	45.4703	141.258	55.0724	93.3792	66.7395	50.6987
Zm00001d002634	0	0	0	0	0	0	0.0086918	0	0	0	0	0	0.0302983	0.00703385	0	0.00492557	0	0	0	0	0	0	0	0	0	0	0	0	0	0	0	0	0	0	0.00912249	0	0	0.0079637	0	0	0	0	0	0	0	0.00303646	0	0	0
Zm00001d002635	0	0	0	0	0	0	0	0	0	0	0	0	0	0	0	0.0106298	0	0	0	0	0	0	0	0	0	0	0	0	0	0	0	0	0	0	0	0	0	0	0	0	0	0	0	0	0	0	0	0	0
Zm00001d002636	0	0.02156	0	0	0	0.00904857	0	0.0246927	0.0494415	0	0	0	0	0.0247804	0	0	0	0	0	0	0	0	0	0	0	0	0	0	0	0	0	0	0	0.0935	0	0	0.0253512	0	0.0185195	0.00691255	0	0.0158833	0.0545444	0	0	0	0	0	0
Zm00001d002637	0	0	0	0	0	0	0	0	0	0	0	0	0	0	0	0	0	0	0	0	0	0	0	0	0	0	0	0	0	0	0	0	0	0	0	0	0	0	0	0	0	0	0	0	0	0	0	0	0
Zm00001d002638	0	0	0	0	0	0	0	0	0	0	0	0	0	0	0	0	0	0	0	0	0.0151033	0	0	0	0	0	0	0	0	0	0	0	0	0	0	0	0	0	0	0	0	0	0	0.00394473	0	0	0	0	0
Zm00001d002639	13.5267	24.1058	20.6047	14.3862	22.4962	17.2566	22.145	16.4079	18.2978	6.10156	10.1774	12.6517	16.5666	19.8958	8.37717	14.9043	31.0284	16.0319	8.69407	8.91376	11.6884	9.7806	9.3894	11.609	16.7417	23.419	8.75889	7.62839	9.61115	17.3691	19.4951	28.3546	17.5472	16.4542	13.0895	25.6953	28.1584	15.1889	20.8199	18.7781	20.4366	10.2907	17.0962	7.01808	13.5037	21.9199	21.7167	16.8652	20.2553
Zm00001d002640	6.3156	9.97587	4.90562	4.25415	10.0373	3.87562	5.29017	4.4322	4.66272	2.30895	1.96914	5.73245	8.13442	14.4711	3.25355	4.06797	4.55323	3.56858	4.88927	3.00783	3.11818	5.76861	3.43478	3.71785	3.90305	12.4958	4.51596	2.90993	3.21277	5.75922	5.54357	10.2202	6.32149	7.1952	3.36778	12.2882	5.46629	4.03588	4.82145	4.76014	4.63704	3.33356	5.07225	5.03311	5.28101	8.63891	5.09649	4.13865	6.84598
Zm00001d002641	4.30376	2.01297	5.05981	2.51158	4.08598	0.827528	2.66013	0.612525	1.63568	3.64473	0.544163	1.48985	1.62604	2.19609	6.58275	1.10943	4.13438	0.882344	5.6633	0.375149	0.928892	5.67112	0.302584	0.961085	1.74524	3.59381	5.97168	0.321394	0.917137	9.04019	1.6156	2.01606	11.9941	2.46305	6.5929	1.70183	10.2766	6.76545	5.53631	1.31956	1.53022	0.838556	7.38052	4.42062	4.36374	3.5883	2.33287	3.45836	3.20381
Zm00001d002642	1.82154	14.4136	2.60698	3.91963	16.6158	2.16305	2.01312	4.06066	2.69629	4.2704	16.3032	7.80796	3.9299	18.2263	2.1395	3.93556	2.17697	6.43362	2.45309	3.09523	3.43028	2.61391	3.99348	4.73186	3.4312	17.5755	3.94754	4.55424	5.79181	7.38527	4.80596	19.0122	7.98443	2.90912	4.8667	13.9138	6.11754	21.5293	3.52676	9.31653	9.05157	7.79724	10.307	2.48857	6.72072	32.135	21.9765	17.5193	31.9376
Zm00001d002644	2.62501	9.52573	13.8568	4.27074	9.53343	14.971	16.212	10.6273	11.8424	13.4104	5.17588	10.8124	4.30973	10.4299	18.2714	8.79365	11.1633	6.84579	20.7513	5.22256	6.03602	20.8082	4.7538	7.39905	3.45633	10.4954	13.3324	4.84606	6.58518	14.8938	3.62091	8.24537	16.8804	3.01729	17.5964	6.75641	15.8429	13.569	14.032	3.36635	2.44542	2.16206	15.9658	5.66215	7.26849	13.3966	11.3081	13.2187	8.47575
Zm00001d002645	0	0.00585625	0	0	0	0	0	0	0	0	0	0	0	0	0	0	0	0	0	0	0	0	0	0	0	0	0	0	0	0	0	0	0	0	0	0	0	0	0.0181066	0	0	0	0.0204365	0.0103487	0	0.0062638	0	0	0
Zm00001d002647	0	0	0	0	0	0	0	0	0	0	0	0	0	0	0	0	0	0	0	0	0	0	0	0	0	0	0	0	0	0	0	0	0.00272838	0	0	0	0	0	0	0	0	0.00143934	0	0.00198659	0	0	0	0	0
Zm00001d002649	0.097765	0.417623	0.379928	0	0.0699065	0.00978127	0	0.112146	0.0655525	1.01607	0.0920183	0.0820069	0	0.0845268	1.04243	0.0826435	0.0671899	0.118972	1.34013	0.0716661	0.0629249	1.29121	0.0104712	0.115732	0	0.098499	2.05574	0.0981282	0.118815	3.22974	0	0.129852	1.86028	0	1.24599	0.0193473	1.50612	0	0.712835	0.0464096	0.0249029	0.0798504	0.0299045	1.0245	0	0.049913	0.0466934	0.138004	0.0510665
Zm00001d002650	34.3993	20.5714	38.794	17.1405	15.0552	30.144	32.63	26.3126	27.0409	30.2574	13.0868	25.2541	18.6727	10.5451	33.8416	20.8111	17.794	16.8581	42.4936	13.6349	14.804	40.7119	14.2517	17.5357	8.03499	10.5175	36.4746	11.1863	15.0601	74.8796	9.07558	7.54324	76.7106	27.9651	41.3775	15.7686	38.2706	35.4859	39.4137	9.94667	6.85256	15.1252	35.1565	21.5305	46.5309	37.7255	29.8754	26.9397	28.517
Zm00001d002652	0	0	0	0	0	0	0	0	0	0	0	0	0	0	0	0	0	0	0	0	0	0	0	0	0	0	0	0	0	0	0	0	0	0	0	0	0	0	0	0	0	0	0	0	0	0	0	0	0
Zm00001d002654	29.5579	8.7958	33.2898	32.5333	12.6896	195.279	115.965	290.05	207.02	219.364	455.635	311.056	41.2294	12.4411	106.36	169.41	13.2171	146.071	113.542	98.6978	105.859	95.7714	78.5909	88.0894	36.6671	10.9935	105.46	98.4807	111.957	35.5204	34.7466	8.86523	36.0693	30.4402	31.1288	8.37659	8.31035	22.1017	71.5023	20.9197	18.5289	17.185	14.7729	31.3339	23.789	20.2294	21.1571	20.9658	19.6225
Zm00001d002655	0	0	0	0	0	0	0	0	0	0	0	0	0	0	0.0131092	0	0	0	0	0	0	0.0246302	0	0	0	0	0	0	0	0	0	0	0	0	0.00843547	0	0	0	0	0	0	0	0	0	0	0	0	0	0
Zm00001d002656	6.38148	7.09701	9.86438	4.35161	6.0122	10.2675	10.1814	9.74719	9.11692	7.23349	3.56337	7.33007	5.05755	6.82205	10.2871	6.95039	5.77757	5.22266	12.78	4.10164	4.87675	10.4103	3.98372	5.30821	4.79122	6.32977	9.35575	3.57371	4.58824	10.8158	4.87721	6.00619	13.0833	4.85895	8.73298	7.4197	9.11697	8.02855	10.9699	4.15617	2.94116	2.67944	8.46827	2.74027	6.18881	10.4616	8.81034	8.69323	8.94003
Zm00001d002658	1.86695	5.20613	6.70845	3.48197	2.17909	1.09208	3.72724	0.742303	2.1355	0.913796	0.319384	1.63859	3.67661	1.87716	1.5824	1.03579	2.33456	0.825818	2.76223	0.471784	0.812124	3.47355	0.526074	1.11048	2.68221	1.7292	2.99914	0.511925	0.972415	10.4141	4.36462	1.29398	12.7209	1.71714	5.62951	4.88674	11.7452	2.79761	7.35834	2.18053	1.98997	1.00736	20.1136	6.27573	1.05291	5.72071	5.0282	3.40702	3.93305
Zm00001d002659	82.5152	110.941	90.9659	78.57	112.377	47.6526	71.749	30.5211	49.7108	83.7534	14.6596	38.0144	93.7435	121.52	100.251	29.825	90.8212	34.2349	107.069	15.2158	32.7316	131.057	15.552	34.2145	76.7236	107.001	141.981	11.4369	31.3145	100.552	80.3893	107.479	97.4576	87.4052	73.4293	106.969	103.693	68.18	73.2982	65.6927	72.3526	47.1651	86.6411	43.0521	55.0774	99.8703	90.6078	88.6189	86.9422
Zm00001d002661	1.34763	5.94353	17.9453	0.83912	7.96059	47.1446	33.4389	41.962	36.4308	13.014	31.5967	28.6118	1.98242	5.30993	10.3906	28.2712	13.9476	28.2704	9.98766	18.3459	20.0402	11.371	18.7291	18.2435	2.90056	6.37941	10.3903	14.8919	14.7544	9.60844	3.6414	5.75168	10.5355	2.32009	8.73725	5.37497	13.6073	8.02947	20.7287	3.08708	3.479	1.3694	10.7466	3.02222	6.07619	7.3972	7.8528	8.32042	7.02037
Zm00001d002662	0	1.08249	7.05968	0	0.0749645	12.9301	9.23703	3.99682	4.71958	30.1806	0.805958	2.81648	0	0.0162632	34.8077	2.57368	0.554961	2.55607	32.2148	0.546721	2.62508	34.7048	0.452869	3.19798	0	0	16.5142	0.362214	1.80024	18.2913	0.0168545	0	10.954	0	18.426	0.0553625	6.3616	9.82359	5.01311	0	0	0	4.59239	1.42152	1.21147	4.83039	4.70083	7.40713	3.61022
Zm00001d002663	10.6357	15.9377	19.3312	11.8966	20.3941	17.6379	19.6779	17.3445	19.2717	3.3924	9.74826	17.6108	14.1417	20.3719	5.7206	17.1619	19.8737	14.5637	7.64221	12.6463	14.5062	8.49738	14.4999	15.0102	12.5723	21.2986	8.11184	12.7919	15.1827	17.3861	16.1803	19.8316	17.5627	13.2851	11.4958	18.65	20.0156	13.1866	19.1635	12.0191	11.8523	6.10293	11.3718	4.70888	12.6515	18.124	13.8226	12.4154	16.2288
Zm00001d002665	0	0	0	0	0	0	0	0	0	0	0	0	0	0	0	0	0	0	0	0	0	0	0	0	0	0	0	0	0	0	0	0	0	0	0	0	0	0	0	0	0	0	0	0	0	0	0	0	0
Zm00001d002666	0	0	0	0	0	0	0	0	0	0	0	0	0	0	0	0	0	0	0	0	0	0	0	0.00187046	0	0	0	0.00230232	0	0	0.00658216	0	0	0	0	0	0	0	0.00140275	0	0	0.000463283	0	0	0	0	0	0	0
Zm00001d002668	0.654581	1.92518	22.6293	1.83174	5.41972	8.34779	11.971	2.9499	7.36603	1.25727	1.84622	6.83398	2.25019	3.07818	1.87208	4.33163	13.2324	4.42191	2.7678	2.30633	4.0881	2.75471	2.08188	4.40466	2.52932	2.34636	3.83069	1.03699	3.58902	25.9454	3.28458	4.00942	30.2015	0.657773	15.0101	2.47634	27.122	29.2222	23.0433	5.68377	4.67608	2.21102	34.3738	4.74183	49.5832	27.3964	34.2236	32.5768	23.2689
Zm00001d002669	0	0.122337	1.84802	0.0653302	0.407439	0.101503	0.938258	0.0690243	0.412101	0.455346	0.0305758	0.161343	0	0.0895085	0.815863	0.197784	0.891875	0.143333	1.28365	0.0137879	0.242189	1.33672	0.00458237	0.263597	0	0.180688	1.08966	0.011931	0.266429	6.92726	0.00728855	0.0766911	4.88344	0.0446493	1.18763	0.116118	5.37397	6.06157	2.46043	0.0111812	0.00168164	0.0134415	2.29762	0.922789	14.9209	3.74723	3.4006	4.19296	4.14602
Zm00001d002670	0	0	0	0.00649045	0	0	0	0	0	0	0	0	0	0.0134253	0	0	0	0	0	0	0	0	0.0151509	0.0234652	0	0	0	0	0	0	0	0	0	0	0	0	0	0	0	0.00731455	0	0	0	0.00948583	0	0	0	0.0149583	0
Zm00001d002671	0	0	0	0	0	0	0	0	0	0.949103	0	0	0	0	0	0	0.408102	0.300899	0	0	0	0	0	0	0	0.239587	0.153414	0	0.121478	0.182702	0	0	0	0	0.431553	0	0.363643	0.90417	0	1.8256	1.028	0.0908947	0.176589	1.74493	0.696157	0.444237	3.37627	2.20102	1.48929
Zm00001d002673	1.64254	1.65623	2.18797	0.968802	0.738826	0.035043	0.46388	0.0393043	0.284216	2.9125	0.838009	0.0949427	2.80251	0.641976	2.15753	0.182808	0.291732	0.289134	2.178	0.495529	0.353188	1.896	0.430173	0.383394	1.0016	1.13475	1.64213	0.485839	0.433389	4.44864	2.49112	1.12621	1.64821	2.8349	4.71614	1.66965	3.16909	2.02737	1.12699	15.0969	11.4154	11.2378	7.14297	2.0935	7.02665	12.5565	7.96555	13.4623	18.4401
Zm00001d002674	2.26665	4.39454	5.87971	3.64092	5.83332	0.232697	2.71693	0.0151664	1.6874	0.898427	0	1.24396	4.22447	4.92791	2.56091	0.549429	4.63906	0.915348	3.49655	0.131962	1.03346	6.10768	0.0736487	0.978469	4.72157	5.02168	6.95473	0.265739	1.18117	8.85202	2.98964	4.93867	7.905	3.9702	1.69606	7.25581	9.23761	1.62996	5.44122	4.03474	4.15344	1.59615	4.48348	0.611986	2.09543	5.40919	4.92625	4.08484	2.95474
Zm00001d002675	0	0	4.46549	0	0	0.302859	1.31225	0.118263	0.306534	0.0333607	0	0.137364	0	0	0	0	0.0587925	0.0286295	0	0	0	0	0	0	0	0	0	0	0	0	0	0	0	0	0	0	0.967726	0	2.34089	0	0	0	0	0.0083547	0.0269591	0	0.146166	0.0618938	0.0810227
Zm00001d002676	2.05822	2.81235	5.20655	5.03824	5.16193	10.1837	7.25113	10.3263	8.61069	7.35956	3.44493	5.96166	5.01766	5.27736	8.37372	5.11753	2.8685	4.26537	8.54647	2.12182	2.81557	6.50033	1.58565	2.148	3.18004	5.54798	5.89086	1.41193	2.31849	6.89611	3.2144	3.75593	5.77464	3.00426	10.2585	3.34893	3.65844	5.8041	6.12853	1.85312	1.80229	1.4269	7.89124	1.58074	1.53204	4.59165	4.33957	4.36105	3.55566
Zm00001d002677	36.8539	48.5663	42.185	27.9703	36.8447	33.0285	40.9887	22.8048	32.674	47.7306	19.2502	23.6675	23.4956	31.015	68.795	18.1895	46.8158	20.347	45.0668	5.88312	12.5231	40.9731	4.27439	10.369	35.3775	30.9797	38.3376	7.13602	13.4298	46.9177	27.8704	34.8286	46.8247	21.6506	42.0272	29.8131	72.1534	26.0398	42.5037	37.0053	39.1013	20.5761	52.081	45.5112	23.9398	27.2316	49.9519	42.2979	53.6275
Zm00001d002678	209.768	24.6192	19.858	16.497	24.8303	52.9165	36.2089	16.3097	19.6383	10.6051	56.4698	48.6786	34.8095	28.7061	12.9835	40.0378	23.8152	56.64	18.2978	14.5607	17.8258	23.2744	13.7785	17.3776	18.2387	26.3411	26.0548	12.7293	15.3345	23.8588	59.2546	24.5054	24.344	280.091	17.9052	35.0979	27.8549	8.90913	22.6127	11.4512	11.1064	9.61248	14.9385	19.5055	10.3495	42.8978	18.5605	17.0147	36.5243
Zm00001d002679	2.41905	0.592902	0.575941	2.46931	0.359175	0.0110122	0.173942	0.0221715	0.107303	0.0109858	0.360371	0.247683	2.10591	0.402034	0	0.0709031	0.111215	0.105576	0.0248888	0.0570069	0.0367051	0	0.0122454	0.0281265	1.90431	0.667191	0	0.007655	0.0116567	0.330439	2.21461	0.445383	0.388776	1.91626	0.0110437	0.754347	0.363063	0	0.381569	0.978321	0.759003	1.69177	0.0044815	1.23716	0	0	0	0.0109856	0.00320923
Zm00001d002680	35.375	8.86871	2.38451	46.1651	7.40339	0.150438	1.7616	0.202665	0.834525	0.340985	0.180494	0.747369	29.2746	7.96718	0.814886	0.556326	2.45184	0.573988	1.04817	0.303441	0.575688	1.07729	0.434159	0.558359	39.6795	8.6944	1.18102	0.27196	0.470782	3.63173	31.4245	7.39475	3.37907	28.4381	1.04171	11.3696	3.4031	0.274006	2.19342	32.516	31.7522	22.3674	5.5319	15.8747	0.555838	1.34643	2.42699	0.923702	1.57763
Zm00001d002681	0	0	0	0	0	0.0042669	0	0	0.0202174	0	0	0	0	0	0	0.0336543	0.0103544	0	0	0	0	0	0	0.00921193	0	0	0	0.00956033	0	0	0	0.0161653	0	0	0	0	0	0.0102839	0.00764212	0.00765265	0.00275759	0	0.0102386	0	0	0.00729573	0	0.00808037	0
Zm00001d002682	3.96424	5.03903	5.50121	3.14859	3.61375	0.854342	4.27463	0.304758	1.75873	3.27076	0.138904	1.54254	4.22979	3.22995	4.0539	0.934298	5.55933	1.23034	6.16809	0.159994	1.23333	6.81436	0.126794	1.58699	3.96046	3.32023	5.4214	0.106453	1.27537	4.08358	6.12071	3.50156	4.20312	5.01882	2.90269	4.7329	5.68102	4.5741	4.00789	7.67966	6.76232	3.58139	3.28642	1.8806	9.50767	8.63836	6.32047	5.96069	7.35403
Zm00001d002683	0	0.0092142	0.0165029	0.0109802	0	0	0.035452	0.0243775	0.0077013	0	0.0159392	0	0	0.0196916	0.0362767	0.00610837	0	0.0225267	0	0	0.0074408	0.0106729	0	0.00706943	0	0.0638702	0.00879637	0	1.23e-41	0.0276848	0.0440688	0.0532184	4.17e-54	1.34e-42	0.00771033	0.0119296	0	0	0.0166379	0.0256852	0.0117702	0.00903263	0.00443997	0.0170434	0	0.0189097	0.0200809	0.0127265	0.011778
Zm00001d002684	2.89737	1.90611	3.91958	1.73618	2.3738	4.72045	4.94909	4.41361	4.54432	3.23578	1.94217	3.49413	1.95846	2.21261	3.37081	2.95733	2.57373	2.7511	4.049	1.13022	1.73243	3.80005	1.1374	1.95507	2.04019	2.5254	2.41545	0.884146	1.504	3.48261	1.92009	1.90844	3.16664	2.33617	2.79456	1.91541	4.31645	1.58206	4.06163	2.0641	1.72749	2.07369	1.38427	0.813632	1.80598	2.37422	1.91474	2.20063	2.32031
Zm00001d002685	15.7918	18.506	17.4071	6.77506	16.7453	25.4758	21.5865	18.6615	16.1554	28.3848	17.1818	13.8111	10.7082	17.6037	21.9807	13.6553	13.9176	14.9468	22.5652	7.49482	9.37583	27.0112	7.51551	11.4107	15.352	16.8832	21.0918	6.60351	11.1076	18.2071	10.9998	18.9301	15.9909	11.5707	14.1087	20.5231	22.3827	11.2185	15.7733	17.6716	13.8065	14.8324	13.3963	13.0703	12.5454	15.0431	16.4446	15.3258	17.1458
Zm00001d002687	0.151127	1.17145	11.5639	0.058031	2.53317	9.81787	12.7236	3.72589	6.33816	6.80587	7.53429	9.76242	0.262472	0	2.02574	3.33908	8.06545	14.8808	1.55987	0.160608	3.46878	1.34723	0.0546942	4.70938	0.22509	0	1.88961	0.12922	4.52075	4.94096	0.663108	0	5.99108	0	7.63939	0.160178	6.94597	1.86262	3.23376	0.0431254	0.0097237	0	3.84289	28.835	25.5108	6.47316	22.5804	26.5575	23.3067
Zm00001d002688	3.24819	4.96099	6.24521	2.70793	7.09896	2.4971	4.68298	2.423	3.56463	2.42868	0.958548	3.32927	2.87636	5.60466	4.40024	2.5079	5.59517	2.49751	7.22917	1.00022	2.34209	7.69184	1.36205	3.29911	2.31204	6.45629	6.48041	1.57311	2.66798	7.13159	4.47806	5.07406	7.00303	2.76813	5.22378	6.04335	6.38926	4.45788	5.44773	1.85529	2.18136	1.64234	4.75437	0.969849	4.93152	5.46266	4.97755	3.43099	3.74651
Zm00001d002690	2897.74	2501.8	785.348	1725.01	2861.16	12.2546	533.89	13.4081	337.902	169.592	17.1303	140.024	2136.45	1898.71	137.695	70.0783	2618.39	175.586	118.85	1.92495	114.717	86.0353	0.908396	128.634	3197.93	4474.79	59.1721	1.25843	68.6567	504.631	3367.11	3061.15	369.369	1993.77	872.45	1376.92	742.125	4479.6	389.126	434.183	651.063	352.694	4083.07	1417.22	6719.48	3225.5	3593.95	3494.07	3705.74
Zm00001d002691	0	0	0	0	0	0	0	0	0	0	0	0	0	0	0	0	0	0	0	0	0	0	0	0	0	0	0	0	0	0	0	0	0	0	0	0	0	0	0	0	0	0	0	0	0	0	0	0	0
Zm00001d002693	1.33137	0.956275	2.8189	1.31893	1.83933	0.541648	1.608	0.447047	1.17379	1.18889	0.231223	1.21703	1.48605	1.39614	2.62429	0.724707	2.83693	0.829233	3.82906	0.628605	1.11256	5.17111	0.780451	1.48552	2.93351	1.02192	4.60245	0.498095	1.26811	3.84443	6.33683	1.16932	3.49781	1.21128	0.658747	1.74339	4.10448	0.823883	2.57558	0.432982	0.441734	0.610487	0.817184	0.638779	1.53115	1.16604	0.704226	0.621309	0.860037
Zm00001d002694	2.34729	4.27781	3.30684	2.32022	6.02494	0.449133	2.0418	0.509114	1.31846	0.379665	0.315046	1.2646	3.45363	6.61064	0.720576	0.733268	2.18728	0.804456	0.980634	0.455747	0.927466	1.06705	0.491079	0.906348	2.97481	7.5673	1.06621	0.485023	0.828137	2.23233	4.93591	6.47947	2.68132	3.20445	1.21315	4.94054	2.20882	2.80378	2.60569	2.54088	2.30342	1.10508	3.0618	1.02605	4.75864	3.85171	3.77603	2.72362	2.94562
Zm00001d002695	1.29447	14.3032	10.5586	1.45314	10.4755	0.405828	5.68052	0.241052	2.90292	0.0315047	0.0754477	1.94445	1.01495	8.58039	0.0790694	1.20696	9.71297	1.58332	0.350575	0.100661	1.74254	0.424443	0.142317	2.02842	1.67616	6.15832	0.748575	0.0893928	1.46786	1.51258	1.221	4.56812	2.79683	0.685648	4.84082	9.27951	3.08352	22.7541	6.24984	0.698933	0.915306	0.785161	12.0951	3.11118	58.5172	18.4923	38.731	21.9773	9.06506
Zm00001d002696	2.29467	6.01265	9.02554	3.88862	7.66887	1.43869	3.86356	0.657664	2.60838	3.8952	0.552336	1.74917	2.39854	6.0816	5.54137	0.986048	8.54572	0.91754	4.96941	0.200759	0.492697	5.24057	0.133194	0.851542	3.12726	5.94318	7.51389	0.125754	0.799808	29.0494	2.20715	4.77837	19.8664	1.36259	14.5704	3.92738	16.7139	7.49522	7.92891	3.13165	3.38016	1.87108	23.4769	6.6148	8.53074	9.61662	8.98645	9.9735	11.581
Zm00001d002698	0	0	0	0	0	0	0	0	0.0318115	0	0	0.0364753	0	0	0	0	0.038356	0	0	0	0.0255466	0	0.0164768	0	0	0	0	0	0.0210896	0	0	0	0	0	0.0279118	0	0	0	0	0.0935291	0.0142485	0	0	0	0	1.97753	0.178881	0.0717937	2.0577
Zm00001d002699	0	0	0	0.0128566	0	0	0	0	0	0	0	0	0	0	0	0	0	0	0.0581982	0	0	0.191228	0	0.014987	0	0	0.136968	0	0.00812913	0.0222005	0	0	0	0.0480364	0.0144818	0	0	0	0	0	0	0	0	0.0124913	0	0	0	0.0465352	0.0068693
Zm00001d002700	0	0	0	0	0	0	0	0	0	0	0.879565	0	1.34261	1.17793	0	0	0.67304	0	0	0	0	0	0	0	5.5794	0	0	0.207902	0	1.3283	0.96889	1.67988	0	0.53226	0	0	0	0.36164	0	74.7143	70.4546	129.285	0	166.22	0	0.20583	3.59806	0.195155	0.809911
Zm00001d002701	0	0	0	0	0	0	0	0	0	0	0	0	0	0	0	0	0	0	0	0	0	0	0	0	0	0	0	0	0	0	0	0	0	0	0	0	0	0	0	0	0	0	0	0	0	0	0	0	0
Zm00001d002703	9.58418	17.3421	13.9535	10.1566	14.8835	9.10388	11.6353	11.7465	13.4574	4.38454	4.04305	9.34189	9.16672	11.9019	5.81922	7.67702	14.854	7.68461	7.68082	4.42605	6.12369	8.68562	3.91492	5.75013	9.85434	13.8485	7.96926	4.04665	5.63138	13.4866	11.2465	11.3727	13.9653	7.91132	14.7497	13.7215	16.1908	11.0289	14.0801	6.31076	6.0895	4.00201	12.4822	7.93813	7.81908	11.0824	10.2215	8.03653	8.80494
Zm00001d002704	192.932	252.653	201.953	359.446	287.313	80.3384	150.54	99.4798	151.985	32.3234	66.6764	143.755	268.77	244.042	32.949	103.916	333.408	110.032	43.8798	47.5315	78.7917	48.0654	42.0812	71.6618	441.59	280.587	76.2186	52.7282	91.6334	96.9185	442.282	317.822	117.596	159.501	122.164	225.671	136.451	144.463	156.116	311.369	328.892	175.623	282.705	135.078	301.089	277.169	232.002	279.054	362.162
Zm00001d002705	0.984496	26.4853	1.8738	1.80003	4.73108	2.38689	3.07481	1.29355	2.8384	0.133631	2.91644	4.09154	1.37594	3.43989	0.0753324	6.32735	3.21921	6.45478	0.46687	10.8283	7.31934	0.516543	12.014	9.43877	1.60956	5.38441	0.363157	11.1879	7.2522	0.761002	3.41015	4.47576	0.569225	3.12011	2.42044	12.2675	0.595801	18.2527	0.88537	4.57892	4.72785	3.52047	0.137531	1.01496	0.352425	37.9319	6.32427	8.34005	24.7356
Zm00001d002706	0	0	0.00551683	0	0	0.0506854	0.0299807	0.0108396	0.031351	0	0.0967359	0.0315996	0	0	0	0.0484828	0.0122464	0.123683	0	0.00643047	0.0518072	0	0.0250764	0.0625809	0	0	0	0.0195263	0.0300067	0	0	0	0.0043987	0	0.0207232	0	0	0.00682013	0.00614895	0	0	0	0	0	0	0	0	0	0
Zm00001d002707	4.90357	1.52363	1.73143	3.32652	1.61187	2.83728	2.10728	2.33749	1.42904	0.0749047	0.906404	0.424173	4.50368	0.224211	0.0404507	0.200783	3.10444	0.30261	0.109265	0.0298721	0.077397	0.0296426	0.0241673	0.10113	5.4315	0.226631	0	0	0.0138385	0.0780567	16.932	2.15212	0.0249621	6.80023	1.13132	0.635706	0.235614	0.984661	1.00229	56.6499	65.5921	2.3732	1.62214	0.199706	2.23254	11.0192	2.22022	3.97043	9.46915
Zm00001d002708	2.88201	5.82499	4.84455	2.42517	2.75963	1.87917	3.88342	4.83023	4.46729	0.0875462	5.22446	6.95587	3.91936	2.89357	0.0816513	6.97841	4.06234	6.82561	0.210765	7.29968	6.42025	0.142834	7.66712	6.9973	2.08216	2.32804	0.184817	6.67219	6.51705	2.36177	4.39961	2.66934	2.5732	3.16158	2.55614	4.05203	3.4022	6.84393	4.23029	6.72333	6.06677	5.52227	0.429037	1.92734	0.581068	9.59041	3.59904	3.5761	10.0771
Zm00001d002710	0	0	0	0	0	0	0	0	0	0	0	0	0	0	0	0	0	0	0	0	0	0	0	0	0	0	0	0	0	0	0	0	0	0	0	0	0	0	0	0	0	0	0	0	0.008312	0	0	0	0
Zm00001d002711	12.0151	19.6367	16.1487	10.7506	17.8474	6.54372	13.1711	3.30661	7.83962	11.2025	1.8688	6.28664	9.66699	16.8426	17.1724	5.01325	17.1231	4.88544	17.0771	1.23015	4.53512	19.0415	1.56467	4.83097	13.9618	17.2967	15.1067	0.611034	3.71093	20.064	12.7355	15.7982	18.0183	13.2943	9.50348	22.266	21.762	10.0986	13.2168	20.1864	20.2941	15.1846	12.6223	9.23623	16.1586	13.0876	13.7775	12.1693	10.7223
Zm00001d002712	0.436428	0.712391	0.676202	0.285479	1.18774	0.0586029	0.417659	0.0266514	0.410078	0.197653	0.0278518	0.192117	0.285176	0.628554	0.141343	0.143642	0.772853	0.121597	0.158936	0	0.150196	0.0781508	0	0.189352	0.257625	0.753053	0.106196	0	0.164348	1.23619	0.380555	0.608746	1.03101	0.367555	0.384588	1.21264	0.574087	0.100446	0.553953	0.16608	0.112641	0.0193531	0.438623	0.0547034	0.116429	0.905558	0.572883	0.336914	0.955286
Zm00001d002713	0.602969	1.94731	4.85025	0.883175	4.55727	10.2842	6.47896	12.0106	10.0715	6.86898	10.233	11.2687	0.978058	5.12121	7.2064	8.63815	4.09574	6.39682	7.38331	4.6866	5.33423	7.28075	3.30903	4.47717	1.14673	4.83953	6.71863	3.35695	4.24516	4.78989	1.29731	6.27239	4.8196	1.14526	7.74496	3.17521	3.47847	5.40939	5.70646	2.92693	2.30383	1.02831	6.08629	1.7041	2.71633	6.26588	4.51273	5.58869	4.60526
Zm00001d002714	0	0.0389451	0.233554	0.074692	0.0826865	0	0	0	0.0317463	0	0	0	0	0	0	0	0	0	0	0	0	0	0.0442223	0	0	0	0	0	0	5.53401	0	0.0983455	3.0991	0	0.0437706	0	0.125953	0.483161	0.0468008	0	0	0	0.31125	0	19.9804	0.167581	3.30513	4.68422	1.28044
Zm00001d002715	3.33919	10.0111	21.4018	6.68213	14.3931	15.1596	17.266	13.8327	14.1511	8.97222	5.51201	15.2097	8.12158	14.4873	14.4303	9.22282	12.9151	7.39898	20.1676	6.19107	7.49691	19.5036	6.82522	8.62744	5.58495	13.7276	14.9699	5.76922	8.14937	25.7654	7.84713	13.3337	31.4511	5.41354	19.8633	12.3842	19.7583	16.7575	22.4736	5.17937	3.97484	2.40938	23.8234	9.6351	13.4336	15.795	14.4538	12.5574	10.5666
Zm00001d002716	17.9072	19.9591	25.4394	15.2206	20.1646	51.0798	40.8711	50.5563	43.0113	16.1555	26.0944	37.7306	17.0475	21.1504	25.7431	42.5131	17.0417	35.0452	31.0474	28.9005	27.1388	31.4227	30.4021	30.5024	15.1596	20.4264	25.3071	22.8082	23.7882	23.9992	14.5329	26.1165	21.2005	18.689	28.8031	23.8559	25.4766	18.692	30.1802	13.6031	13.5226	9.74687	25.6809	7.74671	11.0827	22.0773	19.2349	18.0017	19.3655
Zm00001d002717	0	0	0	0	0	0	0	0	0	0	0	0	0	0	0	0.00518183	0	0	0	0.00442857	0	0	0.0122575	0	0	0	0	0	0	0	0	0	0	0.0101633	0	0	0	0	0	0	0	0	0.0061755	0	0	0	0	0	0
Zm00001d002718	8.33715	9.61885	30.6168	10.0004	10.1255	4.66085	14.3748	6.836	8.58395	26.4831	8.54706	11.2057	9.7661	9.66981	19.4645	4.5679	12.7697	5.15382	22.909	1.69429	3.58714	21.6899	1.63071	4.07457	6.60836	8.40526	20.9729	1.56313	4.78317	20.3776	10.0057	9.28181	29.3277	4.93672	22.4786	7.33441	20.041	22.9849	22.1227	14.2829	13.4259	14.0677	17.2366	35.9351	12.5574	19.5088	17.1954	19.5807	19.4807
Zm00001d002719	0	0	0	0	0	0	0	0	0	0	0	0	0	0	0	0	0	0	0	0	0	0	0	0	0	0	0	0	0	0	0	0	0	0	0	0	0	0	0	0	0	0	0	0	0	0	0	0	0
Zm00001d002720	0	0	0	0	0	0	0	0	0	0.231807	0	0	0	0	0	0	0	0	0	0	0	0	0	0	0	0	0.0543723	0	0	0	0	0	0	0	0	0	0	0	0	0	0	0	0	0	0	0.102018	0	0.0532744	0.0197101
Zm00001d002721	1.76516	18.2054	14.0603	0	0.578395	0	2.09062	0.263432	1.78903	9.8777	7.28589	0	0	0	2.5066	0.15656	0	0.200306	7.34862	0	0.135233	7.76465	0	0.537248	0	0	11.6182	0	1.62172	151.907	2.95803	0	68.8369	0	42.7768	0.270051	68.8593	0.695835	18.8681	0.634945	0	2.99635	3.85549	1106.14	0.0951063	1.63309	0.655923	7.7172	0.322744
Zm00001d002722	0	0	0	0	0	0	0	0	0	0	0	0	0	0	0	0	0	0	0	0	0	0	0	0	0	0	0	0	0	0	0	0	0	0	0	0	0	0	0	0	0	0	0	0	0	0	0	0	0
Zm00001d002723	0	0	0	0	0	0	0	0	0.0481097	0.924078	0	0	0	0	0.0677647	0	0	0	0.078164	0	0	0.0488853	0	0	0	0	0.261223	0	0.0157471	0	0	0	0	0	0.0226625	0	0	0	0	0.0379862	0	0	0	0.039504	0	0	0.105659	0	0
Zm00001d002724	0	0	0	0	0	0	0	0	0	0	0	0	0	0	0	0	0	0	0	0	0	0	0	0	0	0	0	0	0	0	0	0	0	0	0	0	0	0	0	0	0	0	0	0.132423	0	0	0	0	0
Zm00001d002725	2.54674	11.1749	12.3194	2.16221	13.2326	2.52913	9.12389	1.72401	6.82794	7.44176	0.778226	4.89213	3.18746	10.9031	11.3657	3.4359	20.4592	4.42814	12.935	0.892045	4.42826	13.1248	0.62151	4.18309	5.28758	11.6828	12.8033	0.720586	4.57343	9.31385	5.24794	10.5092	8.79609	5.60265	10.6488	16.6617	16.4949	21.5476	11.6729	13.6955	10.9593	3.76713	13.4497	10.0053	47.7832	16.8382	21.7445	16.6705	17.1199
Zm00001d002726	0.211936	7.0932	89.2438	0.0229161	26.5917	8.36249	52.7052	3.63702	27.1856	592.647	2.90762	16.7832	0	1.18362	386.912	12.0463	91.8648	19.5455	360.341	1.43731	20.7132	367.004	1.5857	27.888	0	1.53998	298.89	1.2831	22.9697	202.209	0.0462185	1.38633	150.852	0	40.0614	1.63925	204.784	9.24938	91.0658	0.0118263	0.0114989	0.0424143	5.32108	19.2863	2.80428	35.3043	14.6334	24.3434	17.0268
Zm00001d002727	0.40422	3.53482	10.3	0.623821	6.1768	3.23702	7.12171	1.72502	4.80566	6.05744	0.748816	3.06652	0.748907	3.53791	8.07536	2.8359	11.2022	2.84645	8.90441	0.377832	2.78077	8.74495	0.322411	2.28933	0.366743	3.7647	7.90656	0.235365	2.1879	16.8632	0.60942	4.35464	19.2866	0.760536	6.33329	4.81442	13.0326	3.31995	10.4597	0.658295	0.616217	0.340179	3.57375	2.88516	3.56232	3.22251	3.06039	3.39342	2.66438
Zm00001d002728	0	0	0	0	0	0	0	0	0	0	0	0	0	0	0	0	0	0	0	0	0	0	0	0	0	0	0	0	0	0.0751523	0	0	0.176107	0	0	0	0	0	0	0	0	0	0	0	0	0	0	0	0
Zm00001d002729	0	0.109399	0.0309703	0.0196708	0.0996675	0.0833165	0	0	0.163815	0	0.500135	0.425183	0.356629	0	0	0.27366	0.109637	0.394205	0	1.14301	0.595166	0.076244	3.66618	2.20049	0.170596	0.0453716	0.0306131	4.01661	2.25505	0.111464	0.124843	0.133397	0.0951233	0.18124	0	0.0207744	0.167105	0	0.213452	0.0306326	0.0260213	0	0.0706176	0	0	0	0	0.0316843	0.037163
Zm00001d002730	12.4298	12.5802	10.5209	8.19537	12.49	12.4706	12.0692	12.4113	11.0468	25.7504	19.1801	8.03573	7.18522	19.0286	13.3803	7.4618	12.3128	10.3406	11.3689	4.63085	5.15908	12.6784	3.5672	5.22159	11.6652	14.934	9.0751	3.90951	4.24453	9.71759	14.9268	16.3735	8.90959	10.76	7.57856	12.0726	13.4349	7.25794	10.8835	25.6764	20.5727	27.2671	6.86407	8.02098	5.79954	9.27035	7.72053	9.15358	11.3366
Zm00001d002731	0.526685	1.01061	1.5982	0	0.742799	1.11871	1.13653	0.346609	0.0576323	6.56356	3.69954	0.901053	0	0.33923	2.90626	0.320419	0.338906	1.08772	0.513236	0.109239	0.539734	1.29991	0.148604	0.391406	0.597071	2.59039	2.12184	0.310277	0.727057	2.55222	0.425267	1.83682	2.74333	0	0.409332	0.441765	2.82888	1.06278	1.88024	0.509278	0.690939	0.442058	0.278038	0.882385	0.260434	0.80795	1.72844	1.05747	2.11082
Zm00001d002732	0	0	0	0	0	0	0	0	0	0	0	0	0	0	0	0	0	0	0	0	0	0	0	0	0	0	0	0	0	0.0661492	0.00945275	0	0.0485666	0	0	0	0	0	0	0.00287996	0.00400656	0	0	0.00481713	0	0	0	0.0029991	0.00285424
Zm00001d002733	1.06679	1.28281	0.851456	2.15269	1.24399	0.621489	0.368729	0.0652983	0.155022	0.881172	3.88895	0.0888643	1.32675	0.094961	3.76115	0.180126	3.57494	1.07793	0.247571	0.0396513	0.129981	0.659085	0.282811	0.533892	1.67547	0	5.02663	0.193985	0.281081	1.09105	0.99401	0.388825	1.27191	1.9545	8.89114	0.393753	0.556008	27.317	0.0489738	1.49208	1.26901	0.946066	4.45085	14.8179	23.6632	1.1659	11.0629	23.5216	17.3322
Zm00001d002734	56.8683	35.3661	41.8368	50.123	39.118	71.5346	54.6321	64.1475	52.4556	169.059	89.174	49.1376	57.0442	39.4933	101.199	31.4138	27.9665	41.0254	78.4268	16.6168	20.8746	75.2353	12.5594	22.8583	47.3039	42.4663	81.7965	12.1782	22.6199	59.5329	35.7355	39.1037	51.8249	53.6206	84.3538	32.1799	41.0291	69.2511	44.4643	46.6902	42.187	31.2257	58.7978	18.949	48.1688	40.8618	42.3143	49.0133	40.8139
Zm00001d002735	0.33228	0.816332	0.904584	0.0921536	0.266253	0.692071	0.558748	0.510133	0.45837	0.412097	0.361212	0.587086	0.227516	0.33641	0.966152	0.735319	0.389745	0.506225	1.64871	0.437504	0.683658	2.2524	0.391716	0.803288	0.190364	0.372067	3.46301	0.537558	0.689745	2.73614	0.261619	0.339508	1.72371	0.213538	7.2425	0.354326	1.32675	5.66366	1.01322	4.442	5.15721	4.04533	8.55444	2.04762	3.47518	7.78276	6.08715	6.7889	6.22739
Zm00001d002736	3.02461	0.493107	0	2.29771	0.671946	0.0094868	0.0283806	0	0	0.0485123	0	0.0440126	2.87364	0.946723	0.0568105	0.0138417	0.080935	0	0.0839224	0	0	0.0129468	0	0	0.393923	1.7838	0.0134326	0	0	0.0334213	0.944356	2.07171	0.0542643	2.62816	0.21328	0.862781	0.129766	1.78289	0.0438016	2.62589	3.00869	0.377393	0	0.225586	3.79644	1.01381	0.372954	0.21195	1.51723
Zm00001d002737	10.0364	6.11483	18.7949	7.16122	7.04497	40.0647	25.9771	51.9256	39.9894	20.5641	23.1215	35.962	6.3068	6.12653	23.4277	29.564	7.67906	21.7177	30.2049	10.6919	12.9017	26.5548	8.88772	12.2596	5.89759	7.19078	21.5737	5.97273	9.42031	16.8444	5.52353	7.27244	16.4318	9.04237	24.0828	7.77184	12.8307	13.4898	24.2481	5.11165	4.30214	2.81318	14.7098	5.99535	6.52764	9.08172	8.20294	7.72227	6.77954
Zm00001d002738	0	0	0	0	0	0.0176715	0.425997	0.0567863	0	0.17339	0.318459	0.129556	0	0	0.127382	0.044052	0.168168	0.086072	0.100177	0	0.10783	0	0.047579	0.141637	0	0.104171	0	0	0.110514	0	0	0	0.276056	0	0.498643	0.109046	0.17275	59.3364	0.165711	0	0.0348566	0	0.393806	0.0745855	1.71573	205.029	12.0906	11.1501	124.061
Zm00001d002739	1.27917	9.22531	26.6868	3.33601	15.4521	8.67042	18.5465	4.92763	12.2706	17.3202	6.97289	13.3737	3.41504	8.92046	15.1996	7.61761	33.5576	7.9961	15.2042	3.54588	7.42339	18.8561	2.86479	6.61332	13.0645	10.834	20.9829	2.12178	5.93348	37.2167	17.4647	9.31391	35.1878	1.6932	16.3225	9.89156	34.4968	15.0821	24.8503	2.59792	3.33643	0.924783	16.2698	3.17706	12.9767	13.2431	13.5772	14.4782	11.3679
Zm00001d002740	0	0.156382	0.0797363	0.299154	0.116266	0.535123	0.318939	0.447609	0.22703	1.18673	0.188532	0.17169	0.221186	0	0.495622	0.121547	0.24637	0	0.472191	0	0.069624	0.302527	0	0	0.243646	0	0.311407	0.0990043	0.117141	1.18077	0.723073	0.116675	0.885199	0.138234	0.267491	0.09773	1.72179	0.098525	0.528637	0.333305	0.316491	0.847998	0.112826	0.536852	0.275971	0.052973	0.0442113	0.45544	0.0591597
Zm00001d002741	0	0	0	0	0	0	0	0	0	0	0	0	0	0	0	0	0	0	0	0	0	0	0	0	0	0	0	0	0	0	0	0	0	0	0	0	0	0	0	0	0	0	0	0	0	0	0	0	0
Zm00001d002742	3.79233	4.92424	7.78163	3.56764	8.61505	4.32893	7.33025	4.48189	6.35736	4.16825	2.50449	5.54665	3.87176	8.07229	7.31381	4.53053	9.16503	4.21904	6.91828	2.38219	3.53779	7.31059	2.3563	3.57134	3.9472	8.21541	6.90248	1.79994	3.29333	8.93328	4.48268	8.36968	9.23075	3.61559	5.99035	6.7263	10.1711	4.715	7.84585	3.01187	3.00113	2.55772	5.7078	2.63078	3.76111	6.38202	4.90417	4.40081	4.79725
Zm00001d002743	0	2.75514	0	0	0	0	0	0	0	0	0	0	0	0	0.157177	0	0	0	0.323921	0	0	0.0478933	0	0	0.158561	0	0.0483863	0	0	0.569792	0	0.137968	0	0	0.51328	0.356872	0.0601027	0.074595	0.101953	0	0	0	0.698363	1.10602	0.132019	0.12139	0.799296	0.307627	0.19382
Zm00001d002744	0	2.15229	0.382884	0	1.19922	1.76437	0.172985	0.31276	0.123833	9.4198	7.98154	0.657359	0	0	6.84128	0.383852	0.266774	4.25366	1.7454	0.679558	0.668886	1.44223	0.814722	0.974734	0	0.515865	5.14255	1.41673	0.910389	1.28362	0	0.172466	0.36519	0	1.02056	0.281028	0.171156	1.11136	0.11068	0.08625	0.178531	0.0698093	2.41298	2.45217	0.492319	1.14694	1.89667	1.79501	3.76291
Zm00001d002745	0	0	0	0	0	0	0	0	0	0	0	0	0	0	0	0	0	0	0	0	0	0	0	0	0	0	0	0	0	0	0	0	0	0	0	0	0	0	0	0	0	0	0	0	0	0	0	0	0
Zm00001d002746	0	0	0	0	0	0	0	0	0	0	0	0	0	0	0	0	0	0	0	0	0	0	0	0	0	0	0	0	0	0	0	0	0	0	0	0	0	0	0	0	0	0	0	0	0	0	0	0	0
Zm00001d002747	0	0	0	0	0.253839	0	0	0	0	0	0	0	0	0	0	0	0	0	0	0	0	0	0	0	0	0.202878	0	0	0	0	0	0	0	0	0.361509	0	0	9.68002	0	0	0	0	0	0.0286488	2.56196	0.141111	0	0.301344	0.0485477
Zm00001d002748	0	10.0461	0.597771	0	17.4107	0.0480757	0.434162	0	0	0.236374	0.221315	0.509805	0	13.3085	0	0.176157	4.94186	0.61581	0	0	0	0	0	0.248365	0	22.8544	0.517113	0	0	0.867123	0.8128	11.0553	0.442083	0	1.77074	2.12253	0	10.5752	0	2.43438	3.29779	0.563712	2.96882	14.1009	8.28077	2.83002	12.8282	6.11902	3.7315
Zm00001d002750	0	0	0	0	0	0	0	0	0	0	0	0	0	0	0.0180827	0	0	0	0	0	0	0	0	0	0	0	0	0	0	0	0	0	0	0	0	0	0	0	0	0	0	0	0	0.0101789	0	0	0	0	0
Zm00001d002751	3.87384	11.0361	9.25977	2.26835	8.81447	4.03822	7.6318	2.91226	4.33346	4.5731	2.43415	4.33691	3.32918	8.01055	5.34669	3.35922	9.70485	3.08745	8.23678	2.09458	3.15225	10.2101	1.97742	3.15495	3.34243	8.50726	9.30284	1.33043	2.58595	9.90502	3.76301	9.70481	11.6547	4.52317	6.70586	12.9357	11.9221	8.36598	8.37867	5.63624	4.984	2.25842	6.53696	2.34028	8.13285	10.3049	8.37715	8.20872	8.33028
Zm00001d002753	0	0	0	0	0	0	0	0	0	0	0	0	0	0	0	0	0	0	0	0	0	0	0	0	0	0	0	0	0	0	0	0	0	0	0.085635	0	0	0	0	0	0	0	0	0.0254269	0	0	0	0	0
Zm00001d002754	5.66854	7.70796	3.62126	2.48436	4.9027	0	0.805164	0	0.284462	0.2509	0	0.109555	3.97512	6.51239	0.509509	0.059622	0.267874	0	0.616497	0	0.105522	0.736844	0	0.0388503	0.758146	9.71419	0.930562	0	0.102843	5.56813	1.72135	15.5732	5.26078	1.74581	6.04354	10.6352	6.92844	3.32478	2.33515	0.0327106	1.08856	0.475804	18.6173	7.89955	2.46003	7.8666	6.05659	5.80005	11.0844
Zm00001d002755	0.825688	0.0359136	0.0863954	2.37857	0.133194	0.0392266	0.0893075	0	0.0111825	0	0.0180038	0.0365807	1.32221	0.0489782	0	0.0824143	0.054023	0.0703699	0	0	0.0349793	0	0	0.0312228	3.32911	0.0544975	0.0133913	0	0.00788843	0.0303423	3.78769	0.0169059	0.0310645	1.50211	0.0460758	0.115262	0.0297809	0.338119	0.00954402	3.42598	2.26457	0.0138419	0.0805719	0.0600239	0	0.989987	0.669493	0.316028	0.577461
Zm00001d002756	12.59	0.589723	0.525828	13.4655	0.574578	0.108404	0.173158	0.0464193	0.0632367	0.0271978	0	0.046307	9.94384	0.060776	0	0.0310674	0.181068	0.0304274	0	0.0118973	0.124118	0	0	0.143931	17.2705	0.447738	0	0	0.130777	1.16628	16.5885	0.302783	0.738777	13.7063	0.8955	1.42383	0.513574	3.81089	0.525583	11.3977	7.74113	8.50422	1.25969	6.92084	0.366426	2.83895	2.00263	2.76935	3.55091
Zm00001d002757	0.154423	0.537893	2.0082	0.0234662	0.322383	0.421203	0.966938	0.140693	0.215804	3.52295	0.139601	0.198626	0.0685649	0.322134	4.54933	0.194636	0.497741	0.331926	5.5159	0.0412319	0.215367	5.84674	0.151183	0.444939	0.0783125	0.303241	4.2997	0.0125806	0.33044	7.62179	0.293842	0.441018	6.09164	0.0897333	5.85801	0.324333	5.81085	3.4949	2.46039	1.0043	0.48311	1.06195	2.78577	1.44034	1.0146	4.45134	4.03694	4.5688	3.5143
Zm00001d002758	1.71552	7.2988	7.60882	1.02492	3.56968	6.14145	6.80997	4.65025	5.68599	4.64687	4.52825	7.01354	1.29186	2.96206	6.04786	6.63366	6.99539	5.23302	5.91247	5.90653	5.56792	7.25227	5.67575	5.07962	2.0877	3.4218	5.79343	4.92691	5.05274	11.1465	1.96839	5.53844	8.96301	3.49433	4.04213	18.0619	10.7406	2.23032	8.72289	13.7105	12.3593	11.8293	6.80059	22.9837	12.0222	5.87897	9.99121	8.13766	6.48736
Zm00001d002759	64.8179	49.3402	16.5162	29.2721	11.0593	0.750888	8.83581	0.36358	3.64483	0.103399	0.348316	1.87695	22.3536	9.30733	0.0562762	0.839964	8.65495	1.05135	0.059782	0.0661553	0.555452	0.029119	0.0303492	0.624974	28.3965	15.2667	0.181846	0.0888324	0.587265	13.5649	13.7423	8.5994	12.2676	100.365	6.98924	72.7215	16.9586	35.7923	14.0151	59.9389	45.3629	68.249	28.7622	70.9425	41.1737	42.9367	34.0967	41.4622	34.8457
Zm00001d002760	0	0	0	0	0	0	0	0	0	0.173334	0	0	0	0	0.435151	0	0	0	0.154632	0	0	0.106246	0	0	0.149558	0	0.463041	0	0	0	0	0	0	0	0.0563683	0	0	0.14423	0	0.0171385	0.102652	0	0	0.137905	1.29793	0.341293	0.0918815	0.0522451	0.846783
Zm00001d002761	0	0	0	0.207875	0	0	0	0.0444847	0	0	0.072908	0	0.168631	0	0	0	0.539849	0.174651	0	0	0.200492	0	0	0.488505	0.158772	0	0	0	0.651725	0	0.47688	0	0.0994973	0	1.21295	0	0	0.0542017	0.0333635	0.20361	0.810851	0.197022	1.08668	1.3156	0.0403077	0.217084	0	0.271938	0.214646
Zm00001d002762	4.53436	14.5259	1.1956	0.74993	12.383	0.882856	1.80932	0.523599	0.171224	1.06692	1.48571	1.0392	0.60662	6.10502	1.62359	0.35187	3.5631	2.8941	0.130494	0.256947	0.840258	0.111041	0.144999	0.974962	6.30043	13.4854	0.170934	0.307591	0.69572	2.24287	12.424	50.2735	1.55419	9.48985	2.96962	10.7857	0.396478	15.251	0.504427	91.9839	134.783	84.3647	2.36166	87.1828	8.53341	3.68518	8.31868	10.7665	11.6088
Zm00001d002768	0	0	1.42102	0.076151	22.6395	84.9224	43.012	50.4185	29.7144	17586.8	389.143	149.73	0	0	6294.32	33.1504	59.9925	476.872	1144.45	6.87124	62.5774	1821.67	11.541	270.853	0	0	10223.3	31.5135	561.643	0	0	0	0	0	0.329116	0	0	0	4.53425	0.0397694	0.0577283	0	2.08528	0.1675	0	0	0.142238	0.858313	0.74611
Zm00001d002769	0	0	0	0	0	0	0	0	0	0	0	0	0	0	0	0	0	0	0	0	0	0	0	0	0	0	0	0	0	0	0	0	0	0	0	0	0	0	0	0	0	0	0	0	0	0	0	0	0
Zm00001d002770	6.30504	5.50498	3.18655	4.61639	3.46581	1.88535	2.67572	1.44791	2.01304	1.7611	0.624375	1.78156	2.87719	3.12683	3.62568	1.93326	2.41489	1.67274	4.86521	1.28166	1.71223	5.71252	1.35303	2.19316	3.7051	3.17727	4.16404	1.00588	1.69531	4.63229	3.89871	3.40632	3.52291	5.12846	6.21099	6.12238	4.86464	2.66528	2.96554	4.0297	3.55143	3.55267	4.57964	6.48613	2.48125	3.34312	3.82607	2.13245	3.08943
Zm00001d002771	0.170278	0.197591	0.342879	0.283102	0.515051	0.369758	0.706315	0.466261	0.323134	0.626078	0.465878	0.357011	0	0.396074	0.631051	0.290826	0.205525	0.232241	0.526128	0.234998	0.221244	0.390497	0.145093	0.20626	0.357403	0.429723	0.447295	0.100818	0.187767	0.785148	0.056829	0.316116	0.642125	0.0305899	0.309948	0.332968	0.495896	0.353678	0.406532	0.354181	0.34011	0.28548	0.141178	0.324539	0.260505	0.255927	0.56434	0.363705	0.286373
Zm00001d002772	0	2.10161	15.9397	0	0.211039	0.0186645	1.92409	0	0.372307	0.084223	0.322381	0	0	0	0	0.060678	0	0	0	0	0	0.0782303	0	0	0	0	0	0	0	14.1132	0.444126	0	11.0709	0	0.742553	0.211148	16.3908	10.9108	13.2944	0.049259	0	0	2.93273	41.2109	6.54155	13.0618	77.7593	36.8196	20.2766
Zm00001d002773	0	0.155434	3.55456	0.0581545	0.113849	0.034618	0.429891	0	0.131693	0.144171	0.0326947	0	0.19638	0	0	0	0.0780421	0.064385	0	0	0	0	0	0	0.072393	0	0	0.031546	0.0148085	6.05439	0.204527	0.086931	5.88648	0	0.0798758	0.0350281	3.18119	0.510646	2.76745	0.487951	0.339616	0.0918248	3.52664	4.59935	10.5354	4.96536	10.0694	15.1262	9.60909
Zm00001d002774	0	0.961097	2.84498	0	0.68232	0.0236818	0.490976	0	0	6.47244	0	0.169968	0	0	1.3777	0	2.31429	0.248565	0	0	0.0995573	0.242292	0.058895	0.0489547	0	0	0.862175	0	0.142121	15.5877	0.116518	0	4.47391	0	2.38822	0.129637	1.72936	2.34184	0.758002	0	0.0461104	0	1.86551	10.2375	1.22446	0.1392	3.99239	6.66024	2.57649
Zm00001d002775	27.2615	24.2223	35.3068	40.4391	24.052	10.8346	19.5601	8.30405	14.4196	5.42091	4.93162	10.0275	39.1114	17.2284	7.22432	5.48585	32.2318	5.8747	7.21371	2.80606	4.81142	8.071	2.98418	5.11998	45.5371	19.6592	9.65767	2.02163	3.73961	32.9104	36.9754	18.3893	36.2041	27.0456	30.413	20.7116	37.7974	40.4728	30.5548	29.5082	28.7037	14.0816	53.4933	20.3683	53.1539	30.43	38.0973	38.7184	32.8072
Zm00001d002776	0.195545	0.139646	0.519008	0.195657	0.177102	0.0085959	0	0.0465463	0.10058	0	0.171571	0	0.509972	0.19315	0	0.0249197	0.13054	0.0286582	0	0	0.041259	0.0584313	0	0	2.27108	0.345861	0.0502104	0	0.0106913	3.20259	9.65794	0.799711	1.76768	0.431159	1.35767	0.0415606	2.16308	0.116025	0.56176	14.8385	44.0172	0.401042	1.00906	1.49644	0.552388	0.53987	0.568777	0.196068	0.720298
Zm00001d002777	0	0	0	0	0	0	0.0201465	0	0	0	0	0	0	0	0	0	0	0	0	0	0	0	0	0	0	0	0	0	0	0	0	0	0	0	0	0	0	0	0	0	0.0042339	0	0	0	0	0	0	0	0
Zm00001d002778	5.40632	10.089	11.2844	5.67469	13.375	4.86238	8.30445	3.34209	6.41477	6.39905	1.28018	4.7602	6.34644	13.034	8.34467	3.31541	11.4314	3.47611	8.40552	1.21903	2.91498	8.14679	1.26994	2.89894	7.59	13.501	7.45703	0.873519	2.50988	10.7515	9.60657	15.6088	11.7405	6.47494	8.59431	11.3702	12.7364	8.89852	8.80414	6.90799	7.69504	3.15267	8.12379	4.84364	8.02942	12.0748	9.65567	9.40594	10.9117
Zm00001d002781	52.7038	39.944	48.7607	57.3406	43.7867	65.571	65.1129	55.2498	52.2323	37.5633	24.6895	52.5145	63.5378	40.058	47.0205	30.1973	28.2718	23.0777	64.0049	13.4841	20.8653	71.0464	15.1655	23.9226	54.4025	53.212	47.68	12.6267	21.0303	53.1655	59.3503	41.6311	55.277	55.3636	38.2775	47.8536	53.1833	31.4511	48.857	23.7016	20.6563	17.124	38.4083	22.4604	24.7967	37.052	27.8424	26.5589	29.5968
Zm00001d002782	40.5125	188.768	12.8024	12.6457	69.1773	15.5308	15.4271	10.2807	10.6996	50.0079	9.18958	11.1348	14.74	25.4872	41.7798	5.99037	20.5675	12.1472	21.7057	2.74221	4.63728	27.3386	2.9589	5.44426	27.9144	72.2394	36.8229	3.03748	5.6354	19.2438	29.7285	50.8492	16.6294	49.6745	24.1249	61.9273	20.3373	33.769	14.336	12.0056	14.3518	9.64233	20.2574	10.3958	28.7223	16.4305	21.1301	18.6909	16.8941
Zm00001d002783	0	0	0.0072711	0.0169471	0	0.0825346	0.0245901	0.0134947	0	0	0.0187512	0	0	0	0	0.0122782	0	0.0090126	0	0	0.0156124	0.00874783	0.0145889	0.012815	0.0374388	0	0	0.015952	0.00893033	0	0.077601	0	0.018753	0	0.0114955	0.0327926	0.00788393	0.00930023	0.0062212	0.00439959	0.00390277	0	0.085778	0.247045	0.0186392	0.0096904	0.0182191	0.0242627	0.00773403
Zm00001d002784	0.166159	0.930153	0.94341	0.0798	0.814088	1.08879	1.15147	1.33178	1.22465	3.45593	1.78994	0.972708	0.487976	0.994777	2.47705	0.879002	0.913089	0.788884	1.77472	0.618439	0.551432	1.97446	0.160468	0.715855	0.262838	0.387453	1.7692	0.204025	0.65475	1.08372	0.260465	1.15258	0.938844	0.124431	0.23843	1.36753	1.36553	0.0688497	0.632518	0.0536057	0.113782	0.257375	0.411354	0.467721	0.0175199	0.489894	0.155208	0.0947817	0.426847
Zm00001d002787	5.24439	3.9861	5.31302	4.20754	3.60928	3.21194	4.75269	2.98699	4.10372	6.34999	1.67505	3.04377	4.8746	4.08245	6.09206	2.00178	3.32789	1.87671	7.85792	0.770955	1.85447	9.55025	1.15039	2.44646	3.01151	4.35281	8.91955	0.98167	1.62985	6.73124	4.11111	4.00578	7.17498	5.48939	6.43348	5.1238	7.26638	4.6051	5.10062	3.44419	2.723	2.79674	4.69572	3.21692	4.40073	4.59861	4.39102	2.53966	2.94834
Zm00001d002788	2.50732	17.0277	3.74047	2.52709	6.0766	0.164687	1.15252	0.135748	0.608801	0.0474893	0.059992	0.316356	4.65912	14.539	0.0398827	0.174413	0.231211	0.121739	0.0456143	0.0209372	0.143684	0.038188	0	0.185365	3.21949	10.6834	0	0.0992042	0.171475	1.17803	5.73913	17.9723	2.04939	5.7161	0.444397	18.1954	4.46453	1.58003	2.46141	30.4804	22.5721	41.3237	0.203688	8.2465	5.87544	5.98681	4.53611	3.7402	6.54077
Zm00001d002789	9.65531	1.65284	1.24432	22.1332	2.50333	4.57956	2.41621	9.14708	6.41392	0.940121	3.69093	5.56855	15.9556	2.52574	1.69495	6.31429	0.699267	4.17163	1.89516	2.5113	2.43662	1.43134	1.37058	1.54867	13.6241	2.20737	1.6097	1.29092	1.55474	2.34652	9.47686	1.93206	2.35157	7.07041	9.68782	2.82848	0.747746	0.331092	3.50151	7.74213	6.3231	9.49803	1.98271	6.27464	0.0993711	0.378823	0.602654	0.325545	0.247214
Zm00001d002790	4.37322	4.62772	4.47198	4.00547	4.30084	1.66039	2.64032	1.4767	2.72295	1.50622	0.715378	2.57404	4.78691	6.48736	3.02922	2.39761	1.90244	2.39401	4.46923	0.562902	1.66057	5.00038	0.588651	1.47801	2.83535	4.55361	4.49376	0.821012	2.01981	6.1252	6.76205	4.96614	7.84001	3.66346	4.05883	5.0767	3.90639	3.60086	3.99856	3.08841	2.8352	1.94773	2.80382	1.70061	3.55895	5.14743	3.9173	2.79013	3.92839
Zm00001d002791	8.70316	16.5916	15.0858	8.85516	18.4082	13.0675	15.0241	8.67442	11.7138	8.67982	4.59245	8.82624	10.5329	19.2452	11.4119	8.64062	14.5381	7.63752	15.2747	6.01613	7.49113	17.1911	6.11115	7.47705	9.58209	18.8038	15.7711	4.31446	5.87479	16.9646	9.78363	17.703	15.4712	12.81	12.8919	19.3688	16.0379	11.1216	13.6299	8.04694	7.08141	7.15582	11.7083	6.33081	9.6294	14.9623	11.0243	13.2632	11.9382
Zm00001d002793	0	0	0	0	0	0	0	0	0	0	0	0	0	0	0	0	0	0	0	0	0	0	0	0	0	0	0	0	0	0	0	0	0	0	0	0	0	0	0	0	0	0	0	0	0	0	0	0	0
Zm00001d002794	0.559139	6.93028	0	0.261417	4.15051	0	0	0	0	0	0	0	0.534432	7.19631	0.132676	0	0	0	0.351372	0	0.0152956	0.461032	0.0137421	0.0415992	0.178083	4.93668	0.621071	0	0	0.715656	0.171042	6.03226	0.142836	0.241765	1.55467	4.57261	0	1.33149	0	0.448883	0.351254	0.757598	4.67414	0.638627	0.141832	0.426133	2.03901	2.11861	0.620238
Zm00001d002796	6.30295	8.59323	7.48484	6.59133	11.3959	0.93639	4.39016	0.578486	2.0952	3.69901	1.18995	0.990188	9.78186	12.8643	5.50039	0.969397	4.04354	1.21129	3.20263	0.479066	0.916454	3.03137	0.714003	1.21315	8.04569	13.9209	2.90604	0.453798	0.593151	12.6059	7.29118	14.2612	12.0078	7.09248	19.5156	9.93401	8.10811	22.8963	5.91061	3.50671	4.63321	1.37441	10.9744	3.31194	6.17436	10.0055	8.09039	13.0897	10.9361
Zm00001d002797	10.0725	43.7101	20.6091	12.8558	23.8276	4.8739	17.3107	3.06078	7.77961	3.71236	2.22323	6.99529	20.9407	30.4895	7.59265	4.73805	14.4949	5.01763	11.7065	2.51642	4.48722	14.8523	3.05422	5.79052	19.6642	33.4008	13.6147	2.39921	4.76662	8.6686	34.5414	36.8603	9.66151	18.7498	6.34979	52.6853	18.1527	8.50298	14.4812	23.5729	19.0851	12.4384	10.8586	5.93045	13.2343	17.537	20.9708	15.4883	16.0627
Zm00001d002798	2.52901	19.5265	4.49002	1.15189	9.16761	1.33829	3.49283	0.559591	0.476767	4.42977	16.2311	1.61321	3.01926	18.5981	2.06885	0.436067	4.02013	4.7943	0.223884	0.408816	0.294304	0.855652	0.688755	1.51847	10.7856	14.7939	2.08435	0.538342	0.825088	11.8329	5.04924	35.7978	4.5807	3.211	4.06215	13.3118	3.35343	3.4447	0.944694	54.2739	46.6046	55.7382	1.27648	17.7531	2.90859	4.20442	55.8369	7.79149	33.7913
Zm00001d002799	26.7904	96.7245	0.628293	31.5861	115.943	0.0473044	0.686196	0.0869998	0.443561	0.068073	0.184074	0.420815	27.2341	69.3718	0.142049	0.175862	6.75051	0.164874	0	0.152413	0.157791	0	0.185593	0.218173	59.9691	139.602	0	0.180651	0.291154	0.0428533	49.1328	122.409	0.133842	15.7904	0	92.3796	0.13471	0.130633	0.147025	4.94874	28.7284	2.08974	11.2987	1.63984	0.312521	4.09645	10.3738	3.01496	15.9062
Zm00001d002801	0.301579	4.98031	52.549	0.154491	18.6836	21.6153	36.3814	18.4668	23.2912	33.7998	31.8364	25.6529	0.037428	1.5959	15.9551	13.3338	54.4006	21.3316	16.1548	9.17113	13.4598	22.2577	20.2363	21.4127	0.298021	1.84187	27.7779	13.6974	18.0756	28.4207	0.376258	2.48114	33.9364	0.254399	31.3278	2.64371	45.5114	29.9578	34.0933	1.19112	1.97499	0.956838	13.1414	45.4291	14.929	5.25826	11.8845	16.3375	11.0568
Zm00001d002802	0	12.512	1.56734	0.0456059	11.948	0.11537	1.00884	0.0826103	0.100435	0.582547	4.13783	0.797492	0.424808	7.57822	0.250492	0.366191	4.49102	2.07106	0.0893273	0.552804	0.334292	0.0562473	0.710958	0.669417	0.354917	9.51122	0.236134	1.14724	0.821545	1.4262	2.10716	9.13325	0.588241	0.603043	0.801867	5.52811	0.683653	15.0041	0.442071	8.44542	9.42925	2.84861	0.939683	16.244	5.13407	1.67969	5.44031	4.22675	2.97595
Zm00001d002803	0	0.0343051	0	0	0.93283	0.0193956	0	0	0.119263	0	0	0.0493203	0.0605675	0	0	0	2.32432	0.185877	0	0	0.14958	0	0.0177984	0.151849	0.062953	0	0	0	0.092008	0.0258542	0.0867014	0	0.0074244	0	0.059351	0	0.0519743	0.722509	0.0170774	0	0	0.011225	0.0222647	0.0135838	0.299683	0.116889	0.036459	0.257097	0.176098
Zm00001d002804	0	0	0	0	0	0	0	0	0	0	0	0	0	0	0	0	0	0	0	0	0	0	0	0	0	0	0	0	0	0	0	0	0	0	0	0	0	0	0	0	0	0	0	0	0	0	0	0	0
Zm00001d002805	0	0	0	0	0	0.00102209	0	0	0	0	0	0	0	0	0	0	0	0	0	0	0	0	0	0	0	0	0	0	0	0	0	0	0	0	0	0	0	0	0	0	0	0	0	0	0	0	0	0	0
Zm00001d002806	0	0.0989065	0.472108	0	0	0.452414	0.605887	0.171211	0.410566	0.233523	0.317213	0.737249	0.208168	0.590314	0.142084	0.0913113	0.170654	0.550204	0.315037	0.123374	0.189974	0.475376	0.182209	0.143386	0.104091	0.366872	0.325367	0.0649918	0.220393	0.146662	0.189354	0.7792	0.123822	0.266462	2.57269	1.21856	0.0818907	5.3455	0.197949	2.95158	4.06674	2.42324	0.769708	17.4409	5.84064	6.90505	6.65337	4.07251	8.4703
Zm00001d002809	0	0	0	0	0	0	0.0568403	0	0	0	0	0	0	0	0	0	0	0	0	0	0	0	0	0	0	0	0	0	0	0	0	0	0	0	0	0	0	0.0191935	0	0	0	0	0	0	0.010395	0	0	0.00234562	0
Zm00001d002810	10.5624	14.5308	13.1361	12.1961	14.361	8.23597	11.3569	7.51502	9.87664	3.34388	3.69915	7.6419	11.637	14.2672	4.87258	5.27456	15.5588	5.03345	3.58117	2.88829	3.90113	4.146	2.85397	3.9594	10.3108	13.8664	3.9273	2.47483	3.85178	11.1072	14.4894	17.2599	12.3036	14.4423	9.97726	18.5654	12.5893	16.3553	11.9253	13.1456	14.4015	8.21573	13.6374	22.2743	18.4895	20.0564	14.4163	13.6872	18.1428
Zm00001d002811	21.414	52.7716	35.0735	11.8363	45.255	21.6236	27.4258	15.9474	17.3818	36.6992	30.7257	22.6615	20.979	34.3009	41.4919	10.4633	43.9718	20.3133	20.9418	7.74398	8.42605	23.9241	9.47855	9.25209	19.1501	51.0564	24.7148	9.74709	11.7168	57.1241	28.4383	49.5211	51.0109	19.1429	28.0568	38.5039	49.6996	16.2378	31.8225	31.0234	29.1205	31.3069	19.0487	19.7073	17.5604	35.18	28.2575	23.9034	33.3609
Zm00001d002812	3.25597	12.809	7.02695	2.15888	5.2748	8.20746	8.74324	5.07312	5.44499	4.81573	3.09069	3.24568	2.80321	4.37939	6.58562	3.46485	4.81464	3.4871	5.45562	1.6712	2.25327	5.11021	1.52394	2.70166	3.21713	8.86533	4.41018	0.986584	1.54074	5.13817	4.2618	6.15627	4.56063	4.30899	7.2045	6.54148	11.5228	9.7921	5.9272	4.13059	3.8249	3.70531	2.89304	0.788587	10.0255	8.24376	7.35001	9.20315	9.01895
Zm00001d002813	0	0	0	0	0	0	0	0	0	0	0	0	0	0	0	0	0	0	0	0	0	0	0	0	0	0	0	0	0	0	0	0	0	0	0	0	0	0	0	0	0	0	0	0	0	0	0	0	0
Zm00001d002814	2.29229	2.18633	6.35184	5.2455	2.00721	4.32014	5.59149	2.46183	3.4497	7.45588	0.921677	2.62011	4.76818	1.70431	9.98849	1.69932	3.81055	1.4883	11.838	1.20015	1.8542	14.297	0.917046	2.53933	2.03439	1.50839	12.7972	1.3098	2.15501	9.10637	1.70667	1.08266	9.16013	2.16765	2.71533	2.57209	11.5229	1.31858	6.67931	1.13247	0.852123	2.40739	4.20442	1.80006	0.794523	2.21639	1.71545	2.64904	2.01966
Zm00001d002815	386.154	17.496	1.77616	337.007	18.9166	0.614669	0.929032	0.473902	1.33734	2.35069	0.831418	1.85771	331.411	22.0758	1.44136	0.864815	1.88589	1.18051	1.23665	0.683957	0.611634	1.25947	0.566592	0.985799	286.103	26.0268	1.31656	0.471118	0.656779	1.60579	290.003	20.0124	2.06617	328.548	8.58817	65.901	1.24346	4.12213	1.66185	290.731	226.928	586.116	4.65875	290.448	0.778052	2.2801	2.89421	1.5251	3.10778
Zm00001d002816	0.173186	0.051822	0.672432	0	0	0	0.129543	0	0.0756803	0	0	0.120611	0.137602	0	0	0	0.0627207	0	0	0	0	0	0.0352757	0.0651543	0	0	0	0.051894	0	0	4.38987	0	0.0353727	0.0856435	0.143173	0	0.65662	0.543107	0.140181	0.181658	0.350928	0.0128609	0.166264	0	3.23884	6.00922	3.7995	3.86905	3.11218
Zm00001d002817	0.165796	7.30144	7.2591	0.272861	4.53334	1.2766	4.41122	1.15825	4.29075	0.673916	0.348287	3.13932	0.24523	2.20666	1.18857	1.9322	6.95101	2.07475	1.89922	0.515988	1.87241	2.02675	0.677802	1.77197	0.293408	5.00613	1.90548	0.458226	1.52091	3.69432	0.49509	3.17415	6.63041	0.238737	0.710809	2.75659	7.68851	1.70248	6.77705	0.213089	0.144729	0.14409	2.66061	1.57846	6.08865	1.55644	3.60877	2.59788	1.00485
Zm00001d002818	0	0	0	0	0	0	0	0	0	0	0	0	0	0	0	0	0	0	0	0	0	0	0	0	0	0	0	0	0	0	0	0	0	0	0.181227	0	0	0.0364973	0	0	0	0	0	0	0	0	0	0	0
Zm00001d002819	13.0593	17.8503	13.4722	10.0291	8.7492	2.17609	8.88267	1.46974	3.76277	4.91484	2.14003	4.26217	9.55365	8.5197	5.40302	2.4284	10.2796	3.57591	5.29502	1.10768	2.31692	5.8994	1.38972	2.2581	9.52905	8.9628	5.58177	0.787428	1.85126	11.1951	11.6113	13.1611	13.0381	11.1433	7.77002	16.483	15.985	8.95037	10.8495	10.4465	7.71648	10.7635	10.5986	13.233	9.69292	16.2747	16.0925	13.9815	14.0807
Zm00001d002820	1.82216	19.0299	0.596413	0.0635315	2.69209	0.124004	0.0917967	0.112799	0.0918073	0.227138	1.15426	0.222891	0	1.53893	0	0.108257	0.39856	0.544808	0	0.040122	0.0344217	0	0.065846	0.169378	0	2.17535	0.164434	0.144427	0.145772	0	0.136346	0.966028	0.0694547	4.31773	0.741027	15.4453	0.599425	7.45788	0.206306	5.0355	1.99809	31.1904	0.769178	11.538	0.190558	9.97907	24.3707	6.99497	13.9164
Zm00001d002821	0.6369	12.4924	0	0.506025	0	0.126571	0	0	0	0.194213	0	0	0	0.63881	0.235972	0	0	0	0.207292	0	0	0.775176	0	0	0	0.447796	0.695596	0	0	0	0	1.70581	0	0.670835	0.064664	11.7749	0	1.19618	0	0	0	0.121614	0.301325	0.26583	2.62096	17.3425	3.26911	3.24414	13.1981
Zm00001d002822	517.098	12.2443	2.78664	425.432	12.3776	5.66358	4.36678	6.65185	7.21105	2.21928	5.01312	7.30017	276.606	12.9944	3.74954	6.45838	2.99119	4.70151	3.27493	2.49752	3.30927	2.86757	2.71796	3.16446	223.352	16.7868	2.32676	1.77258	2.1382	4.43979	121.562	13.1411	4.44726	258.817	11.7714	26.5935	3.00029	2.14432	4.33995	45.0701	33.4799	70.5004	6.83717	38.7889	4.80569	2.45183	3.65296	2.52721	2.47769
Zm00001d002823	25.6574	45.5879	7.48103	4.36496	8.55197	34.1404	22.6446	35.9931	26.6922	9.03121	16.3152	17.3812	3.27374	9.03627	8.16364	8.14603	3.69518	7.99583	6.52859	3.68453	3.97002	8.21845	2.97486	4.38808	10.1312	9.27097	4.49422	2.68706	4.14203	3.37616	3.50952	9.0401	2.78455	6.25781	8.41723	13.8305	33.3426	8.41903	12.0022	5.63645	5.70488	2.40458	15.872	5.94567	9.99981	13.9404	19.839	12.54	16.0974
Zm00001d002824	11.0267	41.3319	24.1744	18.4413	35.05	35.7156	46.5178	43.2676	57.0425	14.5001	38.7726	55.7163	19.9858	30.7849	20.5371	47.3195	36.9638	45.406	26.436	37.6743	39.144	36.195	33.6303	36.9166	20.3089	34.0416	36.5965	37.2774	37.4359	20.0822	23.3546	36.9749	19.9033	16.1534	18.1654	35.5495	20.7722	9.77638	24.5709	14.8953	15.5975	10.3365	17.4444	18.6929	11.8558	13.3332	22.3147	12.4439	9.15128
Zm00001d002825	11.8985	13.5278	2.32712	10.9168	12.3712	0.275941	2.16438	0	1.90432	1.66607	0.283335	0.761064	10.4388	6.04143	0.679318	0.570206	15.3582	1.20282	0.998201	0.161159	0.704296	0.564628	0.189551	0.544807	10.3308	8.36348	0.928195	0.168772	0.524672	2.1555	9.51309	5.14647	1.34294	11.0899	3.37377	8.71866	0.798796	4.79347	1.45575	10.086	10.7027	14.2324	2.27756	10.0558	0.463099	3.82902	4.14989	4.46171	5.60893
Zm00001d002826	4.606	3.2518	0	1.56435	0.667845	0	0.4961	0	0.0969217	1.92061	0	0	1.21077	0.232464	0.296071	0	0	0.135977	0.218188	0.095314	0	0	0	0	0.741295	0.771687	0.12843	0.244738	0.258843	0.74901	1.09179	0.538815	0.240979	3.29056	0.16318	4.36474	0.33384	0	0	14.7627	17.2193	17.3517	0.223236	23.2599	0	0.120347	8.18541	0.696789	0.583769
Zm00001d002827	4.6777	6.17234	9.10333	5.40006	7.44014	13.541	12.565	9.54373	9.91462	8.82009	3.57953	7.59175	6.49852	6.37527	15.4105	6.73325	6.40366	5.86113	15.7845	3.65734	5.28227	15.1057	3.0738	4.76523	3.92881	6.39027	12.8124	2.52343	3.8838	9.99771	5.45913	4.82148	8.16916	5.54666	10.564	6.7779	8.86446	7.40755	8.82703	5.68861	5.29929	3.8323	10.5512	2.81091	5.25756	10.6288	8.08502	7.40322	8.71731
Zm00001d002828	0	0.142557	0.176165	0.0050201	0.180492	0	0	0	0.00781497	0.203886	0.0145572	0	0	0.411498	0.249001	0	0.0166761	0	0.545298	0.0103035	0.0275874	0.524197	0	0.0191448	0.09598	0.15726	0.632632	0.00854443	0.0453741	0.7402	0.0098843	0.100661	0.71124	0	1.7799	0.218907	0.26597	3.1779	0.173891	0.0118533	0.00621745	0	2.20394	3.62935	0.620454	4.80612	2.4075	2.89548	3.76625
Zm00001d002829	0	0.318725	0.175842	0	0	0.297767	0.375587	0	0.571951	26.9096	0.0347437	0.514162	0	0	22.9024	0.225088	0.145967	0.925803	9.19072	0.0563757	0.488488	5.71075	0.0317103	0.408392	0	0	1.28778	0	0.0872552	0.821067	0	0	0.427006	0	4.2794	0	0.0806497	0.02323	0.0187286	0	0	0	0	0.118241	0	0.0929357	0.0478765	0.257102	0.0085153
Zm00001d002830	6.00728	0.328802	0.357645	7.80799	0.274037	0.0652422	0.242866	0	0.0336138	0.0460697	0.015001	0.0332559	7.00039	0.19474	0	0	0.0511685	0	0.019855	0	0	0	0.0112853	0	5.6252	0.383135	0	0	0.0119187	0.14596	8.3138	0.386159	0.365417	5.08969	0.547915	0.688727	0.281595	1.5142	0.141739	7.01691	10.9855	4.68224	0.714176	5.21068	11.4377	3.56455	6.11984	4.83703	7.91664
Zm00001d002833	0	4.17037	0.751046	0.0473841	5.2625	0.0199029	0.371127	0	0.109983	117.521	0.16427	0.95399	0.42731	3.0759	27.678	0.430503	0.570869	0.47748	18.7222	0.108728	0.513432	17.9302	0.0401547	1.18661	0	4.38884	26.6817	0.0531723	1.21013	17.8104	0.485646	3.60626	7.3077	0	1.36062	1.31625	2.17637	0.304403	1.01789	0.140274	0.174137	0.154162	1.73518	4.34448	0.204643	0.748574	3.28409	0.996153	1.15041
Zm00001d002834	6.65613	11.0274	0.99113	4.81536	12.7494	1.64443	0.651037	0.546463	0.523134	1.43036	3.1875	0.884423	12.1929	15.2721	0.452214	0.486672	0.816814	2.84458	0	1.10379	0.642326	0.235452	0.768257	1.65177	7.02736	16.2822	0.0750793	2.26976	2.06911	0.107638	10.6468	22.3922	0.237036	11.7957	0.446739	11.6384	0	0.118552	0.40424	22.7446	37.1785	31.7046	0.240473	14.4059	0	0.62068	1.05667	0.088759	1.10922
[truncated: 38,111 more rows]
[truncated: 46 more columns]

## Sheet: Drosophila
gene_name	Hd_M	Hd_F	Ey_M	Ey_F	Br_M	Br_F	Tg_M	Tg_F	Cr_M	Cr_F	Mg_M	Mg_F	Hg_M	Hg_F	Tu_M	Tu_F	Sg_M	Sg_F	Cs_M	Cs_F	Rp_M	Rp_F	Ts	Ag	Ov	Vs	Ms	Ns	Mg_B	Hg_B	Tu_B	Fb	Sg_B	Tr	Cs_B	Wb_M	Wb_F	Wb_B
[truncated: 17,247 more rows]

[truncated: 2 more sheets: rice, Medicago]
